# Supplementary material for: OrthoID: profiling dynamic proteomes through time and space using mutually orthogonal chemical tools
Source: Nat Commun. 2024 Feb 29;15:1851. doi: 10.1038/s41467-024-46034-z (PMC10904832; doi:10.1038/s41467-024-46034-z)
Supplement: Supplementary file 4 — Supplementary Data 1 [file 41467_2024_46034_MOESM4_ESM.xlsx]

## Sheet: a. Column Definition
Column	Column definition
Master Protein Accessions	Uniprot code
Annotated Sequence	A protein sequence identified through the matching of peptide masses to a protein sequence database
Modifications	Chemical modifications		AdP labeled
			BT labeled
Entry Name	An abbreviation of the protein/gene name
Protein Names
# PSM	Number of peptide spectrum matches for identified seqeunce
#PSM / Protein	Total PSM for each protein		Target proteins (OVA, BSA)
			Target proteins (MYB, BSA)

## Sheet: b. SPOT-SupraID
Master Protein Accessions	Annotated Sequence	Modifications					AdP Labeled	Master Protein Accessions	Entry Name	Protein Names	Annotated Sequence	# PSM	#PSM / Protein
P01005	AFNPVcGTDGVTyDNEcLLcAHK	C6(Carbamidomethyl); Y13((AdP)); C17(Carbamidomethyl); C20(Carbamidomethyl)		Total PSM	1102			P01005	IOVO_CHICK	Ovomucoid (Allergen Gal d I) (allergen Gal d 1)	AFNPVcGTDGVTyDNEcLLcAHK	5	16			Target proteins (OVA, BSA)
P01005	AFNPVcGTDGVTyDNEcLLcAHK	C6(Carbamidomethyl); Y13((AdP)); C17(Carbamidomethyl); C20(Carbamidomethyl)		AdP Labeled PSM	827			P01005	IOVO_CHICK	Ovomucoid (Allergen Gal d I) (allergen Gal d 1)	DLRPIcGTDGVTYTNDcLLcAySIEFGTNISK	2
P01005	AFNPVcGTDGVTyDNEcLLcAHK	C6(Carbamidomethyl); Y13((AdP)); C17(Carbamidomethyl); C20(Carbamidomethyl)						P01005	IOVO_CHICK	Ovomucoid (Allergen Gal d I) (allergen Gal d 1)	ELAAVSVDcSEyPKPDcTAEDRPLcGSDNK	9
P01005	AFNPVcGTDGVTyDNEcLLcAHK	C6(Carbamidomethyl); Y13((AdP)); C17(Carbamidomethyl); C20(Carbamidomethyl)						P01012	OVAL_CHICK	Ovalbumin (Allergen Gal d II) (Egg albumin) (Plakalbumin) (allergen Gal d 2)	AFKDEDTQAmPFRVTEQESKPVQMMyQIGLFR	196	544
P01005	AFNPVcGTDGVTyDNEcLLcAHK	C6(Carbamidomethyl); Y13((AdP)); C17(Carbamidomethyl); C20(Carbamidomethyl)						P01012	OVAL_CHICK	Ovalbumin (Allergen Gal d II) (Egg albumin) (Plakalbumin) (allergen Gal d 2)	DILNQITKPNDVySFSLASR	13
P01005	DLRPIcGTDGVTYTNDcLLcAySIEFGTNISK	C6(Carbamidomethyl); C17(Carbamidomethyl); C20(Carbamidomethyl); Y22((AdP))						P01012	OVAL_CHICK	Ovalbumin (Allergen Gal d II) (Egg albumin) (Plakalbumin) (allergen Gal d 2)	LYAEERyPILPEYLQcVK	14
P01005	DLRPIcGTDGVTYTNDcLLcAySIEFGTNISK	C6(Carbamidomethyl); C17(Carbamidomethyl); C20(Carbamidomethyl); Y22((AdP))						P01012	OVAL_CHICK	Ovalbumin (Allergen Gal d II) (Egg albumin) (Plakalbumin) (allergen Gal d 2)	LYAEERyPILPEYLQcVKELYR	23
P01005	ELAAVSVDcSEyPKPDcTAEDRPLcGSDNK	C9(Carbamidomethyl); Y12((AdP)); C17(Carbamidomethyl); C25(Carbamidomethyl)						P01012	OVAL_CHICK	Ovalbumin (Allergen Gal d II) (Egg albumin) (Plakalbumin) (allergen Gal d 2)	VTEQESKPVQmmyQIGLFR	244
P01005	ELAAVSVDcSEyPKPDcTAEDRPLcGSDNK	C9(Carbamidomethyl); Y12((AdP)); C17(Carbamidomethyl); C25(Carbamidomethyl)						P01012	OVAL_CHICK	Ovalbumin (Allergen Gal d II) (Egg albumin) (Plakalbumin) (allergen Gal d 2)	VTEQESKPVQMMyQIGLFRVASMASEK	16
P01005	ELAAVSVDcSEyPKPDcTAEDRPLcGSDNK	C9(Carbamidomethyl); Y12((AdP)); C17(Carbamidomethyl); C25(Carbamidomethyl)						P01012	OVAL_CHICK	Ovalbumin (Allergen Gal d II) (Egg albumin) (Plakalbumin) (allergen Gal d 2)	VTEQESKPVQMMyQIGLFRVASMASEKMK	13
P01005	ELAAVSVDcSEyPKPDcTAEDRPLcGSDNK	C9(Carbamidomethyl); Y12((AdP)); C17(Carbamidomethyl); C25(Carbamidomethyl)						P01012	OVAL_CHICK	Ovalbumin (Allergen Gal d II) (Egg albumin) (Plakalbumin) (allergen Gal d 2)	yPILPEYLQcVK	25
P01005	ELAAVSVDcSEyPKPDcTAEDRPLcGSDNK	C9(Carbamidomethyl); Y12((AdP)); C17(Carbamidomethyl); C25(Carbamidomethyl)						P01014	OVALY_CHICK	Ovalbumin-related protein Y (Gene Y protein)	FyTGGVEEVNFK	1	5
P01005	ELAAVSVDcSEyPKPDcTAEDRPLcGSDNK	C9(Carbamidomethyl); Y12((AdP)); C17(Carbamidomethyl); C25(Carbamidomethyl)						P01014	OVALY_CHICK	Ovalbumin-related protein Y (Gene Y protein)	VLHFDSITGAGSTTDSQcGSSEyVHNLFK	4
P01005	ELAAVSVDcSEyPKPDcTAEDRPLcGSDNK	C9(Carbamidomethyl); Y12((AdP)); C17(Carbamidomethyl); C25(Carbamidomethyl)						P02769	ALBU_BOVIN	Albumin (BSA) (allergen Bos d 6)	ADLAKyIcDNQDTISSK	3	256
P01005	ELAAVSVDcSEyPKPDcTAEDRPLcGSDNK	C9(Carbamidomethyl); Y12((AdP)); C17(Carbamidomethyl); C25(Carbamidomethyl)						P02769	ALBU_BOVIN	Albumin (BSA) (allergen Bos d 6)	DAFLGSFLYEySR	14
P01005	ELAAVSVDcSEyPKPDcTAEDRPLcGSDNK	C9(Carbamidomethyl); Y12((AdP)); C17(Carbamidomethyl); C25(Carbamidomethyl)						P02769	ALBU_BOVIN	Albumin (BSA) (allergen Bos d 6)	ETyGDmADccEK	47
P01012	AFKDEDTQAmPFRVTEQESKPVQMMyQIGLFR	M10(Oxidation); Y26((AdP))						P02769	ALBU_BOVIN	Albumin (BSA) (allergen Bos d 6)	EyEATLEEccAK	4
P01012	AFKDEDTQAmPFRVTEQESKPVQMMyQIGLFR	M10(Oxidation); Y26((AdP))						P02769	ALBU_BOVIN	Albumin (BSA) (allergen Bos d 6)	GLVLIAFSQyLQQcPFDEHVK	1
P01012	AFKDEDTQAMPFRVTEQESKPVQMMyQIGLFR	Y26((AdP))						P02769	ALBU_BOVIN	Albumin (BSA) (allergen Bos d 6)	HPYFYAPELLyYANK	1
P01012	AFKDEDTQAmPFRVTEQESKPVQMMyQIGLFR	M10(Oxidation); Y26((AdP))						P02769	ALBU_BOVIN	Albumin (BSA) (allergen Bos d 6)	LAKEyEATLEEccAK	1
P01012	AFKDEDTQAmPFRVTEQESKPVQMMyQIGLFR	M10(Oxidation); Y26((AdP))						P02769	ALBU_BOVIN	Albumin (BSA) (allergen Bos d 6)	LGEyGFQNALIVR	65
P01012	AFKDEDTQAMPFRVTEQESKPVQmMyQIGLFR	M24(Oxidation); Y26((AdP))						P02769	ALBU_BOVIN	Albumin (BSA) (allergen Bos d 6)	mPcTEDyLSLILNR	10
P01012	AFKDEDTQAMPFRVTEQESKPVQMmyQIGLFR	M25(Oxidation); Y26((AdP))						P02769	ALBU_BOVIN	Albumin (BSA) (allergen Bos d 6)	RHPEyAVSVLLR	11
P01012	AFKDEDTQAmPFRVTEQESKPVQMMyQIGLFR	M10(Oxidation); Y26((AdP))						P02769	ALBU_BOVIN	Albumin (BSA) (allergen Bos d 6)	RHPyFYAPELLYYANK	40
P01012	AFKDEDTQAMPFRVTEQESKPVQMMyQIGLFR	Y26((AdP))						P02769	ALBU_BOVIN	Albumin (BSA) (allergen Bos d 6)	RPcFSALTPDETyVPK	22
P01012	AFKDEDTQAMPFRVTEQESKPVQMMyQIGLFR	Y26((AdP))						P02769	ALBU_BOVIN	Albumin (BSA) (allergen Bos d 6)	yIcDNQDTISSK	23
P01012	AFKDEDTQAMPFRVTEQESKPVQmMyQIGLFR	M24(Oxidation); Y26((AdP))						P02769	ALBU_BOVIN	Albumin (BSA) (allergen Bos d 6)	yLYEIAR	1
P01012	AFKDEDTQAmPFRVTEQESKPVQmMyQIGLFR	M10(Oxidation); M24(Oxidation); Y26((AdP))						P02769	ALBU_BOVIN	Albumin (BSA) (allergen Bos d 6)	yNGVFQEccQAEDK	13
P01012	AFKDEDTQAMPFRVTEQESKPVQMMyQIGLFR	Y26((AdP))						P33150	CAD13_CHICK	Cadherin-13 (Truncated cadherin, T-cad, T-cadherin)	yELVIEAKDMGGHDVGLTGTATATILIDDKNDHPPEFTK	1	1
P01012	AFKDEDTQAMPFRVTEQESKPVQMMyQIGLFR	Y26((AdP))						Q0P5J8	STRP1_BOVIN	Striatin-interacting protein 1 (Protein FAM40A)	QTFRAELGSPLyNNEPFAIMLFGMVTK	1	1
P01012	AFKDEDTQAMPFRVTEQESKPVQMMyQIGLFR	Y26((AdP))						Q3SZ57	FETA_BOVIN	Alpha-fetoprotein (Alpha-1-fetoprotein) (Alpha-fetoglobulin)	yIYEIAR	1	1
P01012	AFKDEDTQAMPFRVTEQESKPVQMMyQIGLFR	Y26((AdP))						Q3SZR3	A1AG_BOVIN	Alpha-1-acid glycoprotein (Orosomucoid, OMD)	AIQAAFFyLEPR	1	3
P01012	AFKDEDTQAMPFRVTEQESKPVQMmyQIGLFR	M25(Oxidation); Y26((AdP))						Q3SZR3	A1AG_BOVIN	Alpha-1-acid glycoprotein (Orosomucoid, OMD)	cIGIQESEIIyTDEK	2
P01012	AFKDEDTQAmPFRVTEQESKPVQmMyQIGLFR	M10(Oxidation); M24(Oxidation); Y26((AdP))										SUM	827
P01012	AFKDEDTQAMPFRVTEQESKPVQMMyQIGLFR	Y26((AdP))
P01012	AFKDEDTQAmPFRVTEQESKPVQMMyQIGLFR	M10(Oxidation); Y26((AdP))
P01012	AFKDEDTQAMPFRVTEQESKPVQMMyQIGLFR	Y26((AdP))
P01012	AFKDEDTQAMPFRVTEQESKPVQmMyQIGLFR	M24(Oxidation); Y26((AdP))
P01012	AFKDEDTQAMPFRVTEQESKPVQMMyQIGLFR	Y26((AdP))
P01012	AFKDEDTQAMPFRVTEQESKPVQMMyQIGLFR	Y26((AdP))
P01012	AFKDEDTQAMPFRVTEQESKPVQMmyQIGLFR	M25(Oxidation); Y26((AdP))
P01012	AFKDEDTQAMPFRVTEQESKPVQmMyQIGLFR	M24(Oxidation); Y26((AdP))
P01012	AFKDEDTQAMPFRVTEQESKPVQMMyQIGLFR	Y26((AdP))
P01012	AFKDEDTQAMPFRVTEQESKPVQmMyQIGLFR	M24(Oxidation); Y26((AdP))
P01012	AFKDEDTQAMPFRVTEQESKPVQMMyQIGLFR	Y26((AdP))
P01012	AFKDEDTQAmPFRVTEQESKPVQMMyQIGLFR	M10(Oxidation); Y26((AdP))
P01012	AFKDEDTQAMPFRVTEQESKPVQMmyQIGLFR	M25(Oxidation); Y26((AdP))
P01012	AFKDEDTQAmPFRVTEQESKPVQMMyQIGLFR	M10(Oxidation); Y26((AdP))
P01012	AFKDEDTQAMPFRVTEQESKPVQMMyQIGLFR	Y26((AdP))
P01012	AFKDEDTQAmPFRVTEQESKPVQMMyQIGLFR	M10(Oxidation); Y26((AdP))
P01012	AFKDEDTQAmPFRVTEQESKPVQMMyQIGLFR	M10(Oxidation); Y26((AdP))
P01012	AFKDEDTQAMPFRVTEQESKPVQmMyQIGLFR	M24(Oxidation); Y26((AdP))
P01012	AFKDEDTQAmPFRVTEQESKPVQMMyQIGLFR	M10(Oxidation); Y26((AdP))
P01012	AFKDEDTQAmPFRVTEQESKPVQMMyQIGLFR	M10(Oxidation); Y26((AdP))
P01012	AFKDEDTQAmPFRVTEQESKPVQMMyQIGLFR	M10(Oxidation); Y26((AdP))
P01012	AFKDEDTQAmPFRVTEQESKPVQMMyQIGLFR	M10(Oxidation); Y26((AdP))
P01012	AFKDEDTQAMPFRVTEQESKPVQMMyQIGLFR	Y26((AdP))
P01012	AFKDEDTQAMPFRVTEQESKPVQMMyQIGLFR	Y26((AdP))
P01012	AFKDEDTQAMPFRVTEQESKPVQMmyQIGLFR	M25(Oxidation); Y26((AdP))
P01012	AFKDEDTQAMPFRVTEQESKPVQMMyQIGLFR	Y26((AdP))
P01012	AFKDEDTQAMPFRVTEQESKPVQmMyQIGLFR	M24(Oxidation); Y26((AdP))
P01012	AFKDEDTQAMPFRVTEQESKPVQMmyQIGLFR	M25(Oxidation); Y26((AdP))
P01012	AFKDEDTQAMPFRVTEQESKPVQmMyQIGLFR	M24(Oxidation); Y26((AdP))
P01012	AFKDEDTQAMPFRVTEQESKPVQMMyQIGLFR	Y26((AdP))
P01012	AFKDEDTQAMPFRVTEQESKPVQMmyQIGLFR	M25(Oxidation); Y26((AdP))
P01012	AFKDEDTQAMPFRVTEQESKPVQmMyQIGLFR	M24(Oxidation); Y26((AdP))
P01012	AFKDEDTQAmPFRVTEQESKPVQmMyQIGLFR	M10(Oxidation); M24(Oxidation); Y26((AdP))
P01012	AFKDEDTQAMPFRVTEQESKPVQMmyQIGLFR	M25(Oxidation); Y26((AdP))
P01012	AFKDEDTQAMPFRVTEQESKPVQmMyQIGLFR	M24(Oxidation); Y26((AdP))
P01012	AFKDEDTQAMPFRVTEQESKPVQMmyQIGLFR	M25(Oxidation); Y26((AdP))
P01012	AFKDEDTQAMPFRVTEQESKPVQMMyQIGLFR	Y26((AdP))
P01012	AFKDEDTQAmPFRVTEQESKPVQMMyQIGLFR	M10(Oxidation); Y26((AdP))
P01012	AFKDEDTQAmPFRVTEQESKPVQmMyQIGLFR	M10(Oxidation); M24(Oxidation); Y26((AdP))
P01012	AFKDEDTQAMPFRVTEQESKPVQmMyQIGLFR	M24(Oxidation); Y26((AdP))
P01012	AFKDEDTQAMPFRVTEQESKPVQmMyQIGLFR	M24(Oxidation); Y26((AdP))
P01012	AFKDEDTQAMPFRVTEQESKPVQMmyQIGLFR	M25(Oxidation); Y26((AdP))
P01012	AFKDEDTQAmPFRVTEQESKPVQMMyQIGLFR	M10(Oxidation); Y26((AdP))
P01012	AFKDEDTQAmPFRVTEQESKPVQmMyQIGLFR	M10(Oxidation); M24(Oxidation); Y26((AdP))
P01012	AFKDEDTQAMPFRVTEQESKPVQMMyQIGLFR	Y26((AdP))
P01012	AFKDEDTQAMPFRVTEQESKPVQMmyQIGLFR	M25(Oxidation); Y26((AdP))
P01012	AFKDEDTQAMPFRVTEQESKPVQmMyQIGLFR	M24(Oxidation); Y26((AdP))
P01012	AFKDEDTQAmPFRVTEQESKPVQMMyQIGLFR	M10(Oxidation); Y26((AdP))
P01012	AFKDEDTQAMPFRVTEQESKPVQMMyQIGLFR	Y26((AdP))
P01012	AFKDEDTQAMPFRVTEQESKPVQMMyQIGLFR	Y26((AdP))
P01012	AFKDEDTQAMPFRVTEQESKPVQMMyQIGLFR	Y26((AdP))
P01012	AFKDEDTQAMPFRVTEQESKPVQMmyQIGLFR	M25(Oxidation); Y26((AdP))
P01012	AFKDEDTQAMPFRVTEQESKPVQMMyQIGLFR	Y26((AdP))
P01012	AFKDEDTQAMPFRVTEQESKPVQmMyQIGLFR	M24(Oxidation); Y26((AdP))
P01012	AFKDEDTQAmPFRVTEQESKPVQmMyQIGLFR	M10(Oxidation); M24(Oxidation); Y26((AdP))
P01012	AFKDEDTQAmPFRVTEQESKPVQMMyQIGLFR	M10(Oxidation); Y26((AdP))
P01012	AFKDEDTQAMPFRVTEQESKPVQMmyQIGLFR	M25(Oxidation); Y26((AdP))
P01012	AFKDEDTQAMPFRVTEQESKPVQMMyQIGLFR	Y26((AdP))
P01012	AFKDEDTQAMPFRVTEQESKPVQMMyQIGLFR	Y26((AdP))
P01012	AFKDEDTQAMPFRVTEQESKPVQMmyQIGLFR	M25(Oxidation); Y26((AdP))
P01012	AFKDEDTQAMPFRVTEQESKPVQmMyQIGLFR	M24(Oxidation); Y26((AdP))
P01012	AFKDEDTQAMPFRVTEQESKPVQmMyQIGLFR	M24(Oxidation); Y26((AdP))
P01012	AFKDEDTQAmPFRVTEQESKPVQMMyQIGLFR	M10(Oxidation); Y26((AdP))
P01012	AFKDEDTQAMPFRVTEQESKPVQMmyQIGLFR	M25(Oxidation); Y26((AdP))
P01012	AFKDEDTQAMPFRVTEQESKPVQMmyQIGLFR	M25(Oxidation); Y26((AdP))
P01012	AFKDEDTQAmPFRVTEQESKPVQmMyQIGLFR	M10(Oxidation); M24(Oxidation); Y26((AdP))
P01012	AFKDEDTQAMPFRVTEQESKPVQmMyQIGLFR	M24(Oxidation); Y26((AdP))
P01012	AFKDEDTQAMPFRVTEQESKPVQmMyQIGLFR	M24(Oxidation); Y26((AdP))
P01012	AFKDEDTQAMPFRVTEQESKPVQMmyQIGLFR	M25(Oxidation); Y26((AdP))
P01012	AFKDEDTQAMPFRVTEQESKPVQmMyQIGLFR	M24(Oxidation); Y26((AdP))
P01012	AFKDEDTQAmPFRVTEQESKPVQmMyQIGLFR	M10(Oxidation); M24(Oxidation); Y26((AdP))
P01012	AFKDEDTQAmPFRVTEQESKPVQMMyQIGLFR	M10(Oxidation); Y26((AdP))
P01012	AFKDEDTQAMPFRVTEQESKPVQmMyQIGLFR	M24(Oxidation); Y26((AdP))
P01012	AFKDEDTQAmPFRVTEQESKPVQmMyQIGLFR	M10(Oxidation); M24(Oxidation); Y26((AdP))
P01012	AFKDEDTQAmPFRVTEQESKPVQmMyQIGLFR	M10(Oxidation); M24(Oxidation); Y26((AdP))
P01012	AFKDEDTQAMPFRVTEQESKPVQMmyQIGLFR	M25(Oxidation); Y26((AdP))
P01012	AFKDEDTQAMPFRVTEQESKPVQMmyQIGLFR	M25(Oxidation); Y26((AdP))
P01012	AFKDEDTQAmPFRVTEQESKPVQmMyQIGLFR	M10(Oxidation); M24(Oxidation); Y26((AdP))
P01012	AFKDEDTQAmPFRVTEQESKPVQmMyQIGLFR	M10(Oxidation); M24(Oxidation); Y26((AdP))
P01012	AFKDEDTQAmPFRVTEQESKPVQmMyQIGLFR	M10(Oxidation); M24(Oxidation); Y26((AdP))
P01012	AFKDEDTQAMPFRVTEQESKPVQmMyQIGLFR	M24(Oxidation); Y26((AdP))
P01012	AFKDEDTQAmPFRVTEQESKPVQmMyQIGLFR	M10(Oxidation); M24(Oxidation); Y26((AdP))
P01012	AFKDEDTQAmPFRVTEQESKPVQmMyQIGLFR	M10(Oxidation); M24(Oxidation); Y26((AdP))
P01012	AFKDEDTQAmPFRVTEQESKPVQmMyQIGLFR	M10(Oxidation); M24(Oxidation); Y26((AdP))
P01012	AFKDEDTQAMPFRVTEQESKPVQMMyQIGLFR	Y26((AdP))
P01012	AFKDEDTQAMPFRVTEQESKPVQMmyQIGLFR	M25(Oxidation); Y26((AdP))
P01012	AFKDEDTQAmPFRVTEQESKPVQMMyQIGLFR	M10(Oxidation); Y26((AdP))
P01012	AFKDEDTQAmPFRVTEQESKPVQmMyQIGLFR	M10(Oxidation); M24(Oxidation); Y26((AdP))
P01012	AFKDEDTQAmPFRVTEQESKPVQMMyQIGLFR	M10(Oxidation); Y26((AdP))
P01012	AFKDEDTQAMPFRVTEQESKPVQmMyQIGLFR	M24(Oxidation); Y26((AdP))
P01012	AFKDEDTQAmPFRVTEQESKPVQMMyQIGLFR	M10(Oxidation); Y26((AdP))
P01012	AFKDEDTQAMPFRVTEQESKPVQMmyQIGLFR	M25(Oxidation); Y26((AdP))
P01012	AFKDEDTQAMPFRVTEQESKPVQmMyQIGLFR	M24(Oxidation); Y26((AdP))
P01012	AFKDEDTQAMPFRVTEQESKPVQmmyQIGLFR	M24(Oxidation); M25(Oxidation); Y26((AdP))
P01012	AFKDEDTQAMPFRVTEQESKPVQMmyQIGLFR	M25(Oxidation); Y26((AdP))
P01012	AFKDEDTQAmPFRVTEQESKPVQMMyQIGLFR	M10(Oxidation); Y26((AdP))
P01012	AFKDEDTQAmPFRVTEQESKPVQmMyQIGLFR	M10(Oxidation); M24(Oxidation); Y26((AdP))
P01012	AFKDEDTQAMPFRVTEQESKPVQMmyQIGLFR	M25(Oxidation); Y26((AdP))
P01012	AFKDEDTQAMPFRVTEQESKPVQmMyQIGLFR	M24(Oxidation); Y26((AdP))
P01012	AFKDEDTQAMPFRVTEQESKPVQMmyQIGLFR	M25(Oxidation); Y26((AdP))
P01012	AFKDEDTQAMPFRVTEQESKPVQmmyQIGLFR	M24(Oxidation); M25(Oxidation); Y26((AdP))
P01012	AFKDEDTQAmPFRVTEQESKPVQMMyQIGLFR	M10(Oxidation); Y26((AdP))
P01012	AFKDEDTQAMPFRVTEQESKPVQmMyQIGLFR	M24(Oxidation); Y26((AdP))
P01012	AFKDEDTQAMPFRVTEQESKPVQMmyQIGLFR	M25(Oxidation); Y26((AdP))
P01012	AFKDEDTQAMPFRVTEQESKPVQMMyQIGLFR	Y26((AdP))
P01012	AFKDEDTQAMPFRVTEQESKPVQmMyQIGLFR	M24(Oxidation); Y26((AdP))
P01012	AFKDEDTQAMPFRVTEQESKPVQmmyQIGLFR	M24(Oxidation); M25(Oxidation); Y26((AdP))
P01012	AFKDEDTQAMPFRVTEQESKPVQmMyQIGLFR	M24(Oxidation); Y26((AdP))
P01012	AFKDEDTQAMPFRVTEQESKPVQmmyQIGLFR	M24(Oxidation); M25(Oxidation); Y26((AdP))
P01012	AFKDEDTQAMPFRVTEQESKPVQmMyQIGLFR	M24(Oxidation); Y26((AdP))
P01012	AFKDEDTQAmPFRVTEQESKPVQMMyQIGLFR	M10(Oxidation); Y26((AdP))
P01012	AFKDEDTQAMPFRVTEQESKPVQMmyQIGLFR	M25(Oxidation); Y26((AdP))
P01012	AFKDEDTQAmPFRVTEQESKPVQmMyQIGLFR	M10(Oxidation); M24(Oxidation); Y26((AdP))
P01012	AFKDEDTQAMPFRVTEQESKPVQMmyQIGLFR	M25(Oxidation); Y26((AdP))
P01012	AFKDEDTQAMPFRVTEQESKPVQMmyQIGLFR	M25(Oxidation); Y26((AdP))
P01012	AFKDEDTQAMPFRVTEQESKPVQmMyQIGLFR	M24(Oxidation); Y26((AdP))
P01012	AFKDEDTQAMPFRVTEQESKPVQmMyQIGLFR	M24(Oxidation); Y26((AdP))
P01012	AFKDEDTQAMPFRVTEQESKPVQMmyQIGLFR	M25(Oxidation); Y26((AdP))
P01012	AFKDEDTQAMPFRVTEQESKPVQmMyQIGLFR	M24(Oxidation); Y26((AdP))
P01012	AFKDEDTQAMPFRVTEQESKPVQMmyQIGLFR	M25(Oxidation); Y26((AdP))
P01012	AFKDEDTQAmPFRVTEQESKPVQMMyQIGLFR	M10(Oxidation); Y26((AdP))
P01012	AFKDEDTQAMPFRVTEQESKPVQMmyQIGLFR	M25(Oxidation); Y26((AdP))
P01012	AFKDEDTQAmPFRVTEQESKPVQMMyQIGLFR	M10(Oxidation); Y26((AdP))
P01012	AFKDEDTQAmPFRVTEQESKPVQMMyQIGLFR	M10(Oxidation); Y26((AdP))
P01012	AFKDEDTQAmPFRVTEQESKPVQmMyQIGLFR	M10(Oxidation); M24(Oxidation); Y26((AdP))
P01012	AFKDEDTQAmPFRVTEQESKPVQmMyQIGLFR	M10(Oxidation); M24(Oxidation); Y26((AdP))
P01012	AFKDEDTQAmPFRVTEQESKPVQMMyQIGLFR	M10(Oxidation); Y26((AdP))
P01012	AFKDEDTQAmPFRVTEQESKPVQMMyQIGLFR	M10(Oxidation); Y26((AdP))
P01012	AFKDEDTQAmPFRVTEQESKPVQmMyQIGLFR	M10(Oxidation); M24(Oxidation); Y26((AdP))
P01012	AFKDEDTQAmPFRVTEQESKPVQMMyQIGLFR	M10(Oxidation); Y26((AdP))
P01012	AFKDEDTQAmPFRVTEQESKPVQmMyQIGLFR	M10(Oxidation); M24(Oxidation); Y26((AdP))
P01012	AFKDEDTQAmPFRVTEQESKPVQMMyQIGLFR	M10(Oxidation); Y26((AdP))
P01012	AFKDEDTQAmPFRVTEQESKPVQmMyQIGLFR	M10(Oxidation); M24(Oxidation); Y26((AdP))
P01012	AFKDEDTQAMPFRVTEQESKPVQmMyQIGLFR	M24(Oxidation); Y26((AdP))
P01012	AFKDEDTQAmPFRVTEQESKPVQMMyQIGLFR	M10(Oxidation); Y26((AdP))
P01012	AFKDEDTQAmPFRVTEQESKPVQMMyQIGLFR	M10(Oxidation); Y26((AdP))
P01012	AFKDEDTQAMPFRVTEQESKPVQMmyQIGLFR	M25(Oxidation); Y26((AdP))
P01012	AFKDEDTQAMPFRVTEQESKPVQmMyQIGLFR	M24(Oxidation); Y26((AdP))
P01012	AFKDEDTQAMPFRVTEQESKPVQMmyQIGLFR	M25(Oxidation); Y26((AdP))
P01012	AFKDEDTQAMPFRVTEQESKPVQmmyQIGLFR	M24(Oxidation); M25(Oxidation); Y26((AdP))
P01012	AFKDEDTQAMPFRVTEQESKPVQMMyQIGLFR	Y26((AdP))
P01012	AFKDEDTQAMPFRVTEQESKPVQMMyQIGLFR	Y26((AdP))
P01012	AFKDEDTQAmPFRVTEQESKPVQmMyQIGLFR	M10(Oxidation); M24(Oxidation); Y26((AdP))
P01012	AFKDEDTQAmPFRVTEQESKPVQmmyQIGLFR	M10(Oxidation); M24(Oxidation); M25(Oxidation); Y26((AdP))
P01012	AFKDEDTQAMPFRVTEQESKPVQMmyQIGLFR	M25(Oxidation); Y26((AdP))
P01012	AFKDEDTQAMPFRVTEQESKPVQmMyQIGLFR	M24(Oxidation); Y26((AdP))
P01012	AFKDEDTQAMPFRVTEQESKPVQMmyQIGLFR	M25(Oxidation); Y26((AdP))
P01012	AFKDEDTQAMPFRVTEQESKPVQmMyQIGLFR	M24(Oxidation); Y26((AdP))
P01012	AFKDEDTQAmPFRVTEQESKPVQmMyQIGLFR	M10(Oxidation); M24(Oxidation); Y26((AdP))
P01012	AFKDEDTQAMPFRVTEQESKPVQmMyQIGLFR	M24(Oxidation); Y26((AdP))
P01012	AFKDEDTQAMPFRVTEQESKPVQMmyQIGLFR	M25(Oxidation); Y26((AdP))
P01012	AFKDEDTQAMPFRVTEQESKPVQMMyQIGLFR	Y26((AdP))
P01012	AFKDEDTQAMPFRVTEQESKPVQMMyQIGLFR	Y26((AdP))
P01012	AFKDEDTQAMPFRVTEQESKPVQMMyQIGLFR	Y26((AdP))
P01012	AFKDEDTQAMPFRVTEQESKPVQMmyQIGLFR	M25(Oxidation); Y26((AdP))
P01012	AFKDEDTQAMPFRVTEQESKPVQmMyQIGLFR	M24(Oxidation); Y26((AdP))
P01012	AFKDEDTQAMPFRVTEQESKPVQMMyQIGLFR	Y26((AdP))
P01012	AFKDEDTQAMPFRVTEQESKPVQmMyQIGLFR	M24(Oxidation); Y26((AdP))
P01012	AFKDEDTQAMPFRVTEQESKPVQMmyQIGLFR	M25(Oxidation); Y26((AdP))
P01012	AFKDEDTQAMPFRVTEQESKPVQmMyQIGLFR	M24(Oxidation); Y26((AdP))
P01012	AFKDEDTQAMPFRVTEQESKPVQMMyQIGLFR	Y26((AdP))
P01012	AFKDEDTQAmPFRVTEQESKPVQmMyQIGLFR	M10(Oxidation); M24(Oxidation); Y26((AdP))
P01012	AFKDEDTQAmPFRVTEQESKPVQmMyQIGLFR	M10(Oxidation); M24(Oxidation); Y26((AdP))
P01012	AFKDEDTQAmPFRVTEQESKPVQMMyQIGLFR	M10(Oxidation); Y26((AdP))
P01012	AFKDEDTQAMPFRVTEQESKPVQMMyQIGLFR	Y26((AdP))
P01012	AFKDEDTQAMPFRVTEQESKPVQmMyQIGLFR	M24(Oxidation); Y26((AdP))
P01012	AFKDEDTQAMPFRVTEQESKPVQMMyQIGLFR	Y26((AdP))
P01012	AFKDEDTQAmPFRVTEQESKPVQMMyQIGLFR	M10(Oxidation); Y26((AdP))
P01012	AFKDEDTQAMPFRVTEQESKPVQmmyQIGLFR	M24(Oxidation); M25(Oxidation); Y26((AdP))
P01012	AFKDEDTQAMPFRVTEQESKPVQMMyQIGLFR	Y26((AdP))
P01012	AFKDEDTQAMPFRVTEQESKPVQmMyQIGLFR	M24(Oxidation); Y26((AdP))
P01012	AFKDEDTQAMPFRVTEQESKPVQMmyQIGLFR	M25(Oxidation); Y26((AdP))
P01012	AFKDEDTQAMPFRVTEQESKPVQMMyQIGLFR	Y26((AdP))
P01012	AFKDEDTQAMPFRVTEQESKPVQMMyQIGLFR	Y26((AdP))
P01012	AFKDEDTQAMPFRVTEQESKPVQmMyQIGLFR	M24(Oxidation); Y26((AdP))
P01012	AFKDEDTQAmPFRVTEQESKPVQMMyQIGLFR	M10(Oxidation); Y26((AdP))
P01012	AFKDEDTQAmPFRVTEQESKPVQMMyQIGLFR	M10(Oxidation); Y26((AdP))
P01012	AFKDEDTQAMPFRVTEQESKPVQMmyQIGLFR	M25(Oxidation); Y26((AdP))
P01012	DILNQITKPNDVySFSLASR	Y13((AdP))
P01012	DILNQITKPNDVySFSLASR	Y13((AdP))
P01012	DILNQITKPNDVySFSLASR	Y13((AdP))
P01012	DILNQITKPNDVySFSLASR	Y13((AdP))
P01012	DILNQITKPNDVySFSLASR	Y13((AdP))
P01012	DILNQITKPNDVySFSLASR	Y13((AdP))
P01012	DILNQITKPNDVySFSLASR	Y13((AdP))
P01012	DILNQITKPNDVySFSLASR	Y13((AdP))
P01012	DILNQITKPNDVySFSLASR	Y13((AdP))
P01012	DILNQITKPNDVySFSLASR	Y13((AdP))
P01012	DILNQITKPNDVySFSLASR	Y13((AdP))
P01012	DILNQITKPNDVySFSLASR	Y13((AdP))
P01012	DILNQITKPNDVySFSLASR	Y13((AdP))
P01012	LYAEERyPILPEYLQcVK	Y7((AdP)); C16(Carbamidomethyl)
P01012	LYAEERyPILPEYLQcVK	Y7((AdP)); C16(Carbamidomethyl)
P01012	LYAEERyPILPEYLQcVK	Y7((AdP)); C16(Carbamidomethyl)
P01012	LYAEERyPILPEYLQcVK	Y7((AdP)); C16(Carbamidomethyl)
P01012	LYAEERyPILPEYLQcVK	Y7((AdP)); C16(Carbamidomethyl)
P01012	LYAEERyPILPEYLQcVK	Y7((AdP)); C16(Carbamidomethyl)
P01012	LYAEERyPILPEYLQcVK	Y7((AdP)); C16(Carbamidomethyl)
P01012	LYAEERyPILPEYLQcVK	Y7((AdP)); C16(Carbamidomethyl)
P01012	LYAEERyPILPEYLQcVK	Y7((AdP)); C16(Carbamidomethyl)
P01012	LYAEERyPILPEYLQcVK	Y7((AdP)); C16(Carbamidomethyl)
P01012	LYAEERyPILPEYLQcVK	Y7((AdP)); C16(Carbamidomethyl)
P01012	LYAEERyPILPEYLQcVK	Y7((AdP)); C16(Carbamidomethyl)
P01012	LYAEERyPILPEYLQcVK	Y7((AdP)); C16(Carbamidomethyl)
P01012	LYAEERyPILPEYLQcVK	Y7((AdP)); C16(Carbamidomethyl)
P01012	LYAEERyPILPEYLQcVKELYR	Y7((AdP)); C16(Carbamidomethyl)
P01012	LYAEERyPILPEYLQcVKELYR	Y7((AdP)); C16(Carbamidomethyl)
P01012	LYAEERyPILPEYLQcVKELYR	Y7((AdP)); C16(Carbamidomethyl)
P01012	LYAEERyPILPEYLQcVKELYR	Y7((AdP)); C16(Carbamidomethyl)
P01012	LYAEERyPILPEYLQcVKELYR	Y7((AdP)); C16(Carbamidomethyl)
P01012	LYAEERyPILPEYLQcVKELYR	Y7((AdP)); C16(Carbamidomethyl)
P01012	LYAEERyPILPEYLQcVKELYR	Y7((AdP)); C16(Carbamidomethyl)
P01012	LYAEERyPILPEYLQcVKELYR	Y7((AdP)); C16(Carbamidomethyl)
P01012	LYAEERyPILPEYLQcVKELYR	Y7((AdP)); C16(Carbamidomethyl)
P01012	LYAEERyPILPEYLQcVKELYR	Y7((AdP)); C16(Carbamidomethyl)
P01012	LYAEERyPILPEYLQcVKELYR	Y7((AdP)); C16(Carbamidomethyl)
P01012	LYAEERyPILPEYLQcVKELYR	Y7((AdP)); C16(Carbamidomethyl)
P01012	LYAEERyPILPEYLQcVKELYR	Y7((AdP)); C16(Carbamidomethyl)
P01012	LYAEERyPILPEYLQcVKELYR	Y7((AdP)); C16(Carbamidomethyl)
P01012	LYAEERyPILPEYLQcVKELYR	Y7((AdP)); C16(Carbamidomethyl)
P01012	LYAEERyPILPEYLQcVKELYR	Y7((AdP)); C16(Carbamidomethyl)
P01012	LYAEERyPILPEYLQcVKELYR	Y7((AdP)); C16(Carbamidomethyl)
P01012	LYAEERyPILPEYLQcVKELYR	Y7((AdP)); C16(Carbamidomethyl)
P01012	LYAEERyPILPEYLQcVKELYR	Y7((AdP)); C16(Carbamidomethyl)
P01012	LyAEERYPILPEYLQcVKELYR	Y2((AdP)); C16(Carbamidomethyl)
P01012	LYAEERyPILPEYLQcVKELYR	Y7((AdP)); C16(Carbamidomethyl)
P01012	LYAEERyPILPEYLQcVKELYR	Y7((AdP)); C16(Carbamidomethyl)
P01012	LYAEERyPILPEYLQcVKELYR	Y7((AdP)); C16(Carbamidomethyl)
P01012	VTEQESKPVQmmyQIGLFR	M11(Oxidation); M12(Oxidation); Y13((AdP))
P01012	VTEQESKPVQmmyQIGLFR	M11(Oxidation); M12(Oxidation); Y13((AdP))
P01012	VTEQESKPVQmmyQIGLFR	M11(Oxidation); M12(Oxidation); Y13((AdP))
P01012	VTEQESKPVQMmyQIGLFR	M12(Oxidation); Y13((AdP))
P01012	VTEQESKPVQmMyQIGLFR	M11(Oxidation); Y13((AdP))
P01012	VTEQESKPVQmMyQIGLFR	M11(Oxidation); Y13((AdP))
P01012	VTEQESKPVQMmyQIGLFR	M12(Oxidation); Y13((AdP))
P01012	VTEQESKPVQmmyQIGLFR	M11(Oxidation); M12(Oxidation); Y13((AdP))
P01012	VTEQESKPVQmmyQIGLFR	M11(Oxidation); M12(Oxidation); Y13((AdP))
P01012	VTEQESKPVQmMyQIGLFR	M11(Oxidation); Y13((AdP))
P01012	VTEQESKPVQMmyQIGLFR	M12(Oxidation); Y13((AdP))
P01012	VTEQESKPVQMmyQIGLFR	M12(Oxidation); Y13((AdP))
P01012	VTEQESKPVQMMyQIGLFR	Y13((AdP))
P01012	VTEQESKPVQMMyQIGLFR	Y13((AdP))
P01012	VTEQESKPVQmMyQIGLFR	M11(Oxidation); Y13((AdP))
P01012	VTEQESKPVQmmyQIGLFR	M11(Oxidation); M12(Oxidation); Y13((AdP))
P01012	VTEQESKPVQmMyQIGLFR	M11(Oxidation); Y13((AdP))
P01012	VTEQESKPVQMMyQIGLFR	Y13((AdP))
P01012	VTEQESKPVQMmyQIGLFR	M12(Oxidation); Y13((AdP))
P01012	VTEQESKPVQmMyQIGLFR	M11(Oxidation); Y13((AdP))
P01012	VTEQESKPVQMMyQIGLFR	Y13((AdP))
P01012	VTEQESKPVQmmyQIGLFR	M11(Oxidation); M12(Oxidation); Y13((AdP))
P01012	VTEQESKPVQmMyQIGLFR	M11(Oxidation); Y13((AdP))
P01012	VTEQESKPVQMmyQIGLFR	M12(Oxidation); Y13((AdP))
P01012	VTEQESKPVQMMyQIGLFR	Y13((AdP))
P01012	VTEQESKPVQMmyQIGLFR	M12(Oxidation); Y13((AdP))
P01012	VTEQESKPVQmMyQIGLFR	M11(Oxidation); Y13((AdP))
P01012	VTEQESKPVQMmyQIGLFR	M12(Oxidation); Y13((AdP))
P01012	VTEQESKPVQmMyQIGLFR	M11(Oxidation); Y13((AdP))
P01012	VTEQESKPVQmmyQIGLFR	M11(Oxidation); M12(Oxidation); Y13((AdP))
P01012	VTEQESKPVQMMyQIGLFR	Y13((AdP))
P01012	VTEQESKPVQMmyQIGLFR	M12(Oxidation); Y13((AdP))
P01012	VTEQESKPVQmmyQIGLFR	M11(Oxidation); M12(Oxidation); Y13((AdP))
P01012	VTEQESKPVQMmyQIGLFR	M12(Oxidation); Y13((AdP))
P01012	VTEQESKPVQMmyQIGLFR	M12(Oxidation); Y13((AdP))
P01012	VTEQESKPVQmMyQIGLFR	M11(Oxidation); Y13((AdP))
P01012	VTEQESKPVQMMyQIGLFR	Y13((AdP))
P01012	VTEQESKPVQmMyQIGLFR	M11(Oxidation); Y13((AdP))
P01012	VTEQESKPVQmMyQIGLFR	M11(Oxidation); Y13((AdP))
P01012	VTEQESKPVQMmyQIGLFR	M12(Oxidation); Y13((AdP))
P01012	VTEQESKPVQMmyQIGLFR	M12(Oxidation); Y13((AdP))
P01012	VTEQESKPVQMmyQIGLFR	M12(Oxidation); Y13((AdP))
P01012	VTEQESKPVQMmyQIGLFR	M12(Oxidation); Y13((AdP))
P01012	VTEQESKPVQmMyQIGLFR	M11(Oxidation); Y13((AdP))
P01012	VTEQESKPVQMmyQIGLFR	M12(Oxidation); Y13((AdP))
P01012	VTEQESKPVQmmyQIGLFR	M11(Oxidation); M12(Oxidation); Y13((AdP))
P01012	VTEQESKPVQMmyQIGLFR	M12(Oxidation); Y13((AdP))
P01012	VTEQESKPVQMmyQIGLFR	M12(Oxidation); Y13((AdP))
P01012	VTEQESKPVQMmyQIGLFR	M12(Oxidation); Y13((AdP))
P01012	VTEQESKPVQmMyQIGLFR	M11(Oxidation); Y13((AdP))
P01012	VTEQESKPVQmmyQIGLFR	M11(Oxidation); M12(Oxidation); Y13((AdP))
P01012	VTEQESKPVQmmyQIGLFR	M11(Oxidation); M12(Oxidation); Y13((AdP))
P01012	VTEQESKPVQMmyQIGLFR	M12(Oxidation); Y13((AdP))
P01012	VTEQESKPVQMmyQIGLFR	M12(Oxidation); Y13((AdP))
P01012	VTEQESKPVQmMyQIGLFR	M11(Oxidation); Y13((AdP))
P01012	VTEQESKPVQmMyQIGLFR	M11(Oxidation); Y13((AdP))
P01012	VTEQESKPVQmMyQIGLFR	M11(Oxidation); Y13((AdP))
P01012	VTEQESKPVQmMyQIGLFR	M11(Oxidation); Y13((AdP))
P01012	VTEQESKPVQMmyQIGLFR	M12(Oxidation); Y13((AdP))
P01012	VTEQESKPVQMMyQIGLFR	Y13((AdP))
P01012	VTEQESKPVQMmyQIGLFR	M12(Oxidation); Y13((AdP))
P01012	VTEQESKPVQMmyQIGLFR	M12(Oxidation); Y13((AdP))
P01012	VTEQESKPVQmMyQIGLFR	M11(Oxidation); Y13((AdP))
P01012	VTEQESKPVQmmyQIGLFR	M11(Oxidation); M12(Oxidation); Y13((AdP))
P01012	VTEQESKPVQMMyQIGLFR	Y13((AdP))
P01012	VTEQESKPVQmMyQIGLFR	M11(Oxidation); Y13((AdP))
P01012	VTEQESKPVQmMyQIGLFR	M11(Oxidation); Y13((AdP))
P01012	VTEQESKPVQMmyQIGLFR	M12(Oxidation); Y13((AdP))
P01012	VTEQESKPVQmmyQIGLFR	M11(Oxidation); M12(Oxidation); Y13((AdP))
P01012	VTEQESKPVQmmyQIGLFR	M11(Oxidation); M12(Oxidation); Y13((AdP))
P01012	VTEQESKPVQmmyQIGLFR	M11(Oxidation); M12(Oxidation); Y13((AdP))
P01012	VTEQESKPVQMMyQIGLFR	Y13((AdP))
P01012	VTEQESKPVQmmyQIGLFR	M11(Oxidation); M12(Oxidation); Y13((AdP))
P01012	VTEQESKPVQmMyQIGLFR	M11(Oxidation); Y13((AdP))
P01012	VTEQESKPVQmmyQIGLFR	M11(Oxidation); M12(Oxidation); Y13((AdP))
P01012	VTEQESKPVQmmyQIGLFR	M11(Oxidation); M12(Oxidation); Y13((AdP))
P01012	VTEQESKPVQmmyQIGLFR	M11(Oxidation); M12(Oxidation); Y13((AdP))
P01012	VTEQESKPVQmMyQIGLFR	M11(Oxidation); Y13((AdP))
P01012	VTEQESKPVQmMyQIGLFR	M11(Oxidation); Y13((AdP))
P01012	VTEQESKPVQmMyQIGLFR	M11(Oxidation); Y13((AdP))
P01012	VTEQESKPVQmMyQIGLFR	M11(Oxidation); Y13((AdP))
P01012	VTEQESKPVQmMyQIGLFR	M11(Oxidation); Y13((AdP))
P01012	VTEQESKPVQMmyQIGLFR	M12(Oxidation); Y13((AdP))
P01012	VTEQESKPVQmmyQIGLFR	M11(Oxidation); M12(Oxidation); Y13((AdP))
P01012	VTEQESKPVQmmyQIGLFR	M11(Oxidation); M12(Oxidation); Y13((AdP))
P01012	VTEQESKPVQmmyQIGLFR	M11(Oxidation); M12(Oxidation); Y13((AdP))
P01012	VTEQESKPVQmmyQIGLFR	M11(Oxidation); M12(Oxidation); Y13((AdP))
P01012	VTEQESKPVQMmyQIGLFR	M12(Oxidation); Y13((AdP))
P01012	VTEQESKPVQmmyQIGLFR	M11(Oxidation); M12(Oxidation); Y13((AdP))
P01012	VTEQESKPVQMmyQIGLFR	M12(Oxidation); Y13((AdP))
P01012	VTEQESKPVQMmyQIGLFR	M12(Oxidation); Y13((AdP))
P01012	VTEQESKPVQmMyQIGLFR	M11(Oxidation); Y13((AdP))
P01012	VTEQESKPVQMmyQIGLFR	M12(Oxidation); Y13((AdP))
P01012	VTEQESKPVQMmyQIGLFR	M12(Oxidation); Y13((AdP))
P01012	VTEQESKPVQmMyQIGLFR	M11(Oxidation); Y13((AdP))
P01012	VTEQESKPVQmMyQIGLFR	M11(Oxidation); Y13((AdP))
P01012	VTEQESKPVQmmyQIGLFR	M11(Oxidation); M12(Oxidation); Y13((AdP))
P01012	VTEQESKPVQMmyQIGLFR	M12(Oxidation); Y13((AdP))
P01012	VTEQESKPVQMmyQIGLFR	M12(Oxidation); Y13((AdP))
P01012	VTEQESKPVQMMyQIGLFR	Y13((AdP))
P01012	VTEQESKPVQmMyQIGLFR	M11(Oxidation); Y13((AdP))
P01012	VTEQESKPVQmmyQIGLFR	M11(Oxidation); M12(Oxidation); Y13((AdP))
P01012	VTEQESKPVQmMyQIGLFR	M11(Oxidation); Y13((AdP))
P01012	VTEQESKPVQmmyQIGLFR	M11(Oxidation); M12(Oxidation); Y13((AdP))
P01012	VTEQESKPVQmMyQIGLFR	M11(Oxidation); Y13((AdP))
P01012	VTEQESKPVQMmyQIGLFR	M12(Oxidation); Y13((AdP))
P01012	VTEQESKPVQmmyQIGLFR	M11(Oxidation); M12(Oxidation); Y13((AdP))
P01012	VTEQESKPVQMmyQIGLFR	M12(Oxidation); Y13((AdP))
P01012	VTEQESKPVQMmyQIGLFR	M12(Oxidation); Y13((AdP))
P01012	VTEQESKPVQmMyQIGLFR	M11(Oxidation); Y13((AdP))
P01012	VTEQESKPVQmmyQIGLFR	M11(Oxidation); M12(Oxidation); Y13((AdP))
P01012	VTEQESKPVQMmyQIGLFR	M12(Oxidation); Y13((AdP))
P01012	VTEQESKPVQMMyQIGLFR	Y13((AdP))
P01012	VTEQESKPVQMmyQIGLFR	M12(Oxidation); Y13((AdP))
P01012	VTEQESKPVQmMyQIGLFR	M11(Oxidation); Y13((AdP))
P01012	VTEQESKPVQMmyQIGLFR	M12(Oxidation); Y13((AdP))
P01012	VTEQESKPVQmmyQIGLFR	M11(Oxidation); M12(Oxidation); Y13((AdP))
P01012	VTEQESKPVQmMyQIGLFR	M11(Oxidation); Y13((AdP))
P01012	VTEQESKPVQMmyQIGLFR	M12(Oxidation); Y13((AdP))
P01012	VTEQESKPVQmMyQIGLFR	M11(Oxidation); Y13((AdP))
P01012	VTEQESKPVQMMyQIGLFR	Y13((AdP))
P01012	VTEQESKPVQMMyQIGLFR	Y13((AdP))
P01012	VTEQESKPVQmMyQIGLFR	M11(Oxidation); Y13((AdP))
P01012	VTEQESKPVQMMyQIGLFR	Y13((AdP))
P01012	VTEQESKPVQMmyQIGLFR	M12(Oxidation); Y13((AdP))
P01012	VTEQESKPVQmMyQIGLFR	M11(Oxidation); Y13((AdP))
P01012	VTEQESKPVQMMyQIGLFR	Y13((AdP))
P01012	VTEQESKPVQmMyQIGLFR	M11(Oxidation); Y13((AdP))
P01012	VTEQESKPVQmmyQIGLFR	M11(Oxidation); M12(Oxidation); Y13((AdP))
P01012	VTEQESKPVQmmyQIGLFR	M11(Oxidation); M12(Oxidation); Y13((AdP))
P01012	VTEQESKPVQmmyQIGLFR	M11(Oxidation); M12(Oxidation); Y13((AdP))
P01012	VTEQESKPVQMMyQIGLFR	Y13((AdP))
P01012	VTEQESKPVQMMyQIGLFR	Y13((AdP))
P01012	VTEQESKPVQmmyQIGLFR	M11(Oxidation); M12(Oxidation); Y13((AdP))
P01012	VTEQESKPVQmMyQIGLFR	M11(Oxidation); Y13((AdP))
P01012	VTEQESKPVQMmyQIGLFR	M12(Oxidation); Y13((AdP))
P01012	VTEQESKPVQmmyQIGLFR	M11(Oxidation); M12(Oxidation); Y13((AdP))
P01012	VTEQESKPVQMMyQIGLFR	Y13((AdP))
P01012	VTEQESKPVQmmyQIGLFR	M11(Oxidation); M12(Oxidation); Y13((AdP))
P01012	VTEQESKPVQMMyQIGLFR	Y13((AdP))
P01012	VTEQESKPVQmmyQIGLFR	M11(Oxidation); M12(Oxidation); Y13((AdP))
P01012	VTEQESKPVQmmyQIGLFR	M11(Oxidation); M12(Oxidation); Y13((AdP))
P01012	VTEQESKPVQmmyQIGLFR	M11(Oxidation); M12(Oxidation); Y13((AdP))
P01012	VTEQESKPVQmMyQIGLFR	M11(Oxidation); Y13((AdP))
P01012	VTEQESKPVQMmyQIGLFR	M12(Oxidation); Y13((AdP))
P01012	VTEQESKPVQmmyQIGLFR	M11(Oxidation); M12(Oxidation); Y13((AdP))
P01012	VTEQESKPVQmMyQIGLFR	M11(Oxidation); Y13((AdP))
P01012	VTEQESKPVQMmyQIGLFR	M12(Oxidation); Y13((AdP))
P01012	VTEQESKPVQmmyQIGLFR	M11(Oxidation); M12(Oxidation); Y13((AdP))
P01012	VTEQESKPVQMmyQIGLFR	M12(Oxidation); Y13((AdP))
P01012	VTEQESKPVQmMyQIGLFR	M11(Oxidation); Y13((AdP))
P01012	VTEQESKPVQmMyQIGLFR	M11(Oxidation); Y13((AdP))
P01012	VTEQESKPVQMmyQIGLFR	M12(Oxidation); Y13((AdP))
P01012	VTEQESKPVQmmyQIGLFR	M11(Oxidation); M12(Oxidation); Y13((AdP))
P01012	VTEQESKPVQMmyQIGLFR	M12(Oxidation); Y13((AdP))
P01012	VTEQESKPVQmmyQIGLFR	M11(Oxidation); M12(Oxidation); Y13((AdP))
P01012	VTEQESKPVQMmyQIGLFR	M12(Oxidation); Y13((AdP))
P01012	VTEQESKPVQmMyQIGLFR	M11(Oxidation); Y13((AdP))
P01012	VTEQESKPVQMmyQIGLFR	M12(Oxidation); Y13((AdP))
P01012	VTEQESKPVQmMyQIGLFR	M11(Oxidation); Y13((AdP))
P01012	VTEQESKPVQmMyQIGLFR	M11(Oxidation); Y13((AdP))
P01012	VTEQESKPVQMmyQIGLFR	M12(Oxidation); Y13((AdP))
P01012	VTEQESKPVQMMyQIGLFR	Y13((AdP))
P01012	VTEQESKPVQmMyQIGLFR	M11(Oxidation); Y13((AdP))
P01012	VTEQESKPVQmmyQIGLFR	M11(Oxidation); M12(Oxidation); Y13((AdP))
P01012	VTEQESKPVQmMyQIGLFR	M11(Oxidation); Y13((AdP))
P01012	VTEQESKPVQMmyQIGLFR	M12(Oxidation); Y13((AdP))
P01012	VTEQESKPVQmMyQIGLFR	M11(Oxidation); Y13((AdP))
P01012	VTEQESKPVQMmyQIGLFR	M12(Oxidation); Y13((AdP))
P01012	VTEQESKPVQMMyQIGLFR	Y13((AdP))
P01012	VTEQESKPVQmMyQIGLFR	M11(Oxidation); Y13((AdP))
P01012	VTEQESKPVQmMyQIGLFR	M11(Oxidation); Y13((AdP))
P01012	VTEQESKPVQMmyQIGLFR	M12(Oxidation); Y13((AdP))
P01012	VTEQESKPVQmMyQIGLFR	M11(Oxidation); Y13((AdP))
P01012	VTEQESKPVQMmyQIGLFR	M12(Oxidation); Y13((AdP))
P01012	VTEQESKPVQMmyQIGLFR	M12(Oxidation); Y13((AdP))
P01012	VTEQESKPVQmmyQIGLFR	M11(Oxidation); M12(Oxidation); Y13((AdP))
P01012	VTEQESKPVQmMyQIGLFR	M11(Oxidation); Y13((AdP))
P01012	VTEQESKPVQMmyQIGLFR	M12(Oxidation); Y13((AdP))
P01012	VTEQESKPVQmMyQIGLFR	M11(Oxidation); Y13((AdP))
P01012	VTEQESKPVQmmyQIGLFR	M11(Oxidation); M12(Oxidation); Y13((AdP))
P01012	VTEQESKPVQMmyQIGLFR	M12(Oxidation); Y13((AdP))
P01012	VTEQESKPVQmmyQIGLFR	M11(Oxidation); M12(Oxidation); Y13((AdP))
P01012	VTEQESKPVQmMyQIGLFR	M11(Oxidation); Y13((AdP))
P01012	VTEQESKPVQMmyQIGLFR	M12(Oxidation); Y13((AdP))
P01012	VTEQESKPVQMMyQIGLFR	Y13((AdP))
P01012	VTEQESKPVQmmyQIGLFR	M11(Oxidation); M12(Oxidation); Y13((AdP))
P01012	VTEQESKPVQmmyQIGLFR	M11(Oxidation); M12(Oxidation); Y13((AdP))
P01012	VTEQESKPVQMmyQIGLFR	M12(Oxidation); Y13((AdP))
P01012	VTEQESKPVQmMyQIGLFR	M11(Oxidation); Y13((AdP))
P01012	VTEQESKPVQmmyQIGLFR	M11(Oxidation); M12(Oxidation); Y13((AdP))
P01012	VTEQESKPVQmMyQIGLFR	M11(Oxidation); Y13((AdP))
P01012	VTEQESKPVQMmyQIGLFR	M12(Oxidation); Y13((AdP))
P01012	VTEQESKPVQMMyQIGLFR	Y13((AdP))
P01012	VTEQESKPVQMmyQIGLFR	M12(Oxidation); Y13((AdP))
P01012	VTEQESKPVQmmyQIGLFR	M11(Oxidation); M12(Oxidation); Y13((AdP))
P01012	VTEQESKPVQmMyQIGLFR	M11(Oxidation); Y13((AdP))
P01012	VTEQESKPVQmMyQIGLFR	M11(Oxidation); Y13((AdP))
P01012	VTEQESKPVQMmyQIGLFR	M12(Oxidation); Y13((AdP))
P01012	VTEQESKPVQmMyQIGLFR	M11(Oxidation); Y13((AdP))
P01012	VTEQESKPVQMmyQIGLFR	M12(Oxidation); Y13((AdP))
P01012	VTEQESKPVQmMyQIGLFR	M11(Oxidation); Y13((AdP))
P01012	VTEQESKPVQmMyQIGLFR	M11(Oxidation); Y13((AdP))
P01012	VTEQESKPVQMmyQIGLFR	M12(Oxidation); Y13((AdP))
P01012	VTEQESKPVQMmyQIGLFR	M12(Oxidation); Y13((AdP))
P01012	VTEQESKPVQmMyQIGLFR	M11(Oxidation); Y13((AdP))
P01012	VTEQESKPVQMmyQIGLFR	M12(Oxidation); Y13((AdP))
P01012	VTEQESKPVQmMyQIGLFR	M11(Oxidation); Y13((AdP))
P01012	VTEQESKPVQMmyQIGLFR	M12(Oxidation); Y13((AdP))
P01012	VTEQESKPVQMmyQIGLFR	M12(Oxidation); Y13((AdP))
P01012	VTEQESKPVQmMyQIGLFR	M11(Oxidation); Y13((AdP))
P01012	VTEQESKPVQMmyQIGLFR	M12(Oxidation); Y13((AdP))
P01012	VTEQESKPVQMMyQIGLFR	Y13((AdP))
P01012	VTEQESKPVQMMyQIGLFR	Y13((AdP))
P01012	VTEQESKPVQmMyQIGLFR	M11(Oxidation); Y13((AdP))
P01012	VTEQESKPVQmmyQIGLFR	M11(Oxidation); M12(Oxidation); Y13((AdP))
P01012	VTEQESKPVQmmyQIGLFR	M11(Oxidation); M12(Oxidation); Y13((AdP))
P01012	VTEQESKPVQmMyQIGLFR	M11(Oxidation); Y13((AdP))
P01012	VTEQESKPVQMmyQIGLFR	M12(Oxidation); Y13((AdP))
P01012	VTEQESKPVQmMyQIGLFR	M11(Oxidation); Y13((AdP))
P01012	VTEQESKPVQMmyQIGLFR	M12(Oxidation); Y13((AdP))
P01012	VTEQESKPVQmmyQIGLFR	M11(Oxidation); M12(Oxidation); Y13((AdP))
P01012	VTEQESKPVQmmyQIGLFR	M11(Oxidation); M12(Oxidation); Y13((AdP))
P01012	VTEQESKPVQmMyQIGLFR	M11(Oxidation); Y13((AdP))
P01012	VTEQESKPVQmmyQIGLFR	M11(Oxidation); M12(Oxidation); Y13((AdP))
P01012	VTEQESKPVQMmyQIGLFR	M12(Oxidation); Y13((AdP))
P01012	VTEQESKPVQmMyQIGLFR	M11(Oxidation); Y13((AdP))
P01012	VTEQESKPVQmMyQIGLFR	M11(Oxidation); Y13((AdP))
P01012	VTEQESKPVQMmyQIGLFR	M12(Oxidation); Y13((AdP))
P01012	VTEQESKPVQMmyQIGLFR	M12(Oxidation); Y13((AdP))
P01012	VTEQESKPVQmMyQIGLFR	M11(Oxidation); Y13((AdP))
P01012	VTEQESKPVQMmyQIGLFR	M12(Oxidation); Y13((AdP))
P01012	VTEQESKPVQmMyQIGLFR	M11(Oxidation); Y13((AdP))
P01012	VTEQESKPVQMmyQIGLFR	M12(Oxidation); Y13((AdP))
P01012	VTEQESKPVQmMyQIGLFR	M11(Oxidation); Y13((AdP))
P01012	VTEQESKPVQMmyQIGLFR	M12(Oxidation); Y13((AdP))
P01012	VTEQESKPVQmmyQIGLFR	M11(Oxidation); M12(Oxidation); Y13((AdP))
P01012	VTEQESKPVQmmyQIGLFR	M11(Oxidation); M12(Oxidation); Y13((AdP))
P01012	VTEQESKPVQmmyQIGLFR	M11(Oxidation); M12(Oxidation); Y13((AdP))
P01012	VTEQESKPVQmmyQIGLFR	M11(Oxidation); M12(Oxidation); Y13((AdP))
P01012	VTEQESKPVQmmyQIGLFR	M11(Oxidation); M12(Oxidation); Y13((AdP))
P01012	VTEQESKPVQmmyQIGLFR	M11(Oxidation); M12(Oxidation); Y13((AdP))
P01012	VTEQESKPVQmmyQIGLFR	M11(Oxidation); M12(Oxidation); Y13((AdP))
P01012	VTEQESKPVQmmyQIGLFR	M11(Oxidation); M12(Oxidation); Y13((AdP))
P01012	VTEQESKPVQMMyQIGLFRVASMASEK	Y13((AdP))
P01012	VTEQESKPVQMMyQIGLFRVASMASEK	Y13((AdP))
P01012	VTEQESKPVQMMyQIGLFRVASMASEK	Y13((AdP))
P01012	VTEQESKPVQMMyQIGLFRVASmASEK	Y13((AdP)); M23(Oxidation)
P01012	VTEQESKPVQMMyQIGLFRVASMASEK	Y13((AdP))
P01012	VTEQESKPVQMMyQIGLFRVASMASEK	Y13((AdP))
P01012	VTEQESKPVQMMyQIGLFRVASMASEK	Y13((AdP))
P01012	VTEQESKPVQMMyQIGLFRVASMASEK	Y13((AdP))
P01012	VTEQESKPVQMMyQIGLFRVASMASEK	Y13((AdP))
P01012	VTEQESKPVQMMyQIGLFRVASMASEK	Y13((AdP))
P01012	VTEQESKPVQMMyQIGLFRVASMASEK	Y13((AdP))
P01012	VTEQESKPVQMMyQIGLFRVASMASEK	Y13((AdP))
P01012	VTEQESKPVQMMyQIGLFRVASMASEK	Y13((AdP))
P01012	VTEQESKPVQMMyQIGLFRVASMASEK	Y13((AdP))
P01012	VTEQESKPVQMMyQIGLFRVASMASEK	Y13((AdP))
P01012	VTEQESKPVQMMyQIGLFRVASMASEK	Y13((AdP))
P01012	VTEQESKPVQMMyQIGLFRVASMASEKMK	Y13((AdP))
P01012	VTEQESKPVQMMyQIGLFRVASMASEKMK	Y13((AdP))
P01012	VTEQESKPVQMMyQIGLFRVASmASEKMK	Y13((AdP)); M23(Oxidation)
P01012	VTEQESKPVQMMyQIGLFRVASmASEKMK	Y13((AdP)); M23(Oxidation)
P01012	VTEQESKPVQMMyQIGLFRVASMASEKmK	Y13((AdP)); M28(Oxidation)
P01012	VTEQESKPVQMMyQIGLFRVASMASEKMK	Y13((AdP))
P01012	VTEQESKPVQMMyQIGLFRVASMASEKMK	Y13((AdP))
P01012	VTEQESKPVQMMyQIGLFRVASMASEKMK	Y13((AdP))
P01012	VTEQESKPVQMMyQIGLFRVASMASEKMK	Y13((AdP))
P01012	VTEQESKPVQMMyQIGLFRVASmASEKMK	Y13((AdP)); M23(Oxidation)
P01012	VTEQESKPVQMMyQIGLFRVASMASEKMK	Y13((AdP))
P01012	VTEQESKPVQMMyQIGLFRVASmASEKMK	Y13((AdP)); M23(Oxidation)
P01012	VTEQESKPVQMMyQIGLFRVASMASEKmK	Y13((AdP)); M28(Oxidation)
P01012	yPILPEYLQcVK	Y1((AdP)); C10(Carbamidomethyl)
P01012	yPILPEYLQcVK	Y1((AdP)); C10(Carbamidomethyl)
P01012	yPILPEYLQcVK	Y1((AdP)); C10(Carbamidomethyl)
P01012	yPILPEYLQcVK	Y1((AdP)); C10(Carbamidomethyl)
P01012	yPILPEYLQcVK	Y1((AdP)); C10(Carbamidomethyl)
P01012	yPILPEYLQcVK	Y1((AdP)); C10(Carbamidomethyl)
P01012	yPILPEYLQcVK	Y1((AdP)); C10(Carbamidomethyl)
P01012	yPILPEYLQcVK	Y1((AdP)); C10(Carbamidomethyl)
P01012	yPILPEYLQcVK	Y1((AdP)); C10(Carbamidomethyl)
P01012	yPILPEYLQcVK	Y1((AdP)); C10(Carbamidomethyl)
P01012	yPILPEYLQcVK	Y1((AdP)); C10(Carbamidomethyl)
P01012	yPILPEYLQcVK	Y1((AdP)); C10(Carbamidomethyl)
P01012	yPILPEYLQcVK	Y1((AdP)); C10(Carbamidomethyl)
P01012	yPILPEYLQcVK	Y1((AdP)); C10(Carbamidomethyl)
P01012	yPILPEYLQcVK	Y1((AdP)); C10(Carbamidomethyl)
P01012	yPILPEYLQcVK	Y1((AdP)); C10(Carbamidomethyl)
P01012	yPILPEYLQcVK	Y1((AdP)); C10(Carbamidomethyl)
P01012	yPILPEYLQcVK	Y1((AdP)); C10(Carbamidomethyl)
P01012	yPILPEYLQcVK	Y1((AdP)); C10(Carbamidomethyl)
P01012	yPILPEYLQcVK	Y1((AdP)); C10(Carbamidomethyl)
P01012	yPILPEYLQcVK	Y1((AdP)); C10(Carbamidomethyl)
P01012	yPILPEYLQcVK	Y1((AdP)); C10(Carbamidomethyl)
P01012	yPILPEYLQcVK	Y1((AdP)); C10(Carbamidomethyl)
P01012	yPILPEYLQcVK	Y1((AdP)); C10(Carbamidomethyl)
P01012	yPILPEYLQcVK	Y1((AdP)); C10(Carbamidomethyl)
P01014	FyTGGVEEVNFK	Y2((AdP))
P01014	VLHFDSITGAGSTTDSQcGSSEyVHNLFK	C18(Carbamidomethyl); Y23((AdP))
P01014	VLHFDSITGAGSTTDSQcGSSEyVHNLFK	C18(Carbamidomethyl); Y23((AdP))
P01014	VLHFDSITGAGSTTDSQcGSSEyVHNLFK	C18(Carbamidomethyl); Y23((AdP))
P01014	VLHFDSITGAGSTTDSQcGSSEyVHNLFK	C18(Carbamidomethyl); Y23((AdP))
P02769	ADLAKyIcDNQDTISSK	Y6((AdP)); C8(Carbamidomethyl)
P02769	ADLAKyIcDNQDTISSK	Y6((AdP)); C8(Carbamidomethyl)
P02769	ADLAKyIcDNQDTISSK	Y6((AdP)); C8(Carbamidomethyl)
P02769	DAFLGSFLYEySR	Y11((AdP))
P02769	DAFLGSFLyEYSR	Y9((AdP))
P02769	DAFLGSFLYEySR	Y11((AdP))
P02769	DAFLGSFLyEYSR	Y9((AdP))
P02769	DAFLGSFLYEySR	Y11((AdP))
P02769	DAFLGSFLYEySR	Y11((AdP))
P02769	DAFLGSFLYEySR	Y11((AdP))
P02769	DAFLGSFLyEYSR	Y9((AdP))
P02769	DAFLGSFLyEYSR	Y9((AdP))
P02769	DAFLGSFLYEySR	Y11((AdP))
P02769	DAFLGSFLYEySR	Y11((AdP))
P02769	DAFLGSFLYEySR	Y11((AdP))
P02769	DAFLGSFLYEySR	Y11((AdP))
P02769	DAFLGSFLYEySR	Y11((AdP))
P02769	ETyGDmADccEK	Y3((AdP)); M6(Oxidation); C9(Carbamidomethyl); C10(Carbamidomethyl)
P02769	ETyGDMADccEK	Y3((AdP)); C9(Carbamidomethyl); C10(Carbamidomethyl)
P02769	ETyGDMADccEK	Y3((AdP)); C9(Carbamidomethyl); C10(Carbamidomethyl)
P02769	ETyGDmADccEK	Y3((AdP)); M6(Oxidation); C9(Carbamidomethyl); C10(Carbamidomethyl)
P02769	ETyGDmADccEK	Y3((AdP)); M6(Oxidation); C9(Carbamidomethyl); C10(Carbamidomethyl)
P02769	ETyGDmADccEK	Y3((AdP)); M6(Oxidation); C9(Carbamidomethyl); C10(Carbamidomethyl)
P02769	ETyGDmADccEK	Y3((AdP)); M6(Oxidation); C9(Carbamidomethyl); C10(Carbamidomethyl)
P02769	ETyGDMADccEK	Y3((AdP)); C9(Carbamidomethyl); C10(Carbamidomethyl)
P02769	ETyGDmADccEK	Y3((AdP)); M6(Oxidation); C9(Carbamidomethyl); C10(Carbamidomethyl)
P02769	ETyGDmADccEK	Y3((AdP)); M6(Oxidation); C9(Carbamidomethyl); C10(Carbamidomethyl)
P02769	ETyGDmADccEK	Y3((AdP)); M6(Oxidation); C9(Carbamidomethyl); C10(Carbamidomethyl)
P02769	ETyGDMADccEK	Y3((AdP)); C9(Carbamidomethyl); C10(Carbamidomethyl)
P02769	ETyGDmADccEK	Y3((AdP)); M6(Oxidation); C9(Carbamidomethyl); C10(Carbamidomethyl)
P02769	ETyGDmADccEK	Y3((AdP)); M6(Oxidation); C9(Carbamidomethyl); C10(Carbamidomethyl)
P02769	ETyGDmADccEK	Y3((AdP)); M6(Oxidation); C9(Carbamidomethyl); C10(Carbamidomethyl)
P02769	ETyGDmADccEK	Y3((AdP)); M6(Oxidation); C9(Carbamidomethyl); C10(Carbamidomethyl)
P02769	ETyGDMADccEK	Y3((AdP)); C9(Carbamidomethyl); C10(Carbamidomethyl)
P02769	ETyGDmADccEK	Y3((AdP)); M6(Oxidation); C9(Carbamidomethyl); C10(Carbamidomethyl)
P02769	ETyGDMADccEK	Y3((AdP)); C9(Carbamidomethyl); C10(Carbamidomethyl)
P02769	ETyGDmADccEK	Y3((AdP)); M6(Oxidation); C9(Carbamidomethyl); C10(Carbamidomethyl)
P02769	ETyGDmADccEK	Y3((AdP)); M6(Oxidation); C9(Carbamidomethyl); C10(Carbamidomethyl)
P02769	ETyGDmADccEK	Y3((AdP)); M6(Oxidation); C9(Carbamidomethyl); C10(Carbamidomethyl)
P02769	ETyGDmADccEK	Y3((AdP)); M6(Oxidation); C9(Carbamidomethyl); C10(Carbamidomethyl)
P02769	ETyGDmADccEK	Y3((AdP)); M6(Oxidation); C9(Carbamidomethyl); C10(Carbamidomethyl)
P02769	ETyGDmADccEK	Y3((AdP)); M6(Oxidation); C9(Carbamidomethyl); C10(Carbamidomethyl)
P02769	ETyGDmADccEK	Y3((AdP)); M6(Oxidation); C9(Carbamidomethyl); C10(Carbamidomethyl)
P02769	ETyGDMADccEK	Y3((AdP)); C9(Carbamidomethyl); C10(Carbamidomethyl)
P02769	ETyGDmADccEK	Y3((AdP)); M6(Oxidation); C9(Carbamidomethyl); C10(Carbamidomethyl)
P02769	ETyGDmADccEK	Y3((AdP)); M6(Oxidation); C9(Carbamidomethyl); C10(Carbamidomethyl)
P02769	ETyGDMADccEK	Y3((AdP)); C9(Carbamidomethyl); C10(Carbamidomethyl)
P02769	ETyGDmADccEK	Y3((AdP)); M6(Oxidation); C9(Carbamidomethyl); C10(Carbamidomethyl)
P02769	ETyGDmADccEK	Y3((AdP)); M6(Oxidation); C9(Carbamidomethyl); C10(Carbamidomethyl)
P02769	ETyGDmADccEK	Y3((AdP)); M6(Oxidation); C9(Carbamidomethyl); C10(Carbamidomethyl)
P02769	ETyGDMADccEK	Y3((AdP)); C9(Carbamidomethyl); C10(Carbamidomethyl)
P02769	ETyGDmADccEK	Y3((AdP)); M6(Oxidation); C9(Carbamidomethyl); C10(Carbamidomethyl)
P02769	ETyGDmADccEK	Y3((AdP)); M6(Oxidation); C9(Carbamidomethyl); C10(Carbamidomethyl)
P02769	ETyGDmADccEK	Y3((AdP)); M6(Oxidation); C9(Carbamidomethyl); C10(Carbamidomethyl)
P02769	ETyGDmADccEK	Y3((AdP)); M6(Oxidation); C9(Carbamidomethyl); C10(Carbamidomethyl)
P02769	ETyGDmADccEK	Y3((AdP)); M6(Oxidation); C9(Carbamidomethyl); C10(Carbamidomethyl)
P02769	ETyGDmADccEK	Y3((AdP)); M6(Oxidation); C9(Carbamidomethyl); C10(Carbamidomethyl)
P02769	ETyGDmADccEK	Y3((AdP)); M6(Oxidation); C9(Carbamidomethyl); C10(Carbamidomethyl)
P02769	ETyGDmADccEK	Y3((AdP)); M6(Oxidation); C9(Carbamidomethyl); C10(Carbamidomethyl)
P02769	ETyGDmADccEK	Y3((AdP)); M6(Oxidation); C9(Carbamidomethyl); C10(Carbamidomethyl)
P02769	ETyGDmADccEK	Y3((AdP)); M6(Oxidation); C9(Carbamidomethyl); C10(Carbamidomethyl)
P02769	ETyGDmADccEK	Y3((AdP)); M6(Oxidation); C9(Carbamidomethyl); C10(Carbamidomethyl)
P02769	ETyGDmADccEK	Y3((AdP)); M6(Oxidation); C9(Carbamidomethyl); C10(Carbamidomethyl)
P02769	ETyGDmADccEK	Y3((AdP)); M6(Oxidation); C9(Carbamidomethyl); C10(Carbamidomethyl)
P02769	EyEATLEEccAK	Y2((AdP)); C9(Carbamidomethyl); C10(Carbamidomethyl)
P02769	EyEATLEEccAK	Y2((AdP)); C9(Carbamidomethyl); C10(Carbamidomethyl)
P02769	EyEATLEEccAK	Y2((AdP)); C9(Carbamidomethyl); C10(Carbamidomethyl)
P02769	EyEATLEEccAK	Y2((AdP)); C9(Carbamidomethyl); C10(Carbamidomethyl)
P02769	GLVLIAFSQyLQQcPFDEHVK	Y10((AdP)); C14(Carbamidomethyl)
P02769	HPYFYAPELLyYANK	Y11((AdP))
P02769	LAKEyEATLEEccAK	Y5((AdP)); C12(Carbamidomethyl); C13(Carbamidomethyl)
P02769	LGEyGFQNALIVR	Y4((AdP))
P02769	LGEyGFQNALIVR	Y4((AdP))
P02769	LGEyGFQNALIVR	Y4((AdP))
P02769	LGEyGFQNALIVR	Y4((AdP))
P02769	LGEyGFQNALIVR	Y4((AdP))
P02769	LGEyGFQNALIVR	Y4((AdP))
P02769	LGEyGFQNALIVR	Y4((AdP))
P02769	LGEyGFQNALIVR	Y4((AdP))
P02769	LGEyGFQNALIVR	Y4((AdP))
P02769	LGEyGFQNALIVR	Y4((AdP))
P02769	LGEyGFQNALIVR	Y4((AdP))
P02769	LGEyGFQNALIVR	Y4((AdP))
P02769	LGEyGFQNALIVR	Y4((AdP))
P02769	LGEyGFQNALIVR	Y4((AdP))
P02769	LGEyGFQNALIVR	Y4((AdP))
P02769	LGEyGFQNALIVR	Y4((AdP))
P02769	LGEyGFQNALIVR	Y4((AdP))
P02769	LGEyGFQNALIVR	Y4((AdP))
P02769	LGEyGFQNALIVR	Y4((AdP))
P02769	LGEyGFQNALIVR	Y4((AdP))
P02769	LGEyGFQNALIVR	Y4((AdP))
P02769	LGEyGFQNALIVR	Y4((AdP))
P02769	LGEyGFQNALIVR	Y4((AdP))
P02769	LGEyGFQNALIVR	Y4((AdP))
P02769	LGEyGFQNALIVR	Y4((AdP))
P02769	LGEyGFQNALIVR	Y4((AdP))
P02769	LGEyGFQNALIVR	Y4((AdP))
P02769	LGEyGFQNALIVR	Y4((AdP))
P02769	LGEyGFQNALIVR	Y4((AdP))
P02769	LGEyGFQNALIVR	Y4((AdP))
P02769	LGEyGFQNALIVR	Y4((AdP))
P02769	LGEyGFQNALIVR	Y4((AdP))
P02769	LGEyGFQNALIVR	Y4((AdP))
P02769	LGEyGFQNALIVR	Y4((AdP))
P02769	LGEyGFQNALIVR	Y4((AdP))
P02769	LGEyGFQNALIVR	Y4((AdP))
P02769	LGEyGFQNALIVR	Y4((AdP))
P02769	LGEyGFQNALIVR	Y4((AdP))
P02769	LGEyGFQNALIVR	Y4((AdP))
P02769	LGEyGFQNALIVR	Y4((AdP))
P02769	LGEyGFQNALIVR	Y4((AdP))
P02769	LGEyGFQNALIVR	Y4((AdP))
P02769	LGEyGFQNALIVR	Y4((AdP))
P02769	LGEyGFQNALIVR	Y4((AdP))
P02769	LGEyGFQNALIVR	Y4((AdP))
P02769	LGEyGFQNALIVR	Y4((AdP))
P02769	LGEyGFQNALIVR	Y4((AdP))
P02769	LGEyGFQNALIVR	Y4((AdP))
P02769	LGEyGFQNALIVR	Y4((AdP))
P02769	LGEyGFQNALIVR	Y4((AdP))
P02769	LGEyGFQNALIVR	Y4((AdP))
P02769	LGEyGFQNALIVR	Y4((AdP))
P02769	LGEyGFQNALIVR	Y4((AdP))
P02769	LGEyGFQNALIVR	Y4((AdP))
P02769	LGEyGFQNALIVR	Y4((AdP))
P02769	LGEyGFQNALIVR	Y4((AdP))
P02769	LGEyGFQNALIVR	Y4((AdP))
P02769	LGEyGFQNALIVR	Y4((AdP))
P02769	LGEyGFQNALIVR	Y4((AdP))
P02769	LGEyGFQNALIVR	Y4((AdP))
P02769	LGEyGFQNALIVR	Y4((AdP))
P02769	LGEyGFQNALIVR	Y4((AdP))
P02769	LGEyGFQNALIVR	Y4((AdP))
P02769	LGEyGFQNALIVR	Y4((AdP))
P02769	LGEyGFQNALIVR	Y4((AdP))
P02769	mPcTEDyLSLILNR	M1(Oxidation); C3(Carbamidomethyl); Y7((AdP))
P02769	mPcTEDyLSLILNR	M1(Oxidation); C3(Carbamidomethyl); Y7((AdP))
P02769	MPcTEDyLSLILNR	C3(Carbamidomethyl); Y7((AdP))
P02769	mPcTEDyLSLILNR	M1(Oxidation); C3(Carbamidomethyl); Y7((AdP))
P02769	MPcTEDyLSLILNR	C3(Carbamidomethyl); Y7((AdP))
P02769	MPcTEDyLSLILNR	C3(Carbamidomethyl); Y7((AdP))
P02769	MPcTEDyLSLILNR	C3(Carbamidomethyl); Y7((AdP))
P02769	mPcTEDyLSLILNR	M1(Oxidation); C3(Carbamidomethyl); Y7((AdP))
P02769	mPcTEDyLSLILNR	M1(Oxidation); C3(Carbamidomethyl); Y7((AdP))
P02769	MPcTEDyLSLILNR	C3(Carbamidomethyl); Y7((AdP))
P02769	RHPEyAVSVLLR	Y5((AdP))
P02769	RHPEyAVSVLLR	Y5((AdP))
P02769	RHPEyAVSVLLR	Y5((AdP))
P02769	RHPEyAVSVLLR	Y5((AdP))
P02769	RHPEyAVSVLLR	Y5((AdP))
P02769	RHPEyAVSVLLR	Y5((AdP))
P02769	RHPEyAVSVLLR	Y5((AdP))
P02769	RHPEyAVSVLLR	Y5((AdP))
P02769	RHPEyAVSVLLR	Y5((AdP))
P02769	RHPEyAVSVLLR	Y5((AdP))
P02769	RHPEyAVSVLLR	Y5((AdP))
P02769	RHPyFYAPELLYYANK	Y4((AdP))
P02769	RHPyFYAPELLYYANK	Y4((AdP))
P02769	RHPyFYAPELLYYANK	Y4((AdP))
P02769	RHPyFYAPELLYYANK	Y4((AdP))
P02769	RHPyFYAPELLYYANK	Y4((AdP))
P02769	RHPyFYAPELLYYANK	Y4((AdP))
P02769	RHPyFYAPELLYYANK	Y4((AdP))
P02769	RHPyFYAPELLYYANK	Y4((AdP))
P02769	RHPyFYAPELLYYANK	Y4((AdP))
P02769	RHPyFYAPELLYYANK	Y4((AdP))
P02769	RHPyFYAPELLYYANK	Y4((AdP))
P02769	RHPyFYAPELLYYANK	Y4((AdP))
P02769	RHPYFyAPELLYYANK	Y6((AdP))
P02769	RHPyFYAPELLYYANK	Y4((AdP))
P02769	RHPyFYAPELLYYANK	Y4((AdP))
P02769	RHPYFyAPELLYYANK	Y6((AdP))
P02769	RHPyFYAPELLYYANK	Y4((AdP))
P02769	RHPyFYAPELLYYANK	Y4((AdP))
P02769	RHPYFyAPELLYYANK	Y6((AdP))
P02769	RHPyFYAPELLYYANK	Y4((AdP))
P02769	RHPYFyAPELLYYANK	Y6((AdP))
P02769	RHPyFYAPELLYYANK	Y4((AdP))
P02769	RHPyFYAPELLYYANK	Y4((AdP))
P02769	RHPyFYAPELLYYANK	Y4((AdP))
P02769	RHPYFyAPELLYYANK	Y6((AdP))
P02769	RHPYFyAPELLYYANK	Y6((AdP))
P02769	RHPYFyAPELLYYANK	Y6((AdP))
P02769	RHPyFYAPELLYYANK	Y4((AdP))
P02769	RHPYFyAPELLYYANK	Y6((AdP))
P02769	RHPYFyAPELLYYANK	Y6((AdP))
P02769	RHPyFYAPELLYYANK	Y4((AdP))
P02769	RHPYFyAPELLYYANK	Y6((AdP))
P02769	RHPyFYAPELLYYANK	Y4((AdP))
P02769	RHPyFYAPELLYYANK	Y4((AdP))
P02769	RHPYFyAPELLYYANK	Y6((AdP))
P02769	RHPyFYAPELLYYANK	Y4((AdP))
P02769	RHPYFyAPELLYYANK	Y6((AdP))
P02769	RHPyFYAPELLYYANK	Y4((AdP))
P02769	RHPYFyAPELLYYANK	Y6((AdP))
P02769	RHPyFYAPELLYYANK	Y4((AdP))
P02769	RPcFSALTPDETyVPK	C3(Carbamidomethyl); Y13((AdP))
P02769	RPcFSALTPDETyVPK	C3(Carbamidomethyl); Y13((AdP))
P02769	RPcFSALTPDETyVPK	C3(Carbamidomethyl); Y13((AdP))
P02769	RPcFSALTPDETyVPK	C3(Carbamidomethyl); Y13((AdP))
P02769	RPcFSALTPDETyVPK	C3(Carbamidomethyl); Y13((AdP))
P02769	RPcFSALTPDETyVPK	C3(Carbamidomethyl); Y13((AdP))
P02769	RPcFSALTPDETyVPK	C3(Carbamidomethyl); Y13((AdP))
P02769	RPcFSALTPDETyVPK	C3(Carbamidomethyl); Y13((AdP))
P02769	RPcFSALTPDETyVPK	C3(Carbamidomethyl); Y13((AdP))
P02769	RPcFSALTPDETyVPK	C3(Carbamidomethyl); Y13((AdP))
P02769	RPcFSALTPDETyVPK	C3(Carbamidomethyl); Y13((AdP))
P02769	RPcFSALTPDETyVPK	C3(Carbamidomethyl); Y13((AdP))
P02769	RPcFSALTPDETyVPK	C3(Carbamidomethyl); Y13((AdP))
P02769	RPcFSALTPDETyVPK	C3(Carbamidomethyl); Y13((AdP))
P02769	RPcFSALTPDETyVPK	C3(Carbamidomethyl); Y13((AdP))
P02769	RPcFSALTPDETyVPK	C3(Carbamidomethyl); Y13((AdP))
P02769	RPcFSALTPDETyVPK	C3(Carbamidomethyl); Y13((AdP))
P02769	RPcFSALTPDETyVPK	C3(Carbamidomethyl); Y13((AdP))
P02769	RPcFSALTPDETyVPK	C3(Carbamidomethyl); Y13((AdP))
P02769	RPcFSALTPDETyVPK	C3(Carbamidomethyl); Y13((AdP))
P02769	RPcFSALTPDETyVPK	C3(Carbamidomethyl); Y13((AdP))
P02769	RPcFSALTPDETyVPK	C3(Carbamidomethyl); Y13((AdP))
P02769	yIcDNQDTISSK	Y1((AdP)); C3(Carbamidomethyl)
P02769	yIcDNQDTISSK	Y1((AdP)); C3(Carbamidomethyl)
P02769	yIcDNQDTISSK	Y1((AdP)); C3(Carbamidomethyl)
P02769	yIcDNQDTISSK	Y1((AdP)); C3(Carbamidomethyl)
P02769	yIcDNQDTISSK	Y1((AdP)); C3(Carbamidomethyl)
P02769	yIcDNQDTISSK	Y1((AdP)); C3(Carbamidomethyl)
P02769	yIcDNQDTISSK	Y1((AdP)); C3(Carbamidomethyl)
P02769	yIcDNQDTISSK	Y1((AdP)); C3(Carbamidomethyl)
P02769	yIcDNQDTISSK	Y1((AdP)); C3(Carbamidomethyl)
P02769	yIcDNQDTISSK	Y1((AdP)); C3(Carbamidomethyl)
P02769	yIcDNQDTISSK	Y1((AdP)); C3(Carbamidomethyl)
P02769	yIcDNQDTISSK	Y1((AdP)); C3(Carbamidomethyl)
P02769	yIcDNQDTISSK	Y1((AdP)); C3(Carbamidomethyl)
P02769	yIcDNQDTISSK	Y1((AdP)); C3(Carbamidomethyl)
P02769	yIcDNQDTISSK	Y1((AdP)); C3(Carbamidomethyl)
P02769	yIcDNQDTISSK	Y1((AdP)); C3(Carbamidomethyl)
P02769	yIcDNQDTISSK	Y1((AdP)); C3(Carbamidomethyl)
P02769	yIcDNQDTISSK	Y1((AdP)); C3(Carbamidomethyl)
P02769	yIcDNQDTISSK	Y1((AdP)); C3(Carbamidomethyl)
P02769	yIcDNQDTISSK	Y1((AdP)); C3(Carbamidomethyl)
P02769	yIcDNQDTISSK	Y1((AdP)); C3(Carbamidomethyl)
P02769	yIcDNQDTISSK	Y1((AdP)); C3(Carbamidomethyl)
P02769	yIcDNQDTISSK	Y1((AdP)); C3(Carbamidomethyl)
P02769	yLYEIAR	Y1((AdP))
P02769	yNGVFQEccQAEDK	Y1((AdP)); C8(Carbamidomethyl); C9(Carbamidomethyl)
P02769	yNGVFQEccQAEDK	Y1((AdP)); C8(Carbamidomethyl); C9(Carbamidomethyl)
P02769	yNGVFQEccQAEDK	Y1((AdP)); C8(Carbamidomethyl); C9(Carbamidomethyl)
P02769	yNGVFQEccQAEDK	Y1((AdP)); C8(Carbamidomethyl); C9(Carbamidomethyl)
P02769	yNGVFQEccQAEDK	Y1((AdP)); C8(Carbamidomethyl); C9(Carbamidomethyl)
P02769	yNGVFQEccQAEDK	Y1((AdP)); C8(Carbamidomethyl); C9(Carbamidomethyl)
P02769	yNGVFQEccQAEDK	Y1((AdP)); C8(Carbamidomethyl); C9(Carbamidomethyl)
P02769	yNGVFQEccQAEDK	Y1((AdP)); C8(Carbamidomethyl); C9(Carbamidomethyl)
P02769	yNGVFQEccQAEDK	Y1((AdP)); C8(Carbamidomethyl); C9(Carbamidomethyl)
P02769	yNGVFQEccQAEDK	Y1((AdP)); C8(Carbamidomethyl); C9(Carbamidomethyl)
P02769	yNGVFQEccQAEDK	Y1((AdP)); C8(Carbamidomethyl); C9(Carbamidomethyl)
P02769	yNGVFQEccQAEDK	Y1((AdP)); C8(Carbamidomethyl); C9(Carbamidomethyl)
P02769	yNGVFQEccQAEDK	Y1((AdP)); C8(Carbamidomethyl); C9(Carbamidomethyl)
P33150	yELVIEAKDMGGHDVGLTGTATATILIDDKNDHPPEFTK	Y1((AdP))
Q0P5J8	QTFRAELGSPLyNNEPFAIMLFGMVTK	Y12((AdP))
Q3SZ57	yIYEIAR	Y1((AdP))
Q3SZR3	AIQAAFFyLEPR	Y8((AdP))
Q3SZR3	cIGIQESEIIyTDEK	C1(Carbamidomethyl); Y11((AdP))
Q3SZR3	cIGIQESEIIyTDEK	C1(Carbamidomethyl); Y11((AdP))
A6H739	FSAALQASGYRPDLSYNLALAYYSSR
A6H7H1	GKSPQTPELVEALAFREWTcPNLK	C20(Carbamidomethyl)
P00004	TGQAPGFTYTDANK
P00760	LGEDNINVVEGNEQFISASK
P00760	LGEDNINVVEGNEQFISASK
P00760	SIVHPSYNSNTLNNDImLIK	M17(Oxidation)
P00760	SIVHPSYNSNTLNNDIMLIK
P00760	SIVHPSYNSNTLNNDImLIK	M17(Oxidation)
P00760	SIVHPSYNSNTLNNDIMLIKLK
P00760	SSGTSYPDVLK
P00760	SSGTSYPDVLK
P01005	AFNPVcGTDGVTYDNEcLLcAHK	C6(Carbamidomethyl); C17(Carbamidomethyl); C20(Carbamidomethyl)
P01012	ADHPFLFcIK	C8(Carbamidomethyl)
P01012	AFKDEDTQAmPFR	M10(Oxidation)
P01012	AFKDEDTQAmPFR	M10(Oxidation)
P01012	AFKDEDTQAmPFR	M10(Oxidation)
P01012	AFKDEDTQAmPFR	M10(Oxidation)
P01012	AFKDEDTQAmPFR	M10(Oxidation)
P01012	AFKDEDTQAmPFR	M10(Oxidation)
P01012	AFKDEDTQAMPFR
P01012	AFKDEDTQAmPFR	M10(Oxidation)
P01012	AFKDEDTQAmPFR	M10(Oxidation)
P01012	AFKDEDTQAmPFR	M10(Oxidation)
P01012	AFKDEDTQAMPFR
P01012	AFKDEDTQAMPFR
P01012	AFKDEDTQAmPFR	M10(Oxidation)
P01012	AFKDEDTQAmPFR	M10(Oxidation)
P01012	AFKDEDTQAmPFR	M10(Oxidation)
P01012	AFKDEDTQAmPFR	M10(Oxidation)
P01012	AFKDEDTQAmPFR	M10(Oxidation)
P01012	AFKDEDTQAmPFR	M10(Oxidation)
P01012	AFKDEDTQAmPFR	M10(Oxidation)
P01012	AFKDEDTQAmPFR	M10(Oxidation)
P01012	AFKDEDTQAmPFR	M10(Oxidation)
P01012	DILNQITKPNDVYSFSLASR
P01012	ELINSWVESQTNGIIR
P01012	ELINSWVESQTNGIIR
P01012	ELINSWVESQTNGIIR
P01012	ELINSWVESQTNGIIR
P01012	ELYRGGLEPINFQTAADQAR
P01012	ELYRGGLEPINFQTAADQAR
P01012	GGLEPINFQTAADQAR
P01012	GGLEPINFQTAADQAR
P01012	GGLEPINFQTAADQAR
P01012	GGLEPINFQTAADQAR
P01012	GGLEPINFQTAADQARELINSWVESQTNGIIR
P01012	GGLEPINFQTAADQARELINSWVESQTNGIIR
P01012	GLWEKAFKDEDTQAmPFR	M15(Oxidation)
P01012	HIATNAVLFFGR
P01012	ISQAVHAAHAEINEAGR
P01012	ISQAVHAAHAEINEAGR
P01012	ISQAVHAAHAEINEAGR
P01012	ISQAVHAAHAEINEAGR
P01012	ISQAVHAAHAEINEAGR
P01012	ISQAVHAAHAEINEAGR
P01012	ISQAVHAAHAEINEAGR
P01012	ISQAVHAAHAEINEAGR
P01012	ISQAVHAAHAEINEAGR
P01012	KIKVYLPR
P01012	KIKVYLPR
P01012	LTEWTSSNVMEER
P01012	LTEWTSSNVMEER
P01012	LTEWTSSNVmEER	M10(Oxidation)
P01012	LTEWTSSNVmEER	M10(Oxidation)
P01012	LTEWTSSNVmEER	M10(Oxidation)
P01012	LTEWTSSNVmEER	M10(Oxidation)
P01012	LTEWTSSNVmEER	M10(Oxidation)
P01012	LTEWTSSNVmEER	M10(Oxidation)
P01012	LTEWTSSNVmEER	M10(Oxidation)
P01012	LTEWTSSNVmEER	M10(Oxidation)
P01012	LYAEERYPILPEYLQcVK	C16(Carbamidomethyl)
P01012	LYAEERYPILPEYLQcVK	C16(Carbamidomethyl)
P01012	LYAEERYPILPEYLQcVK	C16(Carbamidomethyl)
P01012	LYAEERYPILPEYLQcVKELYR	C16(Carbamidomethyl)
P01012	LYAEERYPILPEYLQcVKELYR	C16(Carbamidomethyl)
P01012	LYAEERYPILPEYLQcVKELYR	C16(Carbamidomethyl)
P01012	NVLQPSSVDSQTAmVLVNAIVFK	M14(Oxidation)
P01012	NVLQPSSVDSQTAmVLVNAIVFK	M14(Oxidation)
P01012	NVLQPSSVDSQTAMVLVNAIVFK
P01012	NVLQPSSVDSQTAmVLVNAIVFK	M14(Oxidation)
P01012	NVLQPSSVDSQTAmVLVNAIVFK	M14(Oxidation)
P01012	NVLQPSSVDSQTAMVLVNAIVFK
P01012	NVLQPSSVDSQTAmVLVNAIVFK	M14(Oxidation)
P01012	NVLQPSSVDSQTAMVLVNAIVFK
P01012	NVLQPSSVDSQTAmVLVNAIVFK	M14(Oxidation)
P01012	NVLQPSSVDSQTAmVLVNAIVFK	M14(Oxidation)
P01012	NVLQPSSVDSQTAMVLVNAIVFK
P01012	NVLQPSSVDSQTAmVLVNAIVFK	M14(Oxidation)
P01012	NVLQPSSVDSQTAmVLVNAIVFK	M14(Oxidation)
P01012	NVLQPSSVDSQTAMVLVNAIVFK
P01012	NVLQPSSVDSQTAmVLVNAIVFK	M14(Oxidation)
P01012	NVLQPSSVDSQTAmVLVNAIVFK	M14(Oxidation)
P01012	NVLQPSSVDSQTAmVLVNAIVFK	M14(Oxidation)
P01012	NVLQPSSVDSQTAMVLVNAIVFK
P01012	NVLQPSSVDSQTAmVLVNAIVFK	M14(Oxidation)
P01012	NVLQPSSVDSQTAmVLVNAIVFK	M14(Oxidation)
P01012	NVLQPSSVDSQTAmVLVNAIVFK	M14(Oxidation)
P01012	NVLQPSSVDSQTAmVLVNAIVFK	M14(Oxidation)
P01012	NVLQPSSVDSQTAmVLVNAIVFK	M14(Oxidation)
P01012	NVLQPSSVDSQTAmVLVNAIVFK	M14(Oxidation)
P01012	NVLQPSSVDSQTAmVLVNAIVFK	M14(Oxidation)
P01012	NVLQPSSVDSQTAmVLVNAIVFK	M14(Oxidation)
P01012	NVLQPSSVDSQTAmVLVNAIVFK	M14(Oxidation)
P01012	NVLQPSSVDSQTAmVLVNAIVFK	M14(Oxidation)
P01012	NVLQPSSVDSQTAmVLVNAIVFK	M14(Oxidation)
P01012	NVLQPSSVDSQTAmVLVNAIVFK	M14(Oxidation)
P01012	NVLQPSSVDSQTAmVLVNAIVFK	M14(Oxidation)
P01012	NVLQPSSVDSQTAmVLVNAIVFK	M14(Oxidation)
P01012	NVLQPSSVDSQTAmVLVNAIVFK	M14(Oxidation)
P01012	NVLQPSSVDSQTAMVLVNAIVFKGLWEK
P01012	NVLQPSSVDSQTAMVLVNAIVFKGLWEK
P01012	NVLQPSSVDSQTAmVLVNAIVFKGLWEK	M14(Oxidation)
P01012	NVLQPSSVDSQTAmVLVNAIVFKGLWEK	M14(Oxidation)
P01012	NVLQPSSVDSQTAMVLVNAIVFKGLWEK
P01012	NVLQPSSVDSQTAmVLVNAIVFKGLWEK	M14(Oxidation)
P01012	NVLQPSSVDSQTAmVLVNAIVFKGLWEK	M14(Oxidation)
P01012	NVLQPSSVDSQTAmVLVNAIVFKGLWEK	M14(Oxidation)
P01012	NVLQPSSVDSQTAmVLVNAIVFKGLWEK	M14(Oxidation)
P01012	NVLQPSSVDSQTAMVLVNAIVFKGLWEK
P01012	NVLQPSSVDSQTAmVLVNAIVFKGLWEK	M14(Oxidation)
P01012	NVLQPSSVDSQTAmVLVNAIVFKGLWEK	M14(Oxidation)
P01012	NVLQPSSVDSQTAmVLVNAIVFKGLWEK	M14(Oxidation)
P01012	NVLQPSSVDSQTAMVLVNAIVFKGLWEK
P01012	NVLQPSSVDSQTAmVLVNAIVFKGLWEK	M14(Oxidation)
P01012	NVLQPSSVDSQTAMVLVNAIVFKGLWEK
P01012	NVLQPSSVDSQTAMVLVNAIVFKGLWEK
P01012	NVLQPSSVDSQTAmVLVNAIVFKGLWEK	M14(Oxidation)
P01012	NVLQPSSVDSQTAMVLVNAIVFKGLWEK
P01012	NVLQPSSVDSQTAmVLVNAIVFKGLWEK	M14(Oxidation)
P01012	NVLQPSSVDSQTAmVLVNAIVFKGLWEK	M14(Oxidation)
P01012	VASMASEKMK
P01012	VASMASEKMK
P01012	VASmASEKmK	M4(Oxidation); M9(Oxidation)
P01012	VASMASEKmK	M9(Oxidation)
P01012	VTEQESKPVQMMYQIGLFR
P01012	VTEQESKPVQmMYQIGLFR	M11(Oxidation)
P01012	VTEQESKPVQmMYQIGLFR	M11(Oxidation)
P01012	VTEQESKPVQmmYQIGLFR	M11(Oxidation); M12(Oxidation)
P01012	VTEQESKPVQmMYQIGLFR	M11(Oxidation)
P01012	VTEQESKPVQmMYQIGLFR	M11(Oxidation)
P01012	YPILPEYLQcVK	C10(Carbamidomethyl)
P01012	YPILPEYLQcVKELYR	C10(Carbamidomethyl)
P01014	FYTGGVEEVNFKTAAEEAR
P01014	IAFNTEDTR
P01014	KFYTGGVEEVNFK
P01014	KFYTGGVEEVNFK
P01014	KFYTGGVEEVNFKTAAEEAR
P01014	KFYTGGVEEVNFKTAAEEAR
P01014	KFYTGGVEEVNFKTAAEEAR
P01014	QLINSWVEK
P01014	YNPTNAILFFGR
P01014	YNPTNAILFFGR
P02459	GLTGPIGPPGPAGANGEKGEVGPPGPAGTAGARGAPGER
P02465	VGAPGPAGARGSDGSVGPVGPAGPIGSAGPPGFPGAPGPK
P02769	ADLAKYIcDNQDTISSK	C8(Carbamidomethyl)
P02769	ADLAKYIcDNQDTISSK	C8(Carbamidomethyl)
P02769	AEFVEVTKLVTDLTK
P02769	AEFVEVTKLVTDLTK
P02769	ALKAWSVAR
P02769	ALKAWSVAR
P02769	cASIQKFGER	C1(Carbamidomethyl)
P02769	ccAADDKEAcFAVEGPK	C1(Carbamidomethyl); C2(Carbamidomethyl); C10(Carbamidomethyl)
P02769	ccTESLVNR	C1(Carbamidomethyl); C2(Carbamidomethyl)
P02769	DAFLGSFLYEYSR
P02769	DAFLGSFLYEYSR
P02769	DAIPENLPPLTADFAEDK
P02769	DAIPENLPPLTADFAEDKDVcK	C21(Carbamidomethyl)
P02769	DDPHAcYSTVFDK	C6(Carbamidomethyl)
P02769	DLGEEHFK
P02769	DTHKSEIAHR
P02769	EccHGDLLEcADDR	C2(Carbamidomethyl); C3(Carbamidomethyl); C10(Carbamidomethyl)
P02769	EccHGDLLEcADDR	C2(Carbamidomethyl); C3(Carbamidomethyl); C10(Carbamidomethyl)
P02769	EccHGDLLEcADDR	C2(Carbamidomethyl); C3(Carbamidomethyl); C10(Carbamidomethyl)
P02769	EYEATLEEccAK	C9(Carbamidomethyl); C10(Carbamidomethyl)
P02769	EYEATLEEccAK	C9(Carbamidomethyl); C10(Carbamidomethyl)
P02769	FKDLGEEHFK
P02769	FKDLGEEHFK
P02769	FKDLGEEHFK
P02769	FPKAEFVEVTK
P02769	FPKAEFVEVTK
P02769	FPKAEFVEVTK
P02769	GAcLLPK	C3(Carbamidomethyl)
P02769	GAcLLPKIETmR	C3(Carbamidomethyl); M11(Oxidation)
P02769	GLVLIAFSQYLQQcPFDEHVK	C14(Carbamidomethyl)
P02769	HLVDEPQNLIK
P02769	HLVDEPQNLIK
P02769	HPEYAVSVLLR
P02769	HPEYAVSVLLR
P02769	KQTALVELLK
P02769	KQTALVELLK
P02769	KVPQVSTPTLVEVSR
P02769	KVPQVSTPTLVEVSR
P02769	KVPQVSTPTLVEVSR
P02769	KVPQVSTPTLVEVSR
P02769	KVPQVSTPTLVEVSR
P02769	KVPQVSTPTLVEVSR
P02769	LAKEYEATLEEccAK	C12(Carbamidomethyl); C13(Carbamidomethyl)
P02769	LAKEYEATLEEccAK	C12(Carbamidomethyl); C13(Carbamidomethyl)
P02769	LAKEYEATLEEccAK	C12(Carbamidomethyl); C13(Carbamidomethyl)
P02769	LAKEYEATLEEccAK	C12(Carbamidomethyl); C13(Carbamidomethyl)
P02769	LcVLHEK	C2(Carbamidomethyl)
P02769	LcVLHEKTPVSEK	C2(Carbamidomethyl)
P02769	LcVLHEKTPVSEK	C2(Carbamidomethyl)
P02769	LcVLHEKTPVSEK	C2(Carbamidomethyl)
P02769	LcVLHEKTPVSEK	C2(Carbamidomethyl)
P02769	LcVLHEKTPVSEK	C2(Carbamidomethyl)
P02769	LcVLHEKTPVSEK	C2(Carbamidomethyl)
P02769	LFTFHADIcTLPDTEK	C9(Carbamidomethyl)
P02769	LKPDPNTLcDEFK	C9(Carbamidomethyl)
P02769	LRcASIQKFGER	C3(Carbamidomethyl)
P02769	LSQKFPK
P02769	LSQKFPKAEFVEVTK
P02769	LSQKFPKAEFVEVTK
P02769	LSQKFPKAEFVEVTK
P02769	LVNELTEFAK
P02769	LVNELTEFAKTcVADESHAGcEK	C12(Carbamidomethyl); C21(Carbamidomethyl)
P02769	mPcTEDYLSLILNR	M1(Oxidation); C3(Carbamidomethyl)
P02769	MPcTEDYLSLILNR	C3(Carbamidomethyl)
P02769	NEcFLSHKDDSPDLPK	C3(Carbamidomethyl)
P02769	NEcFLSHKDDSPDLPK	C3(Carbamidomethyl)
P02769	NEcFLSHKDDSPDLPK	C3(Carbamidomethyl)
P02769	QNcDQFEKLGEYGFQNALIVR	C3(Carbamidomethyl)
P02769	RHPEYAVSVLLR
P02769	RHPEYAVSVLLR
P02769	RHPEYAVSVLLR
P02769	RHPEYAVSVLLR
P02769	RHPEYAVSVLLR
P02769	RHPEYAVSVLLR
P02769	RHPEYAVSVLLR
P02769	RHPEYAVSVLLR
P02769	RHPEYAVSVLLR
P02769	SHcIAEVEK	C3(Carbamidomethyl)
P02769	SLHTLFGDELcK	C11(Carbamidomethyl)
P02769	SLHTLFGDELcK	C11(Carbamidomethyl)
P02769	SLHTLFGDELcK	C11(Carbamidomethyl)
P02769	SLHTLFGDELcKVASLR	C11(Carbamidomethyl)
P02769	TVMENFVAFVDK
P02769	VHKEccHGDLLEcADDR	C5(Carbamidomethyl); C6(Carbamidomethyl); C13(Carbamidomethyl)
P02769	VPQVSTPTLVEVSR
P02769	YIcDNQDTISSK	C3(Carbamidomethyl)
P02769	YIcDNQDTISSK	C3(Carbamidomethyl)
P02769	YIcDNQDTISSK	C3(Carbamidomethyl)
P02769	YIcDNQDTISSK	C3(Carbamidomethyl)
P02769	YIcDNQDTISSK	C3(Carbamidomethyl)
P02769	YIcDNQDTISSKLK	C3(Carbamidomethyl)
P02769	YNGVFQEccQAEDK	C8(Carbamidomethyl); C9(Carbamidomethyl)
P02769	YTRKVPQVSTPTLVEVSR
P02769	YTRKVPQVSTPTLVEVSR
P02769	YTRKVPQVSTPTLVEVSR
P12105	GPGGPPGTPGPAGKNGDVGLPGPPGPAGPAGDR
P12105	GPGGPPGTPGPAGKNGDVGLPGPPGPAGPAGDR
P12105	GPGGPPGTPGPAGKNGDVGLPGPPGPAGPAGDR
P12105	GPGGPPGTPGPAGKNGDVGLPGPPGPAGPAGDR
P12105	GPGGPPGTPGPAGKNGDVGLPGPPGPAGPAGDR
P12105	GPGGPPGTPGPAGKNGDVGLPGPPGPAGPAGDR
P12105	GPGGPPGTPGPAGKNGDVGLPGPPGPAGPAGDR
P12105	GPGGPPGTPGPAGKNGDVGLPGPPGPAGPAGDR
P68082	ALELFRNDIAAK
P68082	HGTVVLTALGGILK
P68082	HGTVVLTALGGILK
P68082	HGTVVLTALGGILKK
P68082	HPGDFGADAQGAMTK
P68082	HPGDFGADAQGAMTK
P68082	LFTGHPETLEK
P68082	LFTGHPETLEK
P68082	VEADIAGHGQEVLIR
P68082	VEADIAGHGQEVLIR
P68082	VEADIAGHGQEVLIR
P68082	YLEFISDAIIHVLHSK
P68082	YLEFISDAIIHVLHSK
Q08E13	DLKSVVATESRQYVVGDTITmQLMK	M21(Oxidation)
Q08E57	TPRVNcPEKVIIcLDLSEEmALPK	C6(Carbamidomethyl); C13(Carbamidomethyl); M20(Oxidation)
Q1G7G9	ETIENRLINWVEQEImAKIISEMYPVQR	M16(Oxidation)
Q32L92	HLYDPKMQTDKPFDQTTISLQMGTNKGASQAGMLAPGTR
Q7SIB2	GDIGPPGPPGFGPIGPIGDKGQIGFPGTPGAPGQPGPK

## Sheet: c. SPOT-BioID
Master Protein Accessions	Annotated Sequence	Modifications					BT labeled	Master Protein Accessions	Entry Name	Protein Names	Annotated Sequence	# PSM	#PSM / Protein
A0A1D5P556	NkIVEDLK	K2((BT))		Total PSM	1879			A0A1D5P556	DAAM2_CHICK	Disheveled-associated activator of morphogenesis 2	NkIVEDLK	1	1			Target proteins (MYB, BSA)
A8R4Q8	AALAIQGkFR	K8((BT))		BT Labeled PSM	1689			A8R4Q8	PC4L1_BOVIN	Purkinje cell protein 4-like protein 1, PCP4-like protein 1	AALAIQGkFR	1	1
O41515	QLPVLDk	K7((BT))						O41515	MLP3B_BOVIN	Microtubule-associated proteins 1A/1B light chain 3B (Autophagy-related protein LC3 B) (Autophagy-related ubiquitin-like modifier LC3 B) (MAP1 light chain 3-like protein 2) (MAP1A/MAP1B light chain 3 B, MAP1A/MAP1B LC3 B) (Microtubule-associated protein 1 light chain 3 beta)	QLPVLDk	2	2
O41515	QLPVLDk	K7((BT))						O97508	THIO_HORSE	Thioredoxin, Trx	VDEFSGANkEK	1	1
O97508	VDEFSGANkEK	K9((BT))						P00004	CYC_HORSE	Cytochrome c	EETLMEYLENPkK	1	51
P00004	EETLMEYLENPkK	K12((BT))						P00004	CYC_HORSE	Cytochrome c	GGkHkTGPNLHGLFGR	6
P00004	GGkHkTGPNLHGLFGR	K3((BT)); K5((BT))						P00004	CYC_HORSE	Cytochrome c	GkkIFVQK	2
P00004	GGkHkTGPNLHGLFGR	K3((BT)); K5((BT))						P00004	CYC_HORSE	Cytochrome c	HkTGPNLHGLFGR	14
P00004	GGkHkTGPNLHGLFGR	K3((BT)); K5((BT))						P00004	CYC_HORSE	Cytochrome c	kIFVQK	3
P00004	GGkHkTGPNLHGLFGR	K3((BT)); K5((BT))						P00004	CYC_HORSE	Cytochrome c	kTEREDLIAYLK	1
P00004	GGkHkTGPNLHGLFGR	K3((BT)); K5((BT))						P00004	CYC_HORSE	Cytochrome c	kTGQAPGFTYTDANK	6
P00004	GGkHkTGPNLHGLFGR	K3((BT)); K5((BT))						P00004	CYC_HORSE	Cytochrome c	KTGQAPGFTYTDANkNK	2
P00004	GkkIFVQK	K2((BT)); K3((BT))						P00004	CYC_HORSE	Cytochrome c	kYIPGTK	2
P00004	GkkIFVQK	K2((BT)); K3((BT))						P00004	CYC_HORSE	Cytochrome c	mIFAGIkK	5
P00004	HkTGPNLHGLFGR	K2((BT))						P00004	CYC_HORSE	Cytochrome c	mIFAGIkkK	3
P00004	HkTGPNLHGLFGR	K2((BT))						P00004	CYC_HORSE	Cytochrome c	NkGITWK	2
P00004	HkTGPNLHGLFGR	K2((BT))						P00004	CYC_HORSE	Cytochrome c	TGQAPGFTYTDANKNk	4
P00004	HkTGPNLHGLFGR	K2((BT))						P00170	CYB5_HORSE	Cytochrome b5	kHNHSK	1	1
P00004	HkTGPNLHGLFGR	K2((BT))						P00443	SODC_HORSE	Superoxide dismutase [Cu-Zn], EC 1.15.1.1	ADVDMkDSVISLSGK	1	23
P00004	HkTGPNLHGLFGR	K2((BT))						P00443	SODC_HORSE	Superoxide dismutase [Cu-Zn], EC 1.15.1.1	AVcVLkGDGPVHGVIHFEQQQEGGPVVLK	6
P00004	HkTGPNLHGLFGR	K2((BT))						P00443	SODC_HORSE	Superoxide dismutase [Cu-Zn], EC 1.15.1.1	DSVISLSGkHSIIGR	4
P00004	HkTGPNLHGLFGR	K2((BT))						P00443	SODC_HORSE	Superoxide dismutase [Cu-Zn], EC 1.15.1.1	GGNEESTkTGNAGSR	3
P00004	HkTGPNLHGLFGR	K2((BT))						P00443	SODC_HORSE	Superoxide dismutase [Cu-Zn], EC 1.15.1.1	kHGGPK	1
P00004	HkTGPNLHGLFGR	K2((BT))						P00443	SODC_HORSE	Superoxide dismutase [Cu-Zn], EC 1.15.1.1	KHGGPkDEER	5
P00004	HkTGPNLHGLFGR	K2((BT))						P00443	SODC_HORSE	Superoxide dismutase [Cu-Zn], EC 1.15.1.1	QDDLGkGGNEESTK	1
P00004	HkTGPNLHGLFGR	K2((BT))						P00443	SODC_HORSE	Superoxide dismutase [Cu-Zn], EC 1.15.1.1	TMVVHEkQDDLGK	2
P00004	HkTGPNLHGLFGR	K2((BT))						P00559	PGK1_HORSE	Phosphoglycerate kinase 1, EC 2.7.2.3	AEPAkIETFR	1	4
P00004	HkTGPNLHGLFGR	K2((BT))						P00559	PGK1_HORSE	Phosphoglycerate kinase 1, EC 2.7.2.3	IkAAVPSIK	1
P00004	kIFVQK	K1((BT))						P00559	PGK1_HORSE	Phosphoglycerate kinase 1, EC 2.7.2.3	kYAEAVAR	1
P00004	kIFVQK	K1((BT))						P00559	PGK1_HORSE	Phosphoglycerate kinase 1, EC 2.7.2.3	SLLGkDVLFLK	1
P00004	kIFVQK	K1((BT))						P00818	ACYP2_HORSE	Acylphosphatase-2, EC 3.6.1.7 (Acylphosphatase, muscle type isozyme) (Acylphosphate phosphohydrolase 2)	IGVVGWVkNTSK	1	1
P00004	kTEREDLIAYLK	K1((BT))						P00917	CAH1_HORSE	Carbonic anhydrase 1, EC 4.2.1.1 (Carbonate dehydratase I) (Carbonic anhydrase I, CA-I)	LQkVLDALNEVK	1	5
P00004	kTGQAPGFTYTDANK	K1((BT))						P00917	CAH1_HORSE	Carbonic anhydrase 1, EC 4.2.1.1 (Carbonate dehydratase I) (Carbonic anhydrase I, CA-I)	SVLkDGPLPGSYR	2
P00004	kTGQAPGFTYTDANK	K1((BT))						P00917	CAH1_HORSE	Carbonic anhydrase 1, EC 4.2.1.1 (Carbonate dehydratase I) (Carbonic anhydrase I, CA-I)	VGEANPkLQK	2
P00004	kTGQAPGFTYTDANK	K1((BT))						P01958	HBA_HORSE	Hemoglobin subunit alpha (Alpha-globin) (Hemoglobin alpha chain)	FLSSVSTVLTSkYR	3	3
P00004	kTGQAPGFTYTDANK	K1((BT))						P02062	HBB_HORSE	Hemoglobin subunit beta (Beta-globin) (Hemoglobin beta chain)	HFGkDFTPELQASYQK	2	4
P00004	kTGQAPGFTYTDANK	K1((BT))						P02062	HBB_HORSE	Hemoglobin subunit beta (Beta-globin) (Hemoglobin beta chain)	VVAGVANALAHkYH	2
P00004	kTGQAPGFTYTDANK	K1((BT))						P02197	MYG_CHICK	Myoglobin	kALELFR	1	1
P00004	KTGQAPGFTYTDANkNK	K15((BT))						P02769	ALBU_BOVIN	Albumin (BSA) (allergen Bos d 6)	ADEkkFWGK	4	356
P00004	KTGQAPGFTYTDANkNK	K15((BT))						P02769	ALBU_BOVIN	Albumin (BSA) (allergen Bos d 6)	ADLAkYIcDNQDTISSK	4
P00004	kYIPGTK	K1((BT))						P02769	ALBU_BOVIN	Albumin (BSA) (allergen Bos d 6)	AEFVEVTkLVTDLTK	2
P00004	kYIPGTK	K1((BT))						P02769	ALBU_BOVIN	Albumin (BSA) (allergen Bos d 6)	AFDEkLFTFHADIcTLPDTEK	3
P00004	mIFAGIkK	M1(Oxidation); K7((BT))						P02769	ALBU_BOVIN	Albumin (BSA) (allergen Bos d 6)	ALkAWSVAR	28
P00004	MIFAGIKk	K8((BT))						P02769	ALBU_BOVIN	Albumin (BSA) (allergen Bos d 6)	ATEEQLkTVmENFVAFVDK	1
P00004	MIFAGIKk	K8((BT))						P02769	ALBU_BOVIN	Albumin (BSA) (allergen Bos d 6)	cASIQkFGER	4
P00004	MIFAGIkK	K7((BT))						P02769	ALBU_BOVIN	Albumin (BSA) (allergen Bos d 6)	ccAADDkEAcFAVEGPK	2
P00004	MIFAGIkK	K7((BT))						P02769	ALBU_BOVIN	Albumin (BSA) (allergen Bos d 6)	ccTkPESER	12
P00004	mIFAGIkkK	M1(Oxidation); K7((BT)); K8((BT))						P02769	ALBU_BOVIN	Albumin (BSA) (allergen Bos d 6)	DAIPENLPPLTADFAEDkDVcK	2
P00004	mIFAGIkkK	M1(Oxidation); K7((BT)); K8((BT))						P02769	ALBU_BOVIN	Albumin (BSA) (allergen Bos d 6)	DDPHAcYSTVFDkLK	2
P00004	MIFAGIkkK	K7((BT)); K8((BT))						P02769	ALBU_BOVIN	Albumin (BSA) (allergen Bos d 6)	DDSPDLPkLKPDPNTLcDEFK	2
P00004	NkGITWK	K2((BT))						P02769	ALBU_BOVIN	Albumin (BSA) (allergen Bos d 6)	DTHkSEIAHR	14
P00004	NkGITWK	K2((BT))						P02769	ALBU_BOVIN	Albumin (BSA) (allergen Bos d 6)	DVckNYQEAK	2
P00004	TGQAPGFTYTDANKNk	K16((BT))						P02769	ALBU_BOVIN	Albumin (BSA) (allergen Bos d 6)	EAcFAVEGPkLVVSTQTALA	2
P00004	TGQAPGFTYTDANKNk	K16((BT))						P02769	ALBU_BOVIN	Albumin (BSA) (allergen Bos d 6)	EccDkPLLEK	2
P00004	TGQAPGFTYTDANkNK	K14((BT))						P02769	ALBU_BOVIN	Albumin (BSA) (allergen Bos d 6)	EccDkPLLEkSHcIAEVEK	5
P00004	TGQAPGFTYTDANkNK	K14((BT))						P02769	ALBU_BOVIN	Albumin (BSA) (allergen Bos d 6)	EYEATLEEccAkDDPHAcYSTVFDK	2
P00170	kHNHSK	K1((BT))						P02769	ALBU_BOVIN	Albumin (BSA) (allergen Bos d 6)	FkDLGEEHFK	27
P00443	ADVDMkDSVISLSGK	K6((BT))						P02769	ALBU_BOVIN	Albumin (BSA) (allergen Bos d 6)	FPkAEFVEVTK	3
P00443	AVcVLkGDGPVHGVIHFEQQQEGGPVVLK	C3(Carbamidomethyl); K6((BT))						P02769	ALBU_BOVIN	Albumin (BSA) (allergen Bos d 6)	FWGkYLYEIAR	3
P00443	AVcVLkGDGPVHGVIHFEQQQEGGPVVLK	C3(Carbamidomethyl); K6((BT))						P02769	ALBU_BOVIN	Albumin (BSA) (allergen Bos d 6)	GAcLLPkIETmR	12
P00443	AVcVLkGDGPVHGVIHFEQQQEGGPVVLK	C3(Carbamidomethyl); K6((BT))						P02769	ALBU_BOVIN	Albumin (BSA) (allergen Bos d 6)	HKPkATEEQLK	14
P00443	AVcVLkGDGPVHGVIHFEQQQEGGPVVLK	C3(Carbamidomethyl); K6((BT))						P02769	ALBU_BOVIN	Albumin (BSA) (allergen Bos d 6)	HLVDEPQNLIkQNcDQFEK	2
P00443	AVcVLkGDGPVHGVIHFEQQQEGGPVVLK	C3(Carbamidomethyl); K6((BT))						P02769	ALBU_BOVIN	Albumin (BSA) (allergen Bos d 6)	KFWGkYLYEIAR	1
P00443	AVcVLkGDGPVHGVIHFEQQQEGGPVVLK	C3(Carbamidomethyl); K6((BT))						P02769	ALBU_BOVIN	Albumin (BSA) (allergen Bos d 6)	kQTALVELLK	39
P00443	DSVISLSGkHSIIGR	K9((BT))						P02769	ALBU_BOVIN	Albumin (BSA) (allergen Bos d 6)	kVPQVSTPTLVEVSR	5
P00443	DSVISLSGkHSIIGR	K9((BT))						P02769	ALBU_BOVIN	Albumin (BSA) (allergen Bos d 6)	LAkEYEATLEEccAK	4
P00443	DSVISLSGkHSIIGR	K9((BT))						P02769	ALBU_BOVIN	Albumin (BSA) (allergen Bos d 6)	LcVLHEk	1
P00443	DSVISLSGkHSIIGR	K9((BT))						P02769	ALBU_BOVIN	Albumin (BSA) (allergen Bos d 6)	LcVLHEkTPVSEK	6
P00443	GGNEESTkTGNAGSR	K8((BT))						P02769	ALBU_BOVIN	Albumin (BSA) (allergen Bos d 6)	LkEccDKPLLEK	5
P00443	GGNEESTkTGNAGSR	K8((BT))						P02769	ALBU_BOVIN	Albumin (BSA) (allergen Bos d 6)	LkEccDkPLLEKSHcIAEVEK	12
P00443	GGNEESTkTGNAGSR	K8((BT))						P02769	ALBU_BOVIN	Albumin (BSA) (allergen Bos d 6)	LkHLVDEPQNLIK	27
P00443	kHGGPK	K1((BT))						P02769	ALBU_BOVIN	Albumin (BSA) (allergen Bos d 6)	LkHLVDEPQNLIkQNcDQFEK	3
P00443	KHGGPkDEER	K6((BT))						P02769	ALBU_BOVIN	Albumin (BSA) (allergen Bos d 6)	LkPDPNTLcDEFK	3
P00443	KHGGPkDEER	K6((BT))						P02769	ALBU_BOVIN	Albumin (BSA) (allergen Bos d 6)	LkPDPNTLcDEFKADEK	2
P00443	KHGGPkDEER	K6((BT))						P02769	ALBU_BOVIN	Albumin (BSA) (allergen Bos d 6)	LSQkFPK	13
P00443	KHGGPkDEER	K6((BT))						P02769	ALBU_BOVIN	Albumin (BSA) (allergen Bos d 6)	LVNELTEFAkTcVADESHAGcEK	1
P00443	KHGGPkDEER	K6((BT))						P02769	ALBU_BOVIN	Albumin (BSA) (allergen Bos d 6)	LVTDLTkVHK	3
P00443	QDDLGkGGNEESTK	K6((BT))						P02769	ALBU_BOVIN	Albumin (BSA) (allergen Bos d 6)	NEcFLSHkDDSPDLPK	1
P00443	TMVVHEkQDDLGK	K7((BT))						P02769	ALBU_BOVIN	Albumin (BSA) (allergen Bos d 6)	NEcFLSHKDDSPDLPKLkPDPNTLcDEFK	3
P00443	TMVVHEkQDDLGK	K7((BT))						P02769	ALBU_BOVIN	Albumin (BSA) (allergen Bos d 6)	QIKkQTALVELLK	12
P00559	AEPAkIETFR	K5((BT))						P02769	ALBU_BOVIN	Albumin (BSA) (allergen Bos d 6)	QNcDQFEkLGEYGFQNALIVR	3
P00559	IkAAVPSIK	K2((BT))						P02769	ALBU_BOVIN	Albumin (BSA) (allergen Bos d 6)	RPcFSALTPDETYVPkAFDEK	1
P00559	kYAEAVAR	K1((BT))						P02769	ALBU_BOVIN	Albumin (BSA) (allergen Bos d 6)	SLGkVGTR	5
P00559	SLLGkDVLFLK	K5((BT))						P02769	ALBU_BOVIN	Albumin (BSA) (allergen Bos d 6)	SLHTLFGDELckVASLR	10
P00818	IGVVGWVkNTSK	K8((BT))						P02769	ALBU_BOVIN	Albumin (BSA) (allergen Bos d 6)	TcVADESHAGcEk	1
P00917	LQkVLDALNEVK	K3((BT))						P02769	ALBU_BOVIN	Albumin (BSA) (allergen Bos d 6)	TcVADESHAGcEkSLHTLFGDELcK	18
P00917	SVLkDGPLPGSYR	K4((BT))						P02769	ALBU_BOVIN	Albumin (BSA) (allergen Bos d 6)	TPVSEkVTK	3
P00917	SVLkDGPLPGSYR	K4((BT))						P02769	ALBU_BOVIN	Albumin (BSA) (allergen Bos d 6)	TVMENFVAFVDkccAADDK	1
P00917	VGEANPkLQK	K7((BT))						P02769	ALBU_BOVIN	Albumin (BSA) (allergen Bos d 6)	VHkEccHGDLLEcADDR	9
P00917	VGEANPkLQK	K7((BT))						P02769	ALBU_BOVIN	Albumin (BSA) (allergen Bos d 6)	VTkccTESLVNR	3
P01958	FLSSVSTVLTSkYR	K12((BT))						P02769	ALBU_BOVIN	Albumin (BSA) (allergen Bos d 6)	YIcDNQDTISSkLK	6
P01958	FLSSVSTVLTSkYR	K12((BT))						P02769	ALBU_BOVIN	Albumin (BSA) (allergen Bos d 6)	YNGVFQEccQAEDkGAcLLPK	1
P01958	FLSSVSTVLTSkYR	K12((BT))						P08907	AATM_HORSE	Aspartate aminotransferase, mitochondrial, mAspAT, EC 2.6.1.1, EC 2.6.1.7 (Fatty acid-binding protein, FABP-1) (Glutamate oxaloacetate transaminase 2) (Kynurenine aminotransferase 4) (Kynurenine aminotransferase IV) (Kynurenine--oxoglutarate transaminase 4) (Kynurenine--oxoglutarate transaminase IV) (Plasma membrane-associated fatty acid-binding protein, FABPpm) (Transaminase A)	DDNGkPYVLPSVR	1	3
P02062	HFGkDFTPELQASYQK	K4((BT))						P08907	AATM_HORSE	Aspartate aminotransferase, mitochondrial, mAspAT, EC 2.6.1.1, EC 2.6.1.7 (Fatty acid-binding protein, FABP-1) (Glutamate oxaloacetate transaminase 2) (Kynurenine aminotransferase 4) (Kynurenine aminotransferase IV) (Kynurenine--oxoglutarate transaminase 4) (Kynurenine--oxoglutarate transaminase IV) (Plasma membrane-associated fatty acid-binding protein, FABPpm) (Transaminase A)	kAEAQIAAK	2
P02062	HFGkDFTPELQASYQK	K4((BT))						P0CH28	UBC_BOVIN	Polyubiquitin-C [Cleaved into: Ubiquitin-related; Ubiquitin ]	TLSDYNIQkESTLHLVLR	1	1
P02062	VVAGVANALAHkYH	K12((BT))						P10096	G3P_BOVIN	Glyceraldehyde-3-phosphate dehydrogenase, GAPDH, EC 1.2.1.12 (Peptidyl-cysteine S-nitrosylase GAPDH, EC 2.6.99.-)	AGAHLkGGAK	2	6
P02062	VVAGVANALAHkYH	K12((BT))						P10096	G3P_BOVIN	Glyceraldehyde-3-phosphate dehydrogenase, GAPDH, EC 1.2.1.12 (Peptidyl-cysteine S-nitrosylase GAPDH, EC 2.6.99.-)	GAAQNIIPASTGAAkAVGK	1
P02197	kALELFR	K1((BT))						P10096	G3P_BOVIN	Glyceraldehyde-3-phosphate dehydrogenase, GAPDH, EC 1.2.1.12 (Peptidyl-cysteine S-nitrosylase GAPDH, EC 2.6.99.-)	VVkQASEGPLK	1
P02769	ADEkkFWGK	K4((BT)); K5((BT))						P10096	G3P_BOVIN	Glyceraldehyde-3-phosphate dehydrogenase, GAPDH, EC 1.2.1.12 (Peptidyl-cysteine S-nitrosylase GAPDH, EC 2.6.99.-)	YDEIKk	2
P02769	ADEkkFWGK	K4((BT)); K5((BT))						P10790	FABPH_BOVIN	Fatty acid-binding protein, heart (Fatty acid-binding protein 3) (Heart-type fatty acid-binding protein, H-FABP) (Mammary-derived growth inhibitor, MDGI)	LVDSkNFDDYMK	1	5
P02769	ADEkkFWGK	K4((BT)); K5((BT))						P10790	FABPH_BOVIN	Fatty acid-binding protein, heart (Fatty acid-binding protein 3) (Heart-type fatty acid-binding protein, H-FABP) (Mammary-derived growth inhibitor, MDGI)	NFDDYMkSLGVGFATR	1
P02769	ADEkkFWGK	K4((BT)); K5((BT))						P10790	FABPH_BOVIN	Fatty acid-binding protein, heart (Fatty acid-binding protein 3) (Heart-type fatty acid-binding protein, H-FABP) (Mammary-derived growth inhibitor, MDGI)	SIVTLDGGkLVHVQK	3
P02769	ADLAkYIcDNQDTISSK	K5((BT)); C8(Carbamidomethyl)						P13696	PEBP1_BOVIN	Phosphatidylethanolamine-binding protein 1, PEBP-1 (Basic cytosolic 21 kDa protein) (HCNPpp) [Cleaved into: Hippocampal cholinergic neurostimulating peptide, HCNP ]	FkVASFR	2	4
P02769	ADLAkYIcDNQDTISSK	K5((BT)); C8(Carbamidomethyl)						P13696	PEBP1_BOVIN	Phosphatidylethanolamine-binding protein 1, PEBP-1 (Basic cytosolic 21 kDa protein) (HCNPpp) [Cleaved into: Hippocampal cholinergic neurostimulating peptide, HCNP ]	LYEQLSGk	2
P02769	ADLAkYIcDNQDTISSK	K5((BT)); C8(Carbamidomethyl)						P35747	ALBU_HORSE	Albumin (allergen Equ c 3)	AccDkPLLQK	1	42
P02769	ADLAkYIcDNQDTISSK	K5((BT)); C8(Carbamidomethyl)						P35747	ALBU_HORSE	Albumin (allergen Equ c 3)	ADFAEVSkIVTDLTK	1
P02769	AEFVEVTkLVTDLTK	K8((BT))						P35747	ALBU_HORSE	Albumin (allergen Equ c 3)	ADLAkYIcEHQDSISGK	1
P02769	AEFVEVTkLVTDLTK	K8((BT))						P35747	ALBU_HORSE	Albumin (allergen Equ c 3)	ATkEQLK	3
P02769	AFDEkLFTFHADIcTLPDTEK	K5((BT)); C14(Carbamidomethyl)						P35747	ALBU_HORSE	Albumin (allergen Equ c 3)	AVkAWSVAR	2
P02769	AFDEkLFTFHADIcTLPDTEK	K5((BT)); C14(Carbamidomethyl)						P35747	ALBU_HORSE	Albumin (allergen Equ c 3)	cckLPESER	1
P02769	AFDEkLFTFHADIcTLPDTEK	K5((BT)); C14(Carbamidomethyl)						P35747	ALBU_HORSE	Albumin (allergen Equ c 3)	EQLkTVLGNFSAFVAK	1
P02769	ALkAWSVAR	K3((BT))						P35747	ALBU_HORSE	Albumin (allergen Equ c 3)	FLGkYLYEVAR	1
P02769	ALkAWSVAR	K3((BT))						P35747	ALBU_HORSE	Albumin (allergen Equ c 3)	FNDLGEkHFK	3
P02769	ALkAWSVAR	K3((BT))						P35747	ALBU_HORSE	Albumin (allergen Equ c 3)	IAkTYEATLEK	1
P02769	ALkAWSVAR	K3((BT))						P35747	ALBU_HORSE	Albumin (allergen Equ c 3)	IVTDLTkVHK	3
P02769	ALkAWSVAR	K3((BT))						P35747	ALBU_HORSE	Albumin (allergen Equ c 3)	kAPQVSTPTLVEIGR	1
P02769	ALkAWSVAR	K3((BT))						P35747	ALBU_HORSE	Albumin (allergen Equ c 3)	kcAADESAENcDK	3
P02769	ALkAWSVAR	K3((BT))						P35747	ALBU_HORSE	Albumin (allergen Equ c 3)	kNcDLFEEVGEYDFQNALIVR	1
P02769	ALkAWSVAR	K3((BT))						P35747	ALBU_HORSE	Albumin (allergen Equ c 3)	kQSALAELVK	2
P02769	ALkAWSVAR	K3((BT))						P35747	ALBU_HORSE	Albumin (allergen Equ c 3)	LcVLHEkTPVSEkITK	1
P02769	ALkAWSVAR	K3((BT))						P35747	ALBU_HORSE	Albumin (allergen Equ c 3)	LkcSSFQNFGER	3
P02769	ALkAWSVAR	K3((BT))						P35747	ALBU_HORSE	Albumin (allergen Equ c 3)	LkPEPDAQcAAFQEDPDKFLGK	2
P02769	ALkAWSVAR	K3((BT))						P35747	ALBU_HORSE	Albumin (allergen Equ c 3)	QIkkQSALAELVK	2
P02769	ALkAWSVAR	K3((BT))						P35747	ALBU_HORSE	Albumin (allergen Equ c 3)	SLHTLFGDkLcTVATLR	6
P02769	ALkAWSVAR	K3((BT))						P35747	ALBU_HORSE	Albumin (allergen Equ c 3)	TLGkVGSR	2
P02769	ALkAWSVAR	K3((BT))						P35747	ALBU_HORSE	Albumin (allergen Equ c 3)	YTkkAPQVSTPTLVEIGR	1
P02769	ALkAWSVAR	K3((BT))						P39942	VATD_BOVIN	V-type proton ATPase subunit D, V-ATPase subunit D (V-ATPase 28 kDa accessory protein) (Vacuolar proton pump subunit D)	NLLkkK	1	1
P02769	ALkAWSVAR	K3((BT))						P55052	FABP5_BOVIN	Fatty acid-binding protein 5 (Differentiation-associated lipid-binding protein LP2) (Epidermal-type fatty acid-binding protein, E-FABP) (Fatty acid-binding protein, epidermal)	kTQTVcNFTDGALVQHQEWDGK	1	1
P02769	ALkAWSVAR	K3((BT))						P59837	RDH12_BOVIN	Retinol dehydrogenase 12, EC 1.1.1.300 (Double substrate specificity short-chain dehydrogenase/reductase 2)	kLDLSDTK	1	1
P02769	ALkAWSVAR	K3((BT))						P61282	NEDD8_BOVIN	NEDD8 (Neddylin) (Ubiquitin-like protein Nedd8)	VkTLTGK	1	1
P02769	ALkAWSVAR	K3((BT))						P62285	ASPM_BOVIN	Abnormal spindle-like microcephaly-associated protein homolog	LNLkkK	1	1
P02769	ALkAWSVAR	K3((BT))						P62326	TYB4_BOVIN	Thymosin beta-4, T beta-4 [Cleaved into: Hematopoietic system regulatory peptide (Seraspenide) ]	KTETQEkNPLPSK	1	4
P02769	ALkAWSVAR	K3((BT))						P62326	TYB4_BOVIN	Thymosin beta-4, T beta-4 [Cleaved into: Hematopoietic system regulatory peptide (Seraspenide) ]	LkkTETQEK	1
P02769	ALkAWSVAR	K3((BT))						P62326	TYB4_BOVIN	Thymosin beta-4, T beta-4 [Cleaved into: Hematopoietic system regulatory peptide (Seraspenide) ]	NPLPSkETIEQEK	1
P02769	ALkAWSVAR	K3((BT))						P62326	TYB4_BOVIN	Thymosin beta-4, T beta-4 [Cleaved into: Hematopoietic system regulatory peptide (Seraspenide) ]	TETQEkNPLPSK	1
P02769	ALkAWSVAR	K3((BT))						P62894	CYC_BOVIN	Cytochrome c	kTGQAPGFSYTDANK	3	3
P02769	ALkAWSVAR	K3((BT))						P68082	MYG_HORSE	Myoglobin	ASEDLkK	3	1093
P02769	ALkAWSVAR	K3((BT))						P68082	MYG_HORSE	Myoglobin	ASEDLkkHGTVVLTALGGILK	21
P02769	ALkAWSVAR	K3((BT))						P68082	MYG_HORSE	Myoglobin	FDkFkHLK	8
P02769	ATEEQLkTVmENFVAFVDK	K7((BT)); M10(Oxidation)						P68082	MYG_HORSE	Myoglobin	FkHLkTEAEMK	3
P02769	cASIQkFGER	C1(Carbamidomethyl); K6((BT))						P68082	MYG_HORSE	Myoglobin	GHHEAELkPLAQSHATK	24
P02769	cASIQkFGER	C1(Carbamidomethyl); K6((BT))						P68082	MYG_HORSE	Myoglobin	GHHEAELkPLAQSHATkHK	64
P02769	cASIQkFGER	C1(Carbamidomethyl); K6((BT))						P68082	MYG_HORSE	Myoglobin	HGTVVLTALGGILKk	12
P02769	cASIQkFGER	C1(Carbamidomethyl); K6((BT))						P68082	MYG_HORSE	Myoglobin	HGTVVLTALGGILkkK	7
P02769	ccAADDkEAcFAVEGPK	C1(Carbamidomethyl); C2(Carbamidomethyl); K7((BT)); C10(Carbamidomethyl)						P68082	MYG_HORSE	Myoglobin	HkIPIK	55
P02769	ccAADDkEAcFAVEGPK	C1(Carbamidomethyl); C2(Carbamidomethyl); K7((BT)); C10(Carbamidomethyl)						P68082	MYG_HORSE	Myoglobin	HKIPIkYLEFISDAIIHVLHSK	66
P02769	ccTkPESER	C1(Carbamidomethyl); C2(Carbamidomethyl); K4((BT))						P68082	MYG_HORSE	Myoglobin	HLkTEAEmK	43
P02769	ccTkPESER	C1(Carbamidomethyl); C2(Carbamidomethyl); K4((BT))						P68082	MYG_HORSE	Myoglobin	HPGDFGADAQGAMTkALELFR	7
P02769	ccTkPESER	C1(Carbamidomethyl); C2(Carbamidomethyl); K4((BT))						P68082	MYG_HORSE	Myoglobin	IPIkYLEFISDAIIHVLHSK	49
P02769	ccTkPESER	C1(Carbamidomethyl); C2(Carbamidomethyl); K4((BT))						P68082	MYG_HORSE	Myoglobin	KGHHEAELkPLAQSHATK	105
P02769	ccTkPESER	C1(Carbamidomethyl); C2(Carbamidomethyl); K4((BT))						P68082	MYG_HORSE	Myoglobin	KGHHEAELkPLAQSHATkHK	76
P02769	ccTkPESER	C1(Carbamidomethyl); C2(Carbamidomethyl); K4((BT))						P68082	MYG_HORSE	Myoglobin	kHGTVVLTALGGILK	236
P02769	ccTkPESER	C1(Carbamidomethyl); C2(Carbamidomethyl); K4((BT))						P68082	MYG_HORSE	Myoglobin	KHGTVVLTALGGILkK	32
P02769	ccTkPESER	C1(Carbamidomethyl); C2(Carbamidomethyl); K4((BT))						P68082	MYG_HORSE	Myoglobin	KkGHHEAELkPLAQSHATK	67
P02769	ccTkPESER	C1(Carbamidomethyl); C2(Carbamidomethyl); K4((BT))						P68082	MYG_HORSE	Myoglobin	LFTGHPETLEk	1
P02769	ccTkPESER	C1(Carbamidomethyl); C2(Carbamidomethyl); K4((BT))						P68082	MYG_HORSE	Myoglobin	LFTGHPETLEkFDK	79
P02769	ccTkPESER	C1(Carbamidomethyl); C2(Carbamidomethyl); K4((BT))						P68082	MYG_HORSE	Myoglobin	LFTGHPETLEkFDkFK	71
P02769	ccTkPESER	C1(Carbamidomethyl); C2(Carbamidomethyl); K4((BT))						P68082	MYG_HORSE	Myoglobin	NDIAAKYk	17
P02769	DAIPENLPPLTADFAEDkDVcK	K18((BT)); C21(Carbamidomethyl)						P68082	MYG_HORSE	Myoglobin	NDIAAKYkELGFQG	3
P02769	DAIPENLPPLTADFAEDkDVcK	K18((BT)); C21(Carbamidomethyl)						P68082	MYG_HORSE	Myoglobin	TEAEmkASEDLK	14
P02769	DDPHAcYSTVFDkLK	C6(Carbamidomethyl); K13((BT))						P68082	MYG_HORSE	Myoglobin	TEAEmkASEDLKK	11
P02769	DDPHAcYSTVFDkLK	C6(Carbamidomethyl); K13((BT))						P68082	MYG_HORSE	Myoglobin	YkELGFQG	1
P02769	DDSPDLPkLKPDPNTLcDEFK	K8((BT)); C17(Carbamidomethyl)						P68082	MYG_HORSE	Myoglobin	YLEFISDAIIHVLHSk	18
P02769	DDSPDLPkLKPDPNTLcDEFK	K8((BT)); C17(Carbamidomethyl)						Q04929	CRK_CHICK	Adapter molecule crk (Proto-oncogene c-Crk) (p38)	kGDILK	1	1
P02769	DTHkSEIAHR	K4((BT))						Q148F1	COF2_BOVIN	Cofilin-2 (Cofilin, muscle isoform)	AVLFcLSDDkR	1	8
P02769	DTHkSEIAHR	K4((BT))						Q148F1	COF2_BOVIN	Cofilin-2 (Cofilin, muscle isoform)	KEDLVFIFWAPESAPLKSk	2
P02769	DTHkSEIAHR	K4((BT))						Q148F1	COF2_BOVIN	Cofilin-2 (Cofilin, muscle isoform)	kFTGIK	2
P02769	DTHkSEIAHR	K4((BT))						Q148F1	COF2_BOVIN	Cofilin-2 (Cofilin, muscle isoform)	kSSTQEEIK	3
P02769	DTHkSEIAHR	K4((BT))						Q29RR0	RAB26_BOVIN	Ras-related protein Rab-26	VVDVDGmkVKLQIWDTAGQER	1	1
P02769	DTHkSEIAHR	K4((BT))						Q2HJ57	COTL1_BOVIN	Coactosin-like protein	FTTGDAmSkR	1	1
P02769	DTHkSEIAHR	K4((BT))						Q2KHY8	CD37_BOVIN	Leukocyte antigen CD37 (CD antigen CD37)	VQLkkK	1	1
P02769	DTHkSEIAHR	K4((BT))						Q2KI09	TCEA3_BOVIN	Transcription elongation factor A protein 3 (Transcription elongation factor S-II protein 3)	KkTEGALDLLK	2	2
P02769	DTHkSEIAHR	K4((BT))						Q32KM8	AUGN_BOVIN	Augurin	LkLLLR	1	1
P02769	DTHkSEIAHR	K4((BT))						Q32LB9	NOA1_BOVIN	Nitric oxide-associated protein 1	LNLLkK	1	1
P02769	DTHkSEIAHR	K4((BT))						Q3MHP1	UB2L3_BOVIN	Ubiquitin-conjugating enzyme E2 L3, EC 2.3.2.23 (E2 ubiquitin-conjugating enzyme L3) (Ubiquitin carrier protein L3) (Ubiquitin-protein ligase L3)	TkIYHPNIDEK	1	1
P02769	DTHkSEIAHR	K4((BT))						Q3SZR3	A1AG_BOVIN	Alpha-1-acid glycoprotein (Orosomucoid, OMD)	HAEDkLITR	2	4
P02769	DTHkSEIAHR	K4((BT))						Q3SZR3	A1AG_BOVIN	Alpha-1-acid glycoprotein (Orosomucoid, OMD)	NVGVSFYADKPEVTQEQKk	2
P02769	DTHkSEIAHR	K4((BT))						Q3SZT9	CYC2_BOVIN	Cytochrome c 2	mIFAGLkK	5	8
P02769	DVckNYQEAK	C3(Carbamidomethyl); K4((BT))						Q3SZT9	CYC2_BOVIN	Cytochrome c 2	mIFAGLkkK	3
P02769	DVckNYQEAK	C3(Carbamidomethyl); K4((BT))						Q3T0E0	ATOX1_BOVIN	Copper transport protein ATOX1 (Metal transport protein ATX1)	TGkAVSYLGPK	2	4
P02769	EAcFAVEGPkLVVSTQTALA	C3(Carbamidomethyl); K10((BT))						Q3T0E0	ATOX1_BOVIN	Copper transport protein ATOX1 (Metal transport protein ATX1)	VLNkLGGVQFDIDLPNK	1
P02769	EAcFAVEGPkLVVSTQTALA	C3(Carbamidomethyl); K10((BT))						Q3T0E0	ATOX1_BOVIN	Copper transport protein ATOX1 (Metal transport protein ATX1)	VLNkLGGVQFDIDLPNKK	1
P02769	EccDkPLLEK	C2(Carbamidomethyl); C3(Carbamidomethyl); K5((BT))						Q3T145	MDHC_BOVIN	Malate dehydrogenase, cytoplasmic, EC 1.1.1.37 (Cytosolic malate dehydrogenase)	KDLLkANVK	1	5
P02769	EccDkPLLEK	C2(Carbamidomethyl); C3(Carbamidomethyl); K5((BT))						Q3T145	MDHC_BOVIN	Malate dehydrogenase, cytoplasmic, EC 1.1.1.37 (Cytosolic malate dehydrogenase)	kLSSAMSAAK	1
P02769	EccDkPLLEkSHcIAEVEK	C2(Carbamidomethyl); C3(Carbamidomethyl); K5((BT)); K10((BT)); C13(Carbamidomethyl)						Q3T145	MDHC_BOVIN	Malate dehydrogenase, cytoplasmic, EC 1.1.1.37 (Cytosolic malate dehydrogenase)	TWkVVEGLPINDFSR	1
P02769	EccDKPLLEkSHcIAEVEK	C2(Carbamidomethyl); C3(Carbamidomethyl); K10((BT)); C13(Carbamidomethyl)						Q3T145	MDHC_BOVIN	Malate dehydrogenase, cytoplasmic, EC 1.1.1.37 (Cytosolic malate dehydrogenase)	VIVVGNPANTNcLTASkSAPSIPK	1
P02769	EccDKPLLEkSHcIAEVEK	C2(Carbamidomethyl); C3(Carbamidomethyl); K10((BT)); C13(Carbamidomethyl)						Q3T145	MDHC_BOVIN	Malate dehydrogenase, cytoplasmic, EC 1.1.1.37 (Cytosolic malate dehydrogenase)	VkLQGK	1
P02769	EccDKPLLEkSHcIAEVEK	C2(Carbamidomethyl); C3(Carbamidomethyl); K10((BT)); C13(Carbamidomethyl)						Q3ZCL8	SH3L3_BOVIN	SH3 domain-binding glutamic acid-rich-like protein 3	EIkSQQSEVTR	1	1
P02769	EccDKPLLEkSHcIAEVEK	C2(Carbamidomethyl); C3(Carbamidomethyl); K10((BT)); C13(Carbamidomethyl)						Q5E946	PARK7_BOVIN	Parkinson disease protein 7 homolog (Maillard deglycase) (Parkinsonism-associated deglycase) (Protein DJ-1, DJ-1) (Protein/nucleic acid deglycase DJ-1, EC 3.1.2.-, EC 3.5.1.-, EC 3.5.1.124)	DVVIcPDASLEDAKk	4	12
P02769	EYEATLEEccAkDDPHAcYSTVFDK	C9(Carbamidomethyl); C10(Carbamidomethyl); K12((BT)); C18(Carbamidomethyl)						Q5E946	PARK7_BOVIN	Parkinson disease protein 7 homolog (Maillard deglycase) (Parkinsonism-associated deglycase) (Protein DJ-1, DJ-1) (Protein/nucleic acid deglycase DJ-1, EC 3.1.2.-, EC 3.5.1.-, EC 3.5.1.124)	EVADQVkAPLVLK	1
P02769	EYEATLEEccAkDDPHAcYSTVFDK	C9(Carbamidomethyl); C10(Carbamidomethyl); K12((BT)); C18(Carbamidomethyl)						Q5E946	PARK7_BOVIN	Parkinson disease protein 7 homolog (Maillard deglycase) (Parkinsonism-associated deglycase) (Protein DJ-1, DJ-1) (Protein/nucleic acid deglycase DJ-1, EC 3.1.2.-, EC 3.5.1.-, EC 3.5.1.124)	EVADQVkAPLVLKD	2
P02769	FkDLGEEHFK	K2((BT))						Q5E946	PARK7_BOVIN	Parkinson disease protein 7 homolog (Maillard deglycase) (Parkinsonism-associated deglycase) (Protein DJ-1, DJ-1) (Protein/nucleic acid deglycase DJ-1, EC 3.1.2.-, EC 3.5.1.-, EC 3.5.1.124)	VEkDGLILTSR	5
P02769	FkDLGEEHFK	K2((BT))						Q5E956	TPIS_BOVIN	Triosephosphate isomerase, TIM, EC 5.3.1.1 (Methylglyoxal synthase, EC 4.2.3.3) (Triose-phosphate isomerase)	EAGITEkVVFEQTK	1	6
P02769	FkDLGEEHFK	K2((BT))						Q5E956	TPIS_BOVIN	Triosephosphate isomerase, TIM, EC 5.3.1.1 (Methylglyoxal synthase, EC 4.2.3.3) (Triose-phosphate isomerase)	kFFVGGNWK	4
P02769	FkDLGEEHFK	K2((BT))						Q5E956	TPIS_BOVIN	Triosephosphate isomerase, TIM, EC 5.3.1.1 (Methylglyoxal synthase, EC 4.2.3.3) (Triose-phosphate isomerase)	TATPQQAQEVHEkLR	1
P02769	FkDLGEEHFK	K2((BT))						Q5E9F7	COF1_BOVIN	Cofilin-1 (Cofilin, non-muscle isoform)	kLTGIK	1	5
P02769	FkDLGEEHFK	K2((BT))						Q5E9F7	COF1_BOVIN	Cofilin-1 (Cofilin, non-muscle isoform)	kSSTPEEVK	1
P02769	FkDLGEEHFK	K2((BT))						Q5E9F7	COF1_BOVIN	Cofilin-1 (Cofilin, non-muscle isoform)	SkmIYASSK	2
P02769	FkDLGEEHFK	K2((BT))						Q5E9F7	COF1_BOVIN	Cofilin-1 (Cofilin, non-muscle isoform)	VFNDMkVR	1
P02769	FkDLGEEHFK	K2((BT))						Q68Y62	CPT1A_HORSE	Carnitine O-palmitoyltransferase 1, liver isoform, CPT1-L, EC 2.3.1.21 (Carnitine O-palmitoyltransferase I, liver isoform, CPT I, CPTI-L) (Carnitine palmitoyltransferase 1A)	FGkHLK	5	5
P02769	FkDLGEEHFK	K2((BT))						Q9PRL8	ACBP_CHICK	Acyl-CoA-binding protein, ACBP (Diazepam-binding inhibitor, DBI)	AkWDAWNALK	2	2
P02769	FkDLGEEHFK	K2((BT))										SUM	1689
P02769	FkDLGEEHFK	K2((BT))
P02769	FkDLGEEHFK	K2((BT))
P02769	FkDLGEEHFK	K2((BT))
P02769	FkDLGEEHFK	K2((BT))
P02769	FkDLGEEHFK	K2((BT))
P02769	FkDLGEEHFK	K2((BT))
P02769	FkDLGEEHFK	K2((BT))
P02769	FkDLGEEHFK	K2((BT))
P02769	FkDLGEEHFK	K2((BT))
P02769	FkDLGEEHFK	K2((BT))
P02769	FkDLGEEHFK	K2((BT))
P02769	FkDLGEEHFK	K2((BT))
P02769	FkDLGEEHFK	K2((BT))
P02769	FkDLGEEHFK	K2((BT))
P02769	FkDLGEEHFK	K2((BT))
P02769	FkDLGEEHFK	K2((BT))
P02769	FPkAEFVEVTK	K3((BT))
P02769	FPkAEFVEVTK	K3((BT))
P02769	FPkAEFVEVTK	K3((BT))
P02769	FWGkYLYEIAR	K4((BT))
P02769	FWGkYLYEIAR	K4((BT))
P02769	FWGkYLYEIAR	K4((BT))
P02769	GAcLLPkIETmR	C3(Carbamidomethyl); K7((BT)); M11(Oxidation)
P02769	GAcLLPkIETmR	C3(Carbamidomethyl); K7((BT)); M11(Oxidation)
P02769	GAcLLPkIETmR	C3(Carbamidomethyl); K7((BT)); M11(Oxidation)
P02769	GAcLLPkIETmR	C3(Carbamidomethyl); K7((BT)); M11(Oxidation)
P02769	GAcLLPkIETmR	C3(Carbamidomethyl); K7((BT)); M11(Oxidation)
P02769	GAcLLPkIETmR	C3(Carbamidomethyl); K7((BT)); M11(Oxidation)
P02769	GAcLLPkIETmR	C3(Carbamidomethyl); K7((BT)); M11(Oxidation)
P02769	GAcLLPkIETmR	C3(Carbamidomethyl); K7((BT)); M11(Oxidation)
P02769	GAcLLPkIETMR	C3(Carbamidomethyl); K7((BT))
P02769	GAcLLPkIETMR	C3(Carbamidomethyl); K7((BT))
P02769	GAcLLPkIETMR	C3(Carbamidomethyl); K7((BT))
P02769	GAcLLPkIETMR	C3(Carbamidomethyl); K7((BT))
P02769	HKPkATEEQLK	K4((BT))
P02769	HKPkATEEQLK	K4((BT))
P02769	HKPkATEEQLK	K4((BT))
P02769	HKPkATEEQLK	K4((BT))
P02769	HKPkATEEQLK	K4((BT))
P02769	HKPkATEEQLK	K4((BT))
P02769	HKPkATEEQLK	K4((BT))
P02769	HKPkATEEQLK	K4((BT))
P02769	HKPkATEEQLK	K4((BT))
P02769	HKPkATEEQLK	K4((BT))
P02769	HKPkATEEQLK	K4((BT))
P02769	HKPkATEEQLK	K4((BT))
P02769	HkPkATEEQLK	K2((BT)); K4((BT))
P02769	HkPkATEEQLK	K2((BT)); K4((BT))
P02769	HLVDEPQNLIkQNcDQFEK	K11((BT)); C14(Carbamidomethyl)
P02769	HLVDEPQNLIkQNcDQFEK	K11((BT)); C14(Carbamidomethyl)
P02769	KFWGkYLYEIAR	K5((BT))
P02769	kQTALVELLK	K1((BT))
P02769	kQTALVELLK	K1((BT))
P02769	kQTALVELLK	K1((BT))
P02769	kQTALVELLK	K1((BT))
P02769	kQTALVELLK	K1((BT))
P02769	kQTALVELLK	K1((BT))
P02769	kQTALVELLK	K1((BT))
P02769	kQTALVELLK	K1((BT))
P02769	kQTALVELLK	K1((BT))
P02769	kQTALVELLK	K1((BT))
P02769	kQTALVELLK	K1((BT))
P02769	kQTALVELLK	K1((BT))
P02769	kQTALVELLK	K1((BT))
P02769	kQTALVELLK	K1((BT))
P02769	kQTALVELLK	K1((BT))
P02769	kQTALVELLK	K1((BT))
P02769	kQTALVELLK	K1((BT))
P02769	kQTALVELLK	K1((BT))
P02769	kQTALVELLK	K1((BT))
P02769	kQTALVELLK	K1((BT))
P02769	kQTALVELLK	K1((BT))
P02769	kQTALVELLK	K1((BT))
P02769	kQTALVELLK	K1((BT))
P02769	kQTALVELLK	K1((BT))
P02769	kQTALVELLK	K1((BT))
P02769	kQTALVELLK	K1((BT))
P02769	kQTALVELLK	K1((BT))
P02769	kQTALVELLK	K1((BT))
P02769	kQTALVELLK	K1((BT))
P02769	kQTALVELLK	K1((BT))
P02769	kQTALVELLK	K1((BT))
P02769	kQTALVELLK	K1((BT))
P02769	kQTALVELLK	K1((BT))
P02769	kQTALVELLK	K1((BT))
P02769	kQTALVELLK	K1((BT))
P02769	kQTALVELLK	K1((BT))
P02769	kQTALVELLK	K1((BT))
P02769	kQTALVELLK	K1((BT))
P02769	kQTALVELLK	K1((BT))
P02769	kVPQVSTPTLVEVSR	K1((BT))
P02769	kVPQVSTPTLVEVSR	K1((BT))
P02769	kVPQVSTPTLVEVSR	K1((BT))
P02769	kVPQVSTPTLVEVSR	K1((BT))
P02769	kVPQVSTPTLVEVSR	K1((BT))
P02769	LAkEYEATLEEccAK	K3((BT)); C12(Carbamidomethyl); C13(Carbamidomethyl)
P02769	LAkEYEATLEEccAK	K3((BT)); C12(Carbamidomethyl); C13(Carbamidomethyl)
P02769	LAkEYEATLEEccAK	K3((BT)); C12(Carbamidomethyl); C13(Carbamidomethyl)
P02769	LAkEYEATLEEccAK	K3((BT)); C12(Carbamidomethyl); C13(Carbamidomethyl)
P02769	LcVLHEk	C2(Carbamidomethyl); K7((BT))
P02769	LcVLHEkTPVSEK	C2(Carbamidomethyl); K7((BT))
P02769	LcVLHEkTPVSEK	C2(Carbamidomethyl); K7((BT))
P02769	LcVLHEkTPVSEK	C2(Carbamidomethyl); K7((BT))
P02769	LcVLHEkTPVSEK	C2(Carbamidomethyl); K7((BT))
P02769	LcVLHEkTPVSEK	C2(Carbamidomethyl); K7((BT))
P02769	LcVLHEkTPVSEK	C2(Carbamidomethyl); K7((BT))
P02769	LkEccDKPLLEK	K2((BT)); C4(Carbamidomethyl); C5(Carbamidomethyl)
P02769	LkEccDKPLLEK	K2((BT)); C4(Carbamidomethyl); C5(Carbamidomethyl)
P02769	LkEccDKPLLEK	K2((BT)); C4(Carbamidomethyl); C5(Carbamidomethyl)
P02769	LKEccDkPLLEK	C4(Carbamidomethyl); C5(Carbamidomethyl); K7((BT))
P02769	LKEccDkPLLEK	C4(Carbamidomethyl); C5(Carbamidomethyl); K7((BT))
P02769	LkEccDkPLLEKSHcIAEVEK	K2((BT)); C4(Carbamidomethyl); C5(Carbamidomethyl); K7((BT)); C15(Carbamidomethyl)
P02769	LkEccDkPLLEKSHcIAEVEK	K2((BT)); C4(Carbamidomethyl); C5(Carbamidomethyl); K7((BT)); C15(Carbamidomethyl)
P02769	LkEccDkPLLEKSHcIAEVEK	K2((BT)); C4(Carbamidomethyl); C5(Carbamidomethyl); K7((BT)); C15(Carbamidomethyl)
P02769	LKEccDkPLLEkSHcIAEVEK	C4(Carbamidomethyl); C5(Carbamidomethyl); K7((BT)); K12((BT)); C15(Carbamidomethyl)
P02769	LKEccDKPLLEkSHcIAEVEK	C4(Carbamidomethyl); C5(Carbamidomethyl); K12((BT)); C15(Carbamidomethyl)
P02769	LKEccDKPLLEkSHcIAEVEK	C4(Carbamidomethyl); C5(Carbamidomethyl); K12((BT)); C15(Carbamidomethyl)
P02769	LKEccDKPLLEkSHcIAEVEK	C4(Carbamidomethyl); C5(Carbamidomethyl); K12((BT)); C15(Carbamidomethyl)
P02769	LKEccDKPLLEkSHcIAEVEK	C4(Carbamidomethyl); C5(Carbamidomethyl); K12((BT)); C15(Carbamidomethyl)
P02769	LKEccDKPLLEkSHcIAEVEK	C4(Carbamidomethyl); C5(Carbamidomethyl); K12((BT)); C15(Carbamidomethyl)
P02769	LKEccDKPLLEkSHcIAEVEK	C4(Carbamidomethyl); C5(Carbamidomethyl); K12((BT)); C15(Carbamidomethyl)
P02769	LKEccDKPLLEkSHcIAEVEK	C4(Carbamidomethyl); C5(Carbamidomethyl); K12((BT)); C15(Carbamidomethyl)
P02769	LKEccDKPLLEkSHcIAEVEK	C4(Carbamidomethyl); C5(Carbamidomethyl); K12((BT)); C15(Carbamidomethyl)
P02769	LkHLVDEPQNLIK	K2((BT))
P02769	LkHLVDEPQNLIK	K2((BT))
P02769	LkHLVDEPQNLIK	K2((BT))
P02769	LkHLVDEPQNLIK	K2((BT))
P02769	LkHLVDEPQNLIK	K2((BT))
P02769	LkHLVDEPQNLIK	K2((BT))
P02769	LkHLVDEPQNLIK	K2((BT))
P02769	LkHLVDEPQNLIK	K2((BT))
P02769	LkHLVDEPQNLIK	K2((BT))
P02769	LkHLVDEPQNLIK	K2((BT))
P02769	LkHLVDEPQNLIK	K2((BT))
P02769	LkHLVDEPQNLIK	K2((BT))
P02769	LkHLVDEPQNLIK	K2((BT))
P02769	LkHLVDEPQNLIK	K2((BT))
P02769	LkHLVDEPQNLIK	K2((BT))
P02769	LkHLVDEPQNLIK	K2((BT))
P02769	LkHLVDEPQNLIK	K2((BT))
P02769	LkHLVDEPQNLIK	K2((BT))
P02769	LkHLVDEPQNLIK	K2((BT))
P02769	LkHLVDEPQNLIK	K2((BT))
P02769	LkHLVDEPQNLIK	K2((BT))
P02769	LkHLVDEPQNLIK	K2((BT))
P02769	LkHLVDEPQNLIK	K2((BT))
P02769	LkHLVDEPQNLIK	K2((BT))
P02769	LkHLVDEPQNLIK	K2((BT))
P02769	LkHLVDEPQNLIK	K2((BT))
P02769	LkHLVDEPQNLIK	K2((BT))
P02769	LkHLVDEPQNLIkQNcDQFEK	K2((BT)); K13((BT)); C16(Carbamidomethyl)
P02769	LkHLVDEPQNLIkQNcDQFEK	K2((BT)); K13((BT)); C16(Carbamidomethyl)
P02769	LkHLVDEPQNLIkQNcDQFEK	K2((BT)); K13((BT)); C16(Carbamidomethyl)
P02769	LkPDPNTLcDEFK	K2((BT)); C9(Carbamidomethyl)
P02769	LkPDPNTLcDEFK	K2((BT)); C9(Carbamidomethyl)
P02769	LkPDPNTLcDEFK	K2((BT)); C9(Carbamidomethyl)
P02769	LkPDPNTLcDEFKADEK	K2((BT)); C9(Carbamidomethyl)
P02769	LkPDPNTLcDEFKADEK	K2((BT)); C9(Carbamidomethyl)
P02769	LSQkFPK	K4((BT))
P02769	LSQkFPK	K4((BT))
P02769	LSQkFPK	K4((BT))
P02769	LSQkFPK	K4((BT))
P02769	LSQkFPK	K4((BT))
P02769	LSQkFPK	K4((BT))
P02769	LSQkFPK	K4((BT))
P02769	LSQkFPK	K4((BT))
P02769	LSQkFPK	K4((BT))
P02769	LSQkFPK	K4((BT))
P02769	LSQkFPK	K4((BT))
P02769	LSQkFPK	K4((BT))
P02769	LSQkFPK	K4((BT))
P02769	LVNELTEFAkTcVADESHAGcEK	K10((BT)); C12(Carbamidomethyl); C21(Carbamidomethyl)
P02769	LVTDLTkVHK	K7((BT))
P02769	LVTDLTkVHK	K7((BT))
P02769	LVTDLTkVHK	K7((BT))
P02769	NEcFLSHkDDSPDLPK	C3(Carbamidomethyl); K8((BT))
P02769	NEcFLSHKDDSPDLPKLkPDPNTLcDEFK	C3(Carbamidomethyl); K18((BT)); C25(Carbamidomethyl)
P02769	NEcFLSHKDDSPDLPkLKPDPNTLcDEFK	C3(Carbamidomethyl); K16((BT)); C25(Carbamidomethyl)
P02769	NEcFLSHKDDSPDLPkLKPDPNTLcDEFK	C3(Carbamidomethyl); K16((BT)); C25(Carbamidomethyl)
P02769	QIKkQTALVELLK	K4((BT))
P02769	QIkkQTALVELLK	K3((BT)); K4((BT))
P02769	QIkkQTALVELLK	K3((BT)); K4((BT))
P02769	QIkkQTALVELLK	K3((BT)); K4((BT))
P02769	QIkkQTALVELLK	K3((BT)); K4((BT))
P02769	QIkkQTALVELLK	K3((BT)); K4((BT))
P02769	QIkkQTALVELLK	K3((BT)); K4((BT))
P02769	QIkkQTALVELLK	K3((BT)); K4((BT))
P02769	QIkkQTALVELLK	K3((BT)); K4((BT))
P02769	QIkkQTALVELLK	K3((BT)); K4((BT))
P02769	QIkkQTALVELLK	K3((BT)); K4((BT))
P02769	QIkkQTALVELLK	K3((BT)); K4((BT))
P02769	QNcDQFEkLGEYGFQNALIVR	C3(Carbamidomethyl); K8((BT))
P02769	QNcDQFEkLGEYGFQNALIVR	C3(Carbamidomethyl); K8((BT))
P02769	QNcDQFEkLGEYGFQNALIVR	C3(Carbamidomethyl); K8((BT))
P02769	RPcFSALTPDETYVPkAFDEK	C3(Carbamidomethyl); K16((BT))
P02769	SLGkVGTR	K4((BT))
P02769	SLGkVGTR	K4((BT))
P02769	SLGkVGTR	K4((BT))
P02769	SLGkVGTR	K4((BT))
P02769	SLGkVGTR	K4((BT))
P02769	SLHTLFGDELckVASLR	C11(Carbamidomethyl); K12((BT))
P02769	SLHTLFGDELckVASLR	C11(Carbamidomethyl); K12((BT))
P02769	SLHTLFGDELckVASLR	C11(Carbamidomethyl); K12((BT))
P02769	SLHTLFGDELckVASLR	C11(Carbamidomethyl); K12((BT))
P02769	SLHTLFGDELckVASLR	C11(Carbamidomethyl); K12((BT))
P02769	SLHTLFGDELckVASLR	C11(Carbamidomethyl); K12((BT))
P02769	SLHTLFGDELckVASLR	C11(Carbamidomethyl); K12((BT))
P02769	SLHTLFGDELckVASLR	C11(Carbamidomethyl); K12((BT))
P02769	SLHTLFGDELckVASLR	C11(Carbamidomethyl); K12((BT))
P02769	SLHTLFGDELckVASLR	C11(Carbamidomethyl); K12((BT))
P02769	TcVADESHAGcEk	C2(Carbamidomethyl); C11(Carbamidomethyl); K13((BT))
P02769	TcVADESHAGcEkSLHTLFGDELcK	C2(Carbamidomethyl); C11(Carbamidomethyl); K13((BT)); C24(Carbamidomethyl)
P02769	TcVADESHAGcEkSLHTLFGDELcK	C2(Carbamidomethyl); C11(Carbamidomethyl); K13((BT)); C24(Carbamidomethyl)
P02769	TcVADESHAGcEkSLHTLFGDELcK	C2(Carbamidomethyl); C11(Carbamidomethyl); K13((BT)); C24(Carbamidomethyl)
P02769	TcVADESHAGcEkSLHTLFGDELcK	C2(Carbamidomethyl); C11(Carbamidomethyl); K13((BT)); C24(Carbamidomethyl)
P02769	TcVADESHAGcEkSLHTLFGDELcK	C2(Carbamidomethyl); C11(Carbamidomethyl); K13((BT)); C24(Carbamidomethyl)
P02769	TcVADESHAGcEkSLHTLFGDELcK	C2(Carbamidomethyl); C11(Carbamidomethyl); K13((BT)); C24(Carbamidomethyl)
P02769	TcVADESHAGcEkSLHTLFGDELcK	C2(Carbamidomethyl); C11(Carbamidomethyl); K13((BT)); C24(Carbamidomethyl)
P02769	TcVADESHAGcEkSLHTLFGDELcK	C2(Carbamidomethyl); C11(Carbamidomethyl); K13((BT)); C24(Carbamidomethyl)
P02769	TcVADESHAGcEkSLHTLFGDELcK	C2(Carbamidomethyl); C11(Carbamidomethyl); K13((BT)); C24(Carbamidomethyl)
P02769	TcVADESHAGcEkSLHTLFGDELcK	C2(Carbamidomethyl); C11(Carbamidomethyl); K13((BT)); C24(Carbamidomethyl)
P02769	TcVADESHAGcEkSLHTLFGDELcK	C2(Carbamidomethyl); C11(Carbamidomethyl); K13((BT)); C24(Carbamidomethyl)
P02769	TcVADESHAGcEkSLHTLFGDELcK	C2(Carbamidomethyl); C11(Carbamidomethyl); K13((BT)); C24(Carbamidomethyl)
P02769	TcVADESHAGcEkSLHTLFGDELcK	C2(Carbamidomethyl); C11(Carbamidomethyl); K13((BT)); C24(Carbamidomethyl)
P02769	TcVADESHAGcEkSLHTLFGDELcK	C2(Carbamidomethyl); C11(Carbamidomethyl); K13((BT)); C24(Carbamidomethyl)
P02769	TcVADESHAGcEkSLHTLFGDELcK	C2(Carbamidomethyl); C11(Carbamidomethyl); K13((BT)); C24(Carbamidomethyl)
P02769	TcVADESHAGcEkSLHTLFGDELcK	C2(Carbamidomethyl); C11(Carbamidomethyl); K13((BT)); C24(Carbamidomethyl)
P02769	TcVADESHAGcEkSLHTLFGDELcK	C2(Carbamidomethyl); C11(Carbamidomethyl); K13((BT)); C24(Carbamidomethyl)
P02769	TcVADESHAGcEkSLHTLFGDELcK	C2(Carbamidomethyl); C11(Carbamidomethyl); K13((BT)); C24(Carbamidomethyl)
P02769	TPVSEkVTK	K6((BT))
P02769	TPVSEkVTK	K6((BT))
P02769	TPVSEkVTK	K6((BT))
P02769	TVMENFVAFVDkccAADDK	K12((BT)); C13(Carbamidomethyl); C14(Carbamidomethyl)
P02769	VHkEccHGDLLEcADDR	K3((BT)); C5(Carbamidomethyl); C6(Carbamidomethyl); C13(Carbamidomethyl)
P02769	VHkEccHGDLLEcADDR	K3((BT)); C5(Carbamidomethyl); C6(Carbamidomethyl); C13(Carbamidomethyl)
P02769	VHkEccHGDLLEcADDR	K3((BT)); C5(Carbamidomethyl); C6(Carbamidomethyl); C13(Carbamidomethyl)
P02769	VHkEccHGDLLEcADDR	K3((BT)); C5(Carbamidomethyl); C6(Carbamidomethyl); C13(Carbamidomethyl)
P02769	VHkEccHGDLLEcADDR	K3((BT)); C5(Carbamidomethyl); C6(Carbamidomethyl); C13(Carbamidomethyl)
P02769	VHkEccHGDLLEcADDR	K3((BT)); C5(Carbamidomethyl); C6(Carbamidomethyl); C13(Carbamidomethyl)
P02769	VHkEccHGDLLEcADDR	K3((BT)); C5(Carbamidomethyl); C6(Carbamidomethyl); C13(Carbamidomethyl)
P02769	VHkEccHGDLLEcADDR	K3((BT)); C5(Carbamidomethyl); C6(Carbamidomethyl); C13(Carbamidomethyl)
P02769	VHkEccHGDLLEcADDR	K3((BT)); C5(Carbamidomethyl); C6(Carbamidomethyl); C13(Carbamidomethyl)
P02769	VTkccTESLVNR	K3((BT)); C4(Carbamidomethyl); C5(Carbamidomethyl)
P02769	VTkccTESLVNR	K3((BT)); C4(Carbamidomethyl); C5(Carbamidomethyl)
P02769	VTkccTESLVNR	K3((BT)); C4(Carbamidomethyl); C5(Carbamidomethyl)
P02769	YIcDNQDTISSkLK	C3(Carbamidomethyl); K12((BT))
P02769	YIcDNQDTISSkLK	C3(Carbamidomethyl); K12((BT))
P02769	YIcDNQDTISSkLK	C3(Carbamidomethyl); K12((BT))
P02769	YIcDNQDTISSkLK	C3(Carbamidomethyl); K12((BT))
P02769	YIcDNQDTISSkLK	C3(Carbamidomethyl); K12((BT))
P02769	YIcDNQDTISSkLK	C3(Carbamidomethyl); K12((BT))
P02769	YNGVFQEccQAEDkGAcLLPK	C8(Carbamidomethyl); C9(Carbamidomethyl); K14((BT)); C17(Carbamidomethyl)
P08907	DDNGkPYVLPSVR	K5((BT))
P08907	kAEAQIAAK	K1((BT))
P08907	kAEAQIAAK	K1((BT))
P0CH28	TLSDYNIQkESTLHLVLR	K9((BT))
P10096	AGAHLkGGAK	K6((BT))
P10096	AGAHLkGGAK	K6((BT))
P10096	GAAQNIIPASTGAAkAVGK	K15((BT))
P10096	VVkQASEGPLK	K3((BT))
P10096	YDEIKk	K6((BT))
P10096	YDEIkK	K5((BT))
P10790	LVDSkNFDDYMK	K5((BT))
P10790	NFDDYMkSLGVGFATR	K7((BT))
P10790	SIVTLDGGkLVHVQK	K9((BT))
P10790	SIVTLDGGkLVHVQK	K9((BT))
P10790	SIVTLDGGkLVHVQK	K9((BT))
P13696	FkVASFR	K2((BT))
P13696	FkVASFR	K2((BT))
P13696	LYEQLSGk	K8((BT))
P13696	LYEQLSGk	K8((BT))
P35747	AccDkPLLQK	C2(Carbamidomethyl); C3(Carbamidomethyl); K5((BT))
P35747	ADFAEVSkIVTDLTK	K8((BT))
P35747	ADLAkYIcEHQDSISGK	K5((BT)); C8(Carbamidomethyl)
P35747	ATkEQLK	K3((BT))
P35747	ATkEQLK	K3((BT))
P35747	ATkEQLK	K3((BT))
P35747	AVkAWSVAR	K3((BT))
P35747	AVkAWSVAR	K3((BT))
P35747	cckLPESER	C1(Carbamidomethyl); C2(Carbamidomethyl); K3((BT))
P35747	EQLkTVLGNFSAFVAK	K4((BT))
P35747	FLGkYLYEVAR	K4((BT))
P35747	FNDLGEkHFK	K7((BT))
P35747	FNDLGEkHFK	K7((BT))
P35747	FNDLGEkHFK	K7((BT))
P35747	IAkTYEATLEK	K3((BT))
P35747	IVTDLTkVHK	K7((BT))
P35747	IVTDLTkVHK	K7((BT))
P35747	IVTDLTkVHK	K7((BT))
P35747	kAPQVSTPTLVEIGR	K1((BT))
P35747	kcAADESAENcDK	K1((BT)); C2(Carbamidomethyl); C11(Carbamidomethyl)
P35747	kcAADESAENcDK	K1((BT)); C2(Carbamidomethyl); C11(Carbamidomethyl)
P35747	kcAADESAENcDK	K1((BT)); C2(Carbamidomethyl); C11(Carbamidomethyl)
P35747	kNcDLFEEVGEYDFQNALIVR	K1((BT)); C3(Carbamidomethyl)
P35747	kQSALAELVK	K1((BT))
P35747	kQSALAELVK	K1((BT))
P35747	LcVLHEkTPVSEkITK	C2(Carbamidomethyl); K7((BT)); K13((BT))
P35747	LkcSSFQNFGER	K2((BT)); C3(Carbamidomethyl)
P35747	LkcSSFQNFGER	K2((BT)); C3(Carbamidomethyl)
P35747	LkcSSFQNFGER	K2((BT)); C3(Carbamidomethyl)
P35747	LkPEPDAQcAAFQEDPDKFLGK	K2((BT)); C9(Carbamidomethyl)
P35747	LKPEPDAQcAAFQEDPDkFLGK	C9(Carbamidomethyl); K18((BT))
P35747	QIkkQSALAELVK	K3((BT)); K4((BT))
P35747	QIkkQSALAELVK	K3((BT)); K4((BT))
P35747	SLHTLFGDkLcTVATLR	K9((BT)); C11(Carbamidomethyl)
P35747	SLHTLFGDkLcTVATLR	K9((BT)); C11(Carbamidomethyl)
P35747	SLHTLFGDkLcTVATLR	K9((BT)); C11(Carbamidomethyl)
P35747	SLHTLFGDkLcTVATLR	K9((BT)); C11(Carbamidomethyl)
P35747	SLHTLFGDkLcTVATLR	K9((BT)); C11(Carbamidomethyl)
P35747	SLHTLFGDkLcTVATLR	K9((BT)); C11(Carbamidomethyl)
P35747	TLGkVGSR	K4((BT))
P35747	TLGkVGSR	K4((BT))
P35747	YTkkAPQVSTPTLVEIGR	K3((BT)); K4((BT))
P39942	NLLkkK	K4((BT)); K5((BT))
P55052	kTQTVcNFTDGALVQHQEWDGK	K1((BT)); C6(Carbamidomethyl)
P59837	kLDLSDTK	K1((BT))
P61282	VkTLTGK	K2((BT))
P62285	LNLkkK	K4((BT)); K5((BT))
P62326	KTETQEkNPLPSK	K7((BT))
P62326	LkkTETQEK	K2((BT)); K3((BT))
P62326	NPLPSkETIEQEK	K6((BT))
P62326	TETQEkNPLPSK	K6((BT))
P62894	kTGQAPGFSYTDANK	K1((BT))
P62894	kTGQAPGFSYTDANK	K1((BT))
P62894	kTGQAPGFSYTDANK	K1((BT))
P68082	ASEDLkK	K6((BT))
P68082	ASEDLkK	K6((BT))
P68082	ASEDLkK	K6((BT))
P68082	ASEDLkkHGTVVLTALGGILK	K6((BT)); K7((BT))
P68082	ASEDLkkHGTVVLTALGGILK	K6((BT)); K7((BT))
P68082	ASEDLkkHGTVVLTALGGILK	K6((BT)); K7((BT))
P68082	ASEDLkkHGTVVLTALGGILK	K6((BT)); K7((BT))
P68082	ASEDLkkHGTVVLTALGGILK	K6((BT)); K7((BT))
P68082	ASEDLkkHGTVVLTALGGILK	K6((BT)); K7((BT))
P68082	ASEDLkkHGTVVLTALGGILK	K6((BT)); K7((BT))
P68082	ASEDLkkHGTVVLTALGGILK	K6((BT)); K7((BT))
P68082	ASEDLkkHGTVVLTALGGILK	K6((BT)); K7((BT))
P68082	ASEDLkkHGTVVLTALGGILK	K6((BT)); K7((BT))
P68082	ASEDLkkHGTVVLTALGGILK	K6((BT)); K7((BT))
P68082	ASEDLkkHGTVVLTALGGILK	K6((BT)); K7((BT))
P68082	ASEDLkkHGTVVLTALGGILK	K6((BT)); K7((BT))
P68082	ASEDLkkHGTVVLTALGGILK	K6((BT)); K7((BT))
P68082	ASEDLkkHGTVVLTALGGILK	K6((BT)); K7((BT))
P68082	ASEDLkkHGTVVLTALGGILK	K6((BT)); K7((BT))
P68082	ASEDLkkHGTVVLTALGGILK	K6((BT)); K7((BT))
P68082	ASEDLkkHGTVVLTALGGILK	K6((BT)); K7((BT))
P68082	ASEDLkkHGTVVLTALGGILK	K6((BT)); K7((BT))
P68082	ASEDLkkHGTVVLTALGGILK	K6((BT)); K7((BT))
P68082	ASEDLkkHGTVVLTALGGILK	K6((BT)); K7((BT))
P68082	FDkFkHLK	K3((BT)); K5((BT))
P68082	FDkFkHLK	K3((BT)); K5((BT))
P68082	FDkFkHLK	K3((BT)); K5((BT))
P68082	FDkFkHLK	K3((BT)); K5((BT))
P68082	FDkFkHLK	K3((BT)); K5((BT))
P68082	FDkFkHLK	K3((BT)); K5((BT))
P68082	FDkFkHLK	K3((BT)); K5((BT))
P68082	FDkFkHLK	K3((BT)); K5((BT))
P68082	FkHLkTEAEMK	K2((BT)); K5((BT))
P68082	FkHLkTEAEMK	K2((BT)); K5((BT))
P68082	FkHLkTEAEMK	K2((BT)); K5((BT))
P68082	GHHEAELkPLAQSHATK	K8((BT))
P68082	GHHEAELkPLAQSHATK	K8((BT))
P68082	GHHEAELkPLAQSHATK	K8((BT))
P68082	GHHEAELkPLAQSHATK	K8((BT))
P68082	GHHEAELkPLAQSHATK	K8((BT))
P68082	GHHEAELkPLAQSHATK	K8((BT))
P68082	GHHEAELkPLAQSHATK	K8((BT))
P68082	GHHEAELkPLAQSHATK	K8((BT))
P68082	GHHEAELkPLAQSHATK	K8((BT))
P68082	GHHEAELkPLAQSHATK	K8((BT))
P68082	GHHEAELkPLAQSHATK	K8((BT))
P68082	GHHEAELkPLAQSHATK	K8((BT))
P68082	GHHEAELkPLAQSHATK	K8((BT))
P68082	GHHEAELkPLAQSHATK	K8((BT))
P68082	GHHEAELkPLAQSHATK	K8((BT))
P68082	GHHEAELkPLAQSHATK	K8((BT))
P68082	GHHEAELkPLAQSHATK	K8((BT))
P68082	GHHEAELkPLAQSHATK	K8((BT))
P68082	GHHEAELkPLAQSHATK	K8((BT))
P68082	GHHEAELkPLAQSHATK	K8((BT))
P68082	GHHEAELkPLAQSHATK	K8((BT))
P68082	GHHEAELkPLAQSHATK	K8((BT))
P68082	GHHEAELkPLAQSHATK	K8((BT))
P68082	GHHEAELkPLAQSHATK	K8((BT))
P68082	GHHEAELkPLAQSHATkHK	K8((BT)); K17((BT))
P68082	GHHEAELkPLAQSHATkHK	K8((BT)); K17((BT))
P68082	GHHEAELkPLAQSHATkHK	K8((BT)); K17((BT))
P68082	GHHEAELkPLAQSHATkHK	K8((BT)); K17((BT))
P68082	GHHEAELkPLAQSHATkHK	K8((BT)); K17((BT))
P68082	GHHEAELkPLAQSHATkHK	K8((BT)); K17((BT))
P68082	GHHEAELkPLAQSHATkHK	K8((BT)); K17((BT))
P68082	GHHEAELkPLAQSHATkHK	K8((BT)); K17((BT))
P68082	GHHEAELkPLAQSHATkHK	K8((BT)); K17((BT))
P68082	GHHEAELkPLAQSHATkHK	K8((BT)); K17((BT))
P68082	GHHEAELkPLAQSHATkHK	K8((BT)); K17((BT))
P68082	GHHEAELkPLAQSHATkHK	K8((BT)); K17((BT))
P68082	GHHEAELkPLAQSHATkHK	K8((BT)); K17((BT))
P68082	GHHEAELkPLAQSHATkHK	K8((BT)); K17((BT))
P68082	GHHEAELkPLAQSHATkHK	K8((BT)); K17((BT))
P68082	GHHEAELkPLAQSHATkHK	K8((BT)); K17((BT))
P68082	GHHEAELkPLAQSHATkHK	K8((BT)); K17((BT))
P68082	GHHEAELkPLAQSHATkHK	K8((BT)); K17((BT))
P68082	GHHEAELkPLAQSHATkHK	K8((BT)); K17((BT))
P68082	GHHEAELkPLAQSHATkHK	K8((BT)); K17((BT))
P68082	GHHEAELkPLAQSHATkHK	K8((BT)); K17((BT))
P68082	GHHEAELkPLAQSHATkHK	K8((BT)); K17((BT))
P68082	GHHEAELkPLAQSHATkHK	K8((BT)); K17((BT))
P68082	GHHEAELkPLAQSHATkHK	K8((BT)); K17((BT))
P68082	GHHEAELkPLAQSHATkHK	K8((BT)); K17((BT))
P68082	GHHEAELkPLAQSHATkHK	K8((BT)); K17((BT))
P68082	GHHEAELkPLAQSHATkHK	K8((BT)); K17((BT))
P68082	GHHEAELkPLAQSHATkHK	K8((BT)); K17((BT))
P68082	GHHEAELkPLAQSHATkHK	K8((BT)); K17((BT))
P68082	GHHEAELkPLAQSHATkHK	K8((BT)); K17((BT))
P68082	GHHEAELKPLAQSHATKHk	K19((BT))
P68082	GHHEAELKPLAQSHATKHk	K19((BT))
P68082	GHHEAELKPLAQSHATKHk	K19((BT))
P68082	GHHEAELKPLAQSHATKHk	K19((BT))
P68082	GHHEAELKPLAQSHATKHk	K19((BT))
P68082	GHHEAELKPLAQSHATKHk	K19((BT))
P68082	GHHEAELKPLAQSHATKHk	K19((BT))
P68082	GHHEAELKPLAQSHATKHk	K19((BT))
P68082	GHHEAELKPLAQSHATKHk	K19((BT))
P68082	GHHEAELKPLAQSHATKHk	K19((BT))
P68082	GHHEAELKPLAQSHATKHk	K19((BT))
P68082	GHHEAELKPLAQSHATKHk	K19((BT))
P68082	GHHEAELKPLAQSHATKHk	K19((BT))
P68082	GHHEAELKPLAQSHATKHk	K19((BT))
P68082	GHHEAELKPLAQSHATKHk	K19((BT))
P68082	GHHEAELKPLAQSHATKHk	K19((BT))
P68082	GHHEAELKPLAQSHATKHk	K19((BT))
P68082	GHHEAELKPLAQSHATkHK	K17((BT))
P68082	GHHEAELKPLAQSHATkHK	K17((BT))
P68082	GHHEAELKPLAQSHATkHK	K17((BT))
P68082	GHHEAELKPLAQSHATkHK	K17((BT))
P68082	GHHEAELKPLAQSHATkHK	K17((BT))
P68082	GHHEAELKPLAQSHATkHK	K17((BT))
P68082	GHHEAELKPLAQSHATkHK	K17((BT))
P68082	GHHEAELKPLAQSHATkHK	K17((BT))
P68082	GHHEAELKPLAQSHATkHK	K17((BT))
P68082	GHHEAELKPLAQSHATkHK	K17((BT))
P68082	GHHEAELKPLAQSHATkHK	K17((BT))
P68082	GHHEAELKPLAQSHATkHK	K17((BT))
P68082	GHHEAELKPLAQSHATkHK	K17((BT))
P68082	GHHEAELKPLAQSHATkHK	K17((BT))
P68082	GHHEAELKPLAQSHATkHK	K17((BT))
P68082	GHHEAELKPLAQSHATkHK	K17((BT))
P68082	GHHEAELKPLAQSHATkHK	K17((BT))
P68082	HGTVVLTALGGILKk	K15((BT))
P68082	HGTVVLTALGGILKk	K15((BT))
P68082	HGTVVLTALGGILKk	K15((BT))
P68082	HGTVVLTALGGILkK	K14((BT))
P68082	HGTVVLTALGGILkK	K14((BT))
P68082	HGTVVLTALGGILkK	K14((BT))
P68082	HGTVVLTALGGILkK	K14((BT))
P68082	HGTVVLTALGGILkK	K14((BT))
P68082	HGTVVLTALGGILkK	K14((BT))
P68082	HGTVVLTALGGILkK	K14((BT))
P68082	HGTVVLTALGGILkK	K14((BT))
P68082	HGTVVLTALGGILkK	K14((BT))
P68082	HGTVVLTALGGILkkK	K14((BT)); K15((BT))
P68082	HGTVVLTALGGILkkK	K14((BT)); K15((BT))
P68082	HGTVVLTALGGILkkK	K14((BT)); K15((BT))
P68082	HGTVVLTALGGILkkK	K14((BT)); K15((BT))
P68082	HGTVVLTALGGILkkK	K14((BT)); K15((BT))
P68082	HGTVVLTALGGILkkK	K14((BT)); K15((BT))
P68082	HGTVVLTALGGILkkK	K14((BT)); K15((BT))
P68082	HkIPIK	K2((BT))
P68082	HkIPIK	K2((BT))
P68082	HkIPIK	K2((BT))
P68082	HkIPIK	K2((BT))
P68082	HkIPIK	K2((BT))
P68082	HkIPIK	K2((BT))
P68082	HkIPIK	K2((BT))
P68082	HkIPIK	K2((BT))
P68082	HkIPIK	K2((BT))
P68082	HkIPIK	K2((BT))
P68082	HkIPIK	K2((BT))
P68082	HkIPIK	K2((BT))
P68082	HkIPIK	K2((BT))
P68082	HkIPIK	K2((BT))
P68082	HkIPIK	K2((BT))
P68082	HkIPIK	K2((BT))
P68082	HkIPIK	K2((BT))
P68082	HkIPIK	K2((BT))
P68082	HkIPIK	K2((BT))
P68082	HkIPIK	K2((BT))
P68082	HkIPIK	K2((BT))
P68082	HkIPIK	K2((BT))
P68082	HkIPIK	K2((BT))
P68082	HkIPIK	K2((BT))
P68082	HkIPIK	K2((BT))
P68082	HkIPIK	K2((BT))
P68082	HkIPIK	K2((BT))
P68082	HkIPIK	K2((BT))
P68082	HkIPIK	K2((BT))
P68082	HkIPIK	K2((BT))
P68082	HkIPIK	K2((BT))
P68082	HkIPIK	K2((BT))
P68082	HkIPIK	K2((BT))
P68082	HkIPIK	K2((BT))
P68082	HkIPIK	K2((BT))
P68082	HkIPIK	K2((BT))
P68082	HkIPIK	K2((BT))
P68082	HkIPIK	K2((BT))
P68082	HkIPIK	K2((BT))
P68082	HkIPIK	K2((BT))
P68082	HkIPIK	K2((BT))
P68082	HkIPIK	K2((BT))
P68082	HkIPIK	K2((BT))
P68082	HkIPIK	K2((BT))
P68082	HkIPIK	K2((BT))
P68082	HkIPIK	K2((BT))
P68082	HkIPIK	K2((BT))
P68082	HkIPIK	K2((BT))
P68082	HkIPIK	K2((BT))
P68082	HkIPIK	K2((BT))
P68082	HkIPIK	K2((BT))
P68082	HkIPIK	K2((BT))
P68082	HkIPIK	K2((BT))
P68082	HkIPIK	K2((BT))
P68082	HkIPIK	K2((BT))
P68082	HKIPIkYLEFISDAIIHVLHSK	K6((BT))
P68082	HKIPIkYLEFISDAIIHVLHSK	K6((BT))
P68082	HKIPIkYLEFISDAIIHVLHSK	K6((BT))
P68082	HKIPIkYLEFISDAIIHVLHSK	K6((BT))
P68082	HKIPIkYLEFISDAIIHVLHSK	K6((BT))
P68082	HKIPIkYLEFISDAIIHVLHSK	K6((BT))
P68082	HKIPIkYLEFISDAIIHVLHSK	K6((BT))
P68082	HKIPIkYLEFISDAIIHVLHSK	K6((BT))
P68082	HKIPIkYLEFISDAIIHVLHSK	K6((BT))
P68082	HKIPIkYLEFISDAIIHVLHSK	K6((BT))
P68082	HKIPIkYLEFISDAIIHVLHSK	K6((BT))
P68082	HKIPIkYLEFISDAIIHVLHSK	K6((BT))
P68082	HKIPIkYLEFISDAIIHVLHSK	K6((BT))
P68082	HKIPIkYLEFISDAIIHVLHSK	K6((BT))
P68082	HKIPIkYLEFISDAIIHVLHSK	K6((BT))
P68082	HKIPIkYLEFISDAIIHVLHSK	K6((BT))
P68082	HKIPIkYLEFISDAIIHVLHSK	K6((BT))
P68082	HKIPIkYLEFISDAIIHVLHSK	K6((BT))
P68082	HKIPIkYLEFISDAIIHVLHSK	K6((BT))
P68082	HKIPIkYLEFISDAIIHVLHSK	K6((BT))
P68082	HKIPIkYLEFISDAIIHVLHSK	K6((BT))
P68082	HKIPIkYLEFISDAIIHVLHSK	K6((BT))
P68082	HKIPIkYLEFISDAIIHVLHSK	K6((BT))
P68082	HKIPIkYLEFISDAIIHVLHSK	K6((BT))
P68082	HKIPIkYLEFISDAIIHVLHSK	K6((BT))
P68082	HKIPIkYLEFISDAIIHVLHSK	K6((BT))
P68082	HKIPIkYLEFISDAIIHVLHSK	K6((BT))
P68082	HKIPIkYLEFISDAIIHVLHSK	K6((BT))
P68082	HKIPIkYLEFISDAIIHVLHSK	K6((BT))
P68082	HKIPIkYLEFISDAIIHVLHSK	K6((BT))
P68082	HKIPIkYLEFISDAIIHVLHSK	K6((BT))
P68082	HKIPIkYLEFISDAIIHVLHSK	K6((BT))
P68082	HKIPIkYLEFISDAIIHVLHSK	K6((BT))
P68082	HKIPIkYLEFISDAIIHVLHSK	K6((BT))
P68082	HKIPIkYLEFISDAIIHVLHSK	K6((BT))
P68082	HKIPIkYLEFISDAIIHVLHSK	K6((BT))
P68082	HKIPIkYLEFISDAIIHVLHSK	K6((BT))
P68082	HkIPIkYLEFISDAIIHVLHSK	K2((BT)); K6((BT))
P68082	HkIPIKYLEFISDAIIHVLHSK	K2((BT))
P68082	HkIPIKYLEFISDAIIHVLHSK	K2((BT))
P68082	HkIPIKYLEFISDAIIHVLHSK	K2((BT))
P68082	HkIPIKYLEFISDAIIHVLHSK	K2((BT))
P68082	HkIPIKYLEFISDAIIHVLHSK	K2((BT))
P68082	HkIPIKYLEFISDAIIHVLHSK	K2((BT))
P68082	HkIPIKYLEFISDAIIHVLHSK	K2((BT))
P68082	HkIPIKYLEFISDAIIHVLHSK	K2((BT))
P68082	HkIPIKYLEFISDAIIHVLHSK	K2((BT))
P68082	HkIPIKYLEFISDAIIHVLHSK	K2((BT))
P68082	HkIPIKYLEFISDAIIHVLHSK	K2((BT))
P68082	HkIPIKYLEFISDAIIHVLHSK	K2((BT))
P68082	HkIPIKYLEFISDAIIHVLHSK	K2((BT))
P68082	HkIPIKYLEFISDAIIHVLHSK	K2((BT))
P68082	HkIPIKYLEFISDAIIHVLHSK	K2((BT))
P68082	HkIPIKYLEFISDAIIHVLHSK	K2((BT))
P68082	HkIPIKYLEFISDAIIHVLHSK	K2((BT))
P68082	HkIPIKYLEFISDAIIHVLHSK	K2((BT))
P68082	HkIPIKYLEFISDAIIHVLHSK	K2((BT))
P68082	HkIPIKYLEFISDAIIHVLHSK	K2((BT))
P68082	HkIPIKYLEFISDAIIHVLHSK	K2((BT))
P68082	HkIPIKYLEFISDAIIHVLHSK	K2((BT))
P68082	HkIPIKYLEFISDAIIHVLHSK	K2((BT))
P68082	HkIPIKYLEFISDAIIHVLHSK	K2((BT))
P68082	HkIPIKYLEFISDAIIHVLHSK	K2((BT))
P68082	HkIPIKYLEFISDAIIHVLHSK	K2((BT))
P68082	HkIPIKYLEFISDAIIHVLHSK	K2((BT))
P68082	HkIPIKYLEFISDAIIHVLHSK	K2((BT))
P68082	HLkTEAEmK	K3((BT)); M8(Oxidation)
P68082	HLkTEAEmK	K3((BT)); M8(Oxidation)
P68082	HLkTEAEmK	K3((BT)); M8(Oxidation)
P68082	HLkTEAEmK	K3((BT)); M8(Oxidation)
P68082	HLkTEAEmK	K3((BT)); M8(Oxidation)
P68082	HLkTEAEmK	K3((BT)); M8(Oxidation)
P68082	HLkTEAEmK	K3((BT)); M8(Oxidation)
P68082	HLkTEAEmK	K3((BT)); M8(Oxidation)
P68082	HLkTEAEmK	K3((BT)); M8(Oxidation)
P68082	HLkTEAEmK	K3((BT)); M8(Oxidation)
P68082	HLkTEAEmK	K3((BT)); M8(Oxidation)
P68082	HLkTEAEmK	K3((BT)); M8(Oxidation)
P68082	HLkTEAEmK	K3((BT)); M8(Oxidation)
P68082	HLkTEAEmK	K3((BT)); M8(Oxidation)
P68082	HLkTEAEmK	K3((BT)); M8(Oxidation)
P68082	HLkTEAEmK	K3((BT)); M8(Oxidation)
P68082	HLkTEAEmK	K3((BT)); M8(Oxidation)
P68082	HLkTEAEmK	K3((BT)); M8(Oxidation)
P68082	HLkTEAEmK	K3((BT)); M8(Oxidation)
P68082	HLkTEAEmK	K3((BT)); M8(Oxidation)
P68082	HLkTEAEmK	K3((BT)); M8(Oxidation)
P68082	HLkTEAEmK	K3((BT)); M8(Oxidation)
P68082	HLkTEAEmK	K3((BT)); M8(Oxidation)
P68082	HLkTEAEmK	K3((BT)); M8(Oxidation)
P68082	HLkTEAEmK	K3((BT)); M8(Oxidation)
P68082	HLkTEAEmK	K3((BT)); M8(Oxidation)
P68082	HLkTEAEmK	K3((BT)); M8(Oxidation)
P68082	HLkTEAEmK	K3((BT)); M8(Oxidation)
P68082	HLkTEAEmK	K3((BT)); M8(Oxidation)
P68082	HLkTEAEMK	K3((BT))
P68082	HLkTEAEMK	K3((BT))
P68082	HLkTEAEMK	K3((BT))
P68082	HLkTEAEMK	K3((BT))
P68082	HLkTEAEMK	K3((BT))
P68082	HLkTEAEMK	K3((BT))
P68082	HLkTEAEMK	K3((BT))
P68082	HLkTEAEMK	K3((BT))
P68082	HLkTEAEMK	K3((BT))
P68082	HLkTEAEMK	K3((BT))
P68082	HLkTEAEMK	K3((BT))
P68082	HLkTEAEMK	K3((BT))
P68082	HLkTEAEMK	K3((BT))
P68082	HLkTEAEMK	K3((BT))
P68082	HPGDFGADAQGAMTkALELFR	K15((BT))
P68082	HPGDFGADAQGAMTkALELFR	K15((BT))
P68082	HPGDFGADAQGAMTkALELFR	K15((BT))
P68082	HPGDFGADAQGAMTkALELFR	K15((BT))
P68082	HPGDFGADAQGAMTkALELFR	K15((BT))
P68082	HPGDFGADAQGAMTkALELFR	K15((BT))
P68082	HPGDFGADAQGAMTkALELFR	K15((BT))
P68082	IPIkYLEFISDAIIHVLHSK	K4((BT))
P68082	IPIkYLEFISDAIIHVLHSK	K4((BT))
P68082	IPIkYLEFISDAIIHVLHSK	K4((BT))
P68082	IPIkYLEFISDAIIHVLHSK	K4((BT))
P68082	IPIkYLEFISDAIIHVLHSK	K4((BT))
P68082	IPIkYLEFISDAIIHVLHSK	K4((BT))
P68082	IPIkYLEFISDAIIHVLHSK	K4((BT))
P68082	IPIkYLEFISDAIIHVLHSK	K4((BT))
P68082	IPIkYLEFISDAIIHVLHSK	K4((BT))
P68082	IPIkYLEFISDAIIHVLHSK	K4((BT))
P68082	IPIkYLEFISDAIIHVLHSK	K4((BT))
P68082	IPIkYLEFISDAIIHVLHSK	K4((BT))
P68082	IPIkYLEFISDAIIHVLHSK	K4((BT))
P68082	IPIkYLEFISDAIIHVLHSK	K4((BT))
P68082	IPIkYLEFISDAIIHVLHSK	K4((BT))
P68082	IPIkYLEFISDAIIHVLHSK	K4((BT))
P68082	IPIkYLEFISDAIIHVLHSK	K4((BT))
P68082	IPIkYLEFISDAIIHVLHSK	K4((BT))
P68082	IPIkYLEFISDAIIHVLHSK	K4((BT))
P68082	IPIkYLEFISDAIIHVLHSK	K4((BT))
P68082	IPIkYLEFISDAIIHVLHSK	K4((BT))
P68082	IPIkYLEFISDAIIHVLHSK	K4((BT))
P68082	IPIkYLEFISDAIIHVLHSK	K4((BT))
P68082	IPIkYLEFISDAIIHVLHSK	K4((BT))
P68082	IPIkYLEFISDAIIHVLHSK	K4((BT))
P68082	IPIkYLEFISDAIIHVLHSK	K4((BT))
P68082	IPIkYLEFISDAIIHVLHSK	K4((BT))
P68082	IPIkYLEFISDAIIHVLHSK	K4((BT))
P68082	IPIkYLEFISDAIIHVLHSK	K4((BT))
P68082	IPIkYLEFISDAIIHVLHSK	K4((BT))
P68082	IPIkYLEFISDAIIHVLHSK	K4((BT))
P68082	IPIkYLEFISDAIIHVLHSK	K4((BT))
P68082	IPIkYLEFISDAIIHVLHSK	K4((BT))
P68082	IPIkYLEFISDAIIHVLHSK	K4((BT))
P68082	IPIkYLEFISDAIIHVLHSK	K4((BT))
P68082	IPIkYLEFISDAIIHVLHSK	K4((BT))
P68082	IPIkYLEFISDAIIHVLHSK	K4((BT))
P68082	IPIkYLEFISDAIIHVLHSK	K4((BT))
P68082	IPIkYLEFISDAIIHVLHSK	K4((BT))
P68082	IPIkYLEFISDAIIHVLHSK	K4((BT))
P68082	IPIkYLEFISDAIIHVLHSK	K4((BT))
P68082	IPIkYLEFISDAIIHVLHSK	K4((BT))
P68082	IPIkYLEFISDAIIHVLHSK	K4((BT))
P68082	IPIkYLEFISDAIIHVLHSK	K4((BT))
P68082	IPIkYLEFISDAIIHVLHSK	K4((BT))
P68082	IPIkYLEFISDAIIHVLHSK	K4((BT))
P68082	IPIkYLEFISDAIIHVLHSK	K4((BT))
P68082	IPIkYLEFISDAIIHVLHSK	K4((BT))
P68082	IPIkYLEFISDAIIHVLHSK	K4((BT))
P68082	KGHHEAELkPLAQSHATK	K9((BT))
P68082	KGHHEAELkPLAQSHATK	K9((BT))
P68082	KGHHEAELkPLAQSHATK	K9((BT))
P68082	KGHHEAELkPLAQSHATK	K9((BT))
P68082	KGHHEAELkPLAQSHATK	K9((BT))
P68082	KGHHEAELkPLAQSHATK	K9((BT))
P68082	KGHHEAELkPLAQSHATK	K9((BT))
P68082	KGHHEAELkPLAQSHATK	K9((BT))
P68082	KGHHEAELkPLAQSHATK	K9((BT))
P68082	KGHHEAELkPLAQSHATK	K9((BT))
P68082	KGHHEAELkPLAQSHATK	K9((BT))
P68082	KGHHEAELkPLAQSHATK	K9((BT))
P68082	KGHHEAELkPLAQSHATK	K9((BT))
P68082	KGHHEAELkPLAQSHATK	K9((BT))
P68082	KGHHEAELkPLAQSHATK	K9((BT))
P68082	KGHHEAELkPLAQSHATK	K9((BT))
P68082	KGHHEAELkPLAQSHATK	K9((BT))
P68082	KGHHEAELkPLAQSHATK	K9((BT))
P68082	kGHHEAELkPLAQSHATK	K1((BT)); K9((BT))
P68082	kGHHEAELkPLAQSHATK	K1((BT)); K9((BT))
P68082	kGHHEAELkPLAQSHATK	K1((BT)); K9((BT))
P68082	kGHHEAELkPLAQSHATK	K1((BT)); K9((BT))
P68082	kGHHEAELkPLAQSHATK	K1((BT)); K9((BT))
P68082	kGHHEAELkPLAQSHATK	K1((BT)); K9((BT))
P68082	kGHHEAELkPLAQSHATK	K1((BT)); K9((BT))
P68082	kGHHEAELkPLAQSHATK	K1((BT)); K9((BT))
P68082	kGHHEAELkPLAQSHATK	K1((BT)); K9((BT))
P68082	kGHHEAELkPLAQSHATK	K1((BT)); K9((BT))
P68082	kGHHEAELkPLAQSHATK	K1((BT)); K9((BT))
P68082	kGHHEAELkPLAQSHATK	K1((BT)); K9((BT))
P68082	kGHHEAELkPLAQSHATK	K1((BT)); K9((BT))
P68082	kGHHEAELkPLAQSHATK	K1((BT)); K9((BT))
P68082	kGHHEAELkPLAQSHATK	K1((BT)); K9((BT))
P68082	kGHHEAELkPLAQSHATK	K1((BT)); K9((BT))
P68082	kGHHEAELkPLAQSHATK	K1((BT)); K9((BT))
P68082	kGHHEAELkPLAQSHATK	K1((BT)); K9((BT))
P68082	kGHHEAELkPLAQSHATK	K1((BT)); K9((BT))
P68082	kGHHEAELkPLAQSHATK	K1((BT)); K9((BT))
P68082	kGHHEAELkPLAQSHATK	K1((BT)); K9((BT))
P68082	kGHHEAELkPLAQSHATK	K1((BT)); K9((BT))
P68082	kGHHEAELkPLAQSHATK	K1((BT)); K9((BT))
P68082	kGHHEAELkPLAQSHATK	K1((BT)); K9((BT))
P68082	kGHHEAELkPLAQSHATK	K1((BT)); K9((BT))
P68082	kGHHEAELkPLAQSHATK	K1((BT)); K9((BT))
P68082	kGHHEAELkPLAQSHATK	K1((BT)); K9((BT))
P68082	kGHHEAELkPLAQSHATK	K1((BT)); K9((BT))
P68082	kGHHEAELkPLAQSHATK	K1((BT)); K9((BT))
P68082	kGHHEAELkPLAQSHATK	K1((BT)); K9((BT))
P68082	kGHHEAELkPLAQSHATK	K1((BT)); K9((BT))
P68082	kGHHEAELkPLAQSHATK	K1((BT)); K9((BT))
P68082	kGHHEAELkPLAQSHATK	K1((BT)); K9((BT))
P68082	kGHHEAELkPLAQSHATK	K1((BT)); K9((BT))
P68082	kGHHEAELkPLAQSHATK	K1((BT)); K9((BT))
P68082	kGHHEAELkPLAQSHATK	K1((BT)); K9((BT))
P68082	kGHHEAELkPLAQSHATK	K1((BT)); K9((BT))
P68082	kGHHEAELkPLAQSHATK	K1((BT)); K9((BT))
P68082	kGHHEAELkPLAQSHATK	K1((BT)); K9((BT))
P68082	kGHHEAELkPLAQSHATK	K1((BT)); K9((BT))
P68082	kGHHEAELKPLAQSHATK	K1((BT))
P68082	kGHHEAELKPLAQSHATK	K1((BT))
P68082	kGHHEAELKPLAQSHATK	K1((BT))
P68082	kGHHEAELKPLAQSHATK	K1((BT))
P68082	kGHHEAELKPLAQSHATK	K1((BT))
P68082	kGHHEAELKPLAQSHATK	K1((BT))
P68082	kGHHEAELKPLAQSHATK	K1((BT))
P68082	kGHHEAELKPLAQSHATK	K1((BT))
P68082	kGHHEAELKPLAQSHATK	K1((BT))
P68082	kGHHEAELKPLAQSHATK	K1((BT))
P68082	kGHHEAELKPLAQSHATK	K1((BT))
P68082	kGHHEAELKPLAQSHATK	K1((BT))
P68082	kGHHEAELKPLAQSHATK	K1((BT))
P68082	kGHHEAELKPLAQSHATK	K1((BT))
P68082	kGHHEAELKPLAQSHATK	K1((BT))
P68082	kGHHEAELKPLAQSHATK	K1((BT))
P68082	kGHHEAELKPLAQSHATK	K1((BT))
P68082	kGHHEAELKPLAQSHATK	K1((BT))
P68082	kGHHEAELKPLAQSHATK	K1((BT))
P68082	kGHHEAELKPLAQSHATK	K1((BT))
P68082	kGHHEAELKPLAQSHATK	K1((BT))
P68082	kGHHEAELKPLAQSHATK	K1((BT))
P68082	kGHHEAELKPLAQSHATK	K1((BT))
P68082	kGHHEAELKPLAQSHATK	K1((BT))
P68082	kGHHEAELKPLAQSHATK	K1((BT))
P68082	kGHHEAELKPLAQSHATK	K1((BT))
P68082	kGHHEAELKPLAQSHATK	K1((BT))
P68082	kGHHEAELKPLAQSHATK	K1((BT))
P68082	kGHHEAELKPLAQSHATK	K1((BT))
P68082	kGHHEAELKPLAQSHATK	K1((BT))
P68082	kGHHEAELKPLAQSHATK	K1((BT))
P68082	kGHHEAELKPLAQSHATK	K1((BT))
P68082	kGHHEAELKPLAQSHATK	K1((BT))
P68082	kGHHEAELKPLAQSHATK	K1((BT))
P68082	kGHHEAELKPLAQSHATK	K1((BT))
P68082	kGHHEAELKPLAQSHATK	K1((BT))
P68082	kGHHEAELKPLAQSHATK	K1((BT))
P68082	kGHHEAELKPLAQSHATK	K1((BT))
P68082	kGHHEAELKPLAQSHATK	K1((BT))
P68082	kGHHEAELKPLAQSHATK	K1((BT))
P68082	kGHHEAELKPLAQSHATK	K1((BT))
P68082	kGHHEAELKPLAQSHATK	K1((BT))
P68082	kGHHEAELKPLAQSHATK	K1((BT))
P68082	kGHHEAELKPLAQSHATK	K1((BT))
P68082	kGHHEAELKPLAQSHATK	K1((BT))
P68082	kGHHEAELKPLAQSHATK	K1((BT))
P68082	kGHHEAELKPLAQSHATK	K1((BT))
P68082	KGHHEAELkPLAQSHATkHK	K9((BT)); K18((BT))
P68082	KGHHEAELkPLAQSHATkHK	K9((BT)); K18((BT))
P68082	KGHHEAELkPLAQSHATkHK	K9((BT)); K18((BT))
P68082	KGHHEAELkPLAQSHATkHK	K9((BT)); K18((BT))
P68082	KGHHEAELkPLAQSHATkHK	K9((BT)); K18((BT))
P68082	KGHHEAELkPLAQSHATkHK	K9((BT)); K18((BT))
P68082	KGHHEAELkPLAQSHATkHK	K9((BT)); K18((BT))
P68082	KGHHEAELkPLAQSHATkHK	K9((BT)); K18((BT))
P68082	KGHHEAELkPLAQSHATkHK	K9((BT)); K18((BT))
P68082	KGHHEAELkPLAQSHATkHK	K9((BT)); K18((BT))
P68082	KGHHEAELkPLAQSHATkHK	K9((BT)); K18((BT))
P68082	KGHHEAELkPLAQSHATkHK	K9((BT)); K18((BT))
P68082	KGHHEAELkPLAQSHATkHK	K9((BT)); K18((BT))
P68082	KGHHEAELkPLAQSHATkHK	K9((BT)); K18((BT))
P68082	KGHHEAELkPLAQSHATkHK	K9((BT)); K18((BT))
P68082	KGHHEAELkPLAQSHATkHK	K9((BT)); K18((BT))
P68082	KGHHEAELkPLAQSHATkHK	K9((BT)); K18((BT))
P68082	KGHHEAELkPLAQSHATkHK	K9((BT)); K18((BT))
P68082	KGHHEAELKPLAQSHATkHK	K18((BT))
P68082	kGHHEAELkPLAQSHATkHK	K1((BT)); K9((BT)); K18((BT))
P68082	kGHHEAELkPLAQSHATkHK	K1((BT)); K9((BT)); K18((BT))
P68082	kGHHEAELkPLAQSHATkHK	K1((BT)); K9((BT)); K18((BT))
P68082	kGHHEAELkPLAQSHATkHK	K1((BT)); K9((BT)); K18((BT))
P68082	kGHHEAELkPLAQSHATkHK	K1((BT)); K9((BT)); K18((BT))
P68082	kGHHEAELkPLAQSHATkHK	K1((BT)); K9((BT)); K18((BT))
P68082	kGHHEAELkPLAQSHATkHK	K1((BT)); K9((BT)); K18((BT))
P68082	kGHHEAELkPLAQSHATkHK	K1((BT)); K9((BT)); K18((BT))
P68082	kGHHEAELkPLAQSHATkHK	K1((BT)); K9((BT)); K18((BT))
P68082	kGHHEAELkPLAQSHATkHK	K1((BT)); K9((BT)); K18((BT))
P68082	kGHHEAELkPLAQSHATkHK	K1((BT)); K9((BT)); K18((BT))
P68082	kGHHEAELkPLAQSHATkHK	K1((BT)); K9((BT)); K18((BT))
P68082	kGHHEAELkPLAQSHATkHK	K1((BT)); K9((BT)); K18((BT))
P68082	kGHHEAELkPLAQSHATkHK	K1((BT)); K9((BT)); K18((BT))
P68082	kGHHEAELkPLAQSHATkHK	K1((BT)); K9((BT)); K18((BT))
P68082	kGHHEAELkPLAQSHATkHK	K1((BT)); K9((BT)); K18((BT))
P68082	kGHHEAELkPLAQSHATkHK	K1((BT)); K9((BT)); K18((BT))
P68082	kGHHEAELkPLAQSHATkHK	K1((BT)); K9((BT)); K18((BT))
P68082	kGHHEAELkPLAQSHATkHK	K1((BT)); K9((BT)); K18((BT))
P68082	kGHHEAELkPLAQSHATkHK	K1((BT)); K9((BT)); K18((BT))
P68082	kGHHEAELkPLAQSHATkHK	K1((BT)); K9((BT)); K18((BT))
P68082	kGHHEAELkPLAQSHATkHK	K1((BT)); K9((BT)); K18((BT))
P68082	kGHHEAELkPLAQSHATkHK	K1((BT)); K9((BT)); K18((BT))
P68082	kGHHEAELkPLAQSHATkHK	K1((BT)); K9((BT)); K18((BT))
P68082	kGHHEAELkPLAQSHATkHK	K1((BT)); K9((BT)); K18((BT))
P68082	kGHHEAELkPLAQSHATkHK	K1((BT)); K9((BT)); K18((BT))
P68082	kGHHEAELkPLAQSHATkHK	K1((BT)); K9((BT)); K18((BT))
P68082	kGHHEAELkPLAQSHATkHK	K1((BT)); K9((BT)); K18((BT))
P68082	kGHHEAELkPLAQSHATkHK	K1((BT)); K9((BT)); K18((BT))
P68082	kGHHEAELkPLAQSHATkHK	K1((BT)); K9((BT)); K18((BT))
P68082	kGHHEAELkPLAQSHATkHK	K1((BT)); K9((BT)); K18((BT))
P68082	kGHHEAELkPLAQSHATkHK	K1((BT)); K9((BT)); K18((BT))
P68082	kGHHEAELkPLAQSHATkHK	K1((BT)); K9((BT)); K18((BT))
P68082	kGHHEAELkPLAQSHATkHK	K1((BT)); K9((BT)); K18((BT))
P68082	kGHHEAELkPLAQSHATkHK	K1((BT)); K9((BT)); K18((BT))
P68082	kGHHEAELkPLAQSHATkHK	K1((BT)); K9((BT)); K18((BT))
P68082	kGHHEAELkPLAQSHATkHK	K1((BT)); K9((BT)); K18((BT))
P68082	kGHHEAELkPLAQSHATKHK	K1((BT)); K9((BT))
P68082	kGHHEAELkPLAQSHATKHK	K1((BT)); K9((BT))
P68082	kGHHEAELkPLAQSHATKHK	K1((BT)); K9((BT))
P68082	kGHHEAELkPLAQSHATKHK	K1((BT)); K9((BT))
P68082	kGHHEAELkPLAQSHATKHK	K1((BT)); K9((BT))
P68082	kGHHEAELkPLAQSHATKHK	K1((BT)); K9((BT))
P68082	kGHHEAELkPLAQSHATKHK	K1((BT)); K9((BT))
P68082	kGHHEAELkPLAQSHATKHK	K1((BT)); K9((BT))
P68082	kGHHEAELkPLAQSHATKHK	K1((BT)); K9((BT))
P68082	kGHHEAELkPLAQSHATKHK	K1((BT)); K9((BT))
P68082	kGHHEAELkPLAQSHATKHK	K1((BT)); K9((BT))
P68082	kGHHEAELkPLAQSHATKHK	K1((BT)); K9((BT))
P68082	kGHHEAELkPLAQSHATKHK	K1((BT)); K9((BT))
P68082	kGHHEAELkPLAQSHATKHK	K1((BT)); K9((BT))
P68082	kGHHEAELkPLAQSHATKHK	K1((BT)); K9((BT))
P68082	kGHHEAELkPLAQSHATKHK	K1((BT)); K9((BT))
P68082	kGHHEAELkPLAQSHATKHK	K1((BT)); K9((BT))
P68082	kGHHEAELkPLAQSHATKHK	K1((BT)); K9((BT))
P68082	kGHHEAELkPLAQSHATKHK	K1((BT)); K9((BT))
P68082	kGHHEAELkPLAQSHATKHK	K1((BT)); K9((BT))
P68082	kHGTVVLTALGGILK	K1((BT))
P68082	kHGTVVLTALGGILK	K1((BT))
P68082	kHGTVVLTALGGILK	K1((BT))
P68082	kHGTVVLTALGGILK	K1((BT))
P68082	kHGTVVLTALGGILK	K1((BT))
P68082	kHGTVVLTALGGILK	K1((BT))
P68082	kHGTVVLTALGGILK	K1((BT))
P68082	kHGTVVLTALGGILK	K1((BT))
P68082	kHGTVVLTALGGILK	K1((BT))
P68082	kHGTVVLTALGGILK	K1((BT))
P68082	kHGTVVLTALGGILK	K1((BT))
P68082	kHGTVVLTALGGILK	K1((BT))
P68082	kHGTVVLTALGGILK	K1((BT))
P68082	kHGTVVLTALGGILK	K1((BT))
P68082	kHGTVVLTALGGILK	K1((BT))
P68082	kHGTVVLTALGGILK	K1((BT))
P68082	kHGTVVLTALGGILK	K1((BT))
P68082	kHGTVVLTALGGILK	K1((BT))
P68082	kHGTVVLTALGGILK	K1((BT))
P68082	kHGTVVLTALGGILK	K1((BT))
P68082	kHGTVVLTALGGILK	K1((BT))
P68082	kHGTVVLTALGGILK	K1((BT))
P68082	kHGTVVLTALGGILK	K1((BT))
P68082	kHGTVVLTALGGILK	K1((BT))
P68082	kHGTVVLTALGGILK	K1((BT))
P68082	kHGTVVLTALGGILK	K1((BT))
P68082	kHGTVVLTALGGILK	K1((BT))
P68082	kHGTVVLTALGGILK	K1((BT))
P68082	kHGTVVLTALGGILK	K1((BT))
P68082	kHGTVVLTALGGILK	K1((BT))
P68082	kHGTVVLTALGGILK	K1((BT))
P68082	kHGTVVLTALGGILK	K1((BT))
P68082	kHGTVVLTALGGILK	K1((BT))
P68082	kHGTVVLTALGGILK	K1((BT))
P68082	kHGTVVLTALGGILK	K1((BT))
P68082	kHGTVVLTALGGILK	K1((BT))
P68082	kHGTVVLTALGGILK	K1((BT))
P68082	kHGTVVLTALGGILK	K1((BT))
P68082	kHGTVVLTALGGILK	K1((BT))
P68082	kHGTVVLTALGGILK	K1((BT))
P68082	kHGTVVLTALGGILK	K1((BT))
P68082	kHGTVVLTALGGILK	K1((BT))
P68082	kHGTVVLTALGGILK	K1((BT))
P68082	kHGTVVLTALGGILK	K1((BT))
P68082	kHGTVVLTALGGILK	K1((BT))
P68082	kHGTVVLTALGGILK	K1((BT))
P68082	kHGTVVLTALGGILK	K1((BT))
P68082	kHGTVVLTALGGILK	K1((BT))
P68082	kHGTVVLTALGGILK	K1((BT))
P68082	kHGTVVLTALGGILK	K1((BT))
P68082	kHGTVVLTALGGILK	K1((BT))
P68082	kHGTVVLTALGGILK	K1((BT))
P68082	kHGTVVLTALGGILK	K1((BT))
P68082	kHGTVVLTALGGILK	K1((BT))
P68082	kHGTVVLTALGGILK	K1((BT))
P68082	kHGTVVLTALGGILK	K1((BT))
P68082	kHGTVVLTALGGILK	K1((BT))
P68082	kHGTVVLTALGGILK	K1((BT))
P68082	kHGTVVLTALGGILK	K1((BT))
P68082	kHGTVVLTALGGILK	K1((BT))
P68082	kHGTVVLTALGGILK	K1((BT))
P68082	kHGTVVLTALGGILK	K1((BT))
P68082	kHGTVVLTALGGILK	K1((BT))
P68082	kHGTVVLTALGGILK	K1((BT))
P68082	kHGTVVLTALGGILK	K1((BT))
P68082	kHGTVVLTALGGILK	K1((BT))
P68082	kHGTVVLTALGGILK	K1((BT))
P68082	kHGTVVLTALGGILK	K1((BT))
P68082	kHGTVVLTALGGILK	K1((BT))
P68082	kHGTVVLTALGGILK	K1((BT))
P68082	kHGTVVLTALGGILK	K1((BT))
P68082	kHGTVVLTALGGILK	K1((BT))
P68082	kHGTVVLTALGGILK	K1((BT))
P68082	kHGTVVLTALGGILK	K1((BT))
P68082	kHGTVVLTALGGILK	K1((BT))
P68082	kHGTVVLTALGGILK	K1((BT))
P68082	kHGTVVLTALGGILK	K1((BT))
P68082	kHGTVVLTALGGILK	K1((BT))
P68082	kHGTVVLTALGGILK	K1((BT))
P68082	kHGTVVLTALGGILK	K1((BT))
P68082	kHGTVVLTALGGILK	K1((BT))
P68082	kHGTVVLTALGGILK	K1((BT))
P68082	kHGTVVLTALGGILK	K1((BT))
P68082	kHGTVVLTALGGILK	K1((BT))
P68082	kHGTVVLTALGGILK	K1((BT))
P68082	kHGTVVLTALGGILK	K1((BT))
P68082	kHGTVVLTALGGILK	K1((BT))
P68082	kHGTVVLTALGGILK	K1((BT))
P68082	kHGTVVLTALGGILK	K1((BT))
P68082	kHGTVVLTALGGILK	K1((BT))
P68082	kHGTVVLTALGGILK	K1((BT))
P68082	kHGTVVLTALGGILK	K1((BT))
P68082	kHGTVVLTALGGILK	K1((BT))
P68082	kHGTVVLTALGGILK	K1((BT))
P68082	kHGTVVLTALGGILK	K1((BT))
P68082	kHGTVVLTALGGILK	K1((BT))
P68082	kHGTVVLTALGGILK	K1((BT))
P68082	kHGTVVLTALGGILK	K1((BT))
P68082	kHGTVVLTALGGILK	K1((BT))
P68082	kHGTVVLTALGGILK	K1((BT))
P68082	kHGTVVLTALGGILK	K1((BT))
P68082	kHGTVVLTALGGILK	K1((BT))
P68082	kHGTVVLTALGGILK	K1((BT))
P68082	kHGTVVLTALGGILK	K1((BT))
P68082	kHGTVVLTALGGILK	K1((BT))
P68082	kHGTVVLTALGGILK	K1((BT))
P68082	kHGTVVLTALGGILK	K1((BT))
P68082	kHGTVVLTALGGILK	K1((BT))
P68082	kHGTVVLTALGGILK	K1((BT))
P68082	kHGTVVLTALGGILK	K1((BT))
P68082	kHGTVVLTALGGILK	K1((BT))
P68082	kHGTVVLTALGGILK	K1((BT))
P68082	kHGTVVLTALGGILK	K1((BT))
P68082	kHGTVVLTALGGILK	K1((BT))
P68082	kHGTVVLTALGGILK	K1((BT))
P68082	kHGTVVLTALGGILK	K1((BT))
P68082	kHGTVVLTALGGILK	K1((BT))
P68082	kHGTVVLTALGGILK	K1((BT))
P68082	kHGTVVLTALGGILK	K1((BT))
P68082	kHGTVVLTALGGILK	K1((BT))
P68082	kHGTVVLTALGGILK	K1((BT))
P68082	kHGTVVLTALGGILK	K1((BT))
P68082	kHGTVVLTALGGILK	K1((BT))
P68082	kHGTVVLTALGGILK	K1((BT))
P68082	kHGTVVLTALGGILK	K1((BT))
P68082	kHGTVVLTALGGILK	K1((BT))
P68082	kHGTVVLTALGGILK	K1((BT))
P68082	kHGTVVLTALGGILK	K1((BT))
P68082	kHGTVVLTALGGILK	K1((BT))
P68082	kHGTVVLTALGGILK	K1((BT))
P68082	kHGTVVLTALGGILK	K1((BT))
P68082	kHGTVVLTALGGILK	K1((BT))
P68082	kHGTVVLTALGGILK	K1((BT))
P68082	kHGTVVLTALGGILK	K1((BT))
P68082	kHGTVVLTALGGILK	K1((BT))
P68082	kHGTVVLTALGGILK	K1((BT))
P68082	kHGTVVLTALGGILK	K1((BT))
P68082	kHGTVVLTALGGILK	K1((BT))
P68082	kHGTVVLTALGGILK	K1((BT))
P68082	kHGTVVLTALGGILK	K1((BT))
P68082	kHGTVVLTALGGILK	K1((BT))
P68082	kHGTVVLTALGGILK	K1((BT))
P68082	kHGTVVLTALGGILK	K1((BT))
P68082	kHGTVVLTALGGILK	K1((BT))
P68082	kHGTVVLTALGGILK	K1((BT))
P68082	kHGTVVLTALGGILK	K1((BT))
P68082	kHGTVVLTALGGILK	K1((BT))
P68082	kHGTVVLTALGGILK	K1((BT))
P68082	kHGTVVLTALGGILK	K1((BT))
P68082	kHGTVVLTALGGILK	K1((BT))
P68082	kHGTVVLTALGGILK	K1((BT))
P68082	kHGTVVLTALGGILK	K1((BT))
P68082	kHGTVVLTALGGILK	K1((BT))
P68082	kHGTVVLTALGGILK	K1((BT))
P68082	kHGTVVLTALGGILK	K1((BT))
P68082	kHGTVVLTALGGILK	K1((BT))
P68082	kHGTVVLTALGGILK	K1((BT))
P68082	kHGTVVLTALGGILK	K1((BT))
P68082	kHGTVVLTALGGILK	K1((BT))
P68082	kHGTVVLTALGGILK	K1((BT))
P68082	kHGTVVLTALGGILK	K1((BT))
P68082	kHGTVVLTALGGILK	K1((BT))
P68082	kHGTVVLTALGGILK	K1((BT))
P68082	kHGTVVLTALGGILK	K1((BT))
P68082	kHGTVVLTALGGILK	K1((BT))
P68082	kHGTVVLTALGGILK	K1((BT))
P68082	kHGTVVLTALGGILK	K1((BT))
P68082	kHGTVVLTALGGILK	K1((BT))
P68082	kHGTVVLTALGGILK	K1((BT))
P68082	kHGTVVLTALGGILK	K1((BT))
P68082	kHGTVVLTALGGILK	K1((BT))
P68082	kHGTVVLTALGGILK	K1((BT))
P68082	kHGTVVLTALGGILK	K1((BT))
P68082	kHGTVVLTALGGILK	K1((BT))
P68082	kHGTVVLTALGGILK	K1((BT))
P68082	kHGTVVLTALGGILK	K1((BT))
P68082	kHGTVVLTALGGILK	K1((BT))
P68082	kHGTVVLTALGGILK	K1((BT))
P68082	kHGTVVLTALGGILK	K1((BT))
P68082	kHGTVVLTALGGILK	K1((BT))
P68082	kHGTVVLTALGGILK	K1((BT))
P68082	kHGTVVLTALGGILK	K1((BT))
P68082	kHGTVVLTALGGILK	K1((BT))
P68082	kHGTVVLTALGGILK	K1((BT))
P68082	kHGTVVLTALGGILK	K1((BT))
P68082	kHGTVVLTALGGILK	K1((BT))
P68082	kHGTVVLTALGGILK	K1((BT))
P68082	kHGTVVLTALGGILK	K1((BT))
P68082	kHGTVVLTALGGILK	K1((BT))
P68082	kHGTVVLTALGGILK	K1((BT))
P68082	kHGTVVLTALGGILK	K1((BT))
P68082	kHGTVVLTALGGILK	K1((BT))
P68082	kHGTVVLTALGGILK	K1((BT))
P68082	kHGTVVLTALGGILK	K1((BT))
P68082	kHGTVVLTALGGILK	K1((BT))
P68082	kHGTVVLTALGGILK	K1((BT))
P68082	kHGTVVLTALGGILK	K1((BT))
P68082	kHGTVVLTALGGILK	K1((BT))
P68082	kHGTVVLTALGGILK	K1((BT))
P68082	kHGTVVLTALGGILK	K1((BT))
P68082	kHGTVVLTALGGILK	K1((BT))
P68082	kHGTVVLTALGGILK	K1((BT))
P68082	kHGTVVLTALGGILK	K1((BT))
P68082	kHGTVVLTALGGILK	K1((BT))
P68082	kHGTVVLTALGGILK	K1((BT))
P68082	kHGTVVLTALGGILK	K1((BT))
P68082	kHGTVVLTALGGILK	K1((BT))
P68082	kHGTVVLTALGGILK	K1((BT))
P68082	kHGTVVLTALGGILK	K1((BT))
P68082	kHGTVVLTALGGILK	K1((BT))
P68082	kHGTVVLTALGGILK	K1((BT))
P68082	kHGTVVLTALGGILK	K1((BT))
P68082	kHGTVVLTALGGILK	K1((BT))
P68082	kHGTVVLTALGGILK	K1((BT))
P68082	kHGTVVLTALGGILK	K1((BT))
P68082	kHGTVVLTALGGILK	K1((BT))
P68082	kHGTVVLTALGGILK	K1((BT))
P68082	kHGTVVLTALGGILK	K1((BT))
P68082	kHGTVVLTALGGILK	K1((BT))
P68082	kHGTVVLTALGGILK	K1((BT))
P68082	kHGTVVLTALGGILK	K1((BT))
P68082	kHGTVVLTALGGILK	K1((BT))
P68082	kHGTVVLTALGGILK	K1((BT))
P68082	kHGTVVLTALGGILK	K1((BT))
P68082	kHGTVVLTALGGILK	K1((BT))
P68082	kHGTVVLTALGGILK	K1((BT))
P68082	kHGTVVLTALGGILK	K1((BT))
P68082	kHGTVVLTALGGILK	K1((BT))
P68082	kHGTVVLTALGGILK	K1((BT))
P68082	kHGTVVLTALGGILK	K1((BT))
P68082	kHGTVVLTALGGILK	K1((BT))
P68082	kHGTVVLTALGGILK	K1((BT))
P68082	kHGTVVLTALGGILK	K1((BT))
P68082	kHGTVVLTALGGILK	K1((BT))
P68082	kHGTVVLTALGGILK	K1((BT))
P68082	kHGTVVLTALGGILK	K1((BT))
P68082	KHGTVVLTALGGILkK	K15((BT))
P68082	kHGTVVLTALGGILkK	K1((BT)); K15((BT))
P68082	kHGTVVLTALGGILkK	K1((BT)); K15((BT))
P68082	kHGTVVLTALGGILkK	K1((BT)); K15((BT))
P68082	kHGTVVLTALGGILkK	K1((BT)); K15((BT))
P68082	kHGTVVLTALGGILkK	K1((BT)); K15((BT))
P68082	kHGTVVLTALGGILkK	K1((BT)); K15((BT))
P68082	kHGTVVLTALGGILkK	K1((BT)); K15((BT))
P68082	kHGTVVLTALGGILkK	K1((BT)); K15((BT))
P68082	kHGTVVLTALGGILkK	K1((BT)); K15((BT))
P68082	kHGTVVLTALGGILkK	K1((BT)); K15((BT))
P68082	kHGTVVLTALGGILkK	K1((BT)); K15((BT))
P68082	kHGTVVLTALGGILkK	K1((BT)); K15((BT))
P68082	kHGTVVLTALGGILkK	K1((BT)); K15((BT))
P68082	kHGTVVLTALGGILkK	K1((BT)); K15((BT))
P68082	kHGTVVLTALGGILkK	K1((BT)); K15((BT))
P68082	kHGTVVLTALGGILkK	K1((BT)); K15((BT))
P68082	kHGTVVLTALGGILkK	K1((BT)); K15((BT))
P68082	kHGTVVLTALGGILkK	K1((BT)); K15((BT))
P68082	kHGTVVLTALGGILkK	K1((BT)); K15((BT))
P68082	kHGTVVLTALGGILkK	K1((BT)); K15((BT))
P68082	kHGTVVLTALGGILkK	K1((BT)); K15((BT))
P68082	kHGTVVLTALGGILkK	K1((BT)); K15((BT))
P68082	kHGTVVLTALGGILkK	K1((BT)); K15((BT))
P68082	kHGTVVLTALGGILkK	K1((BT)); K15((BT))
P68082	kHGTVVLTALGGILKK	K1((BT))
P68082	kHGTVVLTALGGILKK	K1((BT))
P68082	kHGTVVLTALGGILKK	K1((BT))
P68082	kHGTVVLTALGGILKK	K1((BT))
P68082	kHGTVVLTALGGILKK	K1((BT))
P68082	kHGTVVLTALGGILKK	K1((BT))
P68082	kHGTVVLTALGGILKK	K1((BT))
P68082	KkGHHEAELkPLAQSHATK	K2((BT)); K10((BT))
P68082	KkGHHEAELkPLAQSHATK	K2((BT)); K10((BT))
P68082	KkGHHEAELkPLAQSHATK	K2((BT)); K10((BT))
P68082	KkGHHEAELkPLAQSHATK	K2((BT)); K10((BT))
P68082	KkGHHEAELkPLAQSHATK	K2((BT)); K10((BT))
P68082	KkGHHEAELkPLAQSHATK	K2((BT)); K10((BT))
P68082	KkGHHEAELkPLAQSHATK	K2((BT)); K10((BT))
P68082	KkGHHEAELkPLAQSHATK	K2((BT)); K10((BT))
P68082	KkGHHEAELkPLAQSHATK	K2((BT)); K10((BT))
P68082	KkGHHEAELkPLAQSHATK	K2((BT)); K10((BT))
P68082	KkGHHEAELkPLAQSHATK	K2((BT)); K10((BT))
P68082	KkGHHEAELkPLAQSHATK	K2((BT)); K10((BT))
P68082	KkGHHEAELkPLAQSHATK	K2((BT)); K10((BT))
P68082	KkGHHEAELkPLAQSHATK	K2((BT)); K10((BT))
P68082	KkGHHEAELkPLAQSHATK	K2((BT)); K10((BT))
P68082	KkGHHEAELkPLAQSHATK	K2((BT)); K10((BT))
P68082	KkGHHEAELkPLAQSHATK	K2((BT)); K10((BT))
P68082	KkGHHEAELKPLAQSHATK	K2((BT))
P68082	KkGHHEAELKPLAQSHATK	K2((BT))
P68082	KkGHHEAELKPLAQSHATK	K2((BT))
P68082	KkGHHEAELKPLAQSHATK	K2((BT))
P68082	KkGHHEAELKPLAQSHATK	K2((BT))
P68082	KkGHHEAELKPLAQSHATK	K2((BT))
P68082	KkGHHEAELKPLAQSHATK	K2((BT))
P68082	KkGHHEAELKPLAQSHATK	K2((BT))
P68082	KkGHHEAELKPLAQSHATK	K2((BT))
P68082	KkGHHEAELKPLAQSHATK	K2((BT))
P68082	KkGHHEAELKPLAQSHATK	K2((BT))
P68082	KkGHHEAELKPLAQSHATK	K2((BT))
P68082	KkGHHEAELKPLAQSHATK	K2((BT))
P68082	kkGHHEAELkPLAQSHATK	K1((BT)); K2((BT)); K10((BT))
P68082	kkGHHEAELkPLAQSHATK	K1((BT)); K2((BT)); K10((BT))
P68082	kkGHHEAELkPLAQSHATK	K1((BT)); K2((BT)); K10((BT))
P68082	kkGHHEAELkPLAQSHATK	K1((BT)); K2((BT)); K10((BT))
P68082	kkGHHEAELkPLAQSHATK	K1((BT)); K2((BT)); K10((BT))
P68082	kkGHHEAELkPLAQSHATK	K1((BT)); K2((BT)); K10((BT))
P68082	kkGHHEAELkPLAQSHATK	K1((BT)); K2((BT)); K10((BT))
P68082	kkGHHEAELkPLAQSHATK	K1((BT)); K2((BT)); K10((BT))
P68082	kkGHHEAELkPLAQSHATK	K1((BT)); K2((BT)); K10((BT))
P68082	kkGHHEAELkPLAQSHATK	K1((BT)); K2((BT)); K10((BT))
P68082	kkGHHEAELkPLAQSHATK	K1((BT)); K2((BT)); K10((BT))
P68082	kkGHHEAELkPLAQSHATK	K1((BT)); K2((BT)); K10((BT))
P68082	kkGHHEAELKPLAQSHATK	K1((BT)); K2((BT))
P68082	kkGHHEAELKPLAQSHATK	K1((BT)); K2((BT))
P68082	kkGHHEAELKPLAQSHATK	K1((BT)); K2((BT))
P68082	kkGHHEAELKPLAQSHATK	K1((BT)); K2((BT))
P68082	kkGHHEAELKPLAQSHATK	K1((BT)); K2((BT))
P68082	kkGHHEAELKPLAQSHATK	K1((BT)); K2((BT))
P68082	kkGHHEAELKPLAQSHATK	K1((BT)); K2((BT))
P68082	kkGHHEAELKPLAQSHATK	K1((BT)); K2((BT))
P68082	kkGHHEAELKPLAQSHATK	K1((BT)); K2((BT))
P68082	kkGHHEAELKPLAQSHATK	K1((BT)); K2((BT))
P68082	kkGHHEAELKPLAQSHATK	K1((BT)); K2((BT))
P68082	kkGHHEAELKPLAQSHATK	K1((BT)); K2((BT))
P68082	kKGHHEAELKPLAQSHATK	K1((BT))
P68082	kKGHHEAELKPLAQSHATK	K1((BT))
P68082	kKGHHEAELKPLAQSHATK	K1((BT))
P68082	kKGHHEAELKPLAQSHATK	K1((BT))
P68082	kKGHHEAELKPLAQSHATK	K1((BT))
P68082	kKGHHEAELKPLAQSHATK	K1((BT))
P68082	kKGHHEAELKPLAQSHATK	K1((BT))
P68082	kKGHHEAELKPLAQSHATK	K1((BT))
P68082	kKGHHEAELKPLAQSHATK	K1((BT))
P68082	kKGHHEAELKPLAQSHATK	K1((BT))
P68082	kKGHHEAELKPLAQSHATK	K1((BT))
P68082	kKGHHEAELKPLAQSHATK	K1((BT))
P68082	kKGHHEAELKPLAQSHATK	K1((BT))
P68082	LFTGHPETLEk	K11((BT))
P68082	LFTGHPETLEkFDK	K11((BT))
P68082	LFTGHPETLEkFDK	K11((BT))
P68082	LFTGHPETLEkFDK	K11((BT))
P68082	LFTGHPETLEkFDK	K11((BT))
P68082	LFTGHPETLEkFDK	K11((BT))
P68082	LFTGHPETLEkFDK	K11((BT))
P68082	LFTGHPETLEkFDK	K11((BT))
P68082	LFTGHPETLEkFDK	K11((BT))
P68082	LFTGHPETLEkFDK	K11((BT))
P68082	LFTGHPETLEkFDK	K11((BT))
P68082	LFTGHPETLEkFDK	K11((BT))
P68082	LFTGHPETLEkFDK	K11((BT))
P68082	LFTGHPETLEkFDK	K11((BT))
P68082	LFTGHPETLEkFDK	K11((BT))
P68082	LFTGHPETLEkFDK	K11((BT))
P68082	LFTGHPETLEkFDK	K11((BT))
P68082	LFTGHPETLEkFDK	K11((BT))
P68082	LFTGHPETLEkFDK	K11((BT))
P68082	LFTGHPETLEkFDK	K11((BT))
P68082	LFTGHPETLEkFDK	K11((BT))
P68082	LFTGHPETLEkFDK	K11((BT))
P68082	LFTGHPETLEkFDK	K11((BT))
P68082	LFTGHPETLEkFDK	K11((BT))
P68082	LFTGHPETLEkFDK	K11((BT))
P68082	LFTGHPETLEkFDK	K11((BT))
P68082	LFTGHPETLEkFDK	K11((BT))
P68082	LFTGHPETLEkFDK	K11((BT))
P68082	LFTGHPETLEkFDK	K11((BT))
P68082	LFTGHPETLEkFDK	K11((BT))
P68082	LFTGHPETLEkFDK	K11((BT))
P68082	LFTGHPETLEkFDK	K11((BT))
P68082	LFTGHPETLEkFDK	K11((BT))
P68082	LFTGHPETLEkFDK	K11((BT))
P68082	LFTGHPETLEkFDK	K11((BT))
P68082	LFTGHPETLEkFDK	K11((BT))
P68082	LFTGHPETLEkFDK	K11((BT))
P68082	LFTGHPETLEkFDK	K11((BT))
P68082	LFTGHPETLEkFDK	K11((BT))
P68082	LFTGHPETLEkFDK	K11((BT))
P68082	LFTGHPETLEkFDK	K11((BT))
P68082	LFTGHPETLEkFDK	K11((BT))
P68082	LFTGHPETLEkFDK	K11((BT))
P68082	LFTGHPETLEkFDK	K11((BT))
P68082	LFTGHPETLEkFDK	K11((BT))
P68082	LFTGHPETLEkFDK	K11((BT))
P68082	LFTGHPETLEkFDK	K11((BT))
P68082	LFTGHPETLEkFDK	K11((BT))
P68082	LFTGHPETLEkFDK	K11((BT))
P68082	LFTGHPETLEkFDK	K11((BT))
P68082	LFTGHPETLEkFDK	K11((BT))
P68082	LFTGHPETLEkFDK	K11((BT))
P68082	LFTGHPETLEkFDK	K11((BT))
P68082	LFTGHPETLEkFDK	K11((BT))
P68082	LFTGHPETLEkFDK	K11((BT))
P68082	LFTGHPETLEkFDK	K11((BT))
P68082	LFTGHPETLEkFDK	K11((BT))
P68082	LFTGHPETLEkFDK	K11((BT))
P68082	LFTGHPETLEkFDK	K11((BT))
P68082	LFTGHPETLEkFDK	K11((BT))
P68082	LFTGHPETLEkFDK	K11((BT))
P68082	LFTGHPETLEkFDK	K11((BT))
P68082	LFTGHPETLEkFDK	K11((BT))
P68082	LFTGHPETLEkFDK	K11((BT))
P68082	LFTGHPETLEkFDK	K11((BT))
P68082	LFTGHPETLEkFDK	K11((BT))
P68082	LFTGHPETLEkFDK	K11((BT))
P68082	LFTGHPETLEkFDK	K11((BT))
P68082	LFTGHPETLEkFDK	K11((BT))
P68082	LFTGHPETLEkFDK	K11((BT))
P68082	LFTGHPETLEkFDK	K11((BT))
P68082	LFTGHPETLEkFDK	K11((BT))
P68082	LFTGHPETLEkFDK	K11((BT))
P68082	LFTGHPETLEkFDK	K11((BT))
P68082	LFTGHPETLEkFDK	K11((BT))
P68082	LFTGHPETLEkFDK	K11((BT))
P68082	LFTGHPETLEkFDK	K11((BT))
P68082	LFTGHPETLEkFDK	K11((BT))
P68082	LFTGHPETLEkFDK	K11((BT))
P68082	LFTGHPETLEkFDK	K11((BT))
P68082	LFTGHPETLEkFDkFK	K11((BT)); K14((BT))
P68082	LFTGHPETLEkFDkFK	K11((BT)); K14((BT))
P68082	LFTGHPETLEkFDkFK	K11((BT)); K14((BT))
P68082	LFTGHPETLEkFDkFK	K11((BT)); K14((BT))
P68082	LFTGHPETLEkFDkFK	K11((BT)); K14((BT))
P68082	LFTGHPETLEkFDkFK	K11((BT)); K14((BT))
P68082	LFTGHPETLEkFDkFK	K11((BT)); K14((BT))
P68082	LFTGHPETLEkFDkFK	K11((BT)); K14((BT))
P68082	LFTGHPETLEkFDkFK	K11((BT)); K14((BT))
P68082	LFTGHPETLEkFDKFK	K11((BT))
P68082	LFTGHPETLEkFDKFK	K11((BT))
P68082	LFTGHPETLEkFDKFK	K11((BT))
P68082	LFTGHPETLEkFDKFK	K11((BT))
P68082	LFTGHPETLEkFDKFK	K11((BT))
P68082	LFTGHPETLEkFDKFK	K11((BT))
P68082	LFTGHPETLEkFDKFK	K11((BT))
P68082	LFTGHPETLEkFDKFK	K11((BT))
P68082	LFTGHPETLEkFDKFK	K11((BT))
P68082	LFTGHPETLEkFDKFK	K11((BT))
P68082	LFTGHPETLEkFDKFK	K11((BT))
P68082	LFTGHPETLEkFDKFK	K11((BT))
P68082	LFTGHPETLEkFDKFK	K11((BT))
P68082	LFTGHPETLEkFDKFK	K11((BT))
P68082	LFTGHPETLEkFDKFK	K11((BT))
P68082	LFTGHPETLEkFDKFK	K11((BT))
P68082	LFTGHPETLEkFDKFK	K11((BT))
P68082	LFTGHPETLEkFDKFK	K11((BT))
P68082	LFTGHPETLEkFDKFK	K11((BT))
P68082	LFTGHPETLEkFDKFK	K11((BT))
P68082	LFTGHPETLEkFDKFK	K11((BT))
P68082	LFTGHPETLEkFDKFK	K11((BT))
P68082	LFTGHPETLEkFDKFK	K11((BT))
P68082	LFTGHPETLEkFDKFK	K11((BT))
P68082	LFTGHPETLEkFDKFK	K11((BT))
P68082	LFTGHPETLEkFDKFK	K11((BT))
P68082	LFTGHPETLEkFDKFK	K11((BT))
P68082	LFTGHPETLEkFDKFK	K11((BT))
P68082	LFTGHPETLEkFDKFK	K11((BT))
P68082	LFTGHPETLEkFDKFK	K11((BT))
P68082	LFTGHPETLEkFDKFK	K11((BT))
P68082	LFTGHPETLEkFDKFK	K11((BT))
P68082	LFTGHPETLEkFDKFK	K11((BT))
P68082	LFTGHPETLEkFDKFK	K11((BT))
P68082	LFTGHPETLEkFDKFK	K11((BT))
P68082	LFTGHPETLEkFDKFK	K11((BT))
P68082	LFTGHPETLEkFDKFK	K11((BT))
P68082	LFTGHPETLEkFDKFK	K11((BT))
P68082	LFTGHPETLEkFDKFK	K11((BT))
P68082	LFTGHPETLEkFDKFK	K11((BT))
P68082	LFTGHPETLEkFDKFK	K11((BT))
P68082	LFTGHPETLEkFDKFK	K11((BT))
P68082	LFTGHPETLEkFDKFK	K11((BT))
P68082	LFTGHPETLEkFDKFK	K11((BT))
P68082	LFTGHPETLEkFDKFK	K11((BT))
P68082	LFTGHPETLEkFDKFK	K11((BT))
P68082	LFTGHPETLEkFDKFK	K11((BT))
P68082	LFTGHPETLEkFDKFK	K11((BT))
P68082	LFTGHPETLEkFDKFK	K11((BT))
P68082	LFTGHPETLEkFDKFK	K11((BT))
P68082	LFTGHPETLEkFDKFK	K11((BT))
P68082	LFTGHPETLEkFDKFK	K11((BT))
P68082	LFTGHPETLEkFDKFK	K11((BT))
P68082	LFTGHPETLEkFDKFK	K11((BT))
P68082	LFTGHPETLEkFDKFK	K11((BT))
P68082	LFTGHPETLEkFDKFK	K11((BT))
P68082	LFTGHPETLEkFDKFK	K11((BT))
P68082	LFTGHPETLEkFDKFK	K11((BT))
P68082	LFTGHPETLEkFDKFK	K11((BT))
P68082	LFTGHPETLEkFDKFK	K11((BT))
P68082	LFTGHPETLEkFDKFK	K11((BT))
P68082	LFTGHPETLEkFDKFK	K11((BT))
P68082	NDIAAKYk	K8((BT))
P68082	NDIAAKYk	K8((BT))
P68082	NDIAAkYk	K6((BT)); K8((BT))
P68082	NDIAAkYK	K6((BT))
P68082	NDIAAkYK	K6((BT))
P68082	NDIAAkYK	K6((BT))
P68082	NDIAAkYK	K6((BT))
P68082	NDIAAkYK	K6((BT))
P68082	NDIAAkYK	K6((BT))
P68082	NDIAAkYK	K6((BT))
P68082	NDIAAkYK	K6((BT))
P68082	NDIAAkYK	K6((BT))
P68082	NDIAAkYK	K6((BT))
P68082	NDIAAkYK	K6((BT))
P68082	NDIAAkYK	K6((BT))
P68082	NDIAAkYK	K6((BT))
P68082	NDIAAkYK	K6((BT))
P68082	NDIAAKYkELGFQG	K8((BT))
P68082	NDIAAKYkELGFQG	K8((BT))
P68082	NDIAAkYKELGFQG	K6((BT))
P68082	TEAEmkASEDLK	M5(Oxidation); K6((BT))
P68082	TEAEmkASEDLK	M5(Oxidation); K6((BT))
P68082	TEAEmkASEDLK	M5(Oxidation); K6((BT))
P68082	TEAEmkASEDLK	M5(Oxidation); K6((BT))
P68082	TEAEmkASEDLK	M5(Oxidation); K6((BT))
P68082	TEAEmkASEDLK	M5(Oxidation); K6((BT))
P68082	TEAEmkASEDLK	M5(Oxidation); K6((BT))
P68082	TEAEmkASEDLK	M5(Oxidation); K6((BT))
P68082	TEAEmkASEDLK	M5(Oxidation); K6((BT))
P68082	TEAEmkASEDLK	M5(Oxidation); K6((BT))
P68082	TEAEMkASEDLK	K6((BT))
P68082	TEAEMkASEDLK	K6((BT))
P68082	TEAEMkASEDLK	K6((BT))
P68082	TEAEMkASEDLK	K6((BT))
P68082	TEAEmkASEDLKK	M5(Oxidation); K6((BT))
P68082	TEAEmkASEDLKK	M5(Oxidation); K6((BT))
P68082	TEAEmkASEDLKK	M5(Oxidation); K6((BT))
P68082	TEAEmkASEDLKK	M5(Oxidation); K6((BT))
P68082	TEAEmkASEDLKK	M5(Oxidation); K6((BT))
P68082	TEAEmkASEDLKK	M5(Oxidation); K6((BT))
P68082	TEAEmkASEDLKK	M5(Oxidation); K6((BT))
P68082	TEAEMkASEDLKK	K6((BT))
P68082	TEAEMkASEDLKK	K6((BT))
P68082	TEAEMkASEDLKK	K6((BT))
P68082	TEAEMkASEDLKK	K6((BT))
P68082	YkELGFQG	K2((BT))
P68082	YLEFISDAIIHVLHSk	K16((BT))
P68082	YLEFISDAIIHVLHSk	K16((BT))
P68082	YLEFISDAIIHVLHSk	K16((BT))
P68082	YLEFISDAIIHVLHSk	K16((BT))
P68082	YLEFISDAIIHVLHSk	K16((BT))
P68082	YLEFISDAIIHVLHSk	K16((BT))
P68082	YLEFISDAIIHVLHSk	K16((BT))
P68082	YLEFISDAIIHVLHSk	K16((BT))
P68082	YLEFISDAIIHVLHSk	K16((BT))
P68082	YLEFISDAIIHVLHSk	K16((BT))
P68082	YLEFISDAIIHVLHSk	K16((BT))
P68082	YLEFISDAIIHVLHSk	K16((BT))
P68082	YLEFISDAIIHVLHSk	K16((BT))
P68082	YLEFISDAIIHVLHSk	K16((BT))
P68082	YLEFISDAIIHVLHSk	K16((BT))
P68082	YLEFISDAIIHVLHSk	K16((BT))
P68082	YLEFISDAIIHVLHSk	K16((BT))
P68082	YLEFISDAIIHVLHSk	K16((BT))
Q04929	kGDILK	K1((BT))
Q148F1	AVLFcLSDDkR	C5(Carbamidomethyl); K10((BT))
Q148F1	KEDLVFIFWAPESAPLKSk	K19((BT))
Q148F1	KEDLVFIFWAPESAPLkSK	K17((BT))
Q148F1	kFTGIK	K1((BT))
Q148F1	kFTGIK	K1((BT))
Q148F1	kSSTQEEIK	K1((BT))
Q148F1	kSSTQEEIK	K1((BT))
Q148F1	kSSTQEEIK	K1((BT))
Q29RR0	VVDVDGmkVKLQIWDTAGQER	M7(Oxidation); K8((BT))
Q2HJ57	FTTGDAmSkR	M7(Oxidation); K9((BT))
Q2KHY8	VQLkkK	K4((BT)); K5((BT))
Q2KI09	KkTEGALDLLK	K2((BT))
Q2KI09	KkTEGALDLLK	K2((BT))
Q32KM8	LkLLLR	K2((BT))
Q32LB9	LNLLkK	K5((BT))
Q3MHP1	TkIYHPNIDEK	K2((BT))
Q3SZR3	HAEDkLITR	K5((BT))
Q3SZR3	HAEDkLITR	K5((BT))
Q3SZR3	NVGVSFYADKPEVTQEQKk	K19((BT))
Q3SZR3	NVGVSFYADKPEVTQEQkK	K18((BT))
Q3SZT9	mIFAGLkK	M1(Oxidation); K7((BT))
Q3SZT9	MIFAGLKk	K8((BT))
Q3SZT9	MIFAGLKk	K8((BT))
Q3SZT9	MIFAGLkK	K7((BT))
Q3SZT9	MIFAGLkK	K7((BT))
Q3SZT9	mIFAGLkkK	M1(Oxidation); K7((BT)); K8((BT))
Q3SZT9	mIFAGLkkK	M1(Oxidation); K7((BT)); K8((BT))
Q3SZT9	MIFAGLkkK	K7((BT)); K8((BT))
Q3T0E0	TGkAVSYLGPK	K3((BT))
Q3T0E0	TGkAVSYLGPK	K3((BT))
Q3T0E0	VLNkLGGVQFDIDLPNK	K4((BT))
Q3T0E0	VLNkLGGVQFDIDLPNKK	K4((BT))
Q3T145	KDLLkANVK	K5((BT))
Q3T145	kLSSAMSAAK	K1((BT))
Q3T145	TWkVVEGLPINDFSR	K3((BT))
Q3T145	VIVVGNPANTNcLTASkSAPSIPK	C12(Carbamidomethyl); K17((BT))
Q3T145	VkLQGK	K2((BT))
Q3ZCL8	EIkSQQSEVTR	K3((BT))
Q5E946	DVVIcPDASLEDAKk	C5(Carbamidomethyl); K15((BT))
Q5E946	DVVIcPDASLEDAKk	C5(Carbamidomethyl); K15((BT))
Q5E946	DVVIcPDASLEDAkK	C5(Carbamidomethyl); K14((BT))
Q5E946	DVVIcPDASLEDAkK	C5(Carbamidomethyl); K14((BT))
Q5E946	EVADQVkAPLVLK	K7((BT))
Q5E946	EVADQVkAPLVLKD	K7((BT))
Q5E946	EVADQVkAPLVLKD	K7((BT))
Q5E946	VEkDGLILTSR	K3((BT))
Q5E946	VEkDGLILTSR	K3((BT))
Q5E946	VEkDGLILTSR	K3((BT))
Q5E946	VEkDGLILTSR	K3((BT))
Q5E946	VEkDGLILTSR	K3((BT))
Q5E956	EAGITEkVVFEQTK	K7((BT))
Q5E956	kFFVGGNWK	K1((BT))
Q5E956	kFFVGGNWK	K1((BT))
Q5E956	kFFVGGNWK	K1((BT))
Q5E956	kFFVGGNWK	K1((BT))
Q5E956	TATPQQAQEVHEkLR	K13((BT))
Q5E9F7	kLTGIK	K1((BT))
Q5E9F7	kSSTPEEVK	K1((BT))
Q5E9F7	SkmIYASSK	K2((BT)); M3(Oxidation)
Q5E9F7	SkmIYASSK	K2((BT)); M3(Oxidation)
Q5E9F7	VFNDMkVR	K6((BT))
Q68Y62	FGkHLK	K3((BT))
Q68Y62	FGkHLK	K3((BT))
Q68Y62	FGkHLK	K3((BT))
Q68Y62	FGkHLK	K3((BT))
Q68Y62	FGkHLK	K3((BT))
Q9PRL8	AkWDAWNALK	K2((BT))
Q9PRL8	AkWDAWNALK	K2((BT))
A5D7R8	YHSVcRLcYFK	C5(Carbamidomethyl); C8(Carbamidomethyl)
E1BPK6	AFRDMKVLK
P00760	APILSDSScK	C9(Carbamidomethyl)
P00760	LGEDNINVVEGNEQFISASK
P00760	VcNYVSWIK	C2(Carbamidomethyl)
P01005	AFNPVcGTDGVTYDNEcLLcAHK	C6(Carbamidomethyl); C17(Carbamidomethyl); C20(Carbamidomethyl)
P01012	DILNQITKPNDVYSFSLASR
P01012	ELINSWVESQTNGIIR
P01012	GGLEPINFQTAADQAR
P01012	GGLEPINFQTAADQAR
P01012	HIATNAVLFFGR
P01012	HIATNAVLFFGR
P01012	HIATNAVLFFGR
P01012	ISQAVHAAHAEINEAGR
P01012	ISQAVHAAHAEINEAGR
P01012	NVLQPSSVDSQTAmVLVNAIVFK	M14(Oxidation)
P01012	NVLQPSSVDSQTAMVLVNAIVFK
P01012	NVLQPSSVDSQTAMVLVNAIVFK
P01012	VHHANENIFYcPIAImSALAMVYLGAK	C11(Carbamidomethyl); M16(Oxidation)
P01012	VTEQESKPVQMMYQIGLFR
P01012	YPILPEYLQcVK	C10(Carbamidomethyl)
P01012	YPILPEYLQcVKELYR	C10(Carbamidomethyl)
P02062	LLGNVLVVVLAR
P02062	LLGNVLVVVLAR
P02062	LLGNVLVVVLAR
P02062	LLGNVLVVVLAR
P02062	LLGNVLVVVLAR
P02769	ccTESLVNR	C1(Carbamidomethyl); C2(Carbamidomethyl)
P02769	ccTESLVNR	C1(Carbamidomethyl); C2(Carbamidomethyl)
P02769	DAFLGSFLYEYSR
P02769	DAFLGSFLYEYSR
P02769	DTHKSEIAHR
P02769	EccHGDLLEcADDR	C2(Carbamidomethyl); C3(Carbamidomethyl); C10(Carbamidomethyl)
P02769	EYEATLEEccAK	C9(Carbamidomethyl); C10(Carbamidomethyl)
P02769	FKDLGEEHFK
P02769	FPKAEFVEVTK
P02769	GAcLLPK	C3(Carbamidomethyl)
P02769	GLVLIAFSQYLQQcPFDEHVK	C14(Carbamidomethyl)
P02769	GLVLIAFSQYLQQcPFDEHVK	C14(Carbamidomethyl)
P02769	GLVLIAFSQYLQQcPFDEHVK	C14(Carbamidomethyl)
P02769	HPYFYAPELLYYANK
P02769	KQTALVELLK
P02769	KVPQVSTPTLVEVSR
P02769	KVPQVSTPTLVEVSR
P02769	LcVLHEKTPVSEK	C2(Carbamidomethyl)
P02769	LcVLHEKTPVSEK	C2(Carbamidomethyl)
P02769	LFTFHADIcTLPDTEK	C9(Carbamidomethyl)
P02769	LVNELTEFAK
P02769	mPcTEDYLSLILNR	M1(Oxidation); C3(Carbamidomethyl)
P02769	MPcTEDYLSLILNR	C3(Carbamidomethyl)
P02769	QTALVELLK
P02769	YIcDNQDTISSK	C3(Carbamidomethyl)
P02769	YIcDNQDTISSK	C3(Carbamidomethyl)
P02769	YIcDNQDTISSK	C3(Carbamidomethyl)
P35062	VTIAQGGVLPNIQAVLLPK
P62803	VFLENVIR
P68082	GHHEAELKPLAQSHATK
P68082	HGTVVLTALGGILK
P68082	HGTVVLTALGGILK
P68082	HGTVVLTALGGILK
P68082	HGTVVLTALGGILK
P68082	HGTVVLTALGGILK
P68082	HGTVVLTALGGILK
P68082	HGTVVLTALGGILK
P68082	HGTVVLTALGGILK
P68082	HGTVVLTALGGILK
P68082	HGTVVLTALGGILK
P68082	HGTVVLTALGGILK
P68082	HGTVVLTALGGILK
P68082	HGTVVLTALGGILKK
P68082	HGTVVLTALGGILKK
P68082	HGTVVLTALGGILKK
P68082	KHGTVVLTALGGILK
P68082	KHGTVVLTALGGILK
P68082	KHGTVVLTALGGILK
P68082	KHGTVVLTALGGILK
P68082	KHGTVVLTALGGILK
P68082	KHGTVVLTALGGILK
P68082	LFTGHPETLEK
P68082	LFTGHPETLEK
P68082	LFTGHPETLEKFDK
P68082	VEADIAGHGQEVLIR
P68082	YKELGFQG
P68082	YLEFISDAIIHVLHSK
P68082	YLEFISDAIIHVLHSK
P68082	YLEFISDAIIHVLHSK
P68082	YLEFISDAIIHVLHSK
P68082	YLEFISDAIIHVLHSK
P68082	YLEFISDAIIHVLHSK
P68082	YLEFISDAIIHVLHSK
P68082	YLEFISDAIIHVLHSK
P68082	YLEFISDAIIHVLHSK
P68082	YLEFISDAIIHVLHSK
P68082	YLEFISDAIIHVLHSK
P68082	YLEFISDAIIHVLHSK
P68082	YLEFISDAIIHVLHSK
P68082	YLEFISDAIIHVLHSK
P68082	YLEFISDAIIHVLHSK
P68082	YLEFISDAIIHVLHSK
P68082	YLEFISDAIIHVLHSK
P68082	YLEFISDAIIHVLHSK
P68082	YLEFISDAIIHVLHSK
P68082	YLEFISDAIIHVLHSK
P68082	YLEFISDAIIHVLHSK
P68082	YLEFISDAIIHVLHSK
P68082	YLEFISDAIIHVLHSK
P68082	YLEFISDAIIHVLHSK
P68082	YLEFISDAIIHVLHSK
P68082	YLEFISDAIIHVLHSK
P68082	YLEFISDAIIHVLHSK
P68082	YLEFISDAIIHVLHSK
P68082	YLEFISDAIIHVLHSK
P68082	YLEFISDAIIHVLHSK
P68082	YLEFISDAIIHVLHSK
P68082	YLEFISDAIIHVLHSK
P68082	YLEFISDAIIHVLHSK
P68082	YLEFISDAIIHVLHSK
P68082	YLEFISDAIIHVLHSK
P68082	YLEFISDAIIHVLHSK
P68082	YLEFISDAIIHVLHSK
P68082	YLEFISDAIIHVLHSK
P68082	YLEFISDAIIHVLHSK
P68082	YLEFISDAIIHVLHSK
P68082	YLEFISDAIIHVLHSK
P68082	YLEFISDAIIHVLHSK
P68082	YLEFISDAIIHVLHSK
P68082	YLEFISDAIIHVLHSK
P68082	YLEFISDAIIHVLHSK
P68082	YLEFISDAIIHVLHSK
P68082	YLEFISDAIIHVLHSK
P68082	YLEFISDAIIHVLHSK
P68082	YLEFISDAIIHVLHSK
P68082	YLEFISDAIIHVLHSK
P68082	YLEFISDAIIHVLHSK
P68082	YLEFISDAIIHVLHSK
P68082	YLEFISDAIIHVLHSK
P68082	YLEFISDAIIHVLHSK
P68082	YLEFISDAIIHVLHSK
P68082	YLEFISDAIIHVLHSK
P68082	YLEFISDAIIHVLHSK
P68082	YLEFISDAIIHVLHSK
P68082	YLEFISDAIIHVLHSK
P68082	YLEFISDAIIHVLHSK
P68082	YLEFISDAIIHVLHSK
P68082	YLEFISDAIIHVLHSK
P68082	YLEFISDAIIHVLHSK
P68082	YLEFISDAIIHVLHSK
P68082	YLEFISDAIIHVLHSK
P68082	YLEFISDAIIHVLHSK
P68082	YLEFISDAIIHVLHSK
P68082	YLEFISDAIIHVLHSK
P68082	YLEFISDAIIHVLHSK
P68082	YLEFISDAIIHVLHSK
P68082	YLEFISDAIIHVLHSK
P68082	YLEFISDAIIHVLHSK
P68082	YLEFISDAIIHVLHSK
P68082	YLEFISDAIIHVLHSK
P68082	YLEFISDAIIHVLHSK
P68082	YLEFISDAIIHVLHSK
P68082	YLEFISDAIIHVLHSK
P68082	YLEFISDAIIHVLHSK
P68082	YLEFISDAIIHVLHSK
P68082	YLEFISDAIIHVLHSK
P68082	YLEFISDAIIHVLHSK
P68082	YLEFISDAIIHVLHSK
P68082	YLEFISDAIIHVLHSK
P68082	YLEFISDAIIHVLHSK
P68082	YLEFISDAIIHVLHSK
P68082	YLEFISDAIIHVLHSK
P68082	YLEFISDAIIHVLHSK
P68082	YLEFISDAIIHVLHSK
P68082	YLEFISDAIIHVLHSK
P68082	YLEFISDAIIHVLHSK
P68082	YLEFISDAIIHVLHSK
P68082	YLEFISDAIIHVLHSK
P68082	YLEFISDAIIHVLHSK
P68082	YLEFISDAIIHVLHSK
P68082	YLEFISDAIIHVLHSK
P68082	YLEFISDAIIHVLHSK
P68082	YLEFISDAIIHVLHSK
Q17QS1	GYTVFKIEVLMNGRK
Q2HJ86	ELIDLVLDR
Q3ZCJ7	EIIDLVLDR
Q5ZMW3	LALQGKTGEALKTEENK
Q5ZMW3	LALQGKTGEALKTEENK
Q5ZMW3	LALQGKTGEALKTEENK
Q5ZMW3	LALQGKTGEALKTEENK
Q5ZMW3	LALQGKTGEALKTEENK
Q867C9	AMAERKFDEAMK
Q867C9	AMAERKFDEAMK
