# Supplementary material for: OrthoID: profiling dynamic proteomes through time and space using mutually orthogonal chemical tools
Source: Nat Commun. 2024 Feb 29;15:1851. doi: 10.1038/s41467-024-46034-z (PMC10904832; doi:10.1038/s41467-024-46034-z)
Supplement: Supplementary file 5 — Supplementary Data 2 [file 41467_2024_46034_MOESM5_ESM.xlsx]

## Sheet: a. Column definition
Column	Column definition
Master Protein Accessions	Uniprot code
Entry Name	An abbreviation of the protein/gene name
Protein Names
# PSM	Number of peptide spectrum matches
Avg. Precursor abundance	Average Intensity
GOCC	Gene ontology cellular component		ER annotation
			Mitochondria annotation
			Both ER & Mitochondria annotation
Transmembrane	Transmembrane domain sequence from Uniprot
Topology	Topological domain information from Uniprot
GOCC ERM	Gene ontology cellular component annotation as endoplasmic reticulum membrane
GOCC OMM	Gene ontology cellular component annotation as outer mitochondrial membrane
GOCC MAM	Gene ontology cellular component annotation as mitochondria-associated endoplasmic reticulum membrane
Research Paper	Reference of previous report as MAM proteins	A.	Cho et al. J. Biol. Chem. 2017, 292, 16382–16392.
		B.	Hung et al. eLife 2017, 6:e24463.
		C.	Kwak et al. Proc. Natl. Acad. Sci. 2020, 117, 12109-12120.
		D.	Cho et al. Proc. Natl. Acad. Sci. 2020, 117, 12143-12154.
Review Paper	Reference of previous report as MAM proteins	E.	Doghman-bouguerra et al. Mol. Cell. Endocrinol. 2017, 441, 176-184.
		F.	Trends in cell biology, 2018, 28, 523-540.
		G.	Fujimoto et al. Int. Rev. Cell Mol. Biol. 2011, 292, 73-117.
		H.	Yang et al. Front. Cell Dev. Biol. 2020, 8, 595.
		I.	Vance, Biochim. Biophys. Acta 2014, 1841, 595–609.
		J.	kumar et al. Biomolecules 2021, 11, 173.

## Sheet: b. SPOT-SupraID (N≥2)
Master Protein Accessions	Entry Name	Protein Names	# PSM (Rep1)	# PSM (Rep2)	# PSM (Rep3)	Avg. Precursor abundance (Rep1)	Avg. Precursor abundance (Rep2)	Avg. Precursor abundance (Rep3)	GOCC	Transmembrane	Topology	GOCC ERM	GOCC OMM	GOCC MAM
P50454	SERPH_HUMAN	Serpin H1 (47 kDa heat shock protein) (Arsenic-transactivated protein 3) (AsTP3) (Cell proliferation-inducing gene 14 protein) (Collagen-binding protein) (Colligin) (Rheumatoid arthritis-related antigen RA-A47)	23	21	23	2.59166e+06	3.34562e+06	2.9346e+06	collagen-containing extracellular matrix [GO:0062023]; endoplasmic reticulum [GO:0005783]; endoplasmic reticulum-Golgi intermediate compartment [GO:0005793]; endoplasmic reticulum lumen [GO:0005788]; extracellular space [GO:0005615]; membrane raft [GO:0045121]
P46977	STT3A_HUMAN	Dolichyl-diphosphooligosaccharide--protein glycosyltransferase subunit STT3A (Oligosaccharyl transferase subunit STT3A) (STT3-A) (EC 2.4.99.18) (B5) (Integral membrane protein 1) (Transmembrane protein TMC)	33	29	32	7.92285e+06	6.11864e+06	8.35694e+06	endoplasmic reticulum membrane [GO:0005789]; integral component of membrane [GO:0016021]; membrane [GO:0016020]; oligosaccharyltransferase complex [GO:0008250]; oligosaccharyltransferase III complex [GO:0035000]	TRANSMEM 18..38; /note="Helical"; /evidence="ECO:0000255"; TRANSMEM 120..138; /note="Helical"; /evidence="ECO:0000250|UniProtKB:P39007"; TRANSMEM 141..158; /note="Helical"; /evidence="ECO:0000250|UniProtKB:P39007"; TRANSMEM 170..189; /note="Helical"; /evidence="ECO:0000250|UniProtKB:P39007"; TRANSMEM 192..206; /note="Helical"; /evidence="ECO:0000250|UniProtKB:P39007"; TRANSMEM 212..228; /note="He…	TOPO_DOM 1..17; /note="Cytoplasmic"; /evidence="ECO:0000305"; TOPO_DOM 39..119; /note="Lumenal"; /evidence="ECO:0000305"; TOPO_DOM 139..140; /note="Cytoplasmic"; /evidence="ECO:0000305"; TOPO_DOM 159..169; /note="Lumenal"; /evidence="ECO:0000305"; TOPO_DOM 190..191; /note="Cytoplasmic"; /evidence="ECO:0000305"; TOPO_DOM 207..211; /note="Lumenal"; /evidence="ECO:0000305"; TOPO_DOM 229..233; /note=…	O
P43308	SSRB_HUMAN	Translocon-associated protein subunit beta (TRAP-beta) (Signal sequence receptor subunit beta) (SSR-beta)	6	4	6	2.36982e+07	1.90325e+07	2.4177e+07	endoplasmic reticulum [GO:0005783]; endoplasmic reticulum membrane [GO:0005789]; integral component of membrane [GO:0016021]	TRANSMEM 150..169; /note="Helical"; /evidence="ECO:0000255"	TOPO_DOM 18..149; /note="Lumenal"; /evidence="ECO:0000255"; TOPO_DOM 170..183; /note="Cytoplasmic"; /evidence="ECO:0000255"	O
Q15904	VAS1_HUMAN	V-type proton ATPase subunit S1 (V-ATPase subunit S1) (Protein XAP-3) (V-ATPase Ac45 subunit) (V-ATPase S1 accessory protein) (Vacuolar proton pump subunit S1)	7	7	9	829608	867951	711417	endoplasmic reticulum-Golgi intermediate compartment membrane [GO:0033116]; endoplasmic reticulum membrane [GO:0005789]; endosome membrane [GO:0010008]; extracellular exosome [GO:0070062]; integral component of membrane [GO:0016021]; plasma membrane proton-transporting V-type ATPase complex [GO:0033181]; proton-transporting two-sector ATPase complex [GO:0016469]; proton-transporting V-type ATPase…	TRANSMEM 420..440; /note="Helical"; /evidence="ECO:0000255"	TOPO_DOM 42..419; /note="Lumenal"; /evidence="ECO:0000255"; TOPO_DOM 441..470; /note="Cytoplasmic"; /evidence="ECO:0000255"	O
Q9H488	OFUT1_HUMAN	GDP-fucose protein O-fucosyltransferase 1 (EC 2.4.1.221) (Peptide-O-fucosyltransferase 1) (O-FucT-1)	4	9	4	618913	589786	313226	endoplasmic reticulum [GO:0005783]; membrane [GO:0016020]
Q8IVL6	P3H3_HUMAN	Prolyl 3-hydroxylase 3 (EC 1.14.11.7) (Leprecan-like protein 2) (Protein B)	3	2	2	282657	365647	317196	catalytic complex [GO:1902494]; endoplasmic reticulum [GO:0005783]
O15460	P4HA2_HUMAN	Prolyl 4-hydroxylase subunit alpha-2 (4-PH alpha-2) (EC 1.14.11.2) (Procollagen-proline,2-oxoglutarate-4-dioxygenase subunit alpha-2)	3	3	7	959725	497251	450298	cytosol [GO:0005829]; endoplasmic reticulum [GO:0005783]; endoplasmic reticulum lumen [GO:0005788]; intracellular membrane-bounded organelle [GO:0043231]; nucleoplasm [GO:0005654]
P04844	RPN2_HUMAN	Dolichyl-diphosphooligosaccharide--protein glycosyltransferase subunit 2 (Dolichyl-diphosphooligosaccharide--protein glycosyltransferase 63 kDa subunit) (RIBIIR) (Ribophorin II) (RPN-II) (Ribophorin-2)	37	35	33	7.11206e+06	6.53919e+06	6.92348e+06	autophagosome membrane [GO:0000421]; endoplasmic reticulum [GO:0005783]; endoplasmic reticulum membrane [GO:0005789]; integral component of membrane [GO:0016021]; membrane [GO:0016020]; nuclear body [GO:0016604]; oligosaccharyltransferase complex [GO:0008250]; rough endoplasmic reticulum [GO:0005791]	TRANSMEM 541..561; /note="Helical"; /evidence="ECO:0000255"; TRANSMEM 572..592; /note="Helical"; /evidence="ECO:0000255"; TRANSMEM 597..617; /note="Helical"; /evidence="ECO:0000255"	TOPO_DOM 23..540; /note="Lumenal"; /evidence="ECO:0000255"; TOPO_DOM 562..571; /note="Cytoplasmic"; /evidence="ECO:0000255"; TOPO_DOM 593..596; /note="Lumenal"; /evidence="ECO:0000255"; TOPO_DOM 618..631; /note="Cytoplasmic"; /evidence="ECO:0000255"	O
Q9H5K3	SG196_HUMAN	Protein O-mannose kinase (POMK) (EC 2.7.1.183) (Protein kinase-like protein SgK196) (Sugen kinase 196)	1	1	1	819684	869905	470316	endoplasmic reticulum membrane [GO:0005789]; integral component of membrane [GO:0016021]	TRANSMEM 21..43; /note="Helical; Signal-anchor for type II membrane protein"; /evidence="ECO:0000255"	TOPO_DOM 1..20; /note="Cytoplasmic"; /evidence="ECO:0000255"; TOPO_DOM 44..350; /note="Lumenal"; /evidence="ECO:0000255"	O
Q9UM00	TMCO1_HUMAN	Calcium load-activated calcium channel (CLAC channel) (Transmembrane and coiled-coil domain-containing protein 1) (Transmembrane and coiled-coil domains protein 4) (Xenogeneic cross-immune protein PCIA3)	6	4	4	339444	451517	408146	cytoplasm [GO:0005737]; endoplasmic reticulum [GO:0005783]; Golgi membrane [GO:0000139]; integral component of endoplasmic reticulum membrane [GO:0030176]	TRANSMEM 61..81; /note="Helical"; /evidence="ECO:0000255"; TRANSMEM 142..162; /note="Helical"; /evidence="ECO:0000255"	TOPO_DOM 1..60; /note="Cytoplasmic"; /evidence="ECO:0000305|PubMed:27212239"; TOPO_DOM 82..141; /note="Lumenal"; /evidence="ECO:0000305|PubMed:27212239"; TOPO_DOM 163..188; /note="Cytoplasmic"; /evidence="ECO:0000305|PubMed:27212239"; TOPO_DOM 206..239; /note="Cytoplasmic"; /evidence="ECO:0000305|PubMed:27212239"	O
Q15363	TMED2_HUMAN	Transmembrane emp24 domain-containing protein 2 (Membrane protein p24A) (p24) (p24 family protein beta-1) (p24beta1)	15	15	16	2.62338e+06	2.10985e+06	1.48277e+06	COPI-coated vesicle [GO:0030137]; COPI-coated vesicle membrane [GO:0030663]; COPII-coated ER to Golgi transport vesicle [GO:0030134]; endoplasmic reticulum [GO:0005783]; endoplasmic reticulum-Golgi intermediate compartment [GO:0005793]; endoplasmic reticulum-Golgi intermediate compartment membrane [GO:0033116]; endoplasmic reticulum membrane [GO:0005789]; ER to Golgi transport vesicle membrane [G…	TRANSMEM 169..189; /note="Helical"; /evidence="ECO:0000255"	TOPO_DOM 21..168; /note="Lumenal"; /evidence="ECO:0000255"; TOPO_DOM 190..201; /note="Cytoplasmic"; /evidence="ECO:0000255"	O
Q7Z7H5	TMED4_HUMAN	Transmembrane emp24 domain-containing protein 4 (Endoplasmic reticulum stress-response protein 25) (ERS25) (GMP25iso) (Putative NF-kappa-B-activating protein 156) (p24 family protein alpha-3) (p24alpha3)	5	3	6	1.74197e+06	2.04304e+06	1.53559e+06	COPII-coated ER to Golgi transport vesicle [GO:0030134]; endoplasmic reticulum [GO:0005783]; endoplasmic reticulum-Golgi intermediate compartment [GO:0005793]; endoplasmic reticulum membrane [GO:0005789]; Golgi apparatus [GO:0005794]; integral component of membrane [GO:0016021]	TRANSMEM 195..212; /note="Helical"; /evidence="ECO:0000255"	TOPO_DOM 30..194; /note="Lumenal"; /evidence="ECO:0000255"; TOPO_DOM 213..227; /note="Cytoplasmic"; /evidence="ECO:0000255"	O
Q9Y3A6	TMED5_HUMAN	Transmembrane emp24 domain-containing protein 5 (p24 family protein gamma-2) (p24gamma2) (p28)	4	3	5	976748	1.9062e+06	1.07409e+06	cis-Golgi network [GO:0005801]; COPII-coated ER to Golgi transport vesicle [GO:0030134]; endoplasmic reticulum [GO:0005783]; endoplasmic reticulum exit site [GO:0070971]; endoplasmic reticulum-Golgi intermediate compartment [GO:0005793]; endoplasmic reticulum-Golgi intermediate compartment membrane [GO:0033116]; endoplasmic reticulum membrane [GO:0005789]; Golgi apparatus [GO:0005794]; integral c…	TRANSMEM 197..217; /note="Helical"; /evidence="ECO:0000255"	TOPO_DOM 28..196; /note="Lumenal"; /evidence="ECO:0000255"; TOPO_DOM 218..229; /note="Cytoplasmic"; /evidence="ECO:0000255"	O
Q9Y3B3	TMED7_HUMAN	Transmembrane emp24 domain-containing protein 7 (p24 family protein gamma-3) (p24gamma3) (p27)	1	3	6	211937	1.3453e+06	1.29603e+06	COPII-coated ER to Golgi transport vesicle [GO:0030134]; COPII vesicle coat [GO:0030127]; COPI vesicle coat [GO:0030126]; endoplasmic reticulum [GO:0005783]; endoplasmic reticulum-Golgi intermediate compartment [GO:0005793]; endoplasmic reticulum-Golgi intermediate compartment membrane [GO:0033116]; endoplasmic reticulum membrane [GO:0005789]; Golgi apparatus [GO:0005794]; Golgi membrane [GO:0000…	TRANSMEM 188..208; /note="Helical"; /evidence="ECO:0000255"	TOPO_DOM 35..187; /note="Lumenal"; /evidence="ECO:0000255"; TOPO_DOM 209..224; /note="Cytoplasmic"; /evidence="ECO:0000255"	O
Q9BVK6	TMED9_HUMAN	Transmembrane emp24 domain-containing protein 9 (GMP25) (Glycoprotein 25L2) (p24 family protein alpha-2) (p24alpha2) (p25)	13	12	11	2.38382e+06	2.20177e+06	2.68476e+06	COPII-coated ER to Golgi transport vesicle [GO:0030134]; endoplasmic reticulum [GO:0005783]; endoplasmic reticulum-Golgi intermediate compartment [GO:0005793]; endoplasmic reticulum-Golgi intermediate compartment membrane [GO:0033116]; endoplasmic reticulum membrane [GO:0005789]; extracellular exosome [GO:0070062]; Golgi apparatus [GO:0005794]; Golgi membrane [GO:0000139]; integral component of m…	TRANSMEM 203..222; /note="Helical"; /evidence="ECO:0000255"	TOPO_DOM 38..202; /note="Lumenal"; /evidence="ECO:0000255"; TOPO_DOM 223..235; /note="Cytoplasmic"; /evidence="ECO:0000255"	O
P49755	TMEDA_HUMAN	Transmembrane emp24 domain-containing protein 10 (Protein TMED10) (21 kDa transmembrane-trafficking protein) (S31I125) (S31III125) (Tmp-21-I) (Transmembrane protein Tmp21) (p23) (p24 family protein delta-1) (p24delta1) (p24delta)	31	28	28	1.83238e+06	1.29246e+06	1.41775e+06	cis-Golgi network [GO:0005801]; COPI-coated vesicle [GO:0030137]; COPII-coated ER to Golgi transport vesicle [GO:0030134]; endoplasmic reticulum [GO:0005783]; endoplasmic reticulum-Golgi intermediate compartment [GO:0005793]; endoplasmic reticulum-Golgi intermediate compartment membrane [GO:0033116]; endoplasmic reticulum membrane [GO:0005789]; ER to Golgi transport vesicle membrane [GO:0012507];…	TRANSMEM 186..206; /note="Helical"; /evidence="ECO:0000255"	TOPO_DOM 32..185; /note="Lumenal"; /evidence="ECO:0000305"; TOPO_DOM 207..219; /note="Cytoplasmic"; /evidence="ECO:0000305"	O
Q6ZXV5	TMTC3_HUMAN	Protein O-mannosyl-transferase TMTC3 (EC 2.4.1.109) (Protein SMILE) (Transmembrane and TPR repeat-containing protein 3)	4	4	3	1.13617e+06	899405	1.13927e+06	endoplasmic reticulum [GO:0005783]; integral component of membrane [GO:0016021]	TRANSMEM 9..29; /note="Helical"; /evidence="ECO:0000255"; TRANSMEM 94..114; /note="Helical"; /evidence="ECO:0000255"; TRANSMEM 136..158; /note="Helical"; /evidence="ECO:0000255"; TRANSMEM 167..187; /note="Helical"; /evidence="ECO:0000255"; TRANSMEM 194..214; /note="Helical"; /evidence="ECO:0000255"; TRANSMEM 232..252; /note="Helical"; /evidence="ECO:0000255"; TRANSMEM 318..338; /note="Helical"; /…		O
Q02809	PLOD1_HUMAN	Procollagen-lysine,2-oxoglutarate 5-dioxygenase 1 (EC 1.14.11.4) (Lysyl hydroxylase 1) (LH1)	29	23	26	1.67099e+06	1.52309e+06	1.7551e+06	catalytic complex [GO:1902494]; endoplasmic reticulum [GO:0005783]; endoplasmic reticulum membrane [GO:0005789]; extracellular exosome [GO:0070062]; rough endoplasmic reticulum membrane [GO:0030867]			O
O60568	PLOD3_HUMAN	Multifunctional procollagen lysine hydroxylase and glycosyltransferase LH3 [Includes: Procollagen-lysine,2-oxoglutarate 5-dioxygenase 3 (EC 1.14.11.4) (Lysyl hydroxylase 3) (LH3); Procollagen glycosyltransferase (EC 2.4.1.50) (EC 2.4.1.66) (Galactosylhydr	5	4	5	4.22873e+06	2.28752e+06	2.6471e+06	collagen-containing extracellular matrix [GO:0062023]; endoplasmic reticulum [GO:0005783]; endoplasmic reticulum lumen [GO:0005788]; endoplasmic reticulum membrane [GO:0005789]; extracellular exosome [GO:0070062]; extracellular space [GO:0005615]; Golgi apparatus [GO:0005794]; rough endoplasmic reticulum [GO:0005791]; trans-Golgi network [GO:0005802]			O
Q9BTV4	TMM43_HUMAN	Transmembrane protein 43 (Protein LUMA)	11	5	12	3.19448e+06	1.46223e+06	3.26821e+06	endoplasmic reticulum lumen [GO:0005788]; Golgi apparatus [GO:0005794]; integral component of nuclear inner membrane [GO:0005639]	TRANSMEM 32..52; /note="Helical"; /evidence="ECO:0000255"; TRANSMEM 314..334; /note="Helical"; /evidence="ECO:0000255"; TRANSMEM 346..366; /note="Helical"; /evidence="ECO:0000255"; TRANSMEM 369..389; /note="Helical"; /evidence="ECO:0000255"	TOPO_DOM 2..31; /note="Nuclear"; /evidence="ECO:0000255"; TOPO_DOM 53..313; /note="Perinuclear space"; /evidence="ECO:0000255"; TOPO_DOM 335..345; /note="Nuclear"; /evidence="ECO:0000255"; TOPO_DOM 367..368; /note="Perinuclear space"; /evidence="ECO:0000255"; TOPO_DOM 390..400; /note="Nuclear"; /evidence="ECO:0000255"
Q9UGP8	SEC63_HUMAN	Translocation protein SEC63 homolog	22	14	15	3.6336e+06	2.53505e+06	4.42655e+06	endoplasmic reticulum [GO:0005783]; integral component of membrane [GO:0016021]; membrane [GO:0016020]; Sec62/Sec63 complex [GO:0031207]	TRANSMEM 15..35; /note="Helical"; /evidence="ECO:0000255"; TRANSMEM 70..90; /note="Helical"; /evidence="ECO:0000255"; TRANSMEM 189..209; /note="Helical"; /evidence="ECO:0000255"	TOPO_DOM 1..14; /note="Lumenal"; /evidence="ECO:0000255"; TOPO_DOM 36..69; /note="Cytoplasmic"; /evidence="ECO:0000255"; TOPO_DOM 91..188; /note="Lumenal"; /evidence="ECO:0000255"; TOPO_DOM 210..760; /note="Cytoplasmic"; /evidence="ECO:0000255"	O
Q8TBF5	PIGX_HUMAN	Phosphatidylinositol-glycan biosynthesis class X protein (PIG-X)	3	1		923734	206312		endoplasmic reticulum membrane [GO:0005789]; integral component of membrane [GO:0016021]	TRANSMEM 231..251; /note="Helical"; /evidence="ECO:0000255"	TOPO_DOM 22..230; /note="Lumenal"; /evidence="ECO:0000255"; TOPO_DOM 252..258; /note="Cytoplasmic"; /evidence="ECO:0000255"	O
P60468	SC61B_HUMAN	Protein transport protein Sec61 subunit beta	2	3	3	3.14357e+06	2.26326e+06	2.95101e+06	cytosol [GO:0005829]; endoplasmic reticulum [GO:0005783]; endoplasmic reticulum membrane [GO:0005789]; endoplasmic reticulum quality control compartment [GO:0044322]; endoplasmic reticulum Sec complex [GO:0031205]; integral component of membrane [GO:0016021]; membrane [GO:0016020]; Sec61 translocon complex [GO:0005784]	TRANSMEM 71..91; /note="Helical"; /evidence="ECO:0000255"	TOPO_DOM 2..70; /note="Cytoplasmic"; /evidence="ECO:0000255"	O
P51571	SSRD_HUMAN	Translocon-associated protein subunit delta (TRAP-delta) (Signal sequence receptor subunit delta) (SSR-delta)	29	20	23	1.00431e+07	9.22508e+06	8.89393e+06	endomembrane system [GO:0012505]; endoplasmic reticulum [GO:0005783]; extracellular exosome [GO:0070062]; integral component of membrane [GO:0016021]; Sec61 translocon complex [GO:0005784]	TRANSMEM 145..165; /note="Helical"; /evidence="ECO:0000255"	TOPO_DOM 24..144; /note="Lumenal"; /evidence="ECO:0000255"; TOPO_DOM 166..173; /note="Cytoplasmic"; /evidence="ECO:0000255"	O
Q969N2	PIGT_HUMAN	GPI transamidase component PIG-T (Phosphatidylinositol-glycan biosynthesis class T protein)	1	3	2	430362	1.16854e+06	2.18528e+06	cytoplasmic vesicle [GO:0031410]; endoplasmic reticulum membrane [GO:0005789]; GPI-anchor transamidase complex [GO:0042765]; integral component of endoplasmic reticulum membrane [GO:0030176]; membrane [GO:0016020]	TRANSMEM 528..548; /note="Helical"; /evidence="ECO:0000255"	TOPO_DOM 22..527; /note="Lumenal"; /evidence="ECO:0000255"; TOPO_DOM 549..578; /note="Cytoplasmic"; /evidence="ECO:0000255"	O
O95302	FKBP9_HUMAN	Peptidyl-prolyl cis-trans isomerase FKBP9 (PPIase FKBP9) (EC 5.2.1.8) (63 kDa FK506-binding protein) (63 kDa FKBP) (FKBP-63) (FK506-binding protein 9) (FKBP-9) (Rotamase)	15	11	11	2.94132e+06	2.90439e+06	2.7914e+06	endoplasmic reticulum [GO:0005783]
Q9H0V9	LMA2L_HUMAN	VIP36-like protein (Lectin mannose-binding 2-like) (LMAN2-like protein)	3	2	2	1.09506e+06	1.7781e+06	2.00144e+06	COPII-coated ER to Golgi transport vesicle [GO:0030134]; endoplasmic reticulum-Golgi intermediate compartment [GO:0005793]; endoplasmic reticulum membrane [GO:0005789]; Golgi apparatus [GO:0005794]; Golgi membrane [GO:0000139]; integral component of membrane [GO:0016021]	TRANSMEM 314..336; /note="Helical"; /evidence="ECO:0000255"	TOPO_DOM 45..313; /note="Lumenal"; /evidence="ECO:0000255"; TOPO_DOM 337..348; /note="Cytoplasmic"; /evidence="ECO:0000255"	O
P49257	LMAN1_HUMAN	Protein ERGIC-53 (ER-Golgi intermediate compartment 53 kDa protein) (Gp58) (Intracellular mannose-specific lectin MR60) (Lectin mannose-binding 1)	23	19	21	4.02471e+06	4.08121e+06	3.82096e+06	collagen-containing extracellular matrix [GO:0062023]; COPII-coated ER to Golgi transport vesicle [GO:0030134]; endoplasmic reticulum [GO:0005783]; endoplasmic reticulum-Golgi intermediate compartment [GO:0005793]; endoplasmic reticulum-Golgi intermediate compartment membrane [GO:0033116]; endoplasmic reticulum membrane [GO:0005789]; ER to Golgi transport vesicle membrane [GO:0012507]; extracellu…	TRANSMEM 478..498; /note="Helical"; /evidence="ECO:0000255"	TOPO_DOM 31..477; /note="Lumenal"; /evidence="ECO:0000255"; TOPO_DOM 499..510; /note="Cytoplasmic"; /evidence="ECO:0000255"	O
Q12907	LMAN2_HUMAN	Vesicular integral-membrane protein VIP36 (Glycoprotein GP36b) (Lectin mannose-binding 2) (Vesicular integral-membrane protein 36) (VIP36)	14	15	16	5.77437e+06	4.72319e+06	5.17098e+06	cell surface [GO:0009986]; COPII-coated ER to Golgi transport vesicle [GO:0030134]; endoplasmic reticulum-Golgi intermediate compartment [GO:0005793]; endoplasmic reticulum-Golgi intermediate compartment membrane [GO:0033116]; endoplasmic reticulum membrane [GO:0005789]; extracellular exosome [GO:0070062]; extracellular space [GO:0005615]; Golgi apparatus [GO:0005794]; Golgi membrane [GO:0000139]…	TRANSMEM 323..345; /note="Helical"; /evidence="ECO:0000255"	TOPO_DOM 45..322; /note="Lumenal"; /evidence="ECO:0000255"; TOPO_DOM 346..356; /note="Cytoplasmic"; /evidence="ECO:0000255"	O
Q9H0U3	MAGT1_HUMAN	Magnesium transporter protein 1 (MagT1) (Dolichyl-diphosphooligosaccharide--protein glycosyltransferase subunit MAGT1) (Oligosaccharyl transferase subunit MAGT1) (Implantation-associated protein) (IAP)	3	3	2	1.85196e+06	1.29061e+06	1.72641e+06	azurophil granule membrane [GO:0035577]; endoplasmic reticulum [GO:0005783]; integral component of plasma membrane [GO:0005887]; membrane [GO:0016020]; oligosaccharyltransferase complex [GO:0008250]; plasma membrane [GO:0005886]	TRANSMEM 185..205; /note="Helical"; /evidence="ECO:0000255"; TRANSMEM 210..230; /note="Helical"; /evidence="ECO:0000255"; TRANSMEM 271..291; /note="Helical"; /evidence="ECO:0000255"; TRANSMEM 301..321; /note="Helical"; /evidence="ECO:0000255"	TOPO_DOM 30..184; /note="Extracellular"; /evidence="ECO:0000255"; TOPO_DOM 206..209; /note="Cytoplasmic"; /evidence="ECO:0000255"; TOPO_DOM 231..270; /note="Extracellular"; /evidence="ECO:0000255"; TOPO_DOM 292..300; /note="Cytoplasmic"; /evidence="ECO:0000255"; TOPO_DOM 322..335; /note="Extracellular"; /evidence="ECO:0000255"
Q05707	COEA1_HUMAN	Collagen alpha-1(XIV) chain (Undulin)	3	2	3	615088	798579	300782	collagen-containing extracellular matrix [GO:0062023]; collagen trimer [GO:0005581]; collagen type XIV trimer [GO:0005596]; endoplasmic reticulum lumen [GO:0005788]; extracellular matrix [GO:0031012]; extracellular region [GO:0005576]; extracellular space [GO:0005615]; interstitial matrix [GO:0005614]
Q9P035	HACD3_HUMAN	Very-long-chain (3R)-3-hydroxyacyl-CoA dehydratase 3 (EC 4.2.1.134) (3-hydroxyacyl-CoA dehydratase 3) (HACD3) (Butyrate-induced protein 1) (B-ind1) (hB-ind1) (Protein-tyrosine phosphatase-like A domain-containing protein 1)	11	7	7	1.1809e+06	1.4546e+06	2.46977e+06	endoplasmic reticulum [GO:0005783]; focal adhesion [GO:0005925]; integral component of endoplasmic reticulum membrane [GO:0030176]; nuclear membrane [GO:0031965]	TRANSMEM 150..170; /note="Helical"; /evidence="ECO:0000255"; TRANSMEM 186..207; /note="Helical"; /evidence="ECO:0000255"; TRANSMEM 218..235; /note="Helical"; /evidence="ECO:0000255"; TRANSMEM 242..256; /note="Helical"; /evidence="ECO:0000255"; TRANSMEM 280..298; /note="Helical"; /evidence="ECO:0000255"; TRANSMEM 323..343; /note="Helical"; /evidence="ECO:0000255"	TOPO_DOM 1..149; /note="Cytoplasmic"; /evidence="ECO:0000255"; TOPO_DOM 171..185; /note="Lumenal"; /evidence="ECO:0000255"; TOPO_DOM 208..217; /note="Cytoplasmic"; /evidence="ECO:0000255"; TOPO_DOM 236..241; /note="Lumenal"; /evidence="ECO:0000255"; TOPO_DOM 257..279; /note="Cytoplasmic"; /evidence="ECO:0000255"; TOPO_DOM 299..322; /note="Lumenal"; /evidence="ECO:0000255"; TOPO_DOM 344..362; /not…	O
Q9Y680	FKBP7_HUMAN	Peptidyl-prolyl cis-trans isomerase FKBP7 (PPIase FKBP7) (EC 5.2.1.8) (23 kDa FK506-binding protein) (23 kDa FKBP) (FKBP-23) (FK506-binding protein 7) (FKBP-7) (Rotamase)	2	3	2	1.08106e+06	644902	285183	endoplasmic reticulum [GO:0005783]; endoplasmic reticulum lumen [GO:0005788]
Q9Y4L1	HYOU1_HUMAN	Hypoxia up-regulated protein 1 (150 kDa oxygen-regulated protein) (ORP-150) (170 kDa glucose-regulated protein) (GRP-170)	54	52	49	4.068e+06	3.18037e+06	4.14299e+06	endocytic vesicle lumen [GO:0071682]; endoplasmic reticulum [GO:0005783]; endoplasmic reticulum chaperone complex [GO:0034663]; endoplasmic reticulum lumen [GO:0005788]; extracellular exosome [GO:0070062]; extracellular region [GO:0005576]; focal adhesion [GO:0005925]; membrane [GO:0016020]; smooth endoplasmic reticulum [GO:0005790]
Q9BS26	ERP44_HUMAN	Endoplasmic reticulum resident protein 44 (ER protein 44) (ERp44) (Thioredoxin domain-containing protein 4)	3	3	4	1.73043e+06	2.51078e+06	1.85474e+06	cell surface [GO:0009986]; endoplasmic reticulum-Golgi intermediate compartment [GO:0005793]; endoplasmic reticulum lumen [GO:0005788]; endoplasmic reticulum membrane [GO:0005789]; extracellular exosome [GO:0070062]; extracellular region [GO:0005576]; specific granule lumen [GO:0035580]			O
P30040	ERP29_HUMAN	Endoplasmic reticulum resident protein 29 (ERp29) (Endoplasmic reticulum resident protein 28) (ERp28) (Endoplasmic reticulum resident protein 31) (ERp31)	42	45	48	2.18753e+06	1.94866e+06	2.93857e+06	cell surface [GO:0009986]; endoplasmic reticulum [GO:0005783]; endoplasmic reticulum lumen [GO:0005788]; melanosome [GO:0042470]; membrane [GO:0016020]; smooth endoplasmic reticulum [GO:0005790]; transport vesicle [GO:0030133]
P61769	B2MG_HUMAN	Beta-2-microglobulin [Cleaved into: Beta-2-microglobulin form pI 5.3]	2	2	2	1.73678e+06	1.47502e+06	1.58285e+06	cytosol [GO:0005829]; early endosome lumen [GO:0031905]; early endosome membrane [GO:0031901]; endoplasmic reticulum lumen [GO:0005788]; ER to Golgi transport vesicle membrane [GO:0012507]; external side of plasma membrane [GO:0009897]; extracellular exosome [GO:0070062]; extracellular region [GO:0005576]; extracellular space [GO:0005615]; focal adhesion [GO:0005925]; Golgi apparatus [GO:0005794]…			O
Q96L12	CALR3_HUMAN	Calreticulin-3 (Calreticulin-2) (Calsperin)	6	4	3	2.03025e+06	4.08549e+06	3.10267e+06	endoplasmic reticulum lumen [GO:0005788]; endoplasmic reticulum membrane [GO:0005789]; nuclear envelope [GO:0005635]			O
P11047	LAMC1_HUMAN	Laminin subunit gamma-1 (Laminin B2 chain) (Laminin-1 subunit gamma) (Laminin-10 subunit gamma) (Laminin-11 subunit gamma) (Laminin-2 subunit gamma) (Laminin-3 subunit gamma) (Laminin-4 subunit gamma) (Laminin-6 subunit gamma) (Laminin-7 subunit gamma) (L	9	7	12	1.37458e+06	845942	1.22808e+06	basement membrane [GO:0005604]; collagen-containing extracellular matrix [GO:0062023]; endoplasmic reticulum lumen [GO:0005788]; extracellular exosome [GO:0070062]; extracellular region [GO:0005576]; extracellular space [GO:0005615]; laminin-10 complex [GO:0043259]; laminin-11 complex [GO:0043260]; laminin-1 complex [GO:0005606]
Q93063	EXT2_HUMAN	Exostosin-2 (EC 2.4.1.224) (EC 2.4.1.225) (Glucuronosyl-N-acetylglucosaminyl-proteoglycan/N-acetylglucosaminyl-proteoglycan 4-alpha-N-acetylglucosaminyltransferase) (Multiple exostoses protein 2) (Putative tumor suppressor protein EXT2)	1		1	731647		593662	endoplasmic reticulum [GO:0005783]; endoplasmic reticulum membrane [GO:0005789]; extracellular exosome [GO:0070062]; Golgi apparatus [GO:0005794]; Golgi membrane [GO:0000139]; integral component of membrane [GO:0016021]; membrane [GO:0016020]; UDP-N-acetylglucosamine transferase complex [GO:0043541]	TRANSMEM 26..46; /note="Helical; Signal-anchor for type II membrane protein"; /evidence="ECO:0000255"	TOPO_DOM 1..25; /note="Cytoplasmic"; /evidence="ECO:0000255"; TOPO_DOM 47..718; /note="Lumenal"; /evidence="ECO:0000255"	O
P14625	ENPL_HUMAN	Endoplasmin (94 kDa glucose-regulated protein) (GRP-94) (Heat shock protein 90 kDa beta member 1) (Tumor rejection antigen 1) (gp96 homolog)	278	247	239	8.57901e+06	8.03504e+06	8.29115e+06	collagen-containing extracellular matrix [GO:0062023]; cytosol [GO:0005829]; endocytic vesicle lumen [GO:0071682]; endoplasmic reticulum [GO:0005783]; endoplasmic reticulum chaperone complex [GO:0034663]; endoplasmic reticulum lumen [GO:0005788]; endoplasmic reticulum membrane [GO:0005789]; extracellular exosome [GO:0070062]; extracellular region [GO:0005576]; focal adhesion [GO:0005925]; melanos…			O
P07942	LAMB1_HUMAN	Laminin subunit beta-1 (Laminin B1 chain) (Laminin-1 subunit beta) (Laminin-10 subunit beta) (Laminin-12 subunit beta) (Laminin-2 subunit beta) (Laminin-6 subunit beta) (Laminin-8 subunit beta)	27	20	22	2.16693e+06	1.95841e+06	2.38317e+06	basement membrane [GO:0005604]; collagen-containing extracellular matrix [GO:0062023]; endoplasmic reticulum lumen [GO:0005788]; extracellular exosome [GO:0070062]; extracellular region [GO:0005576]; extracellular space [GO:0005615]; laminin-10 complex [GO:0043259]; laminin-1 complex [GO:0005606]; laminin-2 complex [GO:0005607]; laminin-8 complex [GO:0043257]; laminin complex [GO:0043256]; perinu…
Q9NWM8	FKB14_HUMAN	Peptidyl-prolyl cis-trans isomerase FKBP14 (PPIase FKBP14) (EC 5.2.1.8) (22 kDa FK506-binding protein) (22 kDa FKBP) (FKBP-22) (FK506-binding protein 14) (FKBP-14) (Rotamase)	2	2		305991	297407		endoplasmic reticulum lumen [GO:0005788]
Q9UHQ4	BAP29_HUMAN	B-cell receptor-associated protein 29 (BCR-associated protein 29) (Bap29)	5	1	2	511720	151349	736892	endoplasmic reticulum membrane [GO:0005789]; integral component of membrane [GO:0016021]; membrane [GO:0016020]	TRANSMEM 7..27; /note="Helical"; /evidence="ECO:0000255"; TRANSMEM 44..64; /note="Helical"; /evidence="ECO:0000255"; TRANSMEM 104..124; /note="Helical"; /evidence="ECO:0000255"	TOPO_DOM 1..6; /note="Lumenal"; /evidence="ECO:0000255"; TOPO_DOM 28..43; /note="Cytoplasmic"; /evidence="ECO:0000255"; TOPO_DOM 65..103; /note="Lumenal"; /evidence="ECO:0000255"; TOPO_DOM 125..241; /note="Cytoplasmic"; /evidence="ECO:0000255"	O
Q9UBS4	DJB11_HUMAN	DnaJ homolog subfamily B member 11 (APOBEC1-binding protein 2) (ABBP-2) (DnaJ protein homolog 9) (ER-associated DNAJ) (ER-associated Hsp40 co-chaperone) (Endoplasmic reticulum DNA J domain-containing protein 3) (ER-resident protein ERdj3) (ERdj3) (ERj3p)	30	16	27	1.83098e+06	1.23916e+06	1.54072e+06	chaperone complex [GO:0101031]; endoplasmic reticulum [GO:0005783]; endoplasmic reticulum chaperone complex [GO:0034663]; endoplasmic reticulum lumen [GO:0005788]; extracellular space [GO:0005615]; membrane [GO:0016020]; nucleus [GO:0005634]
Q9NZ08	ERAP1_HUMAN	Endoplasmic reticulum aminopeptidase 1 (EC 3.4.11.-) (ARTS-1) (Adipocyte-derived leucine aminopeptidase) (A-LAP) (Aminopeptidase PILS) (Puromycin-insensitive leucyl-specific aminopeptidase) (PILS-AP) (Type 1 tumor necrosis factor receptor shedding aminope	3	1	1	939358	1.14867e+06	1.03753e+06	cytoplasm [GO:0005737]; cytosol [GO:0005829]; endoplasmic reticulum [GO:0005783]; endoplasmic reticulum lumen [GO:0005788]; endoplasmic reticulum membrane [GO:0005789]; extracellular exosome [GO:0070062]; extracellular region [GO:0005576]; extracellular space [GO:0005615]; integral component of membrane [GO:0016021]; membrane [GO:0016020]; plasma membrane [GO:0005886]	TRANSMEM 2..21; /note="Helical; Signal-anchor for type II membrane protein"; /evidence="ECO:0000255"	TOPO_DOM 1; /note="Cytoplasmic"; /evidence="ECO:0000255"; TOPO_DOM 22..941; /note="Lumenal"; /evidence="ECO:0000255"	O
P24390	ERD21_HUMAN	ER lumen protein-retaining receptor 1 (KDEL endoplasmic reticulum protein retention receptor 1) (KDEL receptor 1) (Putative MAPK-activating protein PM23)	1	1		212744	153701		cis-Golgi network [GO:0005801]; COPI-coated vesicle membrane [GO:0030663]; endoplasmic reticulum [GO:0005783]; endoplasmic reticulum-Golgi intermediate compartment [GO:0005793]; endoplasmic reticulum-Golgi intermediate compartment membrane [GO:0033116]; endoplasmic reticulum membrane [GO:0005789]; Golgi membrane [GO:0000139]; integral component of membrane [GO:0016021]; transport vesicle [GO:0030…	TRANSMEM 5..24; /note="Helical"; /evidence="ECO:0000250|UniProtKB:Q5ZKX9"; TRANSMEM 33..52; /note="Helical"; /evidence="ECO:0000250|UniProtKB:Q5ZKX9"; TRANSMEM 59..79; /note="Helical"; /evidence="ECO:0000250|UniProtKB:Q5ZKX9"; TRANSMEM 93..110; /note="Helical"; /evidence="ECO:0000250|UniProtKB:Q5ZKX9"; TRANSMEM 117..135; /note="Helical"; /evidence="ECO:0000250|UniProtKB:Q5ZKX9"; TRANSMEM 150..168…	TOPO_DOM 1..4; /note="Lumenal"; /evidence="ECO:0000305"; TOPO_DOM 25..32; /note="Cytoplasmic"; /evidence="ECO:0000305"; TOPO_DOM 53..58; /note="Lumenal"; /evidence="ECO:0000305"; TOPO_DOM 80..92; /note="Cytoplasmic"; /evidence="ECO:0000305"; TOPO_DOM 111..116; /note="Lumenal"; /evidence="ECO:0000305"; TOPO_DOM 136..149; /note="Cytoplasmic"; /evidence="ECO:0000305"; TOPO_DOM 169..178; /note="Lumen…	O
O94905	ERLN2_HUMAN	Erlin-2 (Endoplasmic reticulum lipid raft-associated protein 2) (Stomatin-prohibitin-flotillin-HflC/K domain-containing protein 2) (SPFH domain-containing protein 2)	27	28	23	2.7174e+06	3.30719e+06	2.52924e+06	cytosol [GO:0005829]; endoplasmic reticulum [GO:0005783]; endoplasmic reticulum membrane [GO:0005789]; integral component of membrane [GO:0016021]; membrane raft [GO:0045121]; plasma membrane [GO:0005886]; protein-containing complex [GO:0032991]	TRANSMEM 4..24; /note="Helical"; /evidence="ECO:0000255"	TOPO_DOM 1..3; /note="Cytoplasmic"; /evidence="ECO:0000255"; TOPO_DOM 25..339; /note="Lumenal"; /evidence="ECO:0000255"	O
Q9NYP7	ELOV5_HUMAN	Elongation of very long chain fatty acids protein 5 (EC 2.3.1.199) (3-keto acyl-CoA synthase ELOVL5) (ELOVL fatty acid elongase 5) (ELOVL FA elongase 5) (Fatty acid elongase 1) (hELO1) (Very long chain 3-ketoacyl-CoA synthase 5) (Very long chain 3-oxoacyl	4	4	4	1.05231e+06	982229	866894	dendrite [GO:0030425]; dendritic tree [GO:0097447]; endoplasmic reticulum [GO:0005783]; endoplasmic reticulum membrane [GO:0005789]; integral component of endoplasmic reticulum membrane [GO:0030176]; membrane [GO:0016020]; neuronal cell body [GO:0043025]	TRANSMEM 26..46; /note="Helical"; /evidence="ECO:0000255|HAMAP-Rule:MF_03205"; TRANSMEM 64..84; /note="Helical"; /evidence="ECO:0000255|HAMAP-Rule:MF_03205"; TRANSMEM 112..132; /note="Helical"; /evidence="ECO:0000255|HAMAP-Rule:MF_03205"; TRANSMEM 139..158; /note="Helical"; /evidence="ECO:0000255|HAMAP-Rule:MF_03205"; TRANSMEM 168..187; /note="Helical"; /evidence="ECO:0000255|HAMAP-Rule:MF_03205"…		O
Q9BTY2	FUCO2_HUMAN	Plasma alpha-L-fucosidase (EC 3.2.1.51) (Alpha-L-fucoside fucohydrolase 2) (Alpha-L-fucosidase 2)	1		1	160884		112850	azurophil granule lumen [GO:0035578]; endoplasmic reticulum lumen [GO:0005788]; extracellular exosome [GO:0070062]; extracellular region [GO:0005576]; extracellular space [GO:0005615]; lysosome [GO:0005764]
Q14697	GANAB_HUMAN	Neutral alpha-glucosidase AB (EC 3.2.1.207) (Alpha-glucosidase 2) (Glucosidase II subunit alpha)	66	54	46	1.44593e+07	1.48551e+07	6.86109e+06	endoplasmic reticulum lumen [GO:0005788]; extracellular exosome [GO:0070062]; glucosidase II complex [GO:0017177]; Golgi apparatus [GO:0005794]; intracellular membrane-bounded organelle [GO:0043231]; melanosome [GO:0042470]; membrane [GO:0016020]
O75477	ERLN1_HUMAN	Erlin-1 (Endoplasmic reticulum lipid raft-associated protein 1) (Protein KE04) (Stomatin-prohibitin-flotillin-HflC/K domain-containing protein 1) (SPFH domain-containing protein 1)	6	2	9	978252	506820	557672	endoplasmic reticulum [GO:0005783]; endoplasmic reticulum membrane [GO:0005789]; integral component of membrane [GO:0016021]; protein-containing complex [GO:0032991]	TRANSMEM 8..28; /note="Helical"; /evidence="ECO:0000255"	TOPO_DOM 1..7; /note="Cytoplasmic"; /evidence="ECO:0000305"; TOPO_DOM 29..348; /note="Lumenal"; /evidence="ECO:0000305"	O
P27797	CALR_HUMAN	Calreticulin (CRP55) (Calregulin) (Endoplasmic reticulum resident protein 60) (ERp60) (HACBP) (grp60)	97	91	87	1.0553e+07	6.83385e+06	7.69187e+06	acrosomal vesicle [GO:0001669]; cell surface [GO:0009986]; collagen-containing extracellular matrix [GO:0062023]; cortical granule [GO:0060473]; cytolytic granule [GO:0044194]; cytoplasm [GO:0005737]; cytosol [GO:0005829]; endocytic vesicle lumen [GO:0071682]; endoplasmic reticulum [GO:0005783]; endoplasmic reticulum-Golgi intermediate compartment membrane [GO:0033116]; endoplasmic reticulum lume…			O
O43852	CALU_HUMAN	Calumenin (Crocalbin) (IEF SSP 9302)	92	73	71	3.42858e+06	2.72932e+06	3.52152e+06	endoplasmic reticulum [GO:0005783]; endoplasmic reticulum lumen [GO:0005788]; endoplasmic reticulum membrane [GO:0005789]; extracellular region [GO:0005576]; Golgi apparatus [GO:0005794]; melanosome [GO:0042470]; membrane [GO:0016020]; sarcoplasmic reticulum lumen [GO:0033018]			O
Q8N766	EMC1_HUMAN	ER membrane protein complex subunit 1	36	28	26	1.02234e+06	1.42369e+06	1.00476e+06	EMC complex [GO:0072546]; endoplasmic reticulum membrane [GO:0005789]; integral component of endoplasmic reticulum membrane [GO:0030176]; integral component of membrane [GO:0016021]; protein-containing complex [GO:0032991]	TRANSMEM 963..983; /note="Helical"; /evidence="ECO:0000269|PubMed:32439656"	TOPO_DOM 23..962; /note="Lumenal"; /evidence="ECO:0000269|PubMed:32439656"; TOPO_DOM 984..993; /note="Cytoplasmic"; /evidence="ECO:0000269|PubMed:32439656"	O
Q15084	PDIA6_HUMAN	Protein disulfide-isomerase A6 (EC 5.3.4.1) (Endoplasmic reticulum protein 5) (ER protein 5) (ERp5) (Protein disulfide isomerase P5) (Thioredoxin domain-containing protein 7)	49	31	40	4.24657e+06	4.47722e+06	3.48004e+06	cytosol [GO:0005829]; endoplasmic reticulum [GO:0005783]; endoplasmic reticulum chaperone complex [GO:0034663]; endoplasmic reticulum-Golgi intermediate compartment [GO:0005793]; endoplasmic reticulum lumen [GO:0005788]; endoplasmic reticulum membrane [GO:0005789]; extracellular exosome [GO:0070062]; extracellular space [GO:0005615]; melanosome [GO:0042470]; plasma membrane [GO:0005886]			O
Q16880	CGT_HUMAN	2-hydroxyacylsphingosine 1-beta-galactosyltransferase (EC 2.4.1.47) (Ceramide UDP-galactosyltransferase) (Cerebroside synthase) (UDP-galactose-ceramide galactosyltransferase)	4	2	5	666453	389046	468563	endoplasmic reticulum [GO:0005783]; integral component of membrane [GO:0016021]; intracellular membrane-bounded organelle [GO:0043231]; plasma membrane [GO:0005886]	TRANSMEM 472..492; /note="Helical"; /evidence="ECO:0000255"		O
Q969V3	NCLN_HUMAN	Nicalin (Nicastrin-like protein)	11	8	12	1.83396e+06	872947	995370	endoplasmic reticulum membrane [GO:0005789]; integral component of membrane [GO:0016021]; membrane [GO:0016020]; protein-containing complex [GO:0032991]	TRANSMEM 523..543; /note="Helical"; /evidence="ECO:0000255"	TOPO_DOM 43..522; /note="Lumenal"; /evidence="ECO:0000255"; TOPO_DOM 544..563; /note="Cytoplasmic"; /evidence="ECO:0000255"	O
Q96HE7	ERO1A_HUMAN	ERO1-like protein alpha (ERO1-L) (ERO1-L-alpha) (EC 1.8.4.-) (Endoplasmic oxidoreductin-1-like protein) (Endoplasmic reticulum oxidoreductase alpha) (Oxidoreductin-1-L-alpha)	10	8	8	581000	966048	426454	dendrite [GO:0030425]; endoplasmic reticulum [GO:0005783]; endoplasmic reticulum lumen [GO:0005788]; endoplasmic reticulum membrane [GO:0005789]; intracellular membrane-bounded organelle [GO:0043231]; membrane [GO:0016020]			O
Q8TEM1	PO210_HUMAN	Nuclear pore membrane glycoprotein 210 (Nuclear pore protein gp210) (Nuclear envelope pore membrane protein POM 210) (POM210) (Nucleoporin Nup210) (Pore membrane protein of 210 kDa)	57	41	40	4.02158e+06	2.67296e+06	3.71231e+06	endoplasmic reticulum membrane [GO:0005789]; integral component of membrane [GO:0016021]; membrane [GO:0016020]; nuclear envelope [GO:0005635]; nuclear inner membrane [GO:0005637]; nuclear outer membrane [GO:0005640]; nuclear pore [GO:0005643]	TRANSMEM 1809..1829; /note="Helical"; /evidence="ECO:0000255"	TOPO_DOM 27..1808; /note="Perinuclear space"; /evidence="ECO:0000305"; TOPO_DOM 1830..1887; /note="Cytoplasmic"; /evidence="ECO:0000305"	O
O75718	CRTAP_HUMAN	Cartilage-associated protein	4	2	2	1.30421e+06	435096	1.2249e+06	endoplasmic reticulum [GO:0005783]; endoplasmic reticulum lumen [GO:0005788]; extracellular space [GO:0005615]; protein-containing complex [GO:0032991]
Q32P28	P3H1_HUMAN	Prolyl 3-hydroxylase 1 (EC 1.14.11.7) (Growth suppressor 1) (Leucine- and proline-enriched proteoglycan 1) (Leprecan-1)	14	15	19	2.78505e+06	2.28591e+06	2.88226e+06	cytoplasm [GO:0005737]; endoplasmic reticulum [GO:0005783]; endoplasmic reticulum lumen [GO:0005788]; extracellular exosome [GO:0070062]; membrane [GO:0016020]; nucleus [GO:0005634]; protein-containing complex [GO:0032991]
O00469	PLOD2_HUMAN	Procollagen-lysine,2-oxoglutarate 5-dioxygenase 2 (EC 1.14.11.4) (Lysyl hydroxylase 2) (LH2)	3	3	3	1.51528e+06	1592406	1.69105e+06	endoplasmic reticulum [GO:0005783]; endoplasmic reticulum membrane [GO:0005789]; extracellular exosome [GO:0070062]; rough endoplasmic reticulum membrane [GO:0030867]			O
P48651	PTSS1_HUMAN	Phosphatidylserine synthase 1 (PSS-1) (PtdSer synthase 1) (EC 2.7.8.29) (Serine-exchange enzyme I)	2	1		91966.9	180414		endoplasmic reticulum membrane [GO:0005789]; integral component of membrane [GO:0016021]; membrane [GO:0016020]	TRANSMEM 36..56; /note="Helical"; /evidence="ECO:0000255"; TRANSMEM 73..93; /note="Helical"; /evidence="ECO:0000255"; TRANSMEM 103..123; /note="Helical"; /evidence="ECO:0000255"; TRANSMEM 187..207; /note="Helical"; /evidence="ECO:0000255"; TRANSMEM 217..237; /note="Helical"; /evidence="ECO:0000255"; TRANSMEM 287..307; /note="Helical"; /evidence="ECO:0000255"; TRANSMEM 320..342; /note="Helical"; /…	TOPO_DOM 2..35; /note="Cytoplasmic"; /evidence="ECO:0000255"; TOPO_DOM 57..72; /note="Lumenal"; /evidence="ECO:0000255"; TOPO_DOM 94..102; /note="Cytoplasmic"; /evidence="ECO:0000255"; TOPO_DOM 124..186; /note="Lumenal"; /evidence="ECO:0000255"; TOPO_DOM 208..216; /note="Cytoplasmic"; /evidence="ECO:0000255"; TOPO_DOM 238..286; /note="Lumenal"; /evidence="ECO:0000255"; TOPO_DOM 308..319; /note="C…	O
Q6UXH1	CREL2_HUMAN	Protein disulfide isomerase CRELD2 (EC 5.3.4.1) (Cysteine-rich with EGF-like domain protein 2)	13	8	9	1.20922e+06	1.03389e+06	792034	endoplasmic reticulum [GO:0005783]; extracellular space [GO:0005615]; Golgi apparatus [GO:0005794]
Q8NI22	MCFD2_HUMAN	Multiple coagulation factor deficiency protein 2 (Neural stem cell-derived neuronal survival protein)	3	1	5	898937	585886	375614	endoplasmic reticulum-Golgi intermediate compartment membrane [GO:0033116]; endoplasmic reticulum membrane [GO:0005789]; ER to Golgi transport vesicle membrane [GO:0012507]; Golgi apparatus [GO:0005794]			O
Q13724	MOGS_HUMAN	Mannosyl-oligosaccharide glucosidase (EC 3.2.1.106) (Processing A-glucosidase I)	7	5	2	454343	708821	435361	endoplasmic reticulum [GO:0005783]; endoplasmic reticulum membrane [GO:0005789]; extracellular exosome [GO:0070062]; integral component of membrane [GO:0016021]; membrane [GO:0016020]	TRANSMEM 39..59; /note="Helical; Signal-anchor for type II membrane protein"; /evidence="ECO:0000255"	TOPO_DOM 1..38; /note="Cytoplasmic"; /evidence="ECO:0000255"; TOPO_DOM 60..837; /note="Lumenal"; /evidence="ECO:0000255"	O
P23284	PPIB_HUMAN	Peptidyl-prolyl cis-trans isomerase B (PPIase B) (EC 5.2.1.8) (CYP-S1) (Cyclophilin B) (Rotamase B) (S-cyclophilin) (SCYLP)	13	14	9	9710954	4.56139e+06	6.07907e+06	cytoplasm [GO:0005737]; endoplasmic reticulum [GO:0005783]; endoplasmic reticulum chaperone complex [GO:0034663]; endoplasmic reticulum lumen [GO:0005788]; extracellular exosome [GO:0070062]; focal adhesion [GO:0005925]; intracellular membrane-bounded organelle [GO:0043231]; melanosome [GO:0042470]; membrane [GO:0016020]; nucleoplasm [GO:0005654]; nucleus [GO:0005634]; perinuclear region of cytop…
Q9H173	SIL1_HUMAN	Nucleotide exchange factor SIL1 (BiP-associated protein) (BAP)	3	3	3	354147	236510	353581	endoplasmic reticulum [GO:0005783]; endoplasmic reticulum lumen [GO:0005788]; extracellular space [GO:0005615]
Q99720	SGMR1_HUMAN	Sigma non-opioid intracellular receptor 1 (Aging-associated gene 8 protein) (SR31747-binding protein) (SR-BP) (Sigma 1-type opioid receptor) (SIG-1R) (Sigma1-receptor) (Sigma1R) (hSigmaR1)	11	9	7	1.52777e+06	1.57404e+06	1.11083e+06	cytoplasmic vesicle [GO:0031410]; cytosol [GO:0005829]; endoplasmic reticulum [GO:0005783]; endoplasmic reticulum membrane [GO:0005789]; growth cone [GO:0030426]; integral component of membrane [GO:0016021]; lipid droplet [GO:0005811]; membrane [GO:0016020]; nuclear envelope [GO:0005635]; nuclear inner membrane [GO:0005637]; nuclear outer membrane [GO:0005640]; postsynaptic density [GO:0014069]; …	TRANSMEM 10..30; /note="Helical"; /evidence="ECO:0000269|PubMed:27042935"	TOPO_DOM 1..9; /note="Lumenal"; /evidence="ECO:0000305|PubMed:27042935"; TOPO_DOM 31..223; /note="Cytoplasmic"; /evidence="ECO:0000305|PubMed:27042935"	O
O95470	SGPL1_HUMAN	Sphingosine-1-phosphate lyase 1 (S1PL) (SP-lyase 1) (SPL 1) (hSPL) (EC 4.1.2.27) (Sphingosine-1-phosphate aldolase)		4	3		549499	416600	endoplasmic reticulum [GO:0005783]; endoplasmic reticulum membrane [GO:0005789]; integral component of endoplasmic reticulum membrane [GO:0030176]	TRANSMEM 41..61; /note="Helical; Signal-anchor for type III membrane protein"; /evidence="ECO:0000255"	TOPO_DOM 1..40; /note="Lumenal"; /evidence="ECO:0000255"; TOPO_DOM 62..568; /note="Cytoplasmic"; /evidence="ECO:0000255"	O
Q14696	MESD_HUMAN	LRP chaperone MESD (LDLR chaperone MESD) (Mesoderm development LRP chaperone MESD) (Mesoderm development candidate 2) (Mesoderm development protein) (Renal carcinoma antigen NY-REN-61)	13	12	14	1.04466e+06	993797	773536	endoplasmic reticulum [GO:0005783]; plasma membrane [GO:0005886]
Q13438	OS9_HUMAN	Protein OS-9 (Amplified in osteosarcoma 9)	2	2	2	177427	313911	139201	endoplasmic reticulum [GO:0005783]; endoplasmic reticulum lumen [GO:0005788]; endoplasmic reticulum membrane [GO:0005789]; Hrd1p ubiquitin ligase complex [GO:0000836]			O
P13667	PDIA4_HUMAN	Protein disulfide-isomerase A4 (EC 5.3.4.1) (Endoplasmic reticulum resident protein 70) (ER protein 70) (ERp70) (Endoplasmic reticulum resident protein 72) (ER protein 72) (ERp-72) (ERp72)	215	173	194	1.35035e+07	1.03545e+07	1.1774e+07	cell surface [GO:0009986]; endoplasmic reticulum [GO:0005783]; endoplasmic reticulum lumen [GO:0005788]; extracellular space [GO:0005615]; melanosome [GO:0042470]
Q92791	SC65_HUMAN	Endoplasmic reticulum protein SC65 (Leprecan-like protein 4) (Nucleolar autoantigen No55) (Prolyl 3-hydroxylase family member 4) (Synaptonemal complex protein SC65)	1	2	3	2.91688e+06	1.43449e+06	2.10374e+06	catalytic complex [GO:1902494]; condensed nuclear chromosome [GO:0000794]; endoplasmic reticulum [GO:0005783]; intracellular membrane-bounded organelle [GO:0043231]; nucleolus [GO:0005730]; synaptonemal complex [GO:0000795]
Q9NZV5	SELN_HUMAN	Selenoprotein N (SelN)	2		2	198690		189418	endoplasmic reticulum membrane [GO:0005789]			O
P04843	RPN1_HUMAN	Dolichyl-diphosphooligosaccharide--protein glycosyltransferase subunit 1 (Dolichyl-diphosphooligosaccharide--protein glycosyltransferase 67 kDa subunit) (Ribophorin I) (RPN-I) (Ribophorin-1)	56	54	51	6.72729e+06	5.55379e+06	6.79281e+06	cytosol [GO:0005829]; endoplasmic reticulum [GO:0005783]; endoplasmic reticulum membrane [GO:0005789]; integral component of membrane [GO:0016021]; melanosome [GO:0042470]; membrane [GO:0016020]; oligosaccharyltransferase complex [GO:0008250]; rough endoplasmic reticulum [GO:0005791]	TRANSMEM 439..457; /note="Helical"; /evidence="ECO:0000255"	TOPO_DOM 24..438; /note="Lumenal"; /evidence="ECO:0000255"; TOPO_DOM 458..607; /note="Cytoplasmic"; /evidence="ECO:0000255"	O
Q7Z4H8	PLGT3_HUMAN	Protein O-glucosyltransferase 3 (EC 2.4.1.-) (KDEL motif-containing protein 2) (Protein O-xylosyltransferase POGLUT3) (EC 2.4.2.-)	11	6	7	1.18301e+06	828290	915386	endomembrane system [GO:0012505]; endoplasmic reticulum lumen [GO:0005788]
Q9UBV2	SE1L1_HUMAN	Protein sel-1 homolog 1 (Suppressor of lin-12-like protein 1) (Sel-1L)	9	7	9	801241	1.69939e+06	1.39461e+06	Derlin-1 retrotranslocation complex [GO:0036513]; endoplasmic reticulum [GO:0005783]; endoplasmic reticulum membrane [GO:0005789]; Hrd1p ubiquitin ligase complex [GO:0000836]; Hrd1p ubiquitin ligase ERAD-L complex [GO:0000839]; integral component of membrane [GO:0016021]	TRANSMEM 739..759; /note="Helical"; /evidence="ECO:0000255"	TOPO_DOM 22..738; /note="Lumenal"; /evidence="ECO:0000255"; TOPO_DOM 760..794; /note="Cytoplasmic"; /evidence="ECO:0000255"	O
Q5H8A4	PIGG_HUMAN	GPI ethanolamine phosphate transferase 2 (EC 2.-.-.-) (GPI7 homolog) (hGPI7) (Phosphatidylinositol-glycan biosynthesis class G protein) (PIG-G)		1	1		1.3517e+06	886376	endoplasmic reticulum [GO:0005783]; endoplasmic reticulum membrane [GO:0005789]; integral component of endoplasmic reticulum membrane [GO:0030176]; membrane [GO:0016020]	TRANSMEM 432..452; /note="Helical"; /evidence="ECO:0000255"; TRANSMEM 471..491; /note="Helical"; /evidence="ECO:0000255"; TRANSMEM 506..526; /note="Helical"; /evidence="ECO:0000255"; TRANSMEM 552..572; /note="Helical"; /evidence="ECO:0000255"; TRANSMEM 699..719; /note="Helical"; /evidence="ECO:0000255"; TRANSMEM 721..741; /note="Helical"; /evidence="ECO:0000255"; TRANSMEM 752..772; /note="Helical…	TOPO_DOM 1..431; /note="Lumenal"; /evidence="ECO:0000255"	O
Q9HCN8	SDF2L_HUMAN	Stromal cell-derived factor 2-like protein 1 (SDF2-like protein 1) (PWP1-interacting protein 8)	2	2	1	421516	332662	258271	chaperone complex [GO:0101031]; endoplasmic reticulum [GO:0005783]; endoplasmic reticulum chaperone complex [GO:0034663]; endoplasmic reticulum lumen [GO:0005788]; membrane [GO:0016020]
Q8TCJ2	STT3B_HUMAN	Dolichyl-diphosphooligosaccharide--protein glycosyltransferase subunit STT3B (Oligosaccharyl transferase subunit STT3B) (STT3-B) (EC 2.4.99.18) (Source of immunodominant MHC-associated peptides homolog)	2	2	1	585458	364361	672908	endoplasmic reticulum [GO:0005783]; integral component of membrane [GO:0016021]; membrane [GO:0016020]; oligosaccharyltransferase complex [GO:0008250]; oligosaccharyltransferase I complex [GO:0034998]; protein-containing complex [GO:0032991]	TRANSMEM 42..86; /note="Helical"; /evidence="ECO:0000250|UniProtKB:P39007"; TRANSMEM 174..192; /note="Helical"; /evidence="ECO:0000250|UniProtKB:P39007"; TRANSMEM 195..212; /note="Helical"; /evidence="ECO:0000250|UniProtKB:P39007"; TRANSMEM 224..243; /note="Helical"; /evidence="ECO:0000250|UniProtKB:P39007"; TRANSMEM 246..260; /note="Helical"; /evidence="ECO:0000250|UniProtKB:P39007"; TRANSMEM 26…	TOPO_DOM 2..41; /note="Cytoplasmic"; /evidence="ECO:0000305"; TOPO_DOM 87..173; /note="Lumenal"; /evidence="ECO:0000305"; TOPO_DOM 193..194; /note="Cytoplasmic"; /evidence="ECO:0000305"; TOPO_DOM 213..223; /note="Lumenal"; /evidence="ECO:0000305"; TOPO_DOM 244..245; /note="Cytoplasmic"; /evidence="ECO:0000305"; TOPO_DOM 261..265; /note="Lumenal"; /evidence="ECO:0000305"; TOPO_DOM 283..287; /note=…	O
O14656	TOR1A_HUMAN	Torsin-1A (Dystonia 1 protein) (Torsin ATPase-1A) (EC 3.6.4.-) (Torsin family 1 member A)	2	3	5	2746417	685898	1.10571e+06	cytoplasmic vesicle membrane [GO:0030659]; cytoskeleton [GO:0005856]; cytosol [GO:0005829]; endoplasmic reticulum [GO:0005783]; endoplasmic reticulum lumen [GO:0005788]; extracellular exosome [GO:0070062]; extrinsic component of endoplasmic reticulum membrane [GO:0042406]; growth cone [GO:0030426]; intracellular membrane-bounded organelle [GO:0043231]; membrane [GO:0016020]; nuclear envelope [GO:…
O95881	TXD12_HUMAN	Thioredoxin domain-containing protein 12 (EC 1.8.4.2) (Endoplasmic reticulum resident protein 18) (ER protein 18) (ERp18) (Endoplasmic reticulum resident protein 19) (ER protein 19) (ERp19) (Thioredoxin-like protein p19) (hTLP19)	6	4	9	2.11897e+06	1.14615e+06	2.07024e+06	endoplasmic reticulum [GO:0005783]; endoplasmic reticulum lumen [GO:0005788]
Q9NYU1	UGGG2_HUMAN	UDP-glucose:glycoprotein glucosyltransferase 2 (UGT2) (hUGT2) (EC 2.4.1.-) (UDP--Glc:glycoprotein glucosyltransferase 2) (UDP-glucose ceramide glucosyltransferase-like 1)	1	2	1	16948362	8.95712e+06	20595946	endoplasmic reticulum [GO:0005783]; endoplasmic reticulum-Golgi intermediate compartment [GO:0005793]; endoplasmic reticulum lumen [GO:0005788]; endoplasmic reticulum quality control compartment [GO:0044322]; protein-containing complex [GO:0032991]
Q5JRA6	TGO1_HUMAN	Transport and Golgi organization protein 1 homolog (TANGO1) (C219-reactive peptide) (D320) (Melanoma inhibitory activity protein 3)	3	5	4	318140	354382	310701	endoplasmic reticulum exit site [GO:0070971]; endoplasmic reticulum lumen [GO:0005788]; endoplasmic reticulum membrane [GO:0005789]; integral component of membrane [GO:0016021]; intracellular membrane-bounded organelle [GO:0043231]; membrane [GO:0016020]	TRANSMEM 1177..1197; /note="Helical"; /evidence="ECO:0000255"	TOPO_DOM 23..1144; /note="Lumenal"; /evidence="ECO:0000255"; TOPO_DOM 1166..1176; /note="Lumenal"; /evidence="ECO:0000255"; TOPO_DOM 1198..1907; /note="Cytoplasmic"; /evidence="ECO:0000255"	O
Q9Y5M8	SRPRB_HUMAN	Signal recognition particle receptor subunit beta (SR-beta) (Protein APMCF1)	7	5	6	1.27485e+06	1.80676e+06	1.50414e+06	cytoplasm [GO:0005737]; cytoplasmic microtubule [GO:0005881]; endoplasmic reticulum membrane [GO:0005789]; integral component of membrane [GO:0016021]; membrane [GO:0016020]; signal recognition particle receptor complex [GO:0005785]	TRANSMEM 37..57; /note="Helical"; /evidence="ECO:0000255"		O
Q9NZ01	TECR_HUMAN	Very-long-chain enoyl-CoA reductase (EC 1.3.1.93) (Synaptic glycoprotein SC2) (Trans-2,3-enoyl-CoA reductase) (TER)	3	2	4	2.60727e+06	3.15803e+06	2.66063e+06	endoplasmic reticulum [GO:0005783]; endoplasmic reticulum membrane [GO:0005789]; integral component of endoplasmic reticulum membrane [GO:0030176]; nucleus [GO:0005634]	TRANSMEM 87..107; /note="Helical"; /evidence="ECO:0000255"; TRANSMEM 194..214; /note="Helical"; /evidence="ECO:0000255"; TRANSMEM 255..275; /note="Helical"; /evidence="ECO:0000255"		O
P39656	OST48_HUMAN	Dolichyl-diphosphooligosaccharide--protein glycosyltransferase 48 kDa subunit (DDOST 48 kDa subunit) (Oligosaccharyl transferase 48 kDa subunit)	48	40	49	5.74802e+06	4.0512e+06	4.07847e+06	azurophil granule membrane [GO:0035577]; endoplasmic reticulum [GO:0005783]; endoplasmic reticulum membrane [GO:0005789]; integral component of membrane [GO:0016021]; intracellular membrane-bounded organelle [GO:0043231]; membrane [GO:0016020]; oligosaccharyltransferase complex [GO:0008250]; plasma membrane [GO:0005886]	TRANSMEM 428..447; /note="Helical"; /evidence="ECO:0000255"	TOPO_DOM 43..427; /note="Lumenal"; /evidence="ECO:0000255"; TOPO_DOM 448..456; /note="Cytoplasmic"; /evidence="ECO:0000255"	O
Q8NBS9	TXND5_HUMAN	Thioredoxin domain-containing protein 5 (Endoplasmic reticulum resident protein 46) (ER protein 46) (ERp46) (Thioredoxin-like protein p46)	51	49	50	7.35657e+06	5.96853e+06	8.01701e+06	azurophil granule lumen [GO:0035578]; endoplasmic reticulum [GO:0005783]; endoplasmic reticulum lumen [GO:0005788]; extracellular exosome [GO:0070062]; extracellular region [GO:0005576]; lysosomal lumen [GO:0043202]
Q9Y6A1	POMT1_HUMAN	Protein O-mannosyl-transferase 1 (EC 2.4.1.109) (Dolichyl-phosphate-mannose--protein mannosyltransferase 1)	1		1	579842		390718	acrosomal vesicle [GO:0001669]; endoplasmic reticulum [GO:0005783]; endoplasmic reticulum membrane [GO:0005789]; integral component of membrane [GO:0016021]; sarcoplasmic reticulum [GO:0016529]	TRANSMEM 8..28; /note="Helical"; /evidence="ECO:0000255"; TRANSMEM 40..60; /note="Helical"; /evidence="ECO:0000255"; TRANSMEM 68..88; /note="Helical"; /evidence="ECO:0000255"; TRANSMEM 99..119; /note="Helical"; /evidence="ECO:0000255"; TRANSMEM 122..142; /note="Helical"; /evidence="ECO:0000255"; TRANSMEM 154..174; /note="Helical"; /evidence="ECO:0000255"; TRANSMEM 183..203; /note="Helical"; /evid…		O
Q13162	PRDX4_HUMAN	Peroxiredoxin-4 (EC 1.11.1.24) (Antioxidant enzyme AOE372) (AOE37-2) (Peroxiredoxin IV) (Prx-IV) (Thioredoxin peroxidase AO372) (Thioredoxin-dependent peroxide reductase A0372) (Thioredoxin-dependent peroxiredoxin 4)	37	31	35	9.99602e+06	1.01626e+07	9.14941e+06	cytosol [GO:0005829]; endoplasmic reticulum [GO:0005783]; extracellular exosome [GO:0070062]; extracellular region [GO:0005576]; ficolin-1-rich granule lumen [GO:1904813]; nucleus [GO:0005634]; secretory granule lumen [GO:0034774]
Q96JJ7	TMX3_HUMAN	Protein disulfide-isomerase TMX3 (EC 5.3.4.1) (Thioredoxin domain-containing protein 10) (Thioredoxin-related transmembrane protein 3)	5	6	4	781750	273407	426678	cell surface [GO:0009986]; endoplasmic reticulum [GO:0005783]; endoplasmic reticulum membrane [GO:0005789]; integral component of membrane [GO:0016021]; plasma membrane [GO:0005886]; platelet alpha granule membrane [GO:0031092]	TRANSMEM 376..396; /note="Helical"; /evidence="ECO:0000255"	TOPO_DOM 25..375; /note="Lumenal"; /evidence="ECO:0000255"; TOPO_DOM 397..454; /note="Cytoplasmic"; /evidence="ECO:0000255"	O
P38435	VKGC_HUMAN	Vitamin K-dependent gamma-carboxylase (EC 4.1.1.90) (Gamma-glutamyl carboxylase) (Peptidyl-glutamate 4-carboxylase) (Vitamin K gamma glutamyl carboxylase)	2	1	2	440796	340250	334317	endoplasmic reticulum membrane [GO:0005789]; integral component of membrane [GO:0016021]; membrane [GO:0016020]	TRANSMEM 61..81; /note="Helical"; /evidence="ECO:0000255"; TRANSMEM 114..134; /note="Helical"; /evidence="ECO:0000255"; TRANSMEM 137..157; /note="Helical"; /evidence="ECO:0000255"; TRANSMEM 293..313; /note="Helical"; /evidence="ECO:0000255"; TRANSMEM 362..382; /note="Helical"; /evidence="ECO:0000255"	TOPO_DOM 2..60; /note="Cytoplasmic"; /evidence="ECO:0000255"; TOPO_DOM 82..113; /note="Lumenal"; /evidence="ECO:0000255"; TOPO_DOM 135..136; /note="Cytoplasmic"; /evidence="ECO:0000255"; TOPO_DOM 158..292; /note="Lumenal"; /evidence="ECO:0000255"; TOPO_DOM 314..361; /note="Cytoplasmic"; /evidence="ECO:0000255"; TOPO_DOM 383..758; /note="Lumenal"; /evidence="ECO:0000255"	O
Q9H3N1	TMX1_HUMAN	Thioredoxin-related transmembrane protein 1 (Thioredoxin domain-containing protein 1) (Transmembrane Trx-related protein)	2	1	1	362742	303025	434112	endoplasmic reticulum membrane [GO:0005789]; integral component of membrane [GO:0016021]	TRANSMEM 181..203; /note="Helical"; /evidence="ECO:0000255"	TOPO_DOM 27..180; /note="Extracellular"; /evidence="ECO:0000255"; TOPO_DOM 204..280; /note="Cytoplasmic"; /evidence="ECO:0000255"	O
P30101	PDIA3_HUMAN	Protein disulfide-isomerase A3 (EC 5.3.4.1) (58 kDa glucose-regulated protein) (58 kDa microsomal protein) (p58) (Disulfide isomerase ER-60) (Endoplasmic reticulum resident protein 57) (ER protein 57) (ERp57) (Endoplasmic reticulum resident protein 60) (E	156	114	120	7.83803e+06	8.22464e+06	9.7118e+06	cell surface [GO:0009986]; endoplasmic reticulum [GO:0005783]; endoplasmic reticulum lumen [GO:0005788]; extracellular exosome [GO:0070062]; extracellular space [GO:0005615]; focal adhesion [GO:0005925]; melanosome [GO:0042470]; MHC class I peptide loading complex [GO:0042824]; nucleus [GO:0005634]; phagocytic vesicle [GO:0045335]; recycling endosome membrane [GO:0055038]; Tapasin-ERp57 complex […
Q9NYU2	UGGG1_HUMAN	UDP-glucose:glycoprotein glucosyltransferase 1 (UGT1) (hUGT1) (EC 2.4.1.-) (UDP--Glc:glycoprotein glucosyltransferase) (UDP-glucose ceramide glucosyltransferase-like 1)	54	49	55	1.84148e+06	1.88612e+06	2.05297e+06	endoplasmic reticulum [GO:0005783]; endoplasmic reticulum-Golgi intermediate compartment [GO:0005793]; endoplasmic reticulum lumen [GO:0005788]; endoplasmic reticulum quality control compartment [GO:0044322]; extracellular exosome [GO:0070062]; protein-containing complex [GO:0032991]
Q5JPE7	NOMO2_HUMAN	Nodal modulator 2 (pM5 protein 2)	30	26	31	1.12756e+06	830478	1.25206e+06	endoplasmic reticulum membrane [GO:0005789]; integral component of membrane [GO:0016021]; protein-containing complex [GO:0032991]	TRANSMEM 1156..1176; /note="Helical"; /evidence="ECO:0000255"	TOPO_DOM 32..1155; /note="Lumenal"; /evidence="ECO:0000255"; TOPO_DOM 1177..1267; /note="Cytoplasmic"; /evidence="ECO:0000255"	O
Q96S52	PIGS_HUMAN	GPI transamidase component PIG-S (Phosphatidylinositol-glycan biosynthesis class S protein)	3	3	1	658520	811767	1.14865e+06	endoplasmic reticulum membrane [GO:0005789]; GPI-anchor transamidase complex [GO:0042765]; membrane [GO:0016020]	TRANSMEM 19..39; /note="Helical"; /evidence="ECO:0000255"; TRANSMEM 521..541; /note="Helical"; /evidence="ECO:0000255"	TOPO_DOM 2..18; /note="Cytoplasmic"; /evidence="ECO:0000255"; TOPO_DOM 40..520; /note="Lumenal"; /evidence="ECO:0000255"; TOPO_DOM 542..555; /note="Cytoplasmic"; /evidence="ECO:0000255"	O
P07237	PDIA1_HUMAN	Protein disulfide-isomerase (PDI) (EC 5.3.4.1) (Cellular thyroid hormone-binding protein) (Prolyl 4-hydroxylase subunit beta) (p55)	81	68	75	2.46117e+07	1.73402e+07	2.00371e+07	cytoskeleton [GO:0005856]; cytosol [GO:0005829]; endoplasmic reticulum [GO:0005783]; endoplasmic reticulum chaperone complex [GO:0034663]; endoplasmic reticulum-Golgi intermediate compartment [GO:0005793]; endoplasmic reticulum lumen [GO:0005788]; external side of plasma membrane [GO:0009897]; extracellular exosome [GO:0070062]; extracellular region [GO:0005576]; focal adhesion [GO:0005925]; lame…
Q15293	RCN1_HUMAN	Reticulocalbin-1	43	33	46	2.74523e+06	2.92029e+06	1.93752e+06	endoplasmic reticulum [GO:0005783]; endoplasmic reticulum lumen [GO:0005788]
Q14257	RCN2_HUMAN	Reticulocalbin-2 (Calcium-binding protein ERC-55) (E6-binding protein) (E6BP)	45	38	40	1.98469e+06	1.7604e+06	2.2642e+06	endoplasmic reticulum [GO:0005783]; endoplasmic reticulum lumen [GO:0005788]; nucleolus [GO:0005730]
P30533	AMRP_HUMAN	Alpha-2-macroglobulin receptor-associated protein (Alpha-2-MRAP) (Low density lipoprotein receptor-related protein-associated protein 1) (RAP)	10	8	13	1.24879e+06	830194	1.29326e+06	cell surface [GO:0009986]; cis-Golgi network [GO:0005801]; endomembrane system [GO:0012505]; endoplasmic reticulum [GO:0005783]; endoplasmic reticulum-Golgi intermediate compartment [GO:0005793]; endosome [GO:0005768]; endosome lumen [GO:0031904]; extracellular region [GO:0005576]; Golgi apparatus [GO:0005794]; Golgi lumen [GO:0005796]; plasma membrane [GO:0005886]; rough endoplasmic reticulum lu…
Q9NWW5	CLN6_HUMAN	Ceroid-lipofuscinosis neuronal protein 6 (Protein CLN6)	7	8	8	2.13803e+06	1.7809e+06	2.32275e+06	early endosome [GO:0005769]; endoplasmic reticulum [GO:0005783]; endoplasmic reticulum lumen [GO:0005788]; endoplasmic reticulum membrane [GO:0005789]; integral component of membrane [GO:0016021]; intracellular membrane-bounded organelle [GO:0043231]; membrane [GO:0016020]; membrane raft [GO:0045121]; nucleolus [GO:0005730]	TRANSMEM 56..76; /note="Helical"; /evidence="ECO:0000255"; TRANSMEM 81..101; /note="Helical"; /evidence="ECO:0000255"; TRANSMEM 111..131; /note="Helical"; /evidence="ECO:0000255"; TRANSMEM 179..199; /note="Helical"; /evidence="ECO:0000255"; TRANSMEM 204..224; /note="Helical"; /evidence="ECO:0000255"; TRANSMEM 225..245; /note="Helical"; /evidence="ECO:0000255"; TRANSMEM 260..280; /note="Helical"; …		O
Q12797	ASPH_HUMAN	Aspartyl/asparaginyl beta-hydroxylase (EC 1.14.11.16) (Aspartate beta-hydroxylase) (ASP beta-hydroxylase) (Peptide-aspartate beta-dioxygenase)	12	6	9	1.57668e+06	1.31562e+06	1.25294e+06	calcium channel complex [GO:0034704]; cortical endoplasmic reticulum [GO:0032541]; endoplasmic reticulum [GO:0005783]; endoplasmic reticulum membrane [GO:0005789]; integral component of endoplasmic reticulum membrane [GO:0030176]; integral component of membrane [GO:0016021]; junctional sarcoplasmic reticulum membrane [GO:0014701]; plasma membrane [GO:0005886]; sarcoplasmic reticulum lumen [GO:003…	TRANSMEM 54..74; /note="Helical; Signal-anchor for type II membrane protein"; /evidence="ECO:0000255"	TOPO_DOM 1..53; /note="Cytoplasmic"; /evidence="ECO:0000255"; TOPO_DOM 75..758; /note="Lumenal"; /evidence="ECO:0000255"	O
P16615	AT2A2_HUMAN	Sarcoplasmic/endoplasmic reticulum calcium ATPase 2 (SERCA2) (SR Ca(2+)-ATPase 2) (EC 7.2.2.10) (Calcium pump 2) (Calcium-transporting ATPase sarcoplasmic reticulum type, slow twitch skeletal muscle isoform) (Endoplasmic reticulum class 1/2 Ca(2+) ATPase)	11	8	12	679402	870378	972576	calcium ion-transporting ATPase complex [GO:0090534]; endoplasmic reticulum [GO:0005783]; endoplasmic reticulum membrane [GO:0005789]; integral component of membrane [GO:0016021]; integral component of plasma membrane [GO:0005887]; longitudinal sarcoplasmic reticulum [GO:0014801]; membrane [GO:0016020]; platelet dense tubular network membrane [GO:0031095]; ribbon synapse [GO:0097470]; sarcoplasmi…	TRANSMEM 49..69; /note="Helical; Name=1"; /evidence="ECO:0000250|UniProtKB:P04191"; TRANSMEM 90..110; /note="Helical; Name=2"; /evidence="ECO:0000250|UniProtKB:P04191"; TRANSMEM 254..273; /note="Helical; Name=3"; /evidence="ECO:0000250|UniProtKB:P04191"; TRANSMEM 296..313; /note="Helical; Name=4"; /evidence="ECO:0000250|UniProtKB:P04191"; TRANSMEM 757..776; /note="Helical; Name=5"; /evidence="ECO…	TOPO_DOM 1..48; /note="Cytoplasmic"; /evidence="ECO:0000305"; TOPO_DOM 70..89; /note="Lumenal"; /evidence="ECO:0000305"; TOPO_DOM 111..253; /note="Cytoplasmic"; /evidence="ECO:0000305"; TOPO_DOM 274..295; /note="Lumenal"; /evidence="ECO:0000305"; TOPO_DOM 314..756; /note="Cytoplasmic"; /evidence="ECO:0000305"; TOPO_DOM 777..786; /note="Lumenal"; /evidence="ECO:0000305"; TOPO_DOM 808..827; /note="…	O
Q8N2K0	ABD12_HUMAN	Lysophosphatidylserine lipase ABHD12 (EC 3.1.-.-) (2-arachidonoylglycerol hydrolase ABHD12) (Abhydrolase domain-containing protein 12) (hABHD12) (Monoacylglycerol lipase ABHD12) (EC 3.1.1.23) (Oxidized phosphatidylserine lipase ABHD12) (EC 3.1.-.-)	1	2	2	1.7006e+06	938561	928965	AMPA glutamate receptor complex [GO:0032281]; dendrite cytoplasm [GO:0032839]; endoplasmic reticulum membrane [GO:0005789]; integral component of membrane [GO:0016021]; membrane [GO:0016020]; plasma membrane [GO:0005886]	TRANSMEM 75..95; /note="Helical"; /evidence="ECO:0000250|UniProtKB:Q99LR1"	TOPO_DOM 1..74; /note="Cytoplasmic"; /evidence="ECO:0000250|UniProtKB:Q99LR1"; TOPO_DOM 96..398; /note="Extracellular"; /evidence="ECO:0000250|UniProtKB:Q99LR1"	O
Q12841	FSTL1_HUMAN	Follistatin-related protein 1 (Follistatin-like protein 1)	2	1	2	1.67508e+06	483092	638465	endoplasmic reticulum lumen [GO:0005788]; extracellular exosome [GO:0070062]; extracellular region [GO:0005576]; extracellular space [GO:0005615]
P63241	IF5A1_HUMAN	Eukaryotic translation initiation factor 5A-1 (eIF-5A-1) (eIF-5A1) (Eukaryotic initiation factor 5A isoform 1) (eIF-5A) (Rev-binding factor) (eIF-4D)	2	2	2	258653	405476	606544	annulate lamellae [GO:0005642]; cytoplasm [GO:0005737]; cytosol [GO:0005829]; endoplasmic reticulum membrane [GO:0005789]; membrane [GO:0016020]; nuclear pore [GO:0005643]; nucleus [GO:0005634]			O
Q70UQ0	IKIP_HUMAN	Inhibitor of nuclear factor kappa-B kinase-interacting protein (I kappa-B kinase-interacting protein) (IKBKB-interacting protein) (IKK-interacting protein)	3	1	2	3.84768e+06	4683335	4.02e+06	endoplasmic reticulum [GO:0005783]; endoplasmic reticulum membrane [GO:0005789]; integral component of membrane [GO:0016021]; membrane [GO:0016020]	TRANSMEM 46..62; /note="Helical"; /evidence="ECO:0000255"		O
Q969H8	MYDGF_HUMAN	Myeloid-derived growth factor (MYDGF)	1	1	1	1.19997e+06	817270	1300585	endoplasmic reticulum [GO:0005783]; endoplasmic reticulum-Golgi intermediate compartment [GO:0005793]; endoplasmic reticulum lumen [GO:0005788]; extracellular space [GO:0005615]; Golgi apparatus [GO:0005794]
Q8NBJ5	GT251_HUMAN	Procollagen galactosyltransferase 1 (EC 2.4.1.50) (Collagen beta(1-O)galactosyltransferase 1) (ColGalT 1) (Glycosyltransferase 25 family member 1) (Hydroxylysine galactosyltransferase 1)	5	2	2	1.1786e+06	856157	1.71441e+06	endoplasmic reticulum lumen [GO:0005788]; membrane [GO:0016020]
P14314	GLU2B_HUMAN	Glucosidase 2 subunit beta (80K-H protein) (Glucosidase II subunit beta) (Protein kinase C substrate 60.1 kDa protein heavy chain) (PKCSH)	9	7	2	1.64459e+06	456934	390179	endoplasmic reticulum [GO:0005783]; endoplasmic reticulum lumen [GO:0005788]; glucosidase II complex [GO:0017177]; intracellular membrane-bounded organelle [GO:0043231]
Q14739	LBR_HUMAN	Delta(14)-sterol reductase LBR (Delta-14-SR) (EC 1.3.1.70) (3-beta-hydroxysterol Delta (14)-reductase) (C-14 sterol reductase) (C14SR) (Integral nuclear envelope inner membrane protein) (LMN2R) (Lamin-B receptor) (Sterol C14-reductase)	1	1	1	150047	208627	389986	cytoplasm [GO:0005737]; endoplasmic reticulum membrane [GO:0005789]; integral component of membrane [GO:0016021]; integral component of nuclear inner membrane [GO:0005639]; membrane [GO:0016020]; nuclear envelope [GO:0005635]; nuclear inner membrane [GO:0005637]; nuclear membrane [GO:0031965]; nucleus [GO:0005634]	TRANSMEM 212..232; /note="Helical"; /evidence="ECO:0000255"; TRANSMEM 258..278; /note="Helical"; /evidence="ECO:0000255"; TRANSMEM 299..319; /note="Helical"; /evidence="ECO:0000255"; TRANSMEM 326..346; /note="Helical"; /evidence="ECO:0000255"; TRANSMEM 386..406; /note="Helical"; /evidence="ECO:0000255"; TRANSMEM 447..467; /note="Helical"; /evidence="ECO:0000255"; TRANSMEM 481..501; /note="Helical…	TOPO_DOM 1..211; /note="Nuclear"; /evidence="ECO:0000255"	O
Q92643	GPI8_HUMAN	GPI-anchor transamidase (GPI transamidase) (EC 3.-.-.-) (GPI8 homolog) (hGPI8) (Phosphatidylinositol-glycan biosynthesis class K protein) (PIG-K)	7	7	7	1.55733e+06	1.18618e+06	1.91581e+06	endoplasmic reticulum membrane [GO:0005789]; GPI-anchor transamidase complex [GO:0042765]; membrane [GO:0016020]	TRANSMEM 368..388; /note="Helical"; /evidence="ECO:0000255"	TOPO_DOM 28..367; /note="Lumenal"; /evidence="ECO:0000255"; TOPO_DOM 389..395; /note="Cytoplasmic"; /evidence="ECO:0000255"	O
P01034	CYTC_HUMAN	Cystatin-C (Cystatin-3) (Gamma-trace) (Neuroendocrine basic polypeptide) (Post-gamma-globulin)	1		1	1.32167e+06		2.11419e+06	endoplasmic reticulum [GO:0005783]; endoplasmic reticulum lumen [GO:0005788]; extracellular exosome [GO:0070062]; extracellular region [GO:0005576]; extracellular space [GO:0005615]; ficolin-1-rich granule lumen [GO:1904813]; Golgi apparatus [GO:0005794]; plasma membrane [GO:0005886]; tertiary granule lumen [GO:1904724]
Q9BU23	LMF2_HUMAN	Lipase maturation factor 2 (Transmembrane protein 112B) (Transmembrane protein 153)	1	2		547785	304538		endoplasmic reticulum membrane [GO:0005789]; integral component of membrane [GO:0016021]; membrane [GO:0016020]	TRANSMEM 10..30; /note="Helical"; /evidence="ECO:0000255"; TRANSMEM 78..98; /note="Helical"; /evidence="ECO:0000255"; TRANSMEM 102..122; /note="Helical"; /evidence="ECO:0000255"; TRANSMEM 123..143; /note="Helical"; /evidence="ECO:0000255"; TRANSMEM 165..185; /note="Helical"; /evidence="ECO:0000255"; TRANSMEM 227..247; /note="Helical"; /evidence="ECO:0000255"; TRANSMEM 259..279; /note="Helical"; /…		O
P55145	MANF_HUMAN	Mesencephalic astrocyte-derived neurotrophic factor (Arginine-rich protein) (Protein ARMET)	26	16	24	5.15398e+06	2.77946e+06	5.3108e+06	cytosol [GO:0005829]; endoplasmic reticulum [GO:0005783]; endoplasmic reticulum lumen [GO:0005788]; extracellular region [GO:0005576]; extracellular space [GO:0005615]; nucleus [GO:0005634]; perinuclear region of cytoplasm [GO:0048471]; sarcoplasmic reticulum lumen [GO:0033018]
Q14165	MLEC_HUMAN	Malectin	13	11	16	1.58257e+06	2.01854e+06	1.61761e+06	endoplasmic reticulum [GO:0005783]; endoplasmic reticulum membrane [GO:0005789]; integral component of membrane [GO:0016021]; membrane [GO:0016020]; oligosaccharyltransferase complex [GO:0008250]; plasma membrane [GO:0005886]; specific granule membrane [GO:0035579]	TRANSMEM 270..290; /note="Helical"; /evidence="ECO:0000255"	TOPO_DOM 29..269; /note="Lumenal"; /evidence="ECO:0000255"; TOPO_DOM 291..292; /note="Cytoplasmic"; /evidence="ECO:0000255"	O
Q9UNW1	MINP1_HUMAN	Multiple inositol polyphosphate phosphatase 1 (EC 3.1.3.62) (2,3-bisphosphoglycerate 3-phosphatase) (2,3-BPG phosphatase) (EC 3.1.3.80) (Inositol (1,3,4,5)-tetrakisphosphate 3-phosphatase) (Ins(1,3,4,5)P(4) 3-phosphatase)	3	3	3	483976	518803	542771	endoplasmic reticulum [GO:0005783]; endoplasmic reticulum lumen [GO:0005788]; extracellular exosome [GO:0070062]
Q96G23	CERS2_HUMAN	Ceramide synthase 2 (CerS2) (LAG1 longevity assurance homolog 2) (SP260) (Sphingosine N-acyltransferase CERS2) (EC 2.3.1.24) (Tumor metastasis-suppressor gene 1 protein) (Very-long-chain ceramide synthase CERS2) (EC 2.3.1.297)	2	1		157077	338450		endoplasmic reticulum [GO:0005783]; endoplasmic reticulum membrane [GO:0005789]; integral component of membrane [GO:0016021]; membrane [GO:0016020]	TRANSMEM 41..61; /note="Helical"; /evidence="ECO:0000255"; TRANSMEM 140..160; /note="Helical"; /evidence="ECO:0000255"; TRANSMEM 181..201; /note="Helical"; /evidence="ECO:0000255"; TRANSMEM 209..229; /note="Helical"; /evidence="ECO:0000255"; TRANSMEM 264..284; /note="Helical"; /evidence="ECO:0000255"; TRANSMEM 304..324; /note="Helical"; /evidence="ECO:0000255"	TOPO_DOM 1..40; /note="Lumenal"; /evidence="ECO:0000305|PubMed:16263699, ECO:0000305|PubMed:19159218"; TOPO_DOM 325..380; /note="Cytoplasmic"; /evidence="ECO:0000305|PubMed:26887952"	O
Q07065	CKAP4_HUMAN	Cytoskeleton-associated protein 4 (63-kDa cytoskeleton-linking membrane protein) (Climp-63) (p63)	17	15	15	1.82704e+06	2.80955e+06	1.94491e+06	azurophil granule membrane [GO:0035577]; cytoplasmic ribonucleoprotein granule [GO:0036464]; cytoskeleton [GO:0005856]; cytosol [GO:0005829]; endoplasmic reticulum [GO:0005783]; endoplasmic reticulum lumen [GO:0005788]; endoplasmic reticulum membrane [GO:0005789]; extracellular exosome [GO:0070062]; integral component of membrane [GO:0016021]; lamellar body [GO:0042599]; lipid droplet [GO:0005811…	TRANSMEM 107..127; /note="Helical"; /evidence="ECO:0000255"	TOPO_DOM 1..106; /note="Cytoplasmic"; /evidence="ECO:0000255"; TOPO_DOM 128..602; /note="Extracellular"; /evidence="ECO:0000255"	O
P12109	CO6A1_HUMAN	Collagen alpha-1(VI) chain		2	2		142504	419887	collagen-containing extracellular matrix [GO:0062023]; collagen type VI trimer [GO:0005589]; endoplasmic reticulum lumen [GO:0005788]; extracellular exosome [GO:0070062]; extracellular region [GO:0005576]; extracellular space [GO:0005615]; lysosomal membrane [GO:0005765]; membrane [GO:0016020]; protein-containing complex [GO:0032991]; sarcolemma [GO:0042383]
O14967	CLGN_HUMAN	Calmegin	8	8	5	967803	1.10073e+06	902609	endoplasmic reticulum [GO:0005783]; endoplasmic reticulum membrane [GO:0005789]; integral component of membrane [GO:0016021]	TRANSMEM 472..492; /note="Helical"; /evidence="ECO:0000255"	TOPO_DOM 20..471; /note="Lumenal"; /evidence="ECO:0000255"; TOPO_DOM 493..610; /note="Cytoplasmic"; /evidence="ECO:0000255"	O
Q9Y2B0	CNPY2_HUMAN	Protein canopy homolog 2 (MIR-interacting saposin-like protein) (Putative secreted protein Zsig9) (Transmembrane protein 4)	6	7	8	5.70207e+06	8.00312e+06	3.08434e+06	endoplasmic reticulum [GO:0005783]
Q9BT09	CNPY3_HUMAN	Protein canopy homolog 3 (CTG repeat protein 4a) (Expanded repeat-domain protein CAG/CTG 5) (Protein associated with TLR4) (Trinucleotide repeat-containing gene 5 protein)	2	1	2	2.8827e+06	1.80998e+06	1.91427e+06	endoplasmic reticulum lumen [GO:0005788]
Q13217	DNJC3_HUMAN	DnaJ homolog subfamily C member 3 (Endoplasmic reticulum DNA J domain-containing protein 6) (ER-resident protein ERdj6) (ERdj6) (Interferon-induced, double-stranded RNA-activated protein kinase inhibitor) (Protein kinase inhibitor of 58 kDa) (Protein kina	12	8	6	661617	893422	460039	azurophil granule lumen [GO:0035578]; cytoplasm [GO:0005737]; cytosol [GO:0005829]; endoplasmic reticulum [GO:0005783]; endoplasmic reticulum lumen [GO:0005788]; extracellular exosome [GO:0070062]; extracellular region [GO:0005576]; extracellular vesicle [GO:1903561]; membrane [GO:0016020]; smooth endoplasmic reticulum [GO:0005790]
Q9H6E4	CC134_HUMAN	Coiled-coil domain-containing protein 134	3	1	2	1.21784e+06	1.17464e+06	1.33409e+06	endoplasmic reticulum [GO:0005783]; extracellular region [GO:0005576]; membrane [GO:0016020]; nucleus [GO:0005634]
P26885	FKBP2_HUMAN	Peptidyl-prolyl cis-trans isomerase FKBP2 (PPIase FKBP2) (EC 5.2.1.8) (13 kDa FK506-binding protein) (13 kDa FKBP) (FKBP-13) (FK506-binding protein 2) (FKBP-2) (Immunophilin FKBP13) (Rotamase)	5	9	9	1.19462e+06	1.07041e+06	1.9478e+06	endoplasmic reticulum [GO:0005783]; endoplasmic reticulum membrane [GO:0005789]			O
P50402	EMD_HUMAN	Emerin	2		1	502489		306740	cytoplasm [GO:0005737]; cytosol [GO:0005829]; endoplasmic reticulum [GO:0005783]; integral component of membrane [GO:0016021]; membrane [GO:0016020]; microtubule [GO:0005874]; nuclear envelope [GO:0005635]; nuclear inner membrane [GO:0005637]; nuclear membrane [GO:0031965]; nuclear outer membrane [GO:0005640]; nucleoplasm [GO:0005654]; spindle [GO:0005819]	TRANSMEM 223..243; /note="Helical"; /evidence="ECO:0000255"		O
Q969X5	ERGI1_HUMAN	Endoplasmic reticulum-Golgi intermediate compartment protein 1 (ER-Golgi intermediate compartment 32 kDa protein) (ERGIC-32)	7	4	7	1.00605e+06	902694	922259	COPII-coated ER to Golgi transport vesicle [GO:0030134]; endoplasmic reticulum [GO:0005783]; endoplasmic reticulum-Golgi intermediate compartment [GO:0005793]; endoplasmic reticulum-Golgi intermediate compartment membrane [GO:0033116]; integral component of endoplasmic reticulum membrane [GO:0030176]; integral component of Golgi membrane [GO:0030173]; intracellular membrane-bounded organelle [GO:…	TRANSMEM 27..47; /note="Helical"; /evidence="ECO:0000255"; TRANSMEM 255..275; /note="Helical"; /evidence="ECO:0000255"	TOPO_DOM 1..26; /note="Cytoplasmic"; /evidence="ECO:0000255"; TOPO_DOM 48..254; /note="Lumenal"; /evidence="ECO:0000255"; TOPO_DOM 276..290; /note="Cytoplasmic"; /evidence="ECO:0000255"	O
Q9Y282	ERGI3_HUMAN	Endoplasmic reticulum-Golgi intermediate compartment protein 3 (Serologically defined breast cancer antigen NY-BR-84)	1	1	2	433707	292349	461014	COPII-coated ER to Golgi transport vesicle [GO:0030134]; endoplasmic reticulum [GO:0005783]; endoplasmic reticulum-Golgi intermediate compartment membrane [GO:0033116]; integral component of endoplasmic reticulum membrane [GO:0030176]; integral component of Golgi membrane [GO:0030173]; membrane [GO:0016020]	TRANSMEM 26..46; /note="Helical"; /evidence="ECO:0000255"; TRANSMEM 342..362; /note="Helical"; /evidence="ECO:0000255"	TOPO_DOM 1..25; /note="Cytoplasmic"; /evidence="ECO:0000255"; TOPO_DOM 47..341; /note="Lumenal"; /evidence="ECO:0000255"; TOPO_DOM 363..383; /note="Cytoplasmic"; /evidence="ECO:0000255"	O
Q96DZ1	ERLEC_HUMAN	Endoplasmic reticulum lectin 1 (ER lectin) (Erlectin) (XTP3-transactivated gene B protein)	3	3		431337	297723		endoplasmic reticulum lumen [GO:0005788]; endoplasmic reticulum quality control compartment [GO:0044322]
Q86YB8	ERO1B_HUMAN	ERO1-like protein beta (ERO1-L-beta) (EC 1.8.4.-) (Endoplasmic reticulum oxidoreductase beta) (Endoplasmic reticulum oxidoreductin-1-like protein B) (Oxidoreductin-1-L-beta)	3	2	4	838123	1.09844e+06	709952	endoplasmic reticulum [GO:0005783]; endoplasmic reticulum membrane [GO:0005789]			O
Q9BRR6	ADPGK_HUMAN	ADP-dependent glucokinase (ADP-GK) (ADPGK) (EC 2.7.1.147) (RbBP-35)	4	2	5	670797	855636	669200	endoplasmic reticulum [GO:0005783]; endoplasmic reticulum membrane [GO:0005789]; extracellular region [GO:0005576]; membrane [GO:0016020]			O
Q9NPA0	EMC7_HUMAN	ER membrane protein complex subunit 7	7	9	5	2.49935e+06	1.65402e+06	1.45839e+06	EMC complex [GO:0072546]; integral component of endoplasmic reticulum membrane [GO:0030176]; integral component of membrane [GO:0016021]	TRANSMEM 160..180; /note="Helical"; /evidence="ECO:0000255"	TOPO_DOM 24..159; /note="Lumenal"; /evidence="ECO:0000269|PubMed:32439656"; TOPO_DOM 181..242; /note="Cytoplasmic"; /evidence="ECO:0000269|PubMed:32439656"	O
Q9BZQ6	EDEM3_HUMAN	ER degradation-enhancing alpha-mannosidase-like protein 3 (EC 3.2.1.113) (Alpha-1,2-mannosidase EDEM3)	1		3	450780		379877	endoplasmic reticulum lumen [GO:0005788]; endoplasmic reticulum quality control compartment [GO:0044322]; membrane [GO:0016020]
Q8IXB1	DJC10_HUMAN	DnaJ homolog subfamily C member 10 (EC 1.8.4.-) (Endoplasmic reticulum DNA J domain-containing protein 5) (ER-resident protein ERdj5) (ERdj5) (Macrothioredoxin) (MTHr)	18	20	15	1.1815e+06	936058	668397	endoplasmic reticulum [GO:0005783]; endoplasmic reticulum chaperone complex [GO:0034663]; endoplasmic reticulum lumen [GO:0005788]; membrane [GO:0016020]
Q9BW60	ELOV1_HUMAN	Elongation of very long chain fatty acids protein 1 (EC 2.3.1.199) (3-keto acyl-CoA synthase ELOVL1) (ELOVL fatty acid elongase 1) (ELOVL FA elongase 1) (Very long chain 3-ketoacyl-CoA synthase 1) (Very long chain 3-oxoacyl-CoA synthase 1)		2	1		199197	154798	endoplasmic reticulum [GO:0005783]; endoplasmic reticulum membrane [GO:0005789]; integral component of endoplasmic reticulum membrane [GO:0030176]; membrane [GO:0016020]	TRANSMEM 23..43; /note="Helical"; /evidence="ECO:0000255|HAMAP-Rule:MF_03201"; TRANSMEM 61..81; /note="Helical"; /evidence="ECO:0000255|HAMAP-Rule:MF_03201"; TRANSMEM 110..130; /note="Helical"; /evidence="ECO:0000255|HAMAP-Rule:MF_03201"; TRANSMEM 137..154; /note="Helical"; /evidence="ECO:0000255|HAMAP-Rule:MF_03201"; TRANSMEM 176..196; /note="Helical"; /evidence="ECO:0000255|HAMAP-Rule:MF_03201"…		O
P10321	HLAC_HUMAN	HLA class I histocompatibility antigen, C alpha chain (HLA-C) (HLA-Cw) (Human leukocyte antigen C)	5	6	4	472320	336366	551840	cell surface [GO:0009986]; early endosome membrane [GO:0031901]; endoplasmic reticulum [GO:0005783]; ER to Golgi transport vesicle membrane [GO:0012507]; extracellular exosome [GO:0070062]; Golgi apparatus [GO:0005794]; Golgi membrane [GO:0000139]; integral component of lumenal side of endoplasmic reticulum membrane [GO:0071556]; integral component of plasma membrane [GO:0005887]; membrane [GO:00…	TRANSMEM 309..333; /note="Helical"; /evidence="ECO:0000255"	TOPO_DOM 25..308; /note="Extracellular"; /evidence="ECO:0000255"; TOPO_DOM 334..366; /note="Cytoplasmic"; /evidence="ECO:0000255"	O
P27824	CALX_HUMAN	Calnexin (IP90) (Major histocompatibility complex class I antigen-binding protein p88) (p90)	65	56	51	2.28012e+07	1.51506e+07	1.78046e+07	axon [GO:0030424]; dendrite cytoplasm [GO:0032839]; dendritic spine [GO:0043197]; endoplasmic reticulum [GO:0005783]; endoplasmic reticulum lumen [GO:0005788]; endoplasmic reticulum membrane [GO:0005789]; endoplasmic reticulum quality control compartment [GO:0044322]; extracellular exosome [GO:0070062]; glutamatergic synapse [GO:0098978]; integral component of lumenal side of endoplasmic reticulu…	TRANSMEM 482..502; /note="Helical"; /evidence="ECO:0000255"	TOPO_DOM 21..481; /note="Lumenal"; /evidence="ECO:0000255"; TOPO_DOM 503..592; /note="Cytoplasmic"; /evidence="ECO:0000255"	O		O
Q96S66	CLCC1_HUMAN	Chloride channel CLIC-like protein 1 (Mid-1-related chloride channel protein 1)	7	6	7	1.3691e+06	1.1751e+06	1.20885e+06	chloride channel complex [GO:0034707]; endoplasmic reticulum [GO:0005783]; endoplasmic reticulum membrane [GO:0005789]; Golgi membrane [GO:0000139]; intracellular membrane-bounded organelle [GO:0043231]; membrane [GO:0016020]; mitochondria-associated endoplasmic reticulum membrane [GO:0044233]; nuclear membrane [GO:0031965]	TRANSMEM 185..205; /note="Helical"; /evidence="ECO:0000255"; TRANSMEM 217..237; /note="Helical"; /evidence="ECO:0000255"; TRANSMEM 330..350; /note="Helical"; /evidence="ECO:0000255"		O		O
P51572	BAP31_HUMAN	B-cell receptor-associated protein 31 (BCR-associated protein 31) (Bap31) (6C6-AG tumor-associated antigen) (Protein CDM) (p28)	14	11	10	1.75489e+07	1.49868e+07	1.23329e+07	clathrin-coated vesicle [GO:0030136]; cytosol [GO:0005829]; endoplasmic reticulum [GO:0005783]; endoplasmic reticulum-Golgi intermediate compartment membrane [GO:0033116]; endoplasmic reticulum membrane [GO:0005789]; Golgi cisterna membrane [GO:0032580]; Golgi membrane [GO:0000139]; integral component of lumenal side of endoplasmic reticulum membrane [GO:0071556]; integral component of plasma mem…	TRANSMEM 7..27; /note="Helical"; /evidence="ECO:0000255"; TRANSMEM 44..64; /note="Helical"; /evidence="ECO:0000255"; TRANSMEM 103..123; /note="Helical"; /evidence="ECO:0000255"	TOPO_DOM 2..6; /note="Lumenal"; /evidence="ECO:0000255"; TOPO_DOM 28..43; /note="Cytoplasmic"; /evidence="ECO:0000255"; TOPO_DOM 65..102; /note="Lumenal"; /evidence="ECO:0000255"; TOPO_DOM 124..246; /note="Cytoplasmic"; /evidence="ECO:0000255"	O		O
P14618	KPYM_HUMAN	Pyruvate kinase PKM (EC 2.7.1.40) (Cytosolic thyroid hormone-binding protein) (CTHBP) (Opa-interacting protein 3) (OIP-3) (Pyruvate kinase 2/3) (Pyruvate kinase muscle isozyme) (Thyroid hormone-binding protein 1) (THBP1) (Tumor M2-PK) (p58)	1	1	2	106797	620114	550751	cilium [GO:0005929]; collagen-containing extracellular matrix [GO:0062023]; cytoplasm [GO:0005737]; cytosol [GO:0005829]; extracellular exosome [GO:0070062]; extracellular region [GO:0005576]; extracellular vesicle [GO:1903561]; ficolin-1-rich granule lumen [GO:1904813]; mitochondrion [GO:0005739]; nucleus [GO:0005634]; rough endoplasmic reticulum [GO:0005791]; secretory granule lumen [GO:0034774…
P11021	BIP_HUMAN	Endoplasmic reticulum chaperone BiP (EC 3.6.4.10) (78 kDa glucose-regulated protein) (GRP-78) (Binding-immunoglobulin protein) (BiP) (Heat shock protein 70 family protein 5) (HSP70 family protein 5) (Heat shock protein family A member 5) (Immunoglobulin h	168	166	179	1.79999e+07	1.5683e+07	1.40503e+07	cell surface [GO:0009986]; cytoplasm [GO:0005737]; cytosol [GO:0005829]; endoplasmic reticulum [GO:0005783]; endoplasmic reticulum chaperone complex [GO:0034663]; endoplasmic reticulum-Golgi intermediate compartment [GO:0005793]; endoplasmic reticulum lumen [GO:0005788]; endoplasmic reticulum membrane [GO:0005789]; extracellular exosome [GO:0070062]; focal adhesion [GO:0005925]; integral componen…			O
P0DMV9	HS71B_HUMAN	Heat shock 70 kDa protein 1B (Heat shock 70 kDa protein 2) (HSP70-2) (HSP70.2)	11	5	8	648702	524594	750688	aggresome [GO:0016235]; blood microparticle [GO:0072562]; centriole [GO:0005814]; centrosome [GO:0005813]; cytoplasm [GO:0005737]; cytosol [GO:0005829]; endoplasmic reticulum [GO:0005783]; extracellular exosome [GO:0070062]; extracellular region [GO:0005576]; ficolin-1-rich granule lumen [GO:1904813]; focal adhesion [GO:0005925]; inclusion body [GO:0016234]; mitochondrion [GO:0005739]; nuclear sp…
P35613	BASI_HUMAN	Basigin (5F7) (Collagenase stimulatory factor) (Extracellular matrix metalloproteinase inducer) (EMMPRIN) (Hepatoma-associated antigen) (HAb18G) (Leukocyte activation antigen M6) (OK blood group antigen) (Tumor cell-derived collagenase stimulatory factor)	3	2	2	1.0202e+06	1.0721e+06	536435	acrosomal membrane [GO:0002080]; axon [GO:0030424]; basolateral plasma membrane [GO:0016323]; endoplasmic reticulum membrane [GO:0005789]; endosome [GO:0005768]; extracellular exosome [GO:0070062]; focal adhesion [GO:0005925]; Golgi membrane [GO:0000139]; integral component of plasma membrane [GO:0005887]; intracellular membrane-bounded organelle [GO:0043231]; melanosome [GO:0042470]; membrane [G…	TRANSMEM 324..344; /note="Helical"; /evidence="ECO:0000255"	TOPO_DOM 138..323; /note="Extracellular"; /evidence="ECO:0000250|UniProtKB:P26453"; TOPO_DOM 345..385; /note="Cytoplasmic"; /evidence="ECO:0000250|UniProtKB:P26453"	O
Q96AY3	FKB10_HUMAN	Peptidyl-prolyl cis-trans isomerase FKBP10 (PPIase FKBP10) (EC 5.2.1.8) (65 kDa FK506-binding protein) (65 kDa FKBP) (FKBP-65) (FK506-binding protein 10) (FKBP-10) (Immunophilin FKBP65) (Rotamase)	12	9	8	611762	760285	923827	endoplasmic reticulum [GO:0005783]; endoplasmic reticulum lumen [GO:0005788]; membrane [GO:0016020]; mitochondrial intermembrane space [GO:0005758]
P48723	HSP13_HUMAN	Heat shock 70 kDa protein 13 (Microsomal stress-70 protein ATPase core) (Stress-70 protein chaperone microsome-associated 60 kDa protein)	1	2	3	2.86268e+06	1.74525e+06	1.74353e+06	cytoplasm [GO:0005737]; endoplasmic reticulum [GO:0005783]; extracellular exosome [GO:0070062]; intracellular membrane-bounded organelle [GO:0043231]; mitochondrion [GO:0005739]
O95674	CDS2_HUMAN	Phosphatidate cytidylyltransferase 2 (EC 2.7.7.41) (CDP-DAG synthase 2) (CDP-DG synthase 2) (CDP-diacylglycerol synthase 2) (CDS 2) (CDP-diglyceride pyrophosphorylase 2) (CDP-diglyceride synthase 2) (CTP:phosphatidate cytidylyltransferase 2)	3	4	3	807162	813385	561509	endoplasmic reticulum [GO:0005783]; endoplasmic reticulum membrane [GO:0005789]; integral component of membrane [GO:0016021]; membrane [GO:0016020]; mitochondrial inner membrane [GO:0005743]	TRANSMEM 79..99; /note="Helical"; /evidence="ECO:0000255"; TRANSMEM 132..152; /note="Helical"; /evidence="ECO:0000255"; TRANSMEM 166..186; /note="Helical"; /evidence="ECO:0000255"; TRANSMEM 213..233; /note="Helical"; /evidence="ECO:0000255"; TRANSMEM 262..282; /note="Helical"; /evidence="ECO:0000255"; TRANSMEM 340..360; /note="Helical"; /evidence="ECO:0000255"		O
O00429	DNM1L_HUMAN	Dynamin-1-like protein (EC 3.6.5.5) (Dnm1p/Vps1p-like protein) (DVLP) (Dynamin family member proline-rich carboxyl-terminal domain less) (Dymple) (Dynamin-like protein) (Dynamin-like protein 4) (Dynamin-like protein IV) (HdynIV) (Dynamin-related protein 1	1		1	929657		1.01369e+06	brush border [GO:0005903]; clathrin-coated pit [GO:0005905]; cytoplasm [GO:0005737]; cytosol [GO:0005829]; endoplasmic reticulum [GO:0005783]; endoplasmic reticulum membrane [GO:0005789]; Golgi apparatus [GO:0005794]; intracellular membrane-bounded organelle [GO:0043231]; membrane [GO:0016020]; microtubule [GO:0005874]; mitochondrial outer membrane [GO:0005741]; mitochondrion [GO:0005739]; perinu…			O	O
Q96AG4	LRC59_HUMAN	Leucine-rich repeat-containing protein 59 (Ribosome-binding protein p34) (p34) [Cleaved into: Leucine-rich repeat-containing protein 59, N-terminally processed]	8	9	8	1.93849e+06	1.52563e+06	1.80172e+06	endoplasmic reticulum [GO:0005783]; endoplasmic reticulum membrane [GO:0005789]; integral component of membrane [GO:0016021]; membrane [GO:0016020]; mitochondrial nucleoid [GO:0042645]; nuclear envelope [GO:0005635]	TRANSMEM 245..265; /note="Helical"; /evidence="ECO:0000255"	TOPO_DOM 1..244; /note="Cytoplasmic"; /evidence="ECO:0000255"; TOPO_DOM 266..307; /note="Lumenal"; /evidence="ECO:0000255"	O
P13674	P4HA1_HUMAN	Prolyl 4-hydroxylase subunit alpha-1 (4-PH alpha-1) (EC 1.14.11.2) (Procollagen-proline,2-oxoglutarate-4-dioxygenase subunit alpha-1)	9	8	12	1.66633e+06	1.021e+06	1.15649e+06	endoplasmic reticulum [GO:0005783]; endoplasmic reticulum lumen [GO:0005788]; intracellular membrane-bounded organelle [GO:0043231]; membrane [GO:0016020]; mitochondrion [GO:0005739]; procollagen-proline 4-dioxygenase complex [GO:0016222]
Q92542	NICA_HUMAN	Nicastrin	1	1	2	507256	265030	222631	azurophil granule membrane [GO:0035577]; early endosome [GO:0005769]; endoplasmic reticulum [GO:0005783]; endosome membrane [GO:0010008]; extracellular exosome [GO:0070062]; focal adhesion [GO:0005925]; gamma-secretase complex [GO:0070765]; Golgi apparatus [GO:0005794]; integral component of membrane [GO:0016021]; integral component of plasma membrane [GO:0005887]; integral component of presynapt…	TRANSMEM 670..690; /note="Helical"; /evidence="ECO:0000305|PubMed:26280335, ECO:0000305|PubMed:26776682"	TOPO_DOM 34..669; /note="Extracellular"; /evidence="ECO:0000305|PubMed:26280335, ECO:0000305|PubMed:26776682"; TOPO_DOM 691..709; /note="Cytoplasmic"; /evidence="ECO:0000305|PubMed:26280335, ECO:0000305|PubMed:26776682"	O
Q9UMX5	NENF_HUMAN	Neudesin (Cell immortalization-related protein 2) (Neuron-derived neurotrophic factor) (Protein GIG47) (Secreted protein of unknown function) (SPUF protein)	7	6	11	2.66009e+06	2.55987e+06	2.65048e+06	endomembrane system [GO:0012505]; endoplasmic reticulum [GO:0005783]; extracellular space [GO:0005615]; membrane [GO:0016020]; mitochondrion [GO:0005739]
O43292	GPAA1_HUMAN	Glycosylphosphatidylinositol anchor attachment 1 protein (GPI anchor attachment protein 1) (GAA1 protein homolog) (hGAA1)		1	1		210757	200810	centrosome [GO:0005813]; cytosol [GO:0005829]; endoplasmic reticulum [GO:0005783]; endoplasmic reticulum membrane [GO:0005789]; GPI-anchor transamidase complex [GO:0042765]; membrane [GO:0016020]; mitochondrion [GO:0005739]	TRANSMEM 25..45; /note="Helical"; /evidence="ECO:0000255"; TRANSMEM 369..389; /note="Helical"; /evidence="ECO:0000255"; TRANSMEM 428..448; /note="Helical"; /evidence="ECO:0000255"; TRANSMEM 459..479; /note="Helical"; /evidence="ECO:0000255"; TRANSMEM 496..516; /note="Helical"; /evidence="ECO:0000255"; TRANSMEM 544..564; /note="Helical"; /evidence="ECO:0000255"; TRANSMEM 600..620; /note="Helical";…	TOPO_DOM 2..24; /note="Cytoplasmic"; /evidence="ECO:0000255"; TOPO_DOM 46..368; /note="Lumenal"; /evidence="ECO:0000255"; TOPO_DOM 390..427; /note="Cytoplasmic"; /evidence="ECO:0000255"; TOPO_DOM 449..458; /note="Lumenal"; /evidence="ECO:0000255"; TOPO_DOM 480..495; /note="Cytoplasmic"; /evidence="ECO:0000255"; TOPO_DOM 517..543; /note="Lumenal"; /evidence="ECO:0000255"; TOPO_DOM 565..599; /note=…	O
Q8N5K1	CISD2_HUMAN	CDGSH iron-sulfur domain-containing protein 2 (Endoplasmic reticulum intermembrane small protein) (MitoNEET-related 1 protein) (Miner1) (Nutrient-deprivation autophagy factor-1) (NAF-1)	1	2	1	5.49728e+06	4.19001e+06	5.72511e+06	endoplasmic reticulum [GO:0005783]; endoplasmic reticulum membrane [GO:0005789]; integral component of membrane [GO:0016021]; membrane [GO:0016020]; mitochondrial outer membrane [GO:0005741]; perinuclear endoplasmic reticulum [GO:0097038]; protein-containing complex [GO:0032991]	TRANSMEM 38..60; /note="Helical"; /evidence="ECO:0000255"	TOPO_DOM 2..37; /note="Lumenal"; /evidence="ECO:0000255"; TOPO_DOM 61..135; /note="Cytoplasmic"; /evidence="ECO:0000255"	O	O
P21796	VDAC1_HUMAN	Voltage-dependent anion-selective channel protein 1 (VDAC-1) (hVDAC1) (Outer mitochondrial membrane protein porin 1) (Plasmalemmal porin) (Porin 31HL) (Porin 31HM)	2	2		609031	766304		extracellular exosome [GO:0070062]; membrane [GO:0016020]; membrane raft [GO:0045121]; mitochondrial membrane [GO:0031966]; mitochondrial nucleoid [GO:0042645]; mitochondrial outer membrane [GO:0005741]; mitochondrial permeability transition pore complex [GO:0005757]; mitochondrion [GO:0005739]; nucleus [GO:0005634]; plasma membrane [GO:0005886]; pore complex [GO:0046930]	TRANSMEM 26..35; /note="Beta stranded"; /evidence="ECO:0000269|PubMed:18755977, ECO:0000269|PubMed:18832158"; TRANSMEM 39..47; /note="Beta stranded"; /evidence="ECO:0000269|PubMed:18755977, ECO:0000269|PubMed:18832158"; TRANSMEM 54..64; /note="Beta stranded"; /evidence="ECO:0000269|PubMed:18755977, ECO:0000269|PubMed:18832158"; TRANSMEM 69..76; /note="Beta stranded"; /evidence="ECO:0000269|PubMed…			O
P07900	HS90A_HUMAN	Heat shock protein HSP 90-alpha (EC 3.6.4.10) (Heat shock 86 kDa) (HSP 86) (HSP86) (Lipopolysaccharide-associated protein 2) (LAP-2) (LPS-associated protein 2) (Renal carcinoma antigen NY-REN-38)	1	2	2	566990	299180	563582	axonal growth cone [GO:0044295]; cytoplasm [GO:0005737]; cytosol [GO:0005829]; dendritic growth cone [GO:0044294]; endocytic vesicle lumen [GO:0071682]; extracellular exosome [GO:0070062]; extracellular region [GO:0005576]; ficolin-1-rich granule lumen [GO:1904813]; lysosomal lumen [GO:0043202]; melanosome [GO:0042470]; membrane [GO:0016020]; mitochondrion [GO:0005739]; myelin sheath [GO:0043209]…
Q15165	PON2_HUMAN	Serum paraoxonase/arylesterase 2 (PON 2) (EC 3.1.1.2) (EC 3.1.1.81) (Aromatic esterase 2) (A-esterase 2) (Serum aryldialkylphosphatase 2)		3	3		167440	224904	extracellular region [GO:0005576]; lysosome [GO:0005764]; mitochondrion [GO:0005739]; nucleus [GO:0005634]; plasma membrane [GO:0005886]
Q15818	NPTX1_HUMAN	Neuronal pentraxin-1 (NP1) (Neuronal pentraxin I) (NP-I)	2	1		193011	550190		glutamatergic synapse [GO:0098978]; mitochondrion [GO:0005739]; neuron projection [GO:0043005]; plasma membrane [GO:0005886]; synaptic cleft [GO:0043083]; transport vesicle [GO:0030133]
Q96ES6	MFSD3_HUMAN	Major facilitator superfamily domain-containing protein 3	2	2	2	192087	197902	151225	integral component of membrane [GO:0016021]	TRANSMEM 10..30; /note="Helical"; /evidence="ECO:0000255"; TRANSMEM 40..60; /note="Helical"; /evidence="ECO:0000255"; TRANSMEM 73..93; /note="Helical"; /evidence="ECO:0000255"; TRANSMEM 94..114; /note="Helical"; /evidence="ECO:0000255"; TRANSMEM 138..158; /note="Helical"; /evidence="ECO:0000255"; TRANSMEM 166..186; /note="Helical"; /evidence="ECO:0000255"; TRANSMEM 209..229; /note="Helical"; /evi…
Q9UHG3	PCYOX_HUMAN	Prenylcysteine oxidase 1 (EC 1.8.3.5) (Prenylcysteine lyase)	12	9	8	1.52114e+06	1.17469e+06	2.62517e+06	extracellular exosome [GO:0070062]; lysosome [GO:0005764]; plasma membrane [GO:0005886]; very-low-density lipoprotein particle [GO:0034361]
O14737	PDCD5_HUMAN	Programmed cell death protein 5 (TF-1 cell apoptosis-related protein 19) (Protein TFAR19)		1	1		752299	389179	cytoplasm [GO:0005737]; cytosol [GO:0005829]; extracellular exosome [GO:0070062]; nucleus [GO:0005634]
P09651	ROA1_HUMAN	Heterogeneous nuclear ribonucleoprotein A1 (hnRNP A1) (Helix-destabilizing protein) (Single-strand RNA-binding protein) (hnRNP core protein A1) [Cleaved into: Heterogeneous nuclear ribonucleoprotein A1, N-terminally processed]		1	1		143893	105203	catalytic step 2 spliceosome [GO:0071013]; cytoplasm [GO:0005737]; extracellular exosome [GO:0070062]; membrane [GO:0016020]; nucleoplasm [GO:0005654]; nucleus [GO:0005634]; ribonucleoprotein complex [GO:1990904]; spliceosomal complex [GO:0005681]
P37802	TAGL2_HUMAN	Transgelin-2 (Epididymis tissue protein Li 7e) (SM22-alpha homolog)	1		1	994490		1.4089e+06	cytoskeleton [GO:0005856]; cytosol [GO:0005829]; extracellular exosome [GO:0070062]; extracellular region [GO:0005576]; vesicle [GO:0031982]
Q9H330	TM245_HUMAN	Transmembrane protein 245 (Protein CG-2)	1	1		982768	961355		integral component of membrane [GO:0016021]	TRANSMEM 60..80; /note="Helical"; /evidence="ECO:0000255"; TRANSMEM 119..139; /note="Helical"; /evidence="ECO:0000255"; TRANSMEM 148..168; /note="Helical"; /evidence="ECO:0000255"; TRANSMEM 185..205; /note="Helical"; /evidence="ECO:0000255"; TRANSMEM 219..239; /note="Helical"; /evidence="ECO:0000255"; TRANSMEM 241..261; /note="Helical"; /evidence="ECO:0000255"; TRANSMEM 354..374; /note="Helical";…
Q99805	TM9S2_HUMAN	Transmembrane 9 superfamily member 2 (p76)	1	1	1	205426	92187.6	202665	cytoskeleton [GO:0005856]; endosome [GO:0005768]; endosome membrane [GO:0010008]; extracellular exosome [GO:0070062]; Golgi apparatus [GO:0005794]; integral component of plasma membrane [GO:0005887]; membrane [GO:0016020]	TRANSMEM 301..321; /note="Helical"; /evidence="ECO:0000255"; TRANSMEM 375..395; /note="Helical"; /evidence="ECO:0000255"; TRANSMEM 399..419; /note="Helical"; /evidence="ECO:0000255"; TRANSMEM 438..458; /note="Helical"; /evidence="ECO:0000255"; TRANSMEM 467..487; /note="Helical"; /evidence="ECO:0000255"; TRANSMEM 523..543; /note="Helical"; /evidence="ECO:0000255"; TRANSMEM 555..575; /note="Helical…	TOPO_DOM 29..300; /note="Lumenal"; /evidence="ECO:0000255"; TOPO_DOM 322..374; /note="Cytoplasmic"; /evidence="ECO:0000255"; TOPO_DOM 396..398; /note="Lumenal"; /evidence="ECO:0000255"; TOPO_DOM 420..437; /note="Cytoplasmic"; /evidence="ECO:0000255"; TOPO_DOM 459..466; /note="Lumenal"; /evidence="ECO:0000255"; TOPO_DOM 488..522; /note="Cytoplasmic"; /evidence="ECO:0000255"; TOPO_DOM 544..554; /no…
Q9BWS9	CHID1_HUMAN	Chitinase domain-containing protein 1 (Stabilin-1-interacting chitinase-like protein) (SI-CLP)	15	14	11	1.27698e+06	1.31893e+06	1.19542e+06	extracellular exosome [GO:0070062]; extracellular region [GO:0005576]; extracellular space [GO:0005615]; late endosome [GO:0005770]; lysosomal lumen [GO:0043202]; lysosome [GO:0005764]; membrane [GO:0016020]; nucleus [GO:0005634]; trans-Golgi network [GO:0005802]
Q08380	LG3BP_HUMAN	Galectin-3-binding protein (Basement membrane autoantigen p105) (Lectin galactoside-binding soluble 3-binding protein) (Mac-2-binding protein) (MAC2BP) (Mac-2 BP) (Tumor-associated antigen 90K)	1		1	1.79911e+06		2.50071e+06	blood microparticle [GO:0072562]; collagen-containing extracellular matrix [GO:0062023]; extracellular exosome [GO:0070062]; extracellular region [GO:0005576]; extracellular space [GO:0005615]; membrane [GO:0016020]; platelet dense granule lumen [GO:0031089]
Q6RI45	BRWD3_HUMAN	Bromodomain and WD repeat-containing protein 3	2	1	1	709050	1.34824e+06	1.07269e+06	nucleus [GO:0005634]
P11717	MPRI_HUMAN	Cation-independent mannose-6-phosphate receptor (CI Man-6-P receptor) (CI-MPR) (M6PR) (300 kDa mannose 6-phosphate receptor) (MPR 300) (Insulin-like growth factor 2 receptor) (Insulin-like growth factor II receptor) (IGF-II receptor) (M6P/IGF2 receptor) (	3	1	2	646377	329689	948752	cell surface [GO:0009986]; clathrin coat [GO:0030118]; clathrin-coated endocytic vesicle membrane [GO:0030669]; early endosome [GO:0005769]; endocytic vesicle [GO:0030139]; endosome [GO:0005768]; endosome membrane [GO:0010008]; extracellular exosome [GO:0070062]; focal adhesion [GO:0005925]; Golgi apparatus [GO:0005794]; Golgi membrane [GO:0000139]; integral component of plasma membrane [GO:00058…	TRANSMEM 2305..2327; /note="Helical"; /evidence="ECO:0000255"	TOPO_DOM 41..2304; /note="Lumenal"; /evidence="ECO:0000269|PubMed:2957598"; TOPO_DOM 2328..2491; /note="Cytoplasmic"; /evidence="ECO:0000269|PubMed:2957598"
Q9NYL4	FKB11_HUMAN	Peptidyl-prolyl cis-trans isomerase FKBP11 (PPIase FKBP11) (EC 5.2.1.8) (19 kDa FK506-binding protein) (19 kDa FKBP) (FKBP-19) (FK506-binding protein 11) (FKBP-11) (Rotamase)	5	3	3	3.41667e+06	2.01474e+06	1.72105e+06	integral component of membrane [GO:0016021]; membrane [GO:0016020]	TRANSMEM 156..176; /note="Helical"; /evidence="ECO:0000255"
Q6UWU4	CF089_HUMAN	Bombesin receptor-activated protein C6orf89 (Amfion)	1		1	1897746		1.59882e+06	cytoplasm [GO:0005737]; Golgi membrane [GO:0000139]; integral component of membrane [GO:0016021]; midbody [GO:0030496]; nucleolus [GO:0005730]; plasma membrane [GO:0005886]	TRANSMEM 59..79; /note="Helical"; /evidence="ECO:0000255"	TOPO_DOM 1..58; /note="Cytoplasmic"; /evidence="ECO:0000305|PubMed:23460338"; TOPO_DOM 80..347; /note="Extracellular"; /evidence="ECO:0000305|PubMed:23460338"
P60842	IF4A1_HUMAN	Eukaryotic initiation factor 4A-I (eIF-4A-I) (eIF4A-I) (EC 3.6.4.13) (ATP-dependent RNA helicase eIF4A-1)	2	1	1	2.18892e+06	937668	1.02895e+06	cytoplasm [GO:0005737]; cytosol [GO:0005829]; eukaryotic translation initiation factor 4F complex [GO:0016281]; extracellular exosome [GO:0070062]; membrane [GO:0016020]
Q9UN81	LORF1_HUMAN	LINE-1 retrotransposable element ORF1 protein (L1ORF1p) (LINE retrotransposable element 1) (LINE1 retrotransposable element 1)	3	2	3	4802056	4.68327e+06	3.95627e+06	cytoplasm [GO:0005737]; cytoplasmic ribonucleoprotein granule [GO:0036464]; cytoplasmic stress granule [GO:0010494]; nucleolus [GO:0005730]; ribonucleoprotein complex [GO:1990904]
A6PVS8	LRIQ3_HUMAN	Leucine-rich repeat and IQ domain-containing protein 3 (Leucine-rich repeat-containing protein 44)	1	5	3	2.68485e+06	1.10198e+06	1.77198e+06
Q6N075	MFSD5_HUMAN	Molybdate-anion transporter (Major facilitator superfamily domain-containing protein 5) (Molybdate transporter 2 homolog) (hsMOT2)		1	1		181301	220488	integral component of membrane [GO:0016021]; membrane [GO:0016020]; plasma membrane [GO:0005886]	TRANSMEM 1..21; /note="Helical"; /evidence="ECO:0000255"; TRANSMEM 43..63; /note="Helical"; /evidence="ECO:0000255"; TRANSMEM 79..99; /note="Helical"; /evidence="ECO:0000255"; TRANSMEM 128..148; /note="Helical"; /evidence="ECO:0000255"; TRANSMEM 174..194; /note="Helical"; /evidence="ECO:0000255"; TRANSMEM 195..215; /note="Helical"; /evidence="ECO:0000255"; TRANSMEM 249..269; /note="Helical"; /evi…
O43505	B4GA1_HUMAN	Beta-1,4-glucuronyltransferase 1 (EC 2.4.1.-) (I-beta-1,3-N-acetylglucosaminyltransferase) (iGnT) (N-acetyllactosaminide beta-1,3-N-acetylglucosaminyltransferase) (Poly-N-acetyllactosamine extension enzyme) (UDP-GlcNAc:betaGal beta-1,3-N-acetylglucosaminy	1	1	1	537489	351287	536430	extracellular exosome [GO:0070062]; Golgi apparatus [GO:0005794]; Golgi membrane [GO:0000139]; integral component of Golgi membrane [GO:0030173]	TRANSMEM 9..36; /note="Helical; Signal-anchor for type II membrane protein"; /evidence="ECO:0000255"	TOPO_DOM 1..8; /note="Cytoplasmic"; /evidence="ECO:0000255"; TOPO_DOM 37..415; /note="Lumenal"; /evidence="ECO:0000255"
Q9UHI8	ATS1_HUMAN	A disintegrin and metalloproteinase with thrombospondin motifs 1 (ADAM-TS 1) (ADAM-TS1) (ADAMTS-1) (EC 3.4.24.-) (METH-1)	4	6	8	559717	664858	513992	basement membrane [GO:0005604]; cytoplasmic vesicle [GO:0031410]; extracellular matrix [GO:0031012]; extracellular region [GO:0005576]
P78357	CNTP1_HUMAN	Contactin-associated protein 1 (Caspr) (Caspr1) (Neurexin IV) (Neurexin-4) (p190)	1		1	125920		310157	integral component of membrane [GO:0016021]; integral component of plasma membrane [GO:0005887]; paranodal junction [GO:0033010]; paranode region of axon [GO:0033270]; presynaptic active zone membrane [GO:0048787]	TRANSMEM 1284..1304; /note="Helical"; /evidence="ECO:0000255"	TOPO_DOM 20..1283; /note="Extracellular"; /evidence="ECO:0000255"; TOPO_DOM 1305..1384; /note="Cytoplasmic"; /evidence="ECO:0000255"
Q8WUJ1	NEUFC_HUMAN	Neuferricin (Cytochrome b5 domain-containing protein 2)	2	1	1	241884	271738	332708	endomembrane system [GO:0012505]; extracellular region [GO:0005576]; membrane [GO:0016020]
Q9H0X4	F234A_HUMAN	Protein FAM234A (Protein ITFG3)	1		1	690263		456585	cell surface [GO:0009986]; extracellular exosome [GO:0070062]; integral component of membrane [GO:0016021]	TRANSMEM 50..70; /note="Helical; Signal-anchor for type II membrane protein"; /evidence="ECO:0000255"	TOPO_DOM 1..49; /note="Cytoplasmic"; /evidence="ECO:0000255"; TOPO_DOM 71..552; /note="Extracellular"; /evidence="ECO:0000255"
Q8TAM1	BBS10_HUMAN	Bardet-Biedl syndrome 10 protein	1		1	2.02914e+06		1.33541e+06	cilium [GO:0005929]
Q96KA5	CLP1L_HUMAN	Cleft lip and palate transmembrane protein 1-like protein (CLPTM1-like protein) (Cisplatin resistance-related protein 9) (CRR9p)	2	1	3	1.54302e+06	511918	1.42847e+06	integral component of membrane [GO:0016021]; membrane [GO:0016020]	TRANSMEM 11..31; /note="Helical"; /evidence="ECO:0000255"; TRANSMEM 285..305; /note="Helical"; /evidence="ECO:0000255"; TRANSMEM 325..342; /note="Helical"; /evidence="ECO:0000255"; TRANSMEM 347..364; /note="Helical"; /evidence="ECO:0000255"; TRANSMEM 403..423; /note="Helical"; /evidence="ECO:0000255"; TRANSMEM 429..449; /note="Helical"; /evidence="ECO:0000255"	TOPO_DOM 1..10; /note="Cytoplasmic"; /evidence="ECO:0000255"; TOPO_DOM 32..284; /note="Extracellular"; /evidence="ECO:0000255"; TOPO_DOM 306..324; /note="Cytoplasmic"; /evidence="ECO:0000255"; TOPO_DOM 343..346; /note="Extracellular"; /evidence="ECO:0000255"; TOPO_DOM 365..402; /note="Cytoplasmic"; /evidence="ECO:0000255"; TOPO_DOM 424..428; /note="Extracellular"; /evidence="ECO:0000255"; TOPO_DO…
P35556	FBN2_HUMAN	Fibrillin-2 [Cleaved into: Placensin]	4	5	5	2.1429e+06	203771	266056	collagen-containing extracellular matrix [GO:0062023]; extracellular matrix [GO:0031012]; extracellular region [GO:0005576]; extracellular space [GO:0005615]; microfibril [GO:0001527]
Q4G148	GXLT1_HUMAN	Glucoside xylosyltransferase 1 (EC 2.4.2.42) (Glycosyltransferase 8 domain-containing protein 3)	1	1	1	1.14229e+06	108092	706105	integral component of membrane [GO:0016021]	TRANSMEM 7..29; /note="Helical; Signal-anchor for type II membrane protein"; /evidence="ECO:0000255"	TOPO_DOM 1..6; /note="Cytoplasmic"; /evidence="ECO:0000255"; TOPO_DOM 30..440; /note="Lumenal"; /evidence="ECO:0000255"
Q92896	GSLG1_HUMAN	Golgi apparatus protein 1 (CFR-1) (Cysteine-rich fibroblast growth factor receptor) (E-selectin ligand 1) (ESL-1) (Golgi sialoglycoprotein MG-160)	1	1	1	185543	129384	240427	cytoskeleton [GO:0005856]; extracellular exosome [GO:0070062]; extracellular matrix [GO:0031012]; Golgi apparatus [GO:0005794]; Golgi membrane [GO:0000139]; integral component of membrane [GO:0016021]; membrane [GO:0016020]; plasma membrane [GO:0005886]	TRANSMEM 1146..1166; /note="Helical"; /evidence="ECO:0000255"	TOPO_DOM 30..1145; /note="Extracellular"; /evidence="ECO:0000255"; TOPO_DOM 1167..1179; /note="Cytoplasmic"; /evidence="ECO:0000255"
Q7Z7M0	MEGF8_HUMAN	Multiple epidermal growth factor-like domains protein 8 (Multiple EGF-like domains protein 8) (Epidermal growth factor-like protein 4) (EGF-like protein 4)	1	1	1	375783	321292	276314	extracellular exosome [GO:0070062]; integral component of membrane [GO:0016021]; nucleus [GO:0005634]	TRANSMEM 2648..2668; /note="Helical"; /evidence="ECO:0000255"	TOPO_DOM 28..2647; /note="Extracellular"; /evidence="ECO:0000255"; TOPO_DOM 2669..2845; /note="Cytoplasmic"; /evidence="ECO:0000255"
P13797	PLST_HUMAN	Plastin-3 (T-plastin)	1	1	1	79743.2	211443	217455	actin filament [GO:0005884]; actin filament bundle [GO:0032432]; cytoplasm [GO:0005737]; cytosol [GO:0005829]; plasma membrane [GO:0005886]
P00338	LDHA_HUMAN	L-lactate dehydrogenase A chain (LDH-A) (EC 1.1.1.27) (Cell proliferation-inducing gene 19 protein) (LDH muscle subunit) (LDH-M) (Renal carcinoma antigen NY-REN-59)	1		1	394833		261853	cytosol [GO:0005829]; extracellular exosome [GO:0070062]; membrane [GO:0016020]; nucleus [GO:0005634]; oxidoreductase complex [GO:1990204]
Q9NX40	OCAD1_HUMAN	OCIA domain-containing protein 1 (Ovarian cancer immunoreactive antigen domain containing 1) (Ovarian carcinoma immunoreactive antigen)	2		2	720042		1.03067e+06	endosome [GO:0005768]; Golgi apparatus [GO:0005794]; lysosome [GO:0005764]; membrane [GO:0016020]
P07602	SAP_HUMAN	Prosaposin (Proactivator polypeptide) [Cleaved into: Saposin-A (Protein A); Saposin-B-Val; Saposin-B (Cerebroside sulfate activator) (CSAct) (Dispersin) (Sphingolipid activator protein 1) (SAP-1) (Sulfatide/GM1 activator); Saposin-C (A1 activator) (Co-bet		3	1		692027	295829	azurophil granule membrane [GO:0035577]; collagen-containing extracellular matrix [GO:0062023]; extracellular exosome [GO:0070062]; extracellular region [GO:0005576]; extracellular space [GO:0005615]; intracellular membrane-bounded organelle [GO:0043231]; late endosome [GO:0005770]; lysosomal lumen [GO:0043202]; lysosomal membrane [GO:0005765]; lysosome [GO:0005764]; plasma membrane [GO:0005886]
Q9BV86	NTM1A_HUMAN	N-terminal Xaa-Pro-Lys N-methyltransferase 1 (EC 2.1.1.244) (Alpha N-terminal protein methyltransferase 1A) (Methyltransferase-like protein 11A) (N-terminal RCC1 methyltransferase) (X-Pro-Lys N-terminal protein methyltransferase 1A) (NTM1A) [Cleaved into:		1	1		1.08764e+06	2.89674e+06	cytoplasm [GO:0005737]; cytosol [GO:0005829]; nucleoplasm [GO:0005654]; nucleus [GO:0005634]
O43291	SPIT2_HUMAN	Kunitz-type protease inhibitor 2 (Hepatocyte growth factor activator inhibitor type 2) (HAI-2) (Placental bikunin)	2	2	1	207942	324551	64392.1	cytoplasm [GO:0005737]; extracellular region [GO:0005576]; integral component of membrane [GO:0016021]; plasma membrane [GO:0005886]	TRANSMEM 198..218; /note="Helical"; /evidence="ECO:0000255"	TOPO_DOM 28..197; /note="Extracellular"; /evidence="ECO:0000255"; TOPO_DOM 219..252; /note="Cytoplasmic"; /evidence="ECO:0000255"
P68363	TBA1B_HUMAN	Tubulin alpha-1B chain (Alpha-tubulin ubiquitous) (Tubulin K-alpha-1) (Tubulin alpha-ubiquitous chain) [Cleaved into: Detyrosinated tubulin alpha-1B chain]	8	8	13	669633	667569	921250	cytoplasm [GO:0005737]; cytoplasmic microtubule [GO:0005881]; microtubule [GO:0005874]; microtubule cytoskeleton [GO:0015630]
Q5JTV8	TOIP1_HUMAN	Torsin-1A-interacting protein 1 (Lamin-associated protein 1B) (LAP1B)	6	5	5	580294	742826	594384	integral component of membrane [GO:0016021]; membrane [GO:0016020]; nuclear inner membrane [GO:0005637]; nuclear membrane [GO:0031965]; nucleus [GO:0005634]	TRANSMEM 339..355; /note="Helical"; /evidence="ECO:0000255"	TOPO_DOM 1..338; /note="Nuclear"; /evidence="ECO:0000255"; TOPO_DOM 356..583; /note="Perinuclear space"; /evidence="ECO:0000255"
Q9BRX8	PXL2A_HUMAN	Peroxiredoxin-like 2A (Peroxiredoxin-like 2 activated in M-CSF stimulated monocytes) (Protein PAMM) (Redox-regulatory protein FAM213A)	1	1	1	508558	542503	452549	cytoplasm [GO:0005737]; extracellular region [GO:0005576]
Q4KWH8	PLCH1_HUMAN	1-phosphatidylinositol 4,5-bisphosphate phosphodiesterase eta-1 (EC 3.1.4.11) (Phosphoinositide phospholipase C-eta-1) (Phospholipase C-eta-1) (PLC-eta-1) (Phospholipase C-like protein 3) (PLC-L3)	5	4	5	370247	467748	2.30051e+06	cytoplasm [GO:0005737]; intracellular membrane-bounded organelle [GO:0043231]; plasma membrane [GO:0005886]
P67809	YBOX1_HUMAN	Y-box-binding protein 1 (YB-1) (CCAAT-binding transcription factor I subunit A) (CBF-A) (DNA-binding protein B) (DBPB) (Enhancer factor I subunit A) (EFI-A) (Nuclease-sensitive element-binding protein 1) (Y-box transcription factor)	1	1	1	355715	108327	298459	CRD-mediated mRNA stability complex [GO:0070937]; cytoplasm [GO:0005737]; cytoplasmic stress granule [GO:0010494]; cytosol [GO:0005829]; extracellular exosome [GO:0070062]; extracellular region [GO:0005576]; histone pre-mRNA 3'end processing complex [GO:0071204]; intracellular membrane-bounded organelle [GO:0043231]; messenger ribonucleoprotein complex [GO:1990124]; nuclear membrane [GO:0031965];…
Q8NBP0	TTC13_HUMAN	Tetratricopeptide repeat protein 13 (TPR repeat protein 13)	2		3	478278		398366
Q96A49	SYAP1_HUMAN	Synapse-associated protein 1 (BSD domain-containing signal transducer and Akt interactor protein) (BSTA)	1	1		75653.1	210269		axon [GO:0030424]; cytoplasm [GO:0005737]; cytosol [GO:0005829]; dendrite [GO:0030425]; extracellular exosome [GO:0070062]; extrinsic component of cytoplasmic side of plasma membrane [GO:0031234]; Golgi apparatus [GO:0005794]; growth cone [GO:0030426]; nucleoplasm [GO:0005654]; nucleus [GO:0005634]; perikaryon [GO:0043204]; perinuclear region of cytoplasm [GO:0048471]; postsynaptic membrane [GO:0…
O43670	ZN207_HUMAN	BUB3-interacting and GLEBS motif-containing protein ZNF207 (BuGZ) (hBuGZ) (Zinc finger protein 207)		1	1		454474	530858	cytoplasm [GO:0005737]; kinetochore [GO:0000776]; microtubule [GO:0005874]; nucleolus [GO:0005730]; nucleoplasm [GO:0005654]; nucleus [GO:0005634]; spindle [GO:0005819]; spindle matrix [GO:1990047]
Q13885	TBB2A_HUMAN	Tubulin beta-2A chain (Tubulin beta class IIa)	1	1	2	688951	568787	853369	cytoplasm [GO:0005737]; extracellular exosome [GO:0070062]; extracellular vesicle [GO:1903561]; microtubule [GO:0005874]; nucleus [GO:0005634]
O94901	SUN1_HUMAN	SUN domain-containing protein 1 (Protein unc-84 homolog A) (Sad1/unc-84 protein-like 1)	1		1	2.275e+06		2.35049e+06	cytoplasm [GO:0005737]; integral component of nuclear inner membrane [GO:0005639]; intracellular membrane-bounded organelle [GO:0043231]; meiotic nuclear membrane microtubule tethering complex [GO:0034993]; nuclear envelope [GO:0005635]; nuclear membrane [GO:0031965]	TRANSMEM 289..308; /note="Helical"	TOPO_DOM 1..288; /note="Nuclear"; /evidence="ECO:0000269|PubMed:18845190"; TOPO_DOM 309..785; /note="Perinuclear space"; /evidence="ECO:0000269|PubMed:18845190"
Q9UH99	SUN2_HUMAN	SUN domain-containing protein 2 (Protein unc-84 homolog B) (Rab5-interacting protein) (Rab5IP) (Sad1/unc-84 protein-like 2)	2	2	4	1.90031e+06	1.11063e+06	2.00456e+06	endosome membrane [GO:0010008]; integral component of nuclear inner membrane [GO:0005639]; meiotic nuclear membrane microtubule tethering complex [GO:0034993]; nuclear envelope [GO:0005635]; nuclear membrane [GO:0031965]	TRANSMEM 213..233; /note="Helical"	TOPO_DOM 1..212; /note="Nuclear"; /evidence="ECO:0000269|PubMed:15082709"; TOPO_DOM 234..717; /note="Perinuclear space"; /evidence="ECO:0000269|PubMed:15082709"
Q06278	AOXA_HUMAN	Aldehyde oxidase (EC 1.2.3.1) (Aldehyde oxidase 1) (Azaheterocycle hydroxylase) (EC 1.17.3.-)	2		2	1.04854e+06		1.35632e+06	cytosol [GO:0005829]; extracellular exosome [GO:0070062]
Q92520	FAM3C_HUMAN	Protein FAM3C (Interleukin-like EMT inducer)	2	1		371361	510879		extracellular exosome [GO:0070062]; extracellular region [GO:0005576]; extracellular space [GO:0005615]; Golgi apparatus [GO:0005794]; platelet dense granule lumen [GO:0031089]
P11142	HSP7C_HUMAN	Heat shock cognate 71 kDa protein (EC 3.6.4.10) (Heat shock 70 kDa protein 8) (Lipopolysaccharide-associated protein 1) (LAP-1) (LPS-associated protein 1)	4	3	4	1.05508e+06	1.46733e+06	6.38476e+06	autophagosome [GO:0005776]; blood microparticle [GO:0072562]; chaperone complex [GO:0101031]; clathrin-sculpted gamma-aminobutyric acid transport vesicle membrane [GO:0061202]; cytoplasm [GO:0005737]; cytosol [GO:0005829]; dendrite [GO:0030425]; extracellular exosome [GO:0070062]; extracellular region [GO:0005576]; extracellular space [GO:0005615]; ficolin-1-rich granule lumen [GO:1904813]; focal…
Q12965	MYO1E_HUMAN	Unconventional myosin-Ie (Myosin-Ic) (Unconventional myosin 1E)	3	2	2	1.8607e+07	15006187	1.54029e+07	actin cytoskeleton [GO:0015629]; adherens junction [GO:0005912]; brush border [GO:0005903]; clathrin-coated vesicle [GO:0030136]; cuticular plate [GO:0032437]; cytoplasm [GO:0005737]; cytoskeleton [GO:0005856]; extracellular exosome [GO:0070062]; microvillus [GO:0005902]; myosin complex [GO:0016459]; plasma membrane [GO:0005886]; vesicle [GO:0031982]
Q96EP9	NTCP4_HUMAN	Sodium/bile acid cotransporter 4 (Na(+)/bile acid cotransporter 4) (Solute carrier family 10 member 4)	3	2	1	2.00664e+06	2651179	1.81669e+06	integral component of membrane [GO:0016021]; plasma membrane [GO:0005886]	TRANSMEM 104..124; /note="Helical"; /evidence="ECO:0000255"; TRANSMEM 141..161; /note="Helical"; /evidence="ECO:0000255"; TRANSMEM 198..218; /note="Helical"; /evidence="ECO:0000255"; TRANSMEM 234..254; /note="Helical"; /evidence="ECO:0000255"; TRANSMEM 268..288; /note="Helical"; /evidence="ECO:0000255"; TRANSMEM 292..312; /note="Helical"; /evidence="ECO:0000255"; TRANSMEM 361..381; /note="Helical…	TOPO_DOM 1..103; /note="Extracellular"; /evidence="ECO:0000255"; TOPO_DOM 125..140; /note="Cytoplasmic"; /evidence="ECO:0000255"; TOPO_DOM 162..197; /note="Extracellular"; /evidence="ECO:0000255"; TOPO_DOM 219..233; /note="Cytoplasmic"; /evidence="ECO:0000255"; TOPO_DOM 255..267; /note="Extracellular"; /evidence="ECO:0000255"; TOPO_DOM 289..291; /note="Cytoplasmic"; /evidence="ECO:0000255"; TOPO_…
Q9Y639	NPTN_HUMAN	Neuroplastin (Stromal cell-derived receptor 1) (SDR-1)	2		2	295167		269555	axon [GO:0030424]; cell surface [GO:0009986]; dendrite [GO:0030425]; GABA-ergic synapse [GO:0098982]; glutamatergic synapse [GO:0098978]; immunological synapse [GO:0001772]; inhibitory synapse [GO:0060077]; integral component of postsynaptic density membrane [GO:0099061]; integral component of presynaptic active zone membrane [GO:0099059]; plasma membrane [GO:0005886]; presynaptic membrane [GO:00…	TRANSMEM 340..360; /note="Helical"; /evidence="ECO:0000269|PubMed:30190470"	TOPO_DOM 29..339; /note="Extracellular"; /evidence="ECO:0000255"; TOPO_DOM 361..398; /note="Cytoplasmic"; /evidence="ECO:0000255"
Q2PZI1	D19L1_HUMAN	Probable C-mannosyltransferase DPY19L1 (EC 2.4.1.-) (Dpy-19-like protein 1) (Protein dpy-19 homolog 1)	1		1	2.46349e+06		1.59229e+06	integral component of membrane [GO:0016021]; membrane [GO:0016020]; nuclear inner membrane [GO:0005637]	TRANSMEM 66..88; /note="Helical"; /evidence="ECO:0000255"; TRANSMEM 156..176; /note="Helical"; /evidence="ECO:0000255"; TRANSMEM 186..208; /note="Helical"; /evidence="ECO:0000255"; TRANSMEM 236..254; /note="Helical"; /evidence="ECO:0000255"; TRANSMEM 260..279; /note="Helical"; /evidence="ECO:0000255"; TRANSMEM 286..303; /note="Helical"; /evidence="ECO:0000255"; TRANSMEM 309..325; /note="Helical";…
Q6ZPD9	D19L3_HUMAN	Probable C-mannosyltransferase DPY19L3 (EC 2.4.1.-) (Dpy-19-like protein 3) (Protein dpy-19 homolog 3)	4	3	2	401425	341836	467113	integral component of membrane [GO:0016021]; nuclear inner membrane [GO:0005637]	TRANSMEM 44..64; /note="Helical"; /evidence="ECO:0000255"; TRANSMEM 156..174; /note="Helical"; /evidence="ECO:0000255"; TRANSMEM 179..195; /note="Helical"; /evidence="ECO:0000255"; TRANSMEM 215..235; /note="Helical"; /evidence="ECO:0000255"; TRANSMEM 244..264; /note="Helical"; /evidence="ECO:0000255"; TRANSMEM 269..289; /note="Helical"; /evidence="ECO:0000255"; TRANSMEM 298..318; /note="Helical";…
P06756	ITAV_HUMAN	Integrin alpha-V (Vitronectin receptor) (Vitronectin receptor subunit alpha) (CD antigen CD51) [Cleaved into: Integrin alpha-V heavy chain; Integrin alpha-V light chain]	1		1	348743		465211	alphav-beta3 integrin-HMGB1 complex [GO:0035868]; alphav-beta3 integrin-IGF-1-IGF1R complex [GO:0035867]; alphav-beta3 integrin-PKCalpha complex [GO:0035866]; cell surface [GO:0009986]; cytosol [GO:0005829]; external side of plasma membrane [GO:0009897]; extracellular exosome [GO:0070062]; filopodium membrane [GO:0031527]; focal adhesion [GO:0005925]; integral component of plasma membrane [GO:000…	TRANSMEM 993..1016; /note="Helical"; /evidence="ECO:0000255"	TOPO_DOM 31..992; /note="Extracellular"; /evidence="ECO:0000255"; TOPO_DOM 1017..1048; /note="Cytoplasmic"; /evidence="ECO:0000255"
P63104	1433Z_HUMAN	14-3-3 protein zeta/delta (Protein kinase C inhibitor protein 1) (KCIP-1)	1	1	1	179580	240496	244185	blood microparticle [GO:0072562]; cytoplasm [GO:0005737]; cytosol [GO:0005829]; extracellular exosome [GO:0070062]; extracellular space [GO:0005615]; focal adhesion [GO:0005925]; glutamatergic synapse [GO:0098978]; hippocampal mossy fiber to CA3 synapse [GO:0098686]; melanosome [GO:0042470]; nucleoplasm [GO:0005654]; nucleus [GO:0005634]; vesicle [GO:0031982]
Q9HDC9	APMAP_HUMAN	Adipocyte plasma membrane-associated protein (Protein BSCv)	7	8	8	1.02681e+06	929728	952064	cell surface [GO:0009986]; integral component of membrane [GO:0016021]; membrane [GO:0016020]	TRANSMEM 41..61; /note="Helical; Signal-anchor for type II membrane protein"; /evidence="ECO:0000255"	TOPO_DOM 2..40; /note="Cytoplasmic"; /evidence="ECO:0000255"; TOPO_DOM 62..416; /note="Extracellular"; /evidence="ECO:0000255"
O96005	CLPT1_HUMAN	Cleft lip and palate transmembrane protein 1	5	4	4	512391	540874	390539	external side of plasma membrane [GO:0009897]; integral component of plasma membrane [GO:0005887]; membrane [GO:0016020]	TRANSMEM 355..375; /note="Helical"; /evidence="ECO:0000255"; TRANSMEM 391..411; /note="Helical"; /evidence="ECO:0000255"; TRANSMEM 417..437; /note="Helical"; /evidence="ECO:0000255"; TRANSMEM 478..498; /note="Helical"; /evidence="ECO:0000255"; TRANSMEM 503..523; /note="Helical"; /evidence="ECO:0000255"	TOPO_DOM 2..354; /note="Extracellular"; /evidence="ECO:0000255"; TOPO_DOM 376..390; /note="Cytoplasmic"; /evidence="ECO:0000255"; TOPO_DOM 412..416; /note="Extracellular"; /evidence="ECO:0000255"; TOPO_DOM 438..477; /note="Cytoplasmic"; /evidence="ECO:0000255"; TOPO_DOM 499..502; /note="Extracellular"; /evidence="ECO:0000255"; TOPO_DOM 524..669; /note="Cytoplasmic"; /evidence="ECO:0000255"
Q92820	GGH_HUMAN	Gamma-glutamyl hydrolase (EC 3.4.19.9) (Conjugase) (GH) (Gamma-Glu-X carboxypeptidase)	1	1	1	60261.2	225474	231852	azurophil granule lumen [GO:0035578]; extracellular exosome [GO:0070062]; extracellular region [GO:0005576]; extracellular space [GO:0005615]; melanosome [GO:0042470]; nucleus [GO:0005634]; specific granule lumen [GO:0035580]; tertiary granule lumen [GO:1904724]; vacuole [GO:0005773]
P62258	1433E_HUMAN	14-3-3 protein epsilon (14-3-3E)	1	2	2	355888	428260	499377	cytoplasm [GO:0005737]; cytosol [GO:0005829]; extracellular exosome [GO:0070062]; focal adhesion [GO:0005925]; melanosome [GO:0042470]; membrane [GO:0016020]; nucleus [GO:0005634]
O75882	ATRN_HUMAN	Attractin (DPPT-L) (Mahogany homolog)		1	1		905855	1.20009e+06	basement membrane [GO:0005604]; cytoplasm [GO:0005737]; extracellular exosome [GO:0070062]; extracellular space [GO:0005615]; integral component of plasma membrane [GO:0005887]; plasma membrane [GO:0005886]	TRANSMEM 1280..1300; /note="Helical"; /evidence="ECO:0000255"	TOPO_DOM 84..1279; /note="Extracellular"; /evidence="ECO:0000255"; TOPO_DOM 1301..1429; /note="Cytoplasmic"; /evidence="ECO:0000255"
O00468	AGRIN_HUMAN	Agrin [Cleaved into: Agrin N-terminal 110 kDa subunit; Agrin C-terminal 110 kDa subunit; Agrin C-terminal 90 kDa fragment (C90); Agrin C-terminal 22 kDa fragment (C22)]	1	1	3	4.55956e+06	535143	1.47318e+06	basement membrane [GO:0005604]; collagen-containing extracellular matrix [GO:0062023]; extracellular exosome [GO:0070062]; extracellular region [GO:0005576]; Golgi lumen [GO:0005796]; integral component of membrane [GO:0016021]; lysosomal lumen [GO:0043202]; plasma membrane [GO:0005886]; synapse [GO:0045202]
P07858	CATB_HUMAN	Cathepsin B (EC 3.4.22.1) (APP secretase) (APPS) (Cathepsin B1) [Cleaved into: Cathepsin B light chain; Cathepsin B heavy chain]	1	1	1	278344	412437	404250	apical plasma membrane [GO:0016324]; collagen-containing extracellular matrix [GO:0062023]; endolysosome lumen [GO:0036021]; external side of plasma membrane [GO:0009897]; extracellular exosome [GO:0070062]; extracellular region [GO:0005576]; extracellular space [GO:0005615]; ficolin-1-rich granule lumen [GO:1904813]; lysosome [GO:0005764]; melanosome [GO:0042470]; peptidase inhibitor complex [GO…
P61204	ARF3_HUMAN	ADP-ribosylation factor 3	1	1		437660	557005		extracellular exosome [GO:0070062]; Golgi membrane [GO:0000139]; perinuclear region of cytoplasm [GO:0048471]; plasma membrane [GO:0005886]
P60709	ACTB_HUMAN	Actin, cytoplasmic 1 (Beta-actin) [Cleaved into: Actin, cytoplasmic 1, N-terminally processed]	3	3	3	1.07171e+06	854051	930918	actin cytoskeleton [GO:0015629]; actin filament [GO:0005884]; adherens junction [GO:0005912]; apical junction complex [GO:0043296]; axon [GO:0030424]; blood microparticle [GO:0072562]; calyx of Held [GO:0044305]; cell-cell junction [GO:0005911]; chromatin [GO:0000785]; cortical cytoskeleton [GO:0030863]; cytoplasm [GO:0005737]; cytoplasmic ribonucleoprotein granule [GO:0036464]; cytoskeleton [GO:…

## Sheet: c. SPOT-BioID (N≥2)
Master Protein Accessions	Entry Name	Protein Names	# PSM (Rep1)	# PSM (Rep2)	# PSM (Rep3)	Avg. Precursor abundance (Rep1)	Avg. Precursor abundance (Rep2)	Avg. Precursor abundance (Rep3)	GOCC	Transmembrane	Topology	GOCC ERM	GOCC OMM	GOCC MAM
Q15388	TOM20_HUMAN	Mitochondrial import receptor subunit TOM20 homolog (Mitochondrial 20 kDa outer membrane protein) (Outer mitochondrial membrane receptor Tom20)	64	67	61	3.93615e+08	4.99593e+08	5.14832e+08	integral component of mitochondrial outer membrane [GO:0031307]; mitochondria-associated endoplasmic reticulum membrane [GO:0044233]; mitochondrial outer membrane [GO:0005741]; mitochondrial outer membrane translocase complex [GO:0005742]; mitochondrion [GO:0005739]; sperm midpiece [GO:0097225]	TRANSMEM 7..24; /note="Helical"; /evidence="ECO:0000255"	TOPO_DOM 1..6; /note="Mitochondrial intermembrane"; /evidence="ECO:0000255"; TOPO_DOM 25..145; /note="Cytoplasmic"; /evidence="ECO:0000255"		O	O
O96008	TOM40_HUMAN	Mitochondrial import receptor subunit TOM40 homolog (Protein Haymaker) (Translocase of outer membrane 40 kDa subunit homolog) (p38.5)	3	1	2	261538	726188	341777	cytosol [GO:0005829]; integral component of membrane [GO:0016021]; integral component of mitochondrial outer membrane [GO:0031307]; mitochondria-associated endoplasmic reticulum membrane [GO:0044233]; mitochondrial inner membrane [GO:0005743]; mitochondrial outer membrane [GO:0005741]; mitochondrial outer membrane translocase complex [GO:0005742]; mitochondrion [GO:0005739]; pore complex [GO:0046…				O	O
P12532	KCRU_HUMAN	Creatine kinase U-type, mitochondrial (EC 2.7.3.2) (Acidic-type mitochondrial creatine kinase) (Mia-CK) (Ubiquitous mitochondrial creatine kinase) (U-MtCK)	3	2	2	635917	858642	1.09709e+06	mitochondrial inner membrane [GO:0005743]; mitochondrion [GO:0005739]
Q9P0J1	PDP1_HUMAN	[Pyruvate dehydrogenase [acetyl-transferring]]-phosphatase 1, mitochondrial (PDP 1) (EC 3.1.3.43) (Protein phosphatase 2C) (Pyruvate dehydrogenase phosphatase catalytic subunit 1) (PDPC 1)		1	1		323051	435576	mitochondrial matrix [GO:0005759]; mitochondrion [GO:0005739]
P35232	PHB1_HUMAN	Prohibitin 1	2		2	78959.7		217169	cell surface [GO:0009986]; cytoplasm [GO:0005737]; early endosome [GO:0005769]; extracellular exosome [GO:0070062]; integral component of plasma membrane [GO:0005887]; membrane [GO:0016020]; mitochondrial inner membrane [GO:0005743]; mitochondrial prohibitin complex [GO:0035632]; mitochondrion [GO:0005739]; nucleoplasm [GO:0005654]; nucleus [GO:0005634]; plasma membrane [GO:0005886]
Q99623	PHB2_HUMAN	Prohibitin-2 (B-cell receptor-associated protein BAP37) (D-prohibitin) (Repressor of estrogen receptor activity)	1	1	1	815801	888786	740664	axon [GO:0030424]; cell periphery [GO:0071944]; cell surface [GO:0009986]; cytoplasm [GO:0005737]; GABA-ergic synapse [GO:0098982]; glutamatergic synapse [GO:0098978]; mitochondrial inner membrane [GO:0005743]; mitochondrial outer membrane [GO:0005741]; mitochondrial prohibitin complex [GO:0035632]; mitochondrion [GO:0005739]; nuclear matrix [GO:0016363]; nucleus [GO:0005634]; plasma membrane [GO…				O
P53350	PLK1_HUMAN	Serine/threonine-protein kinase PLK1 (EC 2.7.11.21) (Polo-like kinase 1) (PLK-1) (Serine/threonine-protein kinase 13) (STPK13)	2	3	3	6065743	1.12815e+07	8.92732e+06	centriolar satellite [GO:0034451]; centriole [GO:0005814]; centrosome [GO:0005813]; chromatin [GO:0000785]; cytoplasm [GO:0005737]; cytosol [GO:0005829]; kinetochore [GO:0000776]; microtubule cytoskeleton [GO:0015630]; midbody [GO:0030496]; mitotic spindle pole [GO:0097431]; nucleoplasm [GO:0005654]; nucleus [GO:0005634]; outer kinetochore [GO:0000940]; spindle [GO:0005819]; spindle midzone [GO:0…
Q8WTT2	NOC3L_HUMAN	Nucleolar complex protein 3 homolog (NOC3 protein homolog) (Factor for adipocyte differentiation 24) (NOC3-like protein) (Nucleolar complex-associated protein 3-like protein)	4	3	5	1.11066e+06	2.29428e+06	1.36112e+06	mitochondrion [GO:0005739]; nuclear speck [GO:0016607]; nucleolus [GO:0005730]; nucleoplasm [GO:0005654]
O43678	NDUA2_HUMAN	NADH dehydrogenase [ubiquinone] 1 alpha subcomplex subunit 2 (Complex I-B8) (CI-B8) (NADH-ubiquinone oxidoreductase B8 subunit)		1	1		1.35502e+06	1.08346e+06	mitochondrial inner membrane [GO:0005743]; mitochondrial membrane [GO:0031966]; mitochondrial respiratory chain complex I [GO:0005747]
Q16718	NDUA5_HUMAN	NADH dehydrogenase [ubiquinone] 1 alpha subcomplex subunit 5 (Complex I subunit B13) (Complex I-13kD-B) (CI-13kD-B) (NADH-ubiquinone oxidoreductase 13 kDa-B subunit)	2	2	2	3229189	4.88611e+06	3.90502e+06	mitochondrial inner membrane [GO:0005743]; mitochondrial respiratory chain complex I [GO:0005747]
O75570	RF1M_HUMAN	Peptide chain release factor 1, mitochondrial (MRF-1) (MtRF-1)	2	3	4	14129948	22030794	25354462	mitochondrion [GO:0005739]
Q5ST30	SYVM_HUMAN	Valine--tRNA ligase, mitochondrial (EC 6.1.1.9) (Valyl-tRNA synthetase) (ValRS) (Valyl-tRNA synthetase-like)	5	3	4	1.09792e+06	2.17507e+06	1.40045e+06	cytosol [GO:0005829]; mitochondrion [GO:0005739]
P21796	VDAC1_HUMAN	Voltage-dependent anion-selective channel protein 1 (VDAC-1) (hVDAC1) (Outer mitochondrial membrane protein porin 1) (Plasmalemmal porin) (Porin 31HL) (Porin 31HM)		2	3		594504	853089	extracellular exosome [GO:0070062]; membrane [GO:0016020]; membrane raft [GO:0045121]; mitochondrial membrane [GO:0031966]; mitochondrial nucleoid [GO:0042645]; mitochondrial outer membrane [GO:0005741]; mitochondrial permeability transition pore complex [GO:0005757]; mitochondrion [GO:0005739]; nucleus [GO:0005634]; plasma membrane [GO:0005886]; pore complex [GO:0046930]	TRANSMEM 26..35; /note="Beta stranded"; /evidence="ECO:0000269|PubMed:18755977, ECO:0000269|PubMed:18832158"; TRANSMEM 39..47; /note="Beta stranded"; /evidence="ECO:0000269|PubMed:18755977, ECO:0000269|PubMed:18832158"; TRANSMEM 54..64; /note="Beta s			O
P45880	VDAC2_HUMAN	Voltage-dependent anion-selective channel protein 2 (VDAC-2) (hVDAC2) (Outer mitochondrial membrane protein porin 2)	2	1	1	364693	137817	239102	acrosomal vesicle [GO:0001669]; membrane [GO:0016020]; membrane raft [GO:0045121]; mitochondrial membrane [GO:0031966]; mitochondrial nucleoid [GO:0042645]; mitochondrial outer membrane [GO:0005741]; mitochondrion [GO:0005739]; nucleus [GO:0005634]; pore complex [GO:0046930]	TRANSMEM 37..46; /note="Beta stranded"; /evidence="ECO:0000250|UniProtKB:P21796"; TRANSMEM 50..58; /note="Beta stranded"; /evidence="ECO:0000250|UniProtKB:P21796"; TRANSMEM 65..75; /note="Beta stranded"; /evidence="ECO:0000250|UniProtKB:P21796"; TRA			O
Q9Y3B8	ORN_HUMAN	Oligoribonuclease, mitochondrial (EC 3.1.15.-) (RNA exonuclease 2 homolog) (Small fragment nuclease)		1	1		19235390	13748297	cytoplasm [GO:0005737]; focal adhesion [GO:0005925]; mitochondrial intermembrane space [GO:0005758]; mitochondrial matrix [GO:0005759]; mitochondrion [GO:0005739]; nucleolus [GO:0005730]; nucleus [GO:0005634]
Q6P444	MTFR2_HUMAN	Mitochondrial fission regulator 2 (DUF729 domain-containing protein 1)	11	7	9	1.46766e+06	3.01132e+06	1.67586e+06	mitochondrion [GO:0005739]
Q9UI43	MRM2_HUMAN	rRNA methyltransferase 2, mitochondrial (EC 2.1.1.-) (16S rRNA (uridine(1369)-2'-O)-methyltransferase) (16S rRNA [Um1369] 2'-O-methyltransferase) (Protein ftsJ homolog 2)	3	3	3	626318	915505	884392	mitochondrial matrix [GO:0005759]; mitochondrion [GO:0005739]; nucleolus [GO:0005730]
Q14249	NUCG_HUMAN	Endonuclease G, mitochondrial (Endo G) (EC 3.1.30.-)	2		1	507289		1.41104e+06	cytosol [GO:0005829]; mitochondrial inner membrane [GO:0005743]; mitochondrion [GO:0005739]; nucleus [GO:0005634]; perikaryon [GO:0043204]
Q15070	OXA1L_HUMAN	Mitochondrial inner membrane protein OXA1L (Hsa) (OXA1Hs) (Oxidase assembly 1-like protein) (OXA1-like protein)	6	7	6	4.30616e+07	5.98884e+07	5.13731e+07	integral component of mitochondrial inner membrane [GO:0031305]; integral component of mitochondrial membrane [GO:0032592]; mitochondrial matrix [GO:0005759]; mitochondrial membrane [GO:0031966]; mitochondrion [GO:0005739]; protein-containing complex [GO:0032991]	TRANSMEM 114..134; /note="Helical"; /evidence="ECO:0000255"; TRANSMEM 140..160; /note="Helical"; /evidence="ECO:0000255"; TRANSMEM 213..233; /note="Helical"; /evidence="ECO:0000255"; TRANSMEM 261..281; /note="Helical"; /evidence="ECO:0000255"; TRA	TOPO_DOM 1..113; /note="Mitochondrial intermembrane"; /evidence="ECO:0000255"; TOPO_DOM 135..139; /note="Mitochondrial matrix"; /evidence="ECO:0000255"; TOPO_DOM 161..212; /note="Mitochondrial intermembrane"; /evidence="ECO:0000255"; TOPO_DOM 234..2
Q15311	RBP1_HUMAN	RalA-binding protein 1 (RalBP1) (76 kDa Ral-interacting protein) (Dinitrophenyl S-glutathione ATPase) (DNP-SG ATPase) (EC 7.6.2.2) (EC 7.6.2.3) (Ral-interacting protein 1)	1	1		229439	551138		cytosol [GO:0005829]; membrane [GO:0016020]; mitochondrion [GO:0005739]; nucleus [GO:0005634]; plasma membrane [GO:0005886]; spindle pole [GO:0000922]
P51149	RAB7A_HUMAN	Ras-related protein Rab-7a (EC 3.6.5.2)	2	2	3	980936	1.08777e+06	1.12925e+06	alveolar lamellar body [GO:0097208]; anchored component of synaptic vesicle membrane [GO:0098993]; autophagosome membrane [GO:0000421]; cytosol [GO:0005829]; endosome membrane [GO:0010008]; extracellular exosome [GO:0070062]; extrinsic component of lysosome membrane [GO:0032419]; Golgi apparatus [GO:0005794]; late endosome [GO:0005770]; late endosome membrane [GO:0031902]; lipid droplet [GO:00058…
Q5T160	SYRM_HUMAN	Probable arginine--tRNA ligase, mitochondrial (EC 6.1.1.19) (Arginyl-tRNA synthetase) (ArgRS)	2	3	3	1.41915e+06	1.71316e+06	1.55637e+06	mitochondrial matrix [GO:0005759]; mitochondrion [GO:0005739]
Q9BW92	SYTM_HUMAN	Threonine--tRNA ligase, mitochondrial (EC 6.1.1.3) (Threonyl-tRNA synthetase) (ThrRS) (Threonyl-tRNA synthetase-like 1)	2	3	2	1.08034e+06	672142	1.32639e+06	mitochondrial matrix [GO:0005759]
Q9BVV7	TIM21_HUMAN	Mitochondrial import inner membrane translocase subunit Tim21 (TIM21-like protein, mitochondrial)	7	10	10	705146	447650	466933	integral component of membrane [GO:0016021]; TIM23 mitochondrial import inner membrane translocase complex [GO:0005744]	TRANSMEM 108..128; /note="Helical"; /evidence="ECO:0000255"
Q99747	SNAG_HUMAN	Gamma-soluble NSF attachment protein (SNAP-gamma) (N-ethylmaleimide-sensitive factor attachment protein gamma)	2	1	2	442328	301285	457979	extracellular exosome [GO:0070062]; lysosomal membrane [GO:0005765]; mitochondrion [GO:0005739]; SNARE complex [GO:0031201]
Q9H9B4	SFXN1_HUMAN	Sideroflexin-1	8	5	8	1.11855e+06	2.38608e+06	1.88078e+06	integral component of mitochondrial inner membrane [GO:0031305]; mitochondrion [GO:0005739]	TRANSMEM 103..120; /note="Helical"; /evidence="ECO:0000255"; TRANSMEM 147..167; /note="Helical"; /evidence="ECO:0000255"; TRANSMEM 175..195; /note="Helical"; /evidence="ECO:0000255"; TRANSMEM 229..249; /note="Helical"; /evidence="ECO:0000255"; TRA	TOPO_DOM 2..102; /note="Mitochondrial matrix"; /evidence="ECO:0000305|PubMed:30442778"; TOPO_DOM 121..146; /note="Mitochondrial intermembrane"; /evidence="ECO:0000305"; TOPO_DOM 168..174; /note="Mitochondrial matrix"; /evidence="ECO:0000305"; TOPO_D
Q9UPV9	TRAK1_HUMAN	Trafficking kinesin-binding protein 1 (106 kDa O-GlcNAc transferase-interacting protein) (Protein Milton)	7	7	8	862689	1.22796e+06	1.3041e+06	axon cytoplasm [GO:1904115]; cell cortex [GO:0005938]; cytoplasm [GO:0005737]; cytoplasmic vesicle [GO:0031410]; cytosol [GO:0005829]; dendrite [GO:0030425]; early endosome [GO:0005769]; mitochondrial membrane [GO:0031966]; mitochondrion [GO:0005739]; nucleus [GO:0005634]
O60296	TRAK2_HUMAN	Trafficking kinesin-binding protein 2 (Amyotrophic lateral sclerosis 2 chromosomal region candidate gene 3 protein)	4	2	5	515040	610768	1.02285e+06	axon cytoplasm [GO:1904115]; cytoplasm [GO:0005737]; cytoplasmic vesicle [GO:0031410]; cytosol [GO:0005829]; dendrite [GO:0030425]; dendrite cytoplasm [GO:0032839]; early endosome [GO:0005769]; mitochondrion [GO:0005739]; plasma membrane [GO:0005886]
Q12931	TRAP1_HUMAN	Heat shock protein 75 kDa, mitochondrial (HSP 75) (TNFR-associated protein 1) (Tumor necrosis factor type 1 receptor-associated protein) (TRAP-1)	45	40	43	7.28078e+06	1.28092e+07	8.57836e+06	cell periphery [GO:0071944]; membrane [GO:0016020]; mitochondrial inner membrane [GO:0005743]; mitochondrial intermembrane space [GO:0005758]; mitochondrial matrix [GO:0005759]; mitochondrion [GO:0005739]; nucleoplasm [GO:0005654]
Q9NVH6	TMLH_HUMAN	Trimethyllysine dioxygenase, mitochondrial (EC 1.14.11.8) (Epsilon-trimethyllysine 2-oxoglutarate dioxygenase) (Epsilon-trimethyllysine hydroxylase) (TML hydroxylase) (TML-alpha-ketoglutarate dioxygenase) (TML dioxygenase) (TMLD)	2	1	3	267559	209278	194771	mitochondrial matrix [GO:0005759]; mitochondrion [GO:0005739]
O15235	RT12_HUMAN	28S ribosomal protein S12, mitochondrial (MRP-S12) (S12mt) (MT-RPS12) (Mitochondrial small ribosomal subunit protein uS12m)	7	7	10	2.71157e+06	3.74531e+06	4.22786e+06	mitochondrial inner membrane [GO:0005743]; mitochondrial ribosome [GO:0005761]; mitochondrial small ribosomal subunit [GO:0005763]; ribosome [GO:0005840]
O60783	RT14_HUMAN	28S ribosomal protein S14, mitochondrial (MRP-S14) (S14mt) (Mitochondrial small ribosomal subunit protein uS14m)	1	1	1	2.17885e+06	3.44377e+06	2.755e+06	mitochondrial inner membrane [GO:0005743]; mitochondrial ribosome [GO:0005761]; mitochondrial small ribosomal subunit [GO:0005763]; mitochondrion [GO:0005739]; nuclear membrane [GO:0031965]; small ribosomal subunit [GO:0015935]
Q9Y3D3	RT16_HUMAN	28S ribosomal protein S16, mitochondrial (MRP-S16) (S16mt) (Mitochondrial small ribosomal subunit protein bS16m)	1		1	532575		1.46768e+06	cytosol [GO:0005829]; mitochondrial inner membrane [GO:0005743]; mitochondrial small ribosomal subunit [GO:0005763]; mitochondrion [GO:0005739]; small ribosomal subunit [GO:0015935]
P82675	RT05_HUMAN	28S ribosomal protein S5, mitochondrial (MRP-S5) (S5mt) (Mitochondrial small ribosomal subunit protein uS5m)	2	3	2	609413	781796	773791	mitochondrial inner membrane [GO:0005743]; mitochondrial small ribosomal subunit [GO:0005763]; mitochondrion [GO:0005739]
Q9NVS2	RT18A_HUMAN	39S ribosomal protein S18a, mitochondrial (MRP-S18-a) (Mrps18a) (S18mt-a) (39S ribosomal protein S18-3, mitochondrial) (MRP-S18-3) (Mitochondrial large ribosomal subunit protein bS18a) (Mitochondrial large ribosomal subunit protein mL66)	4	3	2	657187	935710	762325	mitochondrial inner membrane [GO:0005743]; mitochondrial large ribosomal subunit [GO:0005762]; mitochondrial small ribosomal subunit [GO:0005763]; mitochondrion [GO:0005739]
Q9Y676	RT18B_HUMAN	28S ribosomal protein S18b, mitochondrial (MRP-S18-b) (Mrps18-b) (S18mt-b) (28S ribosomal protein S18-2, mitochondrial) (MRP-S18-2) (Mitochondrial small ribosomal subunit protein bS18b) (Mitochondrial small ribosomal subunit protein mS40)	1	2	1	1.33675e+06	1.37815e+06	1.80032e+06	cell junction [GO:0030054]; mitochondrial inner membrane [GO:0005743]; mitochondrial small ribosomal subunit [GO:0005763]; mitochondrion [GO:0005739]; nucleoplasm [GO:0005654]
P82932	RT06_HUMAN	28S ribosomal protein S6, mitochondrial (MRP-S6) (S6mt) (Mitochondrial small ribosomal subunit protein bS6m)	3	1	3	439282	342722	325201	mitochondrial inner membrane [GO:0005743]; mitochondrial small ribosomal subunit [GO:0005763]; mitochondrion [GO:0005739]; small ribosomal subunit [GO:0015935]
P82933	RT09_HUMAN	28S ribosomal protein S9, mitochondrial (MRP-S9) (S9mt) (Mitochondrial small ribosomal subunit protein uS9m)	3	5	5	1.48492e+06	2.09507e+06	1.55744e+06	mitochondrial inner membrane [GO:0005743]; mitochondrial small ribosomal subunit [GO:0005763]; mitochondrion [GO:0005739]; nucleolus [GO:0005730]; small ribosomal subunit [GO:0015935]
Q9Y2R9	RT07_HUMAN	28S ribosomal protein S7, mitochondrial (MRP-S7) (S7mt) (Mitochondrial small ribosomal subunit protein uS7m) (bMRP-27a) (bMRP27a)	1	1	1	1.89251e+06	3.02823e+06	2.75793e+06	mitochondrial inner membrane [GO:0005743]; mitochondrial small ribosomal subunit [GO:0005763]; ribosome [GO:0005840]
P82650	RT22_HUMAN	28S ribosomal protein S22, mitochondrial (MRP-S22) (S22mt) (Mitochondrial small ribosomal subunit protein mS22)	6	7	7	2.52046e+06	3.39498e+06	2.85608e+06	mitochondrial inner membrane [GO:0005743]; mitochondrial ribosome [GO:0005761]; mitochondrial small ribosomal subunit [GO:0005763]; mitochondrion [GO:0005739]
Q9Y3D9	RT23_HUMAN	28S ribosomal protein S23, mitochondrial (MRP-S23) (S23mt) (Mitochondrial small ribosomal subunit protein mS23)	4	4	4	2.50491e+06	3.63672e+06	3.36894e+06	mitochondrial inner membrane [GO:0005743]; mitochondrion [GO:0005739]; nuclear membrane [GO:0031965]; ribosome [GO:0005840]
Q96EL2	RT24_HUMAN	28S ribosomal protein S24, mitochondrial (MRP-S24) (S24mt) (Mitochondrial small ribosomal subunit protein uS3m) (bMRP-47) (bMRP47)	6	5	9	1.93369e+07	3.55175e+07	2.60193e+07	mitochondrial inner membrane [GO:0005743]; mitochondrial small ribosomal subunit [GO:0005763]
P82663	RT25_HUMAN	28S ribosomal protein S25, mitochondrial (MRP-S25) (S25mt) (Mitochondrial small ribosomal subunit protein mS25)	1	1	1	1.02631e+06	1.10859e+06	1.04438e+06	mitochondrial inner membrane [GO:0005743]; mitochondrion [GO:0005739]; ribosome [GO:0005840]
Q9BYN8	RT26_HUMAN	28S ribosomal protein S26, mitochondrial (MRP-S26) (S26mt) (28S ribosomal protein S13, mitochondrial) (MRP-S13) (S13mt) (Mitochondrial small ribosomal subunit protein mS26)	5	3	2	6.12369e+06	1.29421e+07	18295724	mitochondrial inner membrane [GO:0005743]; mitochondrial small ribosomal subunit [GO:0005763]; mitochondrion [GO:0005739]; nucleoplasm [GO:0005654]
Q92552	RT27_HUMAN	28S ribosomal protein S27, mitochondrial (MRP-S27) (S27mt) (Mitochondrial ribosomal protein S27) (Mitochondrial small ribosomal subunit protein mS27)	4	4	5	453193	750400	659731	cytoplasm [GO:0005737]; mitochondrial inner membrane [GO:0005743]; mitochondrial small ribosomal subunit [GO:0005763]; mitochondrion [GO:0005739]; nucleolus [GO:0005730]
Q9Y2Q9	RT28_HUMAN	28S ribosomal protein S28, mitochondrial (MRP-S28) (S28mt) (28S ribosomal protein S35, mitochondrial) (MRP-S35) (S35mt) (Mitochondrial small ribosomal subunit protein bS1m)	4	4	6	1.08273e+06	2.15634e+06	1.65015e+06	mitochondrial inner membrane [GO:0005743]; mitochondrial small ribosomal subunit [GO:0005763]; mitochondrion [GO:0005739]
P51398	RT29_HUMAN	28S ribosomal protein S29, mitochondrial (MRP-S29) (S29mt) (Death-associated protein 3) (DAP-3) (Ionizing radiation resistance conferring protein) (Mitochondrial small ribosomal subunit protein mS29)	1	1	1	398345	566724	350885	mitochondrial inner membrane [GO:0005743]; mitochondrial small ribosomal subunit [GO:0005763]; mitochondrion [GO:0005739]; nucleoplasm [GO:0005654]
Q9NP92	RT30_HUMAN	39S ribosomal protein S30, mitochondrial (MRP-S30) (S30mt) (Mitochondrial large ribosomal subunit protein mL65) (Mitochondrial large ribosomal subunit protein mS30) (Programmed cell death protein 9)	9	6	8	964851	1.6139e+06	1.75075e+06	mitochondrial inner membrane [GO:0005743]; mitochondrial large ribosomal subunit [GO:0005762]; mitochondrion [GO:0005739]
Q92665	RT31_HUMAN	28S ribosomal protein S31, mitochondrial (MRP-S31) (S31mt) (Imogen 38) (Mitochondrial small ribosomal subunit protein mS31)	46	51	52	6.40132e+07	5.45838e+07	1.07269e+08	mitochondrial inner membrane [GO:0005743]; mitochondrial small ribosomal subunit [GO:0005763]; mitochondrion [GO:0005739]; nucleolus [GO:0005730]
P82930	RT34_HUMAN	28S ribosomal protein S34, mitochondrial (MRP-S34) (S34mt) (Mitochondrial small ribosomal subunit protein mS34)	5	5	5	6.43037e+06	7.06975e+06	12340560	mitochondrial inner membrane [GO:0005743]; mitochondrial small ribosomal subunit [GO:0005763]; mitochondrion [GO:0005739]
P82673	RT35_HUMAN	28S ribosomal protein S35, mitochondrial (MRP-S35) (S35mt) (28S ribosomal protein S28, mitochondrial) (MRP-S28) (S28mt) (Mitochondrial small ribosomal subunit protein mS35)	8	7	7	873606	863526	1.31894e+06	mitochondrial inner membrane [GO:0005743]; mitochondrial small ribosomal subunit [GO:0005763]
Q15120	PDK3_HUMAN	[Pyruvate dehydrogenase (acetyl-transferring)] kinase isozyme 3, mitochondrial (EC 2.7.11.2) (Pyruvate dehydrogenase kinase isoform 3)	5	5	7	2.70052e+06	3.05033e+06	2.42302e+06	mitochondrial matrix [GO:0005759]; mitochondrion [GO:0005739]; nucleolus [GO:0005730]
O60733	PLPL9_HUMAN	85/88 kDa calcium-independent phospholipase A2 (CaI-PLA2) (EC 3.1.1.4) (2-lysophosphatidylcholine acylhydrolase) (EC 3.1.1.5) (Group VI phospholipase A2) (GVI PLA2) (Intracellular membrane-associated calcium-independent phospholipase A2 beta) (iPLA2-beta)	1		2	1.18506e+06		1.83017e+06	centriolar satellite [GO:0034451]; cytosol [GO:0005829]; extracellular space [GO:0005615]; integral component of membrane [GO:0016021]; mitochondrion [GO:0005739]; plasma membrane [GO:0005886]; pseudopodium [GO:0031143]	TRANSMEM 480..500; /note="Helical"; /evidence="ECO:0000255"; TRANSMEM 511..531; /note="Helical"; /evidence="ECO:0000255"
Q9Y371	SHLB1_HUMAN	Endophilin-B1 (Bax-interacting factor 1) (Bif-1) (SH3 domain-containing GRB2-like protein B1)	4	3	3	432685	432244	541324	autophagosome membrane [GO:0000421]; cytoplasm [GO:0005737]; cytoplasmic vesicle [GO:0031410]; cytosol [GO:0005829]; Golgi membrane [GO:0000139]; membrane [GO:0016020]; midbody [GO:0030496]; mitochondrial outer membrane [GO:0005741]; protein-containing complex [GO:0032991]				O
Q9NS69	TOM22_HUMAN	Mitochondrial import receptor subunit TOM22 homolog (hTom22) (1C9-2) (Translocase of outer membrane 22 kDa subunit homolog)	2	6	4	1.84173e+06	895394	2.098e+06	integral component of membrane [GO:0016021]; membrane [GO:0016020]; mitochondrial outer membrane [GO:0005741]; mitochondrial outer membrane translocase complex [GO:0005742]; mitochondrion [GO:0005739]	TRANSMEM 84..103; /note="Helical"; /evidence="ECO:0000255"	TOPO_DOM 2..83; /note="Cytoplasmic"; /evidence="ECO:0000255"; TOPO_DOM 104..142; /note="Mitochondrial intermembrane"; /evidence="ECO:0000255"		O
Q15785	TOM34_HUMAN	Mitochondrial import receptor subunit TOM34 (hTom34) (Translocase of outer membrane 34 kDa subunit)	2	1	1	170087	261232	244983	cytosol [GO:0005829]; integral component of membrane [GO:0016021]; intracellular membrane-bounded organelle [GO:0043231]; membrane [GO:0016020]; mitochondrial outer membrane [GO:0005741]; mitochondrion [GO:0005739]; nucleus [GO:0005634]				O
P51649	SSDH_HUMAN	Succinate-semialdehyde dehydrogenase, mitochondrial (EC 1.2.1.24) (Aldehyde dehydrogenase family 5 member A1) (NAD(+)-dependent succinic semialdehyde dehydrogenase)	2	1	2	130575	220425	181895	mitochondrial matrix [GO:0005759]; mitochondrion [GO:0005739]
Q9P0W8	SPAT7_HUMAN	Spermatogenesis-associated protein 7 (HSD-3.1) (Spermatogenesis-associated protein HSD3)	2	2	1	558566	738846	753752	axoneme [GO:0005930]; ciliary basal body [GO:0036064]; cytosol [GO:0005829]; microtubule cytoskeleton [GO:0015630]; mitochondrion [GO:0005739]; nucleoplasm [GO:0005654]; photoreceptor connecting cilium [GO:0032391]; photoreceptor distal connecting cilium [GO:0120206]; rod photoreceptor outer segment [GO:0120200]
Q13084	RM28_HUMAN	39S ribosomal protein L28, mitochondrial (L28mt) (MRP-L28) (Melanoma antigen p15) (Melanoma-associated antigen recognized by T-lymphocytes) (Mitochondrial large ribosomal subunit protein bL28m)	2	2	2	592373	855843	426736	cytosol [GO:0005829]; mitochondrial inner membrane [GO:0005743]; mitochondrial large ribosomal subunit [GO:0005762]; mitochondrial ribosome [GO:0005761]; mitochondrion [GO:0005739]
Q9BYC8	RM32_HUMAN	39S ribosomal protein L32, mitochondrial (L32mt) (MRP-L32) (Mitochondrial large ribosomal subunit protein bL32m)	9	8	12	2.73674e+06	2.2734e+06	3.91881e+06	mitochondrial inner membrane [GO:0005743]; mitochondrial large ribosomal subunit [GO:0005762]; mitochondrial ribosome [GO:0005761]; mitochondrion [GO:0005739]
P21912	SDHB_HUMAN	Succinate dehydrogenase [ubiquinone] iron-sulfur subunit, mitochondrial (EC 1.3.5.1) (Iron-sulfur subunit of complex II) (Ip)	4	2	4	458715	1.05696e+06	977124	mitochondrial inner membrane [GO:0005743]; mitochondrial membrane [GO:0031966]; mitochondrial respiratory chain complex II, succinate dehydrogenase complex (ubiquinone) [GO:0005749]; mitochondrion [GO:0005739]; nucleoplasm [GO:0005654]; plasma membrane [GO:0005886]
P09001	RM03_HUMAN	39S ribosomal protein L3, mitochondrial (L3mt) (MRP-L3) (Mitochondrial large ribosomal subunit protein uL3m)	1	2	4	1.65573e+06	1.39616e+06	947134	mitochondrial inner membrane [GO:0005743]; mitochondrial large ribosomal subunit [GO:0005762]; mitochondrion [GO:0005739]
Q9H9J2	RM44_HUMAN	39S ribosomal protein L44, mitochondrial (L44mt) (MRP-L44) (EC 3.1.26.-) (Mitochondrial large ribosomal subunit protein mL44)	5	3	4	1.12844e+06	683194	1.61019e+06	mitochondrial inner membrane [GO:0005743]; mitochondrial large ribosomal subunit [GO:0005762]; mitochondrion [GO:0005739]; nuclear body [GO:0016604]; nucleoplasm [GO:0005654]; plasma membrane [GO:0005886]
P31040	SDHA_HUMAN	Succinate dehydrogenase [ubiquinone] flavoprotein subunit, mitochondrial (EC 1.3.5.1) (Flavoprotein subunit of complex II) (Fp)	12	13	16	3.07073e+06	5.04205e+06	3.94829e+06	mitochondrial inner membrane [GO:0005743]; mitochondrial respiratory chain complex II, succinate dehydrogenase complex (ubiquinone) [GO:0005749]; mitochondrion [GO:0005739]; nucleolus [GO:0005730]
Q9NPL8	TIDC1_HUMAN	Complex I assembly factor TIMMDC1, mitochondrial (Protein M5-14) (Translocase of inner mitochondrial membrane domain-containing protein 1) (TIMM domain containing-protein 1)	2	2	4	971251	4.75855e+06	1.93774e+06	integral component of membrane [GO:0016021]; mitochondrial inner membrane [GO:0005743]; mitochondrion [GO:0005739]; nucleoplasm [GO:0005654]	TRANSMEM 80..100; /note="Helical"; /evidence="ECO:0000255"; TRANSMEM 137..159; /note="Helical"; /evidence="ECO:0000255"; TRANSMEM 165..185; /note="Helical"; /evidence="ECO:0000255"; TRANSMEM 189..209; /note="Helical"; /evidence="ECO:0000255"
P52758	RIDA_HUMAN	2-iminobutanoate/2-iminopropanoate deaminase (EC 3.5.99.10) (14.5 kDa translational inhibitor protein) (hp14.5) (p14.5) (Heat-responsive protein 12) (Reactive intermediate imine deaminase A homolog) (Translation inhibitor L-PSP ribonuclease) (UK114 antige	2	2	2	1751824	1.70839e+06	1.98425e+06	cytoplasm [GO:0005737]; cytosol [GO:0005829]; extracellular exosome [GO:0070062]; mitochondrial matrix [GO:0005759]; mitochondrion [GO:0005739]; nucleus [GO:0005634]; peroxisome [GO:0005777]
Q5VUM1	SDHF4_HUMAN	Succinate dehydrogenase assembly factor 4, mitochondrial (SDH assembly factor 4) (SDHAF4)	3	3	4	813984	1.23282e+06	1.26051e+06	mitochondrial matrix [GO:0005759]; mitochondrion [GO:0005739]
Q96TC7	RMD3_HUMAN	Regulator of microtubule dynamics protein 3 (RMD-3) (hRMD-3) (Cerebral protein 10) (Protein FAM82A2) (Protein FAM82C) (Protein tyrosine phosphatase-interacting protein 51) (TCPTP-interacting protein 51)	9	2	12	1.03512e+06	2.97751e+06	2.19313e+06	cytoplasm [GO:0005737]; integral component of membrane [GO:0016021]; intercellular bridge [GO:0045171]; mitochondrial outer membrane [GO:0005741]; mitochondrion [GO:0005739]; mitotic spindle pole [GO:0097431]; nucleus [GO:0005634]; organelle membrane contact site [GO:0044232]; spindle microtubule [GO:0005876]	TRANSMEM 13..35; /note="Helical"; /evidence="ECO:0000255"	TOPO_DOM 1..12; /note="Mitochondrial intermembrane"; /evidence="ECO:0000305"; TOPO_DOM 36..470; /note="Cytoplasmic"; /evidence="ECO:0000305"		O
Q04837	SSBP_HUMAN	Single-stranded DNA-binding protein, mitochondrial (Mt-SSB) (MtSSB) (PWP1-interacting protein 17)	1	4	5	2.619e+06	3.18057e+06	1.96668e+06	extracellular exosome [GO:0070062]; mitochondrial matrix [GO:0005759]; mitochondrial nucleoid [GO:0042645]; mitochondrion [GO:0005739]; nucleoid [GO:0009295]; nucleus [GO:0005634]
Q86SX6	GLRX5_HUMAN	Glutaredoxin-related protein 5, mitochondrial (Monothiol glutaredoxin-5)		1	1		340128	342810	dendrite [GO:0030425]; mitochondrial matrix [GO:0005759]; mitochondrion [GO:0005739]; neuronal cell body [GO:0043025]; nucleus [GO:0005634]
Q99714	HCD2_HUMAN	3-hydroxyacyl-CoA dehydrogenase type-2 (EC 1.1.1.35) (17-beta-estradiol 17-dehydrogenase) (EC 1.1.1.62) (2-methyl-3-hydroxybutyryl-CoA dehydrogenase) (MHBD) (3-alpha-(17-beta)-hydroxysteroid dehydrogenase (NAD(+))) (EC 1.1.1.239) (3-hydroxy-2-methylbutyry	1	1	1	446005	760869	669910	cytoplasm [GO:0005737]; mitochondrial matrix [GO:0005759]; mitochondrial nucleoid [GO:0042645]; mitochondrial ribonuclease P complex [GO:0030678]; mitochondrion [GO:0005739]; plasma membrane [GO:0005886]; tRNA methyltransferase complex [GO:0043527]
Q8ND56	LS14A_HUMAN	Protein LSM14 homolog A (Protein FAM61A) (Protein SCD6 homolog) (Putative alpha-synuclein-binding protein) (AlphaSNBP) (RNA-associated protein 55A) (hRAP55) (hRAP55A)	3	4	3	868307	1.20497e+06	909221	cytoplasm [GO:0005737]; cytoplasmic ribonucleoprotein granule [GO:0036464]; cytoplasmic stress granule [GO:0010494]; cytosol [GO:0005829]; messenger ribonucleoprotein complex [GO:1990124]; mitotic spindle [GO:0072686]; P-body [GO:0000932]
P23368	MAOM_HUMAN	NAD-dependent malic enzyme, mitochondrial (NAD-ME) (EC 1.1.1.38) (Malic enzyme 2)	3	2	3	597972	974699	939779	intracellular membrane-bounded organelle [GO:0043231]; mitochondrial matrix [GO:0005759]; mitochondrion [GO:0005739]
Q5VT66	MARC1_HUMAN	Mitochondrial amidoxime-reducing component 1 (mARC1) (EC 1.7.-.-) (Molybdenum cofactor sulfurase C-terminal domain-containing protein 1) (MOSC domain-containing protein 1) (Moco sulfurase C-terminal domain-containing protein 1)	7	4	4	687171	1.58993e+06	1.17975e+06	integral component of membrane [GO:0016021]; mitochondrial outer membrane [GO:0005741]; mitochondrion [GO:0005739]; nitric-oxide synthase complex [GO:1903958]	TRANSMEM 21..40; /note="Helical; Signal-anchor for type II membrane protein"; /evidence="ECO:0000255"	TOPO_DOM 2..20; /note="Mitochondrial matrix"; /evidence="ECO:0000269|PubMed:23086957"; TOPO_DOM 41..337; /note="Cytoplasmic"; /evidence="ECO:0000269|PubMed:23086957"		O
Q969Z3	MARC2_HUMAN	Mitochondrial amidoxime reducing component 2 (mARC2) (EC 1.7.-.-) (Molybdenum cofactor sulfurase C-terminal domain-containing protein 2) (MOSC domain-containing protein 2) (Moco sulfurase C-terminal domain-containing protein 2)	13	12	15	1.9122e+06	2.42939e+06	2.16059e+06	mitochondrial outer membrane [GO:0005741]; mitochondrion [GO:0005739]; peroxisome [GO:0005777]				O
Q15691	MARE1_HUMAN	Microtubule-associated protein RP/EB family member 1 (APC-binding protein EB1) (End-binding protein 1) (EB1)	4	3	3	532640	992081	882931	cell projection membrane [GO:0031253]; centrosome [GO:0005813]; ciliary basal body [GO:0036064]; cortical microtubule cytoskeleton [GO:0030981]; cytoplasmic microtubule [GO:0005881]; cytosol [GO:0005829]; focal adhesion [GO:0005925]; Golgi apparatus [GO:0005794]; microtubule [GO:0005874]; microtubule organizing center [GO:0005815]; microtubule plus-end [GO:0035371]; mitotic spindle astral microtu…
Q8WWC4	MAIP1_HUMAN	m-AAA protease-interacting protein 1, mitochondrial (Matrix AAA peptidase-interacting protein 1)	2	1	1	2.30111e+06	3.64639e+06	2.37651e+06	mitochondrial inner membrane [GO:0005743]; mitochondrial matrix [GO:0005759]
Q02978	M2OM_HUMAN	Mitochondrial 2-oxoglutarate/malate carrier protein (OGCP) (Solute carrier family 25 member 11)	1	1	1	1.00088e+06	1.22825e+06	1.13313e+06	integral component of plasma membrane [GO:0005887]; mitochondrial inner membrane [GO:0005743]; mitochondrion [GO:0005739]; nucleus [GO:0005634]	TRANSMEM 24..42; /note="Helical; Name=1"; /evidence="ECO:0000255"; TRANSMEM 83..101; /note="Helical; Name=2"; /evidence="ECO:0000255"; TRANSMEM 119..140; /note="Helical; Name=3"; /evidence="ECO:0000255"; TRANSMEM 183..202; /note="Helical; Name=4";
P40926	MDHM_HUMAN	Malate dehydrogenase, mitochondrial (EC 1.1.1.37)	7	5	6	1.3515e+06	2.76526e+06	2.44927e+06	cytoplasm [GO:0005737]; extracellular exosome [GO:0070062]; membrane [GO:0016020]; mitochondrial matrix [GO:0005759]; mitochondrion [GO:0005739]; nucleus [GO:0005634]
P20794	MAK_HUMAN	Serine/threonine-protein kinase MAK (EC 2.7.11.1) (Male germ cell-associated kinase)	1		1	1.23538e+06		1.39524e+06	axoneme [GO:0005930]; centrosome [GO:0005813]; cilium [GO:0005929]; cytoplasm [GO:0005737]; midbody [GO:0030496]; mitotic spindle [GO:0072686]; motile cilium [GO:0031514]; nucleus [GO:0005634]; photoreceptor connecting cilium [GO:0032391]; photoreceptor inner segment [GO:0001917]; photoreceptor outer segment [GO:0001750]
Q96BP2	CHCH1_HUMAN	Coiled-coil-helix-coiled-coil-helix domain-containing protein 1 (28S ribosomal protein S37, mitochondrial) (MRP-S37) (Mitochondrial small ribosomal subunit protein mS37) (Nuclear protein C2360)	1	2	1	1.38626e+06	1.33407e+06	2.17727e+06	cytosol [GO:0005829]; fibrillar center [GO:0001650]; mitochondrial inner membrane [GO:0005743]; mitochondrial ribosome [GO:0005761]; mitochondrion [GO:0005739]; nucleoplasm [GO:0005654]
Q9H1K1	ISCU_HUMAN	Iron-sulfur cluster assembly enzyme ISCU, mitochondrial (NifU-like N-terminal domain-containing protein) (NifU-like protein)	13	16	17	1.06108e+07	1.29202e+07	1.32004e+07	cytoplasm [GO:0005737]; cytosol [GO:0005829]; iron-sulfur cluster assembly complex [GO:1990229]; mitochondrial matrix [GO:0005759]; mitochondrion [GO:0005739]; nucleus [GO:0005634]
O14929	HAT1_HUMAN	Histone acetyltransferase type B catalytic subunit (EC 2.3.1.48) (Histone acetyltransferase 1)	1	1	2	625194	937520	1.14244e+06	chromatin [GO:0000785]; chromosome, telomeric region [GO:0000781]; mitochondrion [GO:0005739]; nuclear matrix [GO:0016363]; nucleoplasm [GO:0005654]; nucleus [GO:0005634]; protein-containing complex [GO:0032991]
A4D1E9	GTPBA_HUMAN	GTP-binding protein 10 (Protein obg homolog 2) (ObgH2)	3	2	4	333235	150660	414899	chromosome [GO:0005694]; mitochondrion [GO:0005739]; nucleolus [GO:0005730]
Q00839	HNRPU_HUMAN	Heterogeneous nuclear ribonucleoprotein U (hnRNP U) (GRIP120) (Nuclear p120 ribonucleoprotein) (Scaffold-attachment factor A) (SAF-A) (p120) (pp120)	5	4	4	2582386	3.92739e+06	3.98802e+06	catalytic step 2 spliceosome [GO:0071013]; cell surface [GO:0009986]; centrosome [GO:0005813]; CRD-mediated mRNA stability complex [GO:0070937]; cytoplasmic ribonucleoprotein granule [GO:0036464]; cytosol [GO:0005829]; dendrite cytoplasm [GO:0032839]; inactive sex chromosome [GO:0098577]; kinetochore [GO:0000776]; membrane [GO:0016020]; midbody [GO:0030496]; mitotic spindle [GO:0072686]; mitotic …
P27816	MAP4_HUMAN	Microtubule-associated protein 4 (MAP-4)	13	9	12	2.83615e+06	5.83258e+06	3.37382e+06	axon [GO:0030424]; axoneme [GO:0005930]; cytosol [GO:0005829]; microtubule [GO:0005874]; microtubule associated complex [GO:0005875]; microtubule cytoskeleton [GO:0015630]; microtubule organizing center [GO:0005815]; mitotic spindle [GO:0072686]; neuron projection [GO:0043005]; plasma membrane [GO:0005886]
Q7Z434	MAVS_HUMAN	Mitochondrial antiviral-signaling protein (MAVS) (CARD adapter inducing interferon beta) (Cardif) (Interferon beta promoter stimulator protein 1) (IPS-1) (Putative NF-kappa-B-activating protein 031N) (Virus-induced-signaling adapter) (VISA)	78	82	80	1.505e+07	1.41053e+07	1.66282e+07	integral component of membrane [GO:0016021]; mitochondrial membrane [GO:0031966]; mitochondrial outer membrane [GO:0005741]; mitochondrion [GO:0005739]; peroxisomal membrane [GO:0005778]	TRANSMEM 514..534; /note="Helical"; /evidence="ECO:0000255"	TOPO_DOM 1..513; /note="Cytoplasmic"; /evidence="ECO:0000305"; TOPO_DOM 535..540; /note="Mitochondrial intermembrane"; /evidence="ECO:0000305"		O
Q7L311	ARMX2_HUMAN	Armadillo repeat-containing X-linked protein 2 (ARM protein lost in epithelial cancers on chromosome X 2) (Protein ALEX2)	4	4	4	1.39487e+06	3.22905e+06	2.44858e+06	integral component of membrane [GO:0016021]; mitochondrial outer membrane [GO:0005741]; mitochondrion [GO:0005739]	TRANSMEM 7..25; /note="Helical; Signal-anchor"; /evidence="ECO:0000255"	TOPO_DOM 1..6; /note="Mitochondrial intermembrane"; /evidence="ECO:0000250|UniProtKB:Q8BHS6"; TOPO_DOM 26..632; /note="Cytoplasmic"; /evidence="ECO:0000250|UniProtKB:Q8BHS6"		O
Q96GD4	AURKB_HUMAN	Aurora kinase B (EC 2.7.11.1) (Aurora 1) (Aurora- and IPL1-like midbody-associated protein 1) (AIM-1) (Aurora/IPL1-related kinase 2) (ARK-2) (Aurora-related kinase 2) (STK-1) (Serine/threonine-protein kinase 12) (Serine/threonine-protein kinase 5) (Serine	2	2	2	570784	486667	696230	chromocenter [GO:0010369]; chromosome passenger complex [GO:0032133]; condensed chromosome, centromeric region [GO:0000779]; cytosol [GO:0005829]; kinetochore [GO:0000776]; microtubule cytoskeleton [GO:0015630]; midbody [GO:0030496]; mitotic spindle midzone [GO:1990023]; mitotic spindle pole [GO:0097431]; nucleoplasm [GO:0005654]; nucleus [GO:0005634]; spindle [GO:0005819]; spindle microtubule [G…
O75947	ATP5H_HUMAN	ATP synthase subunit d, mitochondrial (ATPase subunit d) (ATP synthase peripheral stalk subunit d)	5	4	6	292314	455906	678863	mitochondrial inner membrane [GO:0005743]; mitochondrial proton-transporting ATP synthase, stator stalk [GO:0000274]; mitochondrial proton-transporting ATP synthase complex [GO:0005753]; mitochondrion [GO:0005739]
Q7L2E3	DHX30_HUMAN	ATP-dependent RNA helicase DHX30 (EC 3.6.4.13) (DEAH box protein 30)	7	5	8	559387	1.31564e+06	863253	cytoplasm [GO:0005737]; cytosol [GO:0005829]; mitochondrial nucleoid [GO:0042645]; mitochondrion [GO:0005739]; ribonucleoprotein granule [GO:0035770]
P05091	ALDH2_HUMAN	Aldehyde dehydrogenase, mitochondrial (EC 1.2.1.3) (ALDH class 2) (ALDH-E2) (ALDHI)		2	1		318698	604232	extracellular exosome [GO:0070062]; mitochondrial matrix [GO:0005759]; mitochondrion [GO:0005739]
Q9Y4W6	AFG32_HUMAN	AFG3-like protein 2 (EC 3.4.24.-) (Paraplegin-like protein)	5	2	7	528156	1.1349e+06	686690	m-AAA complex [GO:0005745]; mitochondrial inner membrane [GO:0005743]; mitochondrion [GO:0005739]	TRANSMEM 143..163; /note="Helical"; /evidence="ECO:0000255"; TRANSMEM 251..271; /note="Helical"; /evidence="ECO:0000255"
P05141	ADT2_HUMAN	ADP/ATP translocase 2 (ADP,ATP carrier protein 2) (ADP,ATP carrier protein, fibroblast isoform) (Adenine nucleotide translocator 2) (ANT 2) (Solute carrier family 25 member 5) [Cleaved into: ADP/ATP translocase 2, N-terminally processed]	20	17	21	7.32206e+07	1.51927e+08	1.04626e+08	integral component of plasma membrane [GO:0005887]; membrane [GO:0016020]; membrane raft [GO:0045121]; mitochondrial inner membrane [GO:0005743]; mitochondrial nucleoid [GO:0042645]; mitochondrial permeability transition pore complex [GO:0005757]; mitochondrion [GO:0005739]; MMXD complex [GO:0071817]; nucleus [GO:0005634]	TRANSMEM 8..37; /note="Helical; Name=1"; /evidence="ECO:0000250|UniProtKB:P02722"; TRANSMEM 75..99; /note="Helical; Name=2"; /evidence="ECO:0000250|UniProtKB:P02722"; TRANSMEM 110..130; /note="Helical; Name=3"; /evidence="ECO:0000250|UniProtKB:P0272	TOPO_DOM 1..7; /note="Mitochondrial intermembrane"; /evidence="ECO:0000305"; TOPO_DOM 38..74; /note="Mitochondrial matrix"; /evidence="ECO:0000305"; TOPO_DOM 100..109; /note="Mitochondrial intermembrane"; /evidence="ECO:0000305"; TOPO_DOM 131..178;
P12236	ADT3_HUMAN	ADP/ATP translocase 3 (ADP,ATP carrier protein 3) (ADP,ATP carrier protein, isoform T2) (ANT 2) (Adenine nucleotide translocator 3) (ANT 3) (Solute carrier family 25 member 6) [Cleaved into: ADP/ATP translocase 3, N-terminally processed]	10	10	9	2.19295e+07	3.19808e+07	2.24437e+07	integral component of membrane [GO:0016021]; membrane [GO:0016020]; mitochondrial inner membrane [GO:0005743]; mitochondrion [GO:0005739]; nucleus [GO:0005634]; TIM23 mitochondrial import inner membrane translocase complex [GO:0005744]	TRANSMEM 8..37; /note="Helical; Name=1"; /evidence="ECO:0000250|UniProtKB:P02722"; TRANSMEM 75..99; /note="Helical; Name=2"; /evidence="ECO:0000250|UniProtKB:P02722"; TRANSMEM 110..130; /note="Helical; Name=3"; /evidence="ECO:0000250|UniProtKB:P0272	TOPO_DOM 1..7; /note="Mitochondrial intermembrane"; /evidence="ECO:0000305"; TOPO_DOM 38..74; /note="Mitochondrial matrix"; /evidence="ECO:0000305"; TOPO_DOM 100..109; /note="Mitochondrial intermembrane"; /evidence="ECO:0000305"; TOPO_DOM 131..178;
Q53H12	AGK_HUMAN	Acylglycerol kinase, mitochondrial (hAGK) (EC 2.7.1.107) (EC 2.7.1.138) (EC 2.7.1.94) (Multiple substrate lipid kinase) (HsMuLK) (MuLK) (Multi-substrate lipid kinase)	4	4	5	487510	447314	777390	cytoplasm [GO:0005737]; cytosol [GO:0005829]; integral component of mitochondrial inner membrane [GO:0031305]; intracellular membrane-bounded organelle [GO:0043231]; membrane [GO:0016020]; mitochondrial inner membrane [GO:0005743]; mitochondrial intermembrane space [GO:0005758]; mitochondrial membrane [GO:0031966]; mitochondrial outer membrane [GO:0005741]; mitochondrion [GO:0005739]; TIM22 mitoc…				O
Q5SVS4	KMCP1_HUMAN	Kidney mitochondrial carrier protein 1 (Solute carrier family 25 member 30)	2	2	2	806599	1.07732e+06	923108	integral component of membrane [GO:0016021]; mitochondrial inner membrane [GO:0005743]; mitochondrion [GO:0005739]	TRANSMEM 9..26; /note="Helical; Name=1"; /evidence="ECO:0000255"; TRANSMEM 71..89; /note="Helical; Name=2"; /evidence="ECO:0000255"; TRANSMEM 105..124; /note="Helical; Name=3"; /evidence="ECO:0000255"; TRANSMEM 164..183; /note="Helical; Name=4"; /
O60566	BUB1B_HUMAN	Mitotic checkpoint serine/threonine-protein kinase BUB1 beta (EC 2.7.11.1) (MAD3/BUB1-related protein kinase) (hBUBR1) (Mitotic checkpoint kinase MAD3L) (Protein SSK1)	2	2	2	340962	600167	995931	anaphase-promoting complex [GO:0005680]; cytoplasm [GO:0005737]; cytosol [GO:0005829]; kinetochore [GO:0000776]; microtubule organizing center [GO:0005815]; mitotic checkpoint complex [GO:0033597]; outer kinetochore [GO:0000940]; perinuclear region of cytoplasm [GO:0048471]; spindle [GO:0005819]
P27144	KAD4_HUMAN	Adenylate kinase 4, mitochondrial (AK 4) (EC 2.7.4.10) (EC 2.7.4.6) (Adenylate kinase 3-like) (GTP:AMP phosphotransferase AK4)	2	2	2	3.34909e+06	5.47414e+06	4.78306e+06	cytoplasm [GO:0005737]; mitochondrial matrix [GO:0005759]; mitochondrion [GO:0005739]
Q96HY7	DHTK1_HUMAN	Probable 2-oxoglutarate dehydrogenase E1 component DHKTD1, mitochondrial (EC 1.2.4.2) (Dehydrogenase E1 and transketolase domain-containing protein 1)	1	1	1	306965	385591	444819	mitochondrial matrix [GO:0005759]; mitochondrion [GO:0005739]
P07900	HS90A_HUMAN	Heat shock protein HSP 90-alpha (EC 3.6.4.10) (Heat shock 86 kDa) (HSP 86) (HSP86) (Lipopolysaccharide-associated protein 2) (LAP-2) (LPS-associated protein 2) (Renal carcinoma antigen NY-REN-38)	8	7	8	3.94963e+06	7.25602e+06	4.21572e+06	axonal growth cone [GO:0044295]; cytoplasm [GO:0005737]; cytosol [GO:0005829]; dendritic growth cone [GO:0044294]; endocytic vesicle lumen [GO:0071682]; extracellular exosome [GO:0070062]; extracellular region [GO:0005576]; ficolin-1-rich granule lumen [GO:1904813]; lysosomal lumen [GO:0043202]; melanosome [GO:0042470]; membrane [GO:0016020]; mitochondrion [GO:0005739]; myelin sheath [GO:0043209]…
Q3SXM5	HSDL1_HUMAN	Inactive hydroxysteroid dehydrogenase-like protein 1 (Short chain dehydrogenase/reductase family 12C member 3)	2	2	4	609362	981230	964121	intermediate filament cytoskeleton [GO:0045111]; intracellular membrane-bounded organelle [GO:0043231]; mitochondrion [GO:0005739]
O14965	AURKA_HUMAN	Aurora kinase A (EC 2.7.11.1) (Aurora 2) (Aurora/IPL1-related kinase 1) (ARK-1) (Aurora-related kinase 1) (hARK1) (Breast tumor-amplified kinase) (Serine/threonine-protein kinase 15) (Serine/threonine-protein kinase 6) (Serine/threonine-protein kinase aur		2	2		200264	154972	axon hillock [GO:0043203]; centriole [GO:0005814]; centrosome [GO:0005813]; chromosome passenger complex [GO:0032133]; cilium [GO:0005929]; cytosol [GO:0005829]; germinal vesicle [GO:0042585]; meiotic spindle [GO:0072687]; microtubule [GO:0005874]; microtubule cytoskeleton [GO:0015630]; midbody [GO:0030496]; mitotic spindle pole [GO:0097431]; nucleoplasm [GO:0005654]; nucleus [GO:0005634]; perinu…
Q96ND0	F210A_HUMAN	Protein FAM210A	2	3	2	391348	390692	511499	cytoplasm [GO:0005737]; integral component of membrane [GO:0016021]; mitochondrion [GO:0005739]	TRANSMEM 136..156; /note="Helical"; /evidence="ECO:0000255"
Q16775	GLO2_HUMAN	Hydroxyacylglutathione hydrolase, mitochondrial (EC 3.1.2.6) (Glyoxalase II) (Glx II)	1	1	1	777559	1.06896e+06	856888	cytoplasm [GO:0005737]; cytosol [GO:0005829]; mitochondrial matrix [GO:0005759]; mitochondrion [GO:0005739]
P12081	HARS1_HUMAN	Histidine--tRNA ligase, cytoplasmic (EC 6.1.1.21) (Histidyl-tRNA synthetase) (HisRS)	1	2	1	2.10679e+06	1.7022e+06	2.16176e+06	cytoplasm [GO:0005737]; cytosol [GO:0005829]; mitochondrion [GO:0005739]
O75874	IDHC_HUMAN	Isocitrate dehydrogenase [NADP] cytoplasmic (IDH) (EC 1.1.1.42) (Cytosolic NADP-isocitrate dehydrogenase) (IDP) (NADP(+)-specific ICDH) (Oxalosuccinate decarboxylase)	2	2	1	414421	480689	683814	cytoplasm [GO:0005737]; cytosol [GO:0005829]; extracellular exosome [GO:0070062]; extracellular region [GO:0005576]; ficolin-1-rich granule lumen [GO:1904813]; mitochondrion [GO:0005739]; peroxisomal matrix [GO:0005782]; peroxisome [GO:0005777]; secretory granule lumen [GO:0034774]; tertiary granule lumen [GO:1904724]
Q9UKA2	FBXL4_HUMAN	F-box/LRR-repeat protein 4 (F-box and leucine-rich repeat protein 4) (F-box protein FBL4/FBL5)	2	1	2	490924	373822	745963	cytosol [GO:0005829]; mitochondrial intermembrane space [GO:0005758]; nuclear speck [GO:0016607]; SCF ubiquitin ligase complex [GO:0019005]; ubiquitin ligase complex [GO:0000151]
Q6YN16	HSDL2_HUMAN	Hydroxysteroid dehydrogenase-like protein 2 (EC 1.-.-.-) (Short chain dehydrogenase/reductase family 13C member 1)	2	2	4	2.46025e+06	1.95827e+06	3.61673e+06	membrane [GO:0016020]; mitochondrion [GO:0005739]; peroxisome [GO:0005777]
Q8TB36	GDAP1_HUMAN	Ganglioside-induced differentiation-associated protein 1 (GDAP1)	12	12	11	1.27361e+07	1.75244e+07	1.59089e+07	cytosol [GO:0005829]; integral component of mitochondrial outer membrane [GO:0031307]; membrane [GO:0016020]; mitochondrion [GO:0005739]; nucleus [GO:0005634]; peroxisomal membrane [GO:0005778]	TRANSMEM 292..312; /note="Helical"; /evidence="ECO:0000255"; TRANSMEM 320..340; /note="Helical"; /evidence="ECO:0000255"			O
Q12906	ILF3_HUMAN	Interleukin enhancer-binding factor 3 (Double-stranded RNA-binding protein 76) (DRBP76) (M-phase phosphoprotein 4) (MPP4) (Nuclear factor associated with dsRNA) (NFAR) (Nuclear factor of activated T-cells 90 kDa) (NF-AT-90) (Translational control protein	3	4	2	3.26421e+06	4.11537e+06	3.35307e+06	cytoplasm [GO:0005737]; extracellular region [GO:0005576]; membrane [GO:0016020]; mitochondrion [GO:0005739]; nucleolus [GO:0005730]; nucleoplasm [GO:0005654]; nucleus [GO:0005634]; ribonucleoprotein complex [GO:1990904]
Q9BXW7	HDHD5_HUMAN	Haloacid dehalogenase-like hydrolase domain-containing 5 (Cat eye syndrome critical region protein 5)	1	1	1	1.32585e+06	2.04435e+06	1.95324e+06	mitochondrion [GO:0005739]
Q16836	HCDH_HUMAN	Hydroxyacyl-coenzyme A dehydrogenase, mitochondrial (HCDH) (EC 1.1.1.35) (Medium and short-chain L-3-hydroxyacyl-coenzyme A dehydrogenase) (Short-chain 3-hydroxyacyl-CoA dehydrogenase)		1	1		280137	347164	cytoplasm [GO:0005737]; mitochondrial matrix [GO:0005759]; mitochondrion [GO:0005739]; nucleoplasm [GO:0005654]
Q96A26	F162A_HUMAN	Protein FAM162A (E2-induced gene 5 protein) (Growth and transformation-dependent protein) (HGTD-P)	2	4	1	616351	860549	1.53797e+06	cytosol [GO:0005829]; integral component of membrane [GO:0016021]; mitochondrial membrane [GO:0031966]; mitochondrion [GO:0005739]	TRANSMEM 103..120; /note="Helical"; /evidence="ECO:0000255"
P13804	ETFA_HUMAN	Electron transfer flavoprotein subunit alpha, mitochondrial (Alpha-ETF)	14	13	19	3.36226e+06	4.71455e+06	3.41414e+06	electron transfer flavoprotein complex [GO:0045251]; mitochondrial matrix [GO:0005759]; mitochondrion [GO:0005739]
P20674	COX5A_HUMAN	Cytochrome c oxidase subunit 5A, mitochondrial (Cytochrome c oxidase polypeptide Va)	1	1	1	409513	495712	604706	mitochondrial inner membrane [GO:0005743]; mitochondrial membrane [GO:0031966]; mitochondrial respiratory chain complex IV [GO:0005751]
Q14203	DCTN1_HUMAN	Dynactin subunit 1 (150 kDa dynein-associated polypeptide) (DAP-150) (DP-150) (p135) (p150-glued)	1	3	3	279894	477345	359642	axon [GO:0030424]; cell cortex [GO:0005938]; cell cortex region [GO:0099738]; centriolar subdistal appendage [GO:0120103]; centriole [GO:0005814]; centrosome [GO:0005813]; cytoplasm [GO:0005737]; cytosol [GO:0005829]; dynein complex [GO:0030286]; intercellular bridge [GO:0045171]; kinetochore [GO:0000776]; membrane [GO:0016020]; microtubule [GO:0005874]; microtubule associated complex [GO:0005875…
P13196	HEM1_HUMAN	5-aminolevulinate synthase, nonspecific, mitochondrial (ALAS-H) (EC 2.3.1.37) (5-aminolevulinic acid synthase 1) (Delta-ALA synthase 1) (Delta-aminolevulinate synthase 1)	2	1	3	3.17827e+06	4.69556e+06	3.44924e+06	cytosol [GO:0005829]; mitochondrial matrix [GO:0005759]; mitochondrion [GO:0005739]; nucleoplasm [GO:0005654]
P06576	ATPB_HUMAN	ATP synthase subunit beta, mitochondrial (EC 7.1.2.2) (ATP synthase F1 subunit beta)	13	13	21	3.12954e+06	4.53504e+06	3.96086e+06	cell surface [GO:0009986]; extracellular exosome [GO:0070062]; membrane [GO:0016020]; mitochondrial matrix [GO:0005759]; mitochondrial membrane [GO:0031966]; mitochondrial nucleoid [GO:0042645]; mitochondrial proton-transporting ATP synthase, catalytic core [GO:0005754]; mitochondrial proton-transporting ATP synthase complex [GO:0005753]; mitochondrion [GO:0005739]; nucleus [GO:0005634]; plasma m…
P25705	ATPA_HUMAN	ATP synthase subunit alpha, mitochondrial (ATP synthase F1 subunit alpha)	8	5	9	1.02534e+06	1.91332e+06	1.37759e+06	cell surface [GO:0009986]; extracellular exosome [GO:0070062]; membrane [GO:0016020]; membrane raft [GO:0045121]; mitochondrial inner membrane [GO:0005743]; mitochondrial matrix [GO:0005759]; mitochondrial proton-transporting ATP synthase, catalytic core [GO:0005754]; mitochondrial proton-transporting ATP synthase complex [GO:0005753]; mitochondrion [GO:0005739]; nucleus [GO:0005634]; plasma memb…
Q15051	IQCB1_HUMAN	IQ calmodulin-binding motif-containing protein 1 (Nephrocystin-5) (p53 and DNA damage-regulated IQ motif protein) (PIQ)	6	5	5	996767	1.22995e+06	1.21788e+06	centriole [GO:0005814]; centrosome [GO:0005813]; cilium [GO:0005929]; cytosol [GO:0005829]; extracellular exosome [GO:0070062]; intercellular bridge [GO:0045171]; microtubule cytoskeleton [GO:0015630]; mitotic spindle [GO:0072686]; nucleoplasm [GO:0005654]; photoreceptor connecting cilium [GO:0032391]; photoreceptor outer segment [GO:0001750]
Q9H4A6	GOLP3_HUMAN	Golgi phosphoprotein 3 (Coat protein GPP34) (Mitochondrial DNA absence factor) (MIDAS)	1	1	1	1.13956e+06	497560	1.89075e+06	cytosol [GO:0005829]; endosome [GO:0005768]; Golgi apparatus [GO:0005794]; Golgi cisterna [GO:0031985]; Golgi cisterna membrane [GO:0032580]; Golgi membrane [GO:0000139]; intracellular membrane-bounded organelle [GO:0043231]; mitochondrial intermembrane space [GO:0005758]; mitochondrion [GO:0005739]; plasma membrane [GO:0005886]; trans-Golgi network [GO:0005802]
Q14409	GLPK3_HUMAN	Glycerol kinase 3 (GK 3) (Glycerokinase 3) (EC 2.7.1.30) (ATP:glycerol 3-phosphotransferase 3) (Glycerol kinase 3 pseudogene) (Glycerol kinase, testis specific 1)	1	4	3	51621.1	1.20152e+06	1.16179e+06	mitochondrial outer membrane [GO:0005741]; mitochondrion [GO:0005739]				O
P43304	GPDM_HUMAN	Glycerol-3-phosphate dehydrogenase, mitochondrial (GPD-M) (GPDH-M) (EC 1.1.5.3) (mitohondrial glycerophosphate dehydrogenase gene) (mGDH) (mtGPD)	6	6	9	632606	590827	713292	glycerol-3-phosphate dehydrogenase complex [GO:0009331]; mitochondrial inner membrane [GO:0005743]; mitochondrion [GO:0005739]
Q9BQP7	MGME1_HUMAN	Mitochondrial genome maintenance exonuclease 1 (EC 3.1.-.-)	2		2	1.79533e+06		3391257	mitochondrion [GO:0005739]
Q7L4E1	MIGA2_HUMAN	Mitoguardin 2 (Protein FAM73B)	2	1	3	295601	469028	327031	integral component of plasma membrane [GO:0005887]; mitochondrial outer membrane [GO:0005741]	TRANSMEM 11..31; /note="Helical"; /evidence="ECO:0000255"; TRANSMEM 42..62; /note="Helical"; /evidence="ECO:0000255"			O
P34897	GLYM_HUMAN	Serine hydroxymethyltransferase, mitochondrial (SHMT) (EC 2.1.2.1) (Glycine hydroxymethyltransferase) (Serine methylase)	14	12	13	2.77248e+07	3.7336e+07	2.64208e+07	BRISC complex [GO:0070552]; cytoplasm [GO:0005737]; cytosol [GO:0005829]; extracellular exosome [GO:0070062]; microtubule cytoskeleton [GO:0015630]; mitochondrial inner membrane [GO:0005743]; mitochondrial matrix [GO:0005759]; mitochondrial nucleoid [GO:0042645]; mitochondrion [GO:0005739]; nucleus [GO:0005634]
O95202	LETM1_HUMAN	Mitochondrial proton/calcium exchanger protein (Leucine zipper-EF-hand-containing transmembrane protein 1)	10	7	10	1.507e+06	2.49189e+06	2.272e+06	integral component of membrane [GO:0016021]; mitochondrial inner membrane [GO:0005743]; mitochondrion [GO:0005739]	TRANSMEM 209..229; /note="Helical"; /evidence="ECO:0000255"	TOPO_DOM 116..208; /note="Mitochondrial intermembrane"; /evidence="ECO:0000250|UniProtKB:Q9Z2I0"; TOPO_DOM 230..739; /note="Mitochondrial matrix"; /evidence="ECO:0000250|UniProtKB:Q9Z2I0"
Q9BX68	HINT2_HUMAN	Adenosine 5'-monophosphoramidase HINT2 (EC 3.9.1.-) (HINT-3) (HIT-17kDa) (Histidine triad nucleotide-binding protein 2, mitochondrial) (HINT-2) (PKCI-1-related HIT protein)	1	1		404073	51384.8		cytoplasm [GO:0005737]; mitochondrial outer membrane [GO:0005741]; mitochondrion [GO:0005739]				O
Q9HAP2	MLXIP_HUMAN	MLX-interacting protein (Class E basic helix-loop-helix protein 36) (bHLHe36) (Transcriptional activator MondoA)		1	2		760812	1.35571e+06	chromatin [GO:0000785]; mitochondrial outer membrane [GO:0005741]; nucleus [GO:0005634]				O
P83111	LACTB_HUMAN	Serine beta-lactamase-like protein LACTB, mitochondrial (EC 3.4.-.-)	2	2	2	1.0372e+06	1.22738e+06	1.4869e+06	cytosol [GO:0005829]; mitochondrion [GO:0005739]
P36957	ODO2_HUMAN	Dihydrolipoyllysine-residue succinyltransferase component of 2-oxoglutarate dehydrogenase complex, mitochondrial (EC 2.3.1.61) (2-oxoglutarate dehydrogenase complex component E2) (OGDC-E2) (Dihydrolipoamide succinyltransferase component of 2-oxoglutarate	3	4	4	359226	1.04114e+06	1.10245e+06	centriolar satellite [GO:0034451]; cytosol [GO:0005829]; membrane [GO:0016020]; mitochondrial matrix [GO:0005759]; mitochondrion [GO:0005739]; nucleoplasm [GO:0005654]; nucleus [GO:0005634]; oxoglutarate dehydrogenase complex [GO:0045252]
Q9HAV7	GRPE1_HUMAN	GrpE protein homolog 1, mitochondrial (HMGE) (Mt-GrpE#1)	3	3	2	721107	1.31352e+06	616862	mitochondrial matrix [GO:0005759]; mitochondrion [GO:0005739]; nucleoplasm [GO:0005654]; PAM complex, Tim23 associated import motor [GO:0001405]
Q53H82	LACB2_HUMAN	Endoribonuclease LACTB2 (EC 3.1.27.-) (Beta-lactamase-like protein 2)	1	1		1.57774e+06	3.11726e+06		mitochondrial matrix [GO:0005759]
P36551	HEM6_HUMAN	Oxygen-dependent coproporphyrinogen-III oxidase, mitochondrial (COX) (Coprogen oxidase) (Coproporphyrinogenase) (EC 1.3.3.3)	1		1	282803		351711	cytoplasm [GO:0005737]; cytosol [GO:0005829]; mitochondrial inner membrane [GO:0005743]; mitochondrial intermembrane space [GO:0005758]; mitochondrion [GO:0005739]
O75376	NCOR1_HUMAN	Nuclear receptor corepressor 1 (N-CoR) (N-CoR1)	2	4	5	811373	1.07818e+06	883331	chromatin [GO:0000785]; cytosol [GO:0005829]; histone deacetylase complex [GO:0000118]; membrane [GO:0016020]; mitotic spindle [GO:0072686]; nucleoplasm [GO:0005654]; nucleus [GO:0005634]; transcription repressor complex [GO:0017053]
Q9Y266	NUDC_HUMAN	Nuclear migration protein nudC (Nuclear distribution protein C homolog)	15	18	18	4.56638e+06	5.33695e+06	3.48521e+06	cytoplasm [GO:0005737]; cytosol [GO:0005829]; Golgi apparatus [GO:0005794]; microtubule [GO:0005874]; midbody [GO:0030496]; mitotic spindle [GO:0072686]; nucleoplasm [GO:0005654]; spindle [GO:0005819]
O00330	ODPX_HUMAN	Pyruvate dehydrogenase protein X component, mitochondrial (Dihydrolipoamide dehydrogenase-binding protein of pyruvate dehydrogenase complex) (E3-binding protein) (E3BP) (Lipoyl-containing pyruvate dehydrogenase complex component X) (proX)	3	3	2	520698	529617	819014	mitochondrial matrix [GO:0005759]; mitochondrial pyruvate dehydrogenase complex [GO:0005967]; mitochondrion [GO:0005739]; pyruvate dehydrogenase complex [GO:0045254]
Q9NVH0	EXD2_HUMAN	Exonuclease 3'-5' domain-containing protein 2 (EC 3.1.11.1) (3'-5' exoribonuclease EXD2) (EC 3.1.13.-) (Exonuclease 3'-5' domain-like-containing protein 2)	39	44	40	7.41394e+06	5.80148e+06	1.18742e+07	cytoplasm [GO:0005737]; integral component of membrane [GO:0016021]; intermediate filament cytoskeleton [GO:0045111]; mitochondrial matrix [GO:0005759]; mitochondrial outer membrane [GO:0005741]; mitochondrion [GO:0005739]; nucleus [GO:0005634]; site of DNA damage [GO:0090734]	TRANSMEM 5..25; /note="Helical"; /evidence="ECO:0000255"	TOPO_DOM 1..4; /note="Mitochondrial intermembrane"; /evidence="ECO:0000305|PubMed:31127291"; TOPO_DOM 26..621; /note="Cytoplasmic"; /evidence="ECO:0000305|PubMed:31127291"		O
P46199	IF2M_HUMAN	Translation initiation factor IF-2, mitochondrial (IF-2(Mt)) (IF-2Mt) (IF2(mt))	3	1	1	355349	938682	278595	mitochondrion [GO:0005739]; nucleoplasm [GO:0005654]
Q9NVV4	PAPD1_HUMAN	Poly(A) RNA polymerase, mitochondrial (PAP) (EC 2.7.7.19) (PAP-associated domain-containing protein 1) (Polynucleotide adenylyltransferase) (Terminal uridylyltransferase 1) (TUTase 1) (mtPAP)		1	1		872854	747527	intracellular membrane-bounded organelle [GO:0043231]; mitochondrion [GO:0005739]; nucleoplasm [GO:0005654]
Q9Y3D2	MSRB2_HUMAN	Methionine-R-sulfoxide reductase B2, mitochondrial (MsrB2) (EC 1.8.4.12) (EC 1.8.4.14)	3	3	4	2.92874e+06	2.51875e+06	2.61899e+06	cytoplasm [GO:0005737]; cytosol [GO:0005829]; mitochondrion [GO:0005739]
P28331	NDUS1_HUMAN	NADH-ubiquinone oxidoreductase 75 kDa subunit, mitochondrial (EC 7.1.1.2) (Complex I-75kD) (CI-75kD)	5	6	6	9.66001e+06	1.11818e+07	1.09392e+07	mitochondrial inner membrane [GO:0005743]; mitochondrial intermembrane space [GO:0005758]; mitochondrial matrix [GO:0005759]; mitochondrial respiratory chain complex I [GO:0005747]; mitochondrion [GO:0005739]
Q9UH62	ARMX3_HUMAN	Armadillo repeat-containing X-linked protein 3 (ARM protein lost in epithelial cancers on chromosome X 3) (Protein ALEX3)	11	7	9	2.68843e+06	2.37436e+06	3.72401e+06	axon cytoplasm [GO:1904115]; cytosol [GO:0005829]; integral component of mitochondrial outer membrane [GO:0031307]; mitochondrion [GO:0005739]; nucleus [GO:0005634]	TRANSMEM 7..29; /note="Helical; Signal-anchor"; /evidence="ECO:0000255"	TOPO_DOM 1..6; /note="Mitochondrial intermembrane"; /evidence="ECO:0000250|UniProtKB:Q8BHS6"; TOPO_DOM 30..379; /note="Cytoplasmic"; /evidence="ECO:0000250|UniProtKB:Q8BHS6"		O
Q8N8Q8	COX18_HUMAN	Cytochrome c oxidase assembly protein COX18, mitochondrial (COX18Hs) (Cytochrome c oxidase assembly protein 18)	3	2	2	262064	185409	545108	integral component of mitochondrial inner membrane [GO:0031305]	TRANSMEM 168..188; /note="Helical"; /evidence="ECO:0000255"; TRANSMEM 224..244; /note="Helical"; /evidence="ECO:0000255"; TRANSMEM 263..283; /note="Helical"; /evidence="ECO:0000255"	TOPO_DOM ?..167; /note="Mitochondrial intermembrane"; /evidence="ECO:0000305|PubMed:16212937"; TOPO_DOM 189..223; /note="Mitochondrial matrix"; /evidence="ECO:0000305|PubMed:16212937"; TOPO_DOM 245..262; /note="Mitochondrial intermembrane"; /evidenc
Q9HC36	MRM3_HUMAN	rRNA methyltransferase 3, mitochondrial (EC 2.1.1.-) (16S rRNA (guanosine(1370)-2'-O)-methyltransferase) (16S rRNA [Gm1370] 2'-O-methyltransferase) (RNA methyltransferase-like protein 1)	3	3	3	606141	752099	677682	mitochondrial matrix [GO:0005759]; mitochondrion [GO:0005739]
Q9H4K7	MTG2_HUMAN	Mitochondrial ribosome-associated GTPase 2 (GTP-binding protein 5) (Protein obg homolog 1) (ObgH1)	2	1	2	546037	1127994	863952	mitochondrial inner membrane [GO:0005743]; mitochondrial matrix [GO:0005759]; mitochondrial ribosome [GO:0005761]; mitochondrion [GO:0005739]
O00311	CDC7_HUMAN	Cell division cycle 7-related protein kinase (CDC7-related kinase) (HsCdc7) (huCdc7) (EC 2.7.11.1)		1	1		446408	409600	cytoplasm [GO:0005737]; intercellular bridge [GO:0045171]; mitotic spindle [GO:0072686]; nucleoplasm [GO:0005654]; nucleus [GO:0005634]
P11171	EPB41_HUMAN	Protein 4.1 (P4.1) (4.1R) (Band 4.1) (EPB4.1) (Erythrocyte membrane protein band 4.1)	2	3	3	690741	1.23265e+06	911314	basolateral plasma membrane [GO:0016323]; cell cortex [GO:0005938]; cell junction [GO:0030054]; cortical cytoskeleton [GO:0030863]; cytoskeleton [GO:0005856]; cytosol [GO:0005829]; intercellular bridge [GO:0045171]; mitotic spindle [GO:0072686]; nuclear body [GO:0016604]; plasma membrane [GO:0005886]; protein-containing complex [GO:0032991]; spectrin-associated cytoskeleton [GO:0014731]
O15382	BCAT2_HUMAN	Branched-chain-amino-acid aminotransferase, mitochondrial (BCAT(m)) (EC 2.6.1.42) (Placental protein 18) (PP18)	3		2	282363		873530	mitochondrial matrix [GO:0005759]; mitochondrion [GO:0005739]
Q9UHG0	DCDC2_HUMAN	Doublecortin domain-containing protein 2 (Protein RU2S)	4	2	4	1.6331e+06	2.27611e+06	1.54123e+06	axoneme [GO:0005930]; centriolar satellite [GO:0034451]; cilium [GO:0005929]; cytoplasm [GO:0005737]; cytosol [GO:0005829]; kinocilium [GO:0060091]; microtubule [GO:0005874]; microtubule cytoskeleton [GO:0015630]; microtubule organizing center [GO:0005815]; mitotic spindle [GO:0072686]; nucleoplasm [GO:0005654]
P11586	C1TC_HUMAN	C-1-tetrahydrofolate synthase, cytoplasmic (C1-THF synthase) (Epididymis secretory sperm binding protein) [Cleaved into: C-1-tetrahydrofolate synthase, cytoplasmic, N-terminally processed] [Includes: Methylenetetrahydrofolate dehydrogenase (EC 1.5.1.5); M	3	4	8	1.30188e+06	1.35201e+06	891169	cytosol [GO:0005829]; extracellular exosome [GO:0070062]; membrane [GO:0016020]; mitochondrion [GO:0005739]
Q5SW79	CE170_HUMAN	Centrosomal protein of 170 kDa (Cep170) (KARP-1-binding protein) (KARP1-binding protein)	8	5	9	533726	618675	750914	centriolar subdistal appendage [GO:0120103]; centriole [GO:0005814]; centrosome [GO:0005813]; cytosol [GO:0005829]; microtubule [GO:0005874]; mitotic spindle [GO:0072686]
P09622	DLDH_HUMAN	Dihydrolipoyl dehydrogenase, mitochondrial (EC 1.8.1.4) (Dihydrolipoamide dehydrogenase) (Glycine cleavage system L protein)	25	17	31	6.97919e+06	2.53095e+06	4.98731e+06	acrosomal matrix [GO:0043159]; mitochondrial alpha-ketoglutarate dehydrogenase complex [GO:0005947]; mitochondrial matrix [GO:0005759]; mitochondrial pyruvate dehydrogenase complex [GO:0005967]; mitochondrion [GO:0005739]; motile cilium [GO:0031514]; nucleus [GO:0005634]; oxoglutarate dehydrogenase complex [GO:0045252]; pyruvate dehydrogenase complex [GO:0045254]
O43837	IDH3B_HUMAN	Isocitrate dehydrogenase [NAD] subunit beta, mitochondrial (Isocitric dehydrogenase subunit beta) (NAD(+)-specific ICDH subunit beta)	5	6	5	4.95639e+06	6.72279e+06	6.65723e+06	mitochondrial isocitrate dehydrogenase complex (NAD+) [GO:0005962]; mitochondrial matrix [GO:0005759]; mitochondrion [GO:0005739]; nucleus [GO:0005634]
P50213	IDH3A_HUMAN	Isocitrate dehydrogenase [NAD] subunit alpha, mitochondrial (EC 1.1.1.41) (Isocitric dehydrogenase subunit alpha) (NAD(+)-specific ICDH subunit alpha)	1	1	1	263771	336375	238208	mitochondrial isocitrate dehydrogenase complex (NAD+) [GO:0005962]; mitochondrial matrix [GO:0005759]; mitochondrion [GO:0005739]; nucleus [GO:0005634]
Q9NQG6	MID51_HUMAN	Mitochondrial dynamics protein MID51 (Mitochondrial dynamics protein of 51 kDa) (Mitochondrial elongation factor 1) (Smith-Magenis syndrome chromosomal region candidate gene 7 protein-like) (SMCR7-like protein)	17	16	15	4.94269e+06	7.31235e+06	5.53184e+06	integral component of membrane [GO:0016021]; mitochondrial outer membrane [GO:0005741]; mitochondrion [GO:0005739]	TRANSMEM 24..46; /note="Helical"; /evidence="ECO:0000255"	TOPO_DOM 1..23; /note="Mitochondrial intermembrane"; /evidence="ECO:0000255"; TOPO_DOM 47..463; /note="Cytoplasmic"; /evidence="ECO:0000255"		O
O95299	NDUAA_HUMAN	NADH dehydrogenase [ubiquinone] 1 alpha subcomplex subunit 10, mitochondrial (Complex I-42kD) (CI-42kD) (NADH-ubiquinone oxidoreductase 42 kDa subunit)	7	5	9	3.99179e+06	2.93258e+06	6.584e+06	cytoplasm [GO:0005737]; mitochondrial inner membrane [GO:0005743]; mitochondrial matrix [GO:0005759]; mitochondrial respiratory chain complex I [GO:0005747]; mitochondrion [GO:0005739]
Q96CS2	HAUS1_HUMAN	HAUS augmin-like complex subunit 1 (Coiled-coil domain-containing protein 5) (Enhancer of invasion-cluster) (HEI-C)	2	6	2	896302	935555	1.06902e+06	centrosome [GO:0005813]; cytosol [GO:0005829]; HAUS complex [GO:0070652]; mitotic spindle microtubule [GO:1990498]; spindle pole [GO:0000922]
Q9H6D7	HAUS4_HUMAN	HAUS augmin-like complex subunit 4	1	1		596769	552400		centrosome [GO:0005813]; cytosol [GO:0005829]; HAUS complex [GO:0070652]; mitotic spindle microtubule [GO:1990498]
O94927	HAUS5_HUMAN	HAUS augmin-like complex subunit 5	4	5	2	1.27609e+06	2.81573e+06	2.5808e+06	centrosome [GO:0005813]; cytosol [GO:0005829]; HAUS complex [GO:0070652]; mitotic spindle microtubule [GO:1990498]
Q9Y276	BCS1_HUMAN	Mitochondrial chaperone BCS1 (h-BCS1) (BCS1-like protein)	2	2	3	798655	964607	920552	mitochondrial inner membrane [GO:0005743]; mitochondrial respiratory chain complex III [GO:0005750]; mitochondrion [GO:0005739]	TRANSMEM 16..32; /note="Helical"; /evidence="ECO:0000255"	TOPO_DOM 2..15; /note="Mitochondrial intermembrane"; /evidence="ECO:0000255"; TOPO_DOM 33..419; /note="Mitochondrial matrix"; /evidence="ECO:0000255"
Q9BXK5	B2L13_HUMAN	Bcl-2-like protein 13 (Bcl2-L-13) (Bcl-rambo) (Protein Mil1)	24	16	33	1.21369e+06	1.53723e+06	522810	integral component of membrane [GO:0016021]; mitochondrial membrane [GO:0031966]; mitochondrion [GO:0005739]; nucleus [GO:0005634]	TRANSMEM 460..480; /note="Helical"; /evidence="ECO:0000255"
Q3SY69	AL1L2_HUMAN	Mitochondrial 10-formyltetrahydrofolate dehydrogenase (Mitochondrial 10-FTHFDH) (mtFDH) (EC 1.5.1.6) (Aldehyde dehydrogenase family 1 member L2)	6	7	5	798583	996312	1.75032e+06	extracellular exosome [GO:0070062]; mitochondrial matrix [GO:0005759]; mitochondrion [GO:0005739]; nucleoplasm [GO:0005654]
O75390	CISY_HUMAN	Citrate synthase, mitochondrial (EC 2.3.3.1) (Citrate (Si)-synthase)	1	1	2	735933	848451	591859	extracellular exosome [GO:0070062]; mitochondrial matrix [GO:0005759]; mitochondrion [GO:0005739]; nucleus [GO:0005634]
Q9UJS0	CMC2_HUMAN	Calcium-binding mitochondrial carrier protein Aralar2 (Citrin) (Mitochondrial aspartate glutamate carrier 2) (Solute carrier family 25 member 13)	3	3	3	5.68572e+06	8.08597e+06	6.6909e+06	integral component of plasma membrane [GO:0005887]; mitochondrial inner membrane [GO:0005743]; mitochondrion [GO:0005739]	TRANSMEM 332..349; /note="Helical; Name=1"; /evidence="ECO:0000250|UniProtKB:O75746"; TRANSMEM 393..412; /note="Helical; Name=2"; /evidence="ECO:0000250|UniProtKB:O75746"; TRANSMEM 436..449; /note="Helical; Name=3"; /evidence="ECO:0000250|UniProtKB:
P56381	ATP5E_HUMAN	ATP synthase subunit epsilon, mitochondrial (ATPase subunit epsilon) (ATP synthase F1 subunit epsilon)	2	1		205524	323603		mitochondrial inner membrane [GO:0005743]; mitochondrial matrix [GO:0005759]; mitochondrial proton-transporting ATP synthase complex [GO:0005753]; mitochondrial proton-transporting ATP synthase complex, catalytic sector F(1) [GO:0000275]
P08238	HS90B_HUMAN	Heat shock protein HSP 90-beta (HSP 90) (Heat shock 84 kDa) (HSP 84) (HSP84)	4	2		369621	675863		apical plasma membrane [GO:0016324]; aryl hydrocarbon receptor complex [GO:0034751]; axonal growth cone [GO:0044295]; basolateral plasma membrane [GO:0016323]; brush border membrane [GO:0031526]; cell surface [GO:0009986]; cytoplasm [GO:0005737]; cytosol [GO:0005829]; dendritic growth cone [GO:0044294]; dynein axonemal particle [GO:0120293]; extracellular exosome [GO:0070062]; extracellular regio…
P36542	ATPG_HUMAN	ATP synthase subunit gamma, mitochondrial (ATP synthase F1 subunit gamma) (F-ATPase gamma subunit)	4	5	7	827121	954758	957974	membrane [GO:0016020]; mitochondrial inner membrane [GO:0005743]; mitochondrial matrix [GO:0005759]; mitochondrial proton-transporting ATP synthase complex [GO:0005753]; mitochondrial proton-transporting ATP synthase complex, catalytic sector F(1) [GO:0000275]; mitochondrion [GO:0005739]
P49411	EFTU_HUMAN	Elongation factor Tu, mitochondrial (EF-Tu) (P43)	14	14	13	1.86412e+06	1.91618e+06	3.57392e+06	extracellular exosome [GO:0070062]; membrane [GO:0016020]; mitochondrial nucleoid [GO:0042645]; mitochondrion [GO:0005739]; synapse [GO:0045202]
Q14674	ESPL1_HUMAN	Separin (EC 3.4.22.49) (Caspase-like protein ESPL1) (Extra spindle poles-like 1 protein) (Separase)	1	1		335978	632070		centrosome [GO:0005813]; cytoplasm [GO:0005737]; cytosol [GO:0005829]; mitotic spindle [GO:0072686]; nucleus [GO:0005634]
Q969Z0	FAKD4_HUMAN	FAST kinase domain-containing protein 4 (Cell cycle progression restoration protein 2) (Cell cycle progression protein 2) (Protein TBRG4) (Transforming growth factor beta regulator 4)	3	3	2	1.32973e+06	2.15088e+06	3.30998e+06	mitochondrial matrix [GO:0005759]; mitochondrion [GO:0005739]; ribonucleoprotein granule [GO:0035770]
Q13042	CDC16_HUMAN	Cell division cycle protein 16 homolog (Anaphase-promoting complex subunit 6) (APC6) (CDC16 homolog) (CDC16Hs) (Cyclosome subunit 6)	2	3	2	1.15755e+06	1.74762e+06	1.39109e+06	anaphase-promoting complex [GO:0005680]; centrosome [GO:0005813]; cytoplasm [GO:0005737]; cytosol [GO:0005829]; mitotic spindle [GO:0072686]; nucleoplasm [GO:0005654]
P30260	CDC27_HUMAN	Cell division cycle protein 27 homolog (Anaphase-promoting complex subunit 3) (APC3) (CDC27 homolog) (CDC27Hs) (H-NUC)	1	1	1	177006	56288.2	105409	anaphase-promoting complex [GO:0005680]; centrosome [GO:0005813]; cytoplasm [GO:0005737]; cytosol [GO:0005829]; mitotic spindle [GO:0072686]; nucleoplasm [GO:0005654]; nucleus [GO:0005634]; spindle [GO:0005819]
Q9BQD7	ANKMT_HUMAN	Adenine nucleotide translocase lysine N-methyltransferase (ANT-KMT) (EC 2.1.1.-)		1	1		406708	347979	integral component of membrane [GO:0016021]; mitochondrial membrane [GO:0031966]; mitochondrion [GO:0005739]	TRANSMEM 20..42; /note="Helical"; /evidence="ECO:0000255"
Q96HJ9	FMC1_HUMAN	Protein FMC1 homolog (ATP synthase assembly factor FMC1, mitochondrial) (Formation of mitochondrial complex V assembly factor 1 homolog)	6	5	6	2.84046e+06	5.38147e+06	3.87176e+06	mitochondrion [GO:0005739]
Q7L8L6	FAKD5_HUMAN	FAST kinase domain-containing protein 5, mitochondrial	6	8	7	2.48605e+06	3.36971e+06	2.98472e+06	mitochondrial matrix [GO:0005759]; mitochondrial nucleoid [GO:0042645]; mitochondrion [GO:0005739]; ribonucleoprotein granule [GO:0035770]
P00390	GSHR_HUMAN	Glutathione reductase, mitochondrial (GR) (GRase) (EC 1.8.1.7)	1	2	1	459412	390930	492516	cytosol [GO:0005829]; external side of plasma membrane [GO:0009897]; extracellular exosome [GO:0070062]; mitochondrial matrix [GO:0005759]; mitochondrion [GO:0005739]
Q12834	CDC20_HUMAN	Cell division cycle protein 20 homolog (p55CDC)	1	1		591142	664386		anaphase-promoting complex [GO:0005680]; centrosome [GO:0005813]; cytosol [GO:0005829]; mitotic checkpoint complex [GO:0033597]; nucleoplasm [GO:0005654]; perinuclear region of cytoplasm [GO:0048471]; spindle [GO:0005819]; spindle pole [GO:0000922]
O14548	COX7R_HUMAN	Cytochrome c oxidase subunit 7A-related protein, mitochondrial (COX7a-related protein) (Cytochrome c oxidase subunit VIIa-related protein) (EB1)	1	1	3	4.30052e+06	5.65519e+06	2.02982e+06	mitochondrial inner membrane [GO:0005743]; mitochondrial respirasome [GO:0005746]; mitochondrial respiratory chain complex IV [GO:0005751]; mitochondrion [GO:0005739]; nucleolus [GO:0005730]
Q8NI60	COQ8A_HUMAN	Atypical kinase COQ8A, mitochondrial (EC 2.7.-.-) (Chaperone activity of bc1 complex-like) (Chaperone-ABC1-like) (Coenzyme Q protein 8A) (aarF domain-containing protein kinase 3)	10	8	10	3.72139e+06	5.39666e+06	6.09242e+06	extrinsic component of mitochondrial inner membrane [GO:0031314]; integral component of membrane [GO:0016021]; mitochondrion [GO:0005739]	TRANSMEM 214..230; /note="Helical"; /evidence="ECO:0000255, ECO:0000305|PubMed:25216398"
Q8TAE8	G45IP_HUMAN	Growth arrest and DNA damage-inducible proteins-interacting protein 1 (39S ribosomal protein L59, mitochondrial) (MRP-L59) (CKII beta-associating protein) (CR6-interacting factor 1) (CRIF1) (Mitochondrial large ribosomal subunit protein mL64) (Papillomavi	3	5	6	1.96311e+06	3.81437e+06	3.32116e+06	mitochondrial matrix [GO:0005759]; mitochondrion [GO:0005739]; nucleoplasm [GO:0005654]; ribosome [GO:0005840]
O14874	BCKD_HUMAN	[3-methyl-2-oxobutanoate dehydrogenase [lipoamide]] kinase, mitochondrial (EC 2.7.11.4) (Branched-chain alpha-ketoacid dehydrogenase kinase) (BCKD-kinase) (BCKDHKIN)	1		1	993130		1.45059e+06	mitochondrial alpha-ketoglutarate dehydrogenase complex [GO:0005947]; mitochondrial matrix [GO:0005759]; mitochondrion [GO:0005739]
Q96CU9	FXRD1_HUMAN	FAD-dependent oxidoreductase domain-containing protein 1 (EC 1.-.-.-)	3	5	3	1.58169e+06	2.05521e+06	1.81621e+06	cytoplasm [GO:0005737]; mitochondrial inner membrane [GO:0005743]; mitochondrial respiratory chain complex I [GO:0005747]; mitochondrion [GO:0005739]	TRANSMEM 62..82; /note="Helical"; /evidence="ECO:0000255"
Q9BWH2	FUND2_HUMAN	FUN14 domain-containing protein 2 (Cervical cancer proto-oncogene 3 protein) (HCC-3) (Hepatitis C virus core-binding protein 6)	4	5	5	6.24916e+07	6.66319e+07	4.97619e+07	integral component of mitochondrial outer membrane [GO:0031307]; mitochondrion [GO:0005739]; nucleus [GO:0005634]	TRANSMEM 81..101; /note="Helical"; /evidence="ECO:0000255"; TRANSMEM 108..128; /note="Helical"; /evidence="ECO:0000255"; TRANSMEM 165..185; /note="Helical"; /evidence="ECO:0000255"	TOPO_DOM 1..80; /note="Cytoplasmic"; /evidence="ECO:0000305|PubMed:29786068"; TOPO_DOM 102..107; /note="Mitochondrial intermembrane"; /evidence="ECO:0000305|PubMed:29786068"; TOPO_DOM 129..164; /note="Cytoplasmic"; /evidence="ECO:0000305|PubMed:2978		O
P99999	CYC_HUMAN	Cytochrome c	1	1	1	223230	149345	356993	apoptosome [GO:0043293]; cytosol [GO:0005829]; mitochondrial inner membrane [GO:0005743]; mitochondrial intermembrane space [GO:0005758]; mitochondrion [GO:0005739]; nucleus [GO:0005634]; respirasome [GO:0070469]
O75616	ERAL1_HUMAN	GTPase Era, mitochondrial (H-ERA) (hERA) (Conserved ERA-like GTPase) (CEGA) (ERA-W) (ERA-like protein 1)	1	1	2	43234.7	885826	297513	cytosol [GO:0005829]; mitochondrial inner membrane [GO:0005743]; mitochondrial matrix [GO:0005759]; mitochondrion [GO:0005739]
Q7Z4H7	HAUS6_HUMAN	HAUS augmin-like complex subunit 6	3	2	3	570263	484300	754610	centriolar satellite [GO:0034451]; centrosome [GO:0005813]; cytosol [GO:0005829]; HAUS complex [GO:0070652]; mitotic spindle microtubule [GO:1990498]; nuclear speck [GO:0016607]
Q9NX63	MIC19_HUMAN	MICOS complex subunit MIC19 (Coiled-coil-helix-coiled-coil-helix domain-containing protein 3)	4	5	5	870204	960818	923220	extracellular exosome [GO:0070062]; MIB complex [GO:0140275]; MICOS complex [GO:0061617]; mitochondrial inner membrane [GO:0005743]; mitochondrion [GO:0005739]; nucleus [GO:0005634]; SAM complex [GO:0001401]
Q9Y2Z2	MTO1_HUMAN	Protein MTO1 homolog, mitochondrial	1	1	3	223470	337349	631062	mitochondrion [GO:0005739]
Q8NCU8	MTLN_HUMAN	Mitoregulin (Micropeptide in mitochondria) (Micropeptide regulator of beta-oxidation) (Small integral membrane protein 37) (lncRNA-encoded micropeptide)	5	6	6	1.41741e+07	2.93995e+07	2.60945e+07	integral component of mitochondrial inner membrane [GO:0031305]; mitochondrial inner membrane [GO:0005743]; mitochondrion [GO:0005739]	TRANSMEM 10..27; /note="Helical"; /evidence="ECO:0000255"	TOPO_DOM 2..9; /note="Mitochondrial matrix"; /evidence="ECO:0000250|UniProtKB:Q8BT35"; TOPO_DOM 28..56; /note="Mitochondrial intermembrane"; /evidence="ECO:0000250|UniProtKB:Q8BT35"
Q7L592	NDUF7_HUMAN	Protein arginine methyltransferase NDUFAF7, mitochondrial (EC 2.1.1.320) (NADH dehydrogenase [ubiquinone] complex I, assembly factor 7) (Protein midA homolog)	8	7	11	2.45047e+07	4.26249e+06	3.97046e+07	extracellular space [GO:0005615]; mitochondrial matrix [GO:0005759]; mitochondrion [GO:0005739]
Q9P032	NDUF4_HUMAN	NADH dehydrogenase [ubiquinone] 1 alpha subcomplex assembly factor 4 (Hormone-regulated proliferation-associated protein of 20 kDa)	29	33	29	6.45674e+06	7.52019e+06	8.26899e+06	mitochondrial inner membrane [GO:0005743]; mitochondrial membrane [GO:0031966]; mitochondrion [GO:0005739]
Q9UMY1	NOL7_HUMAN	Nucleolar protein 7 (Nucleolar protein of 27 kDa)		1	1		379188	402184	chromosome [GO:0005694]; mitochondrion [GO:0005739]; nucleolus [GO:0005730]
P36873	PP1G_HUMAN	Serine/threonine-protein phosphatase PP1-gamma catalytic subunit (PP-1G) (EC 3.1.3.16) (Protein phosphatase 1C catalytic subunit)	2	4	5	1.78913e+06	2.21681e+06	1.66169e+06	cleavage furrow [GO:0032154]; cytoplasm [GO:0005737]; cytoskeleton [GO:0005856]; cytosol [GO:0005829]; dendritic spine [GO:0043197]; focal adhesion [GO:0005925]; glutamatergic synapse [GO:0098978]; kinetochore [GO:0000776]; midbody [GO:0030496]; mitochondrial outer membrane [GO:0005741]; mitochondrion [GO:0005739]; nuclear speck [GO:0016607]; nucleolus [GO:0005730]; nucleus [GO:0005634]; presynap…				O
O00743	PPP6_HUMAN	Serine/threonine-protein phosphatase 6 catalytic subunit (PP6C) (EC 3.1.3.16) [Cleaved into: Serine/threonine-protein phosphatase 6 catalytic subunit, N-terminally processed]	1	1	1	227605	916941	349412	cytosol [GO:0005829]; mitochondrion [GO:0005739]; nucleoplasm [GO:0005654]
Q07021	C1QBP_HUMAN	Complement component 1 Q subcomponent-binding protein, mitochondrial (ASF/SF2-associated protein p32) (Glycoprotein gC1qBP) (C1qBP) (Hyaluronan-binding protein 1) (Mitochondrial matrix protein p32) (gC1q-R protein) (p33) (SF2AP32)	1	2	1	1448728	2.10696e+06	2.03373e+06	cell surface [GO:0009986]; cytoplasm [GO:0005737]; cytosol [GO:0005829]; extracellular space [GO:0005615]; GABA-ergic synapse [GO:0098982]; glutamatergic synapse [GO:0098978]; membrane [GO:0016020]; mitochondrial matrix [GO:0005759]; mitochondrion [GO:0005739]; nucleolus [GO:0005730]; nucleus [GO:0005634]; plasma membrane [GO:0005886]; presynaptic active zone [GO:0048786]
P23443	KS6B1_HUMAN	Ribosomal protein S6 kinase beta-1 (S6K-beta-1) (S6K1) (EC 2.7.11.1) (70 kDa ribosomal protein S6 kinase 1) (P70S6K1) (p70-S6K 1) (Ribosomal protein S6 kinase I) (Serine/threonine-protein kinase 14A) (p70 ribosomal S6 kinase alpha) (p70 S6 kinase alpha) (	2	2	1	534961	573608	375754	cell surface [GO:0009986]; cytoplasm [GO:0005737]; cytosol [GO:0005829]; mitochondrial outer membrane [GO:0005741]; mitochondrion [GO:0005739]; neuron projection [GO:0043005]; nucleoplasm [GO:0005654]; nucleus [GO:0005634]; perinuclear region of cytoplasm [GO:0048471]; synapse [GO:0045202]				O
Q07820	MCL1_HUMAN	Induced myeloid leukemia cell differentiation protein Mcl-1 (Bcl-2-like protein 3) (Bcl2-L-3) (Bcl-2-related protein EAT/mcl1) (mcl1/EAT)	3	3	3	2.94442e+06	4638746	3.43758e+06	Bcl-2 family protein complex [GO:0097136]; cytoplasm [GO:0005737]; cytosol [GO:0005829]; integral component of membrane [GO:0016021]; membrane [GO:0016020]; mitochondrial outer membrane [GO:0005741]; mitochondrion [GO:0005739]; nucleoplasm [GO:0005654]; nucleus [GO:0005634]	TRANSMEM 328..348; /note="Helical"; /evidence="ECO:0000255"			O
Q8IXI2	MIRO1_HUMAN	Mitochondrial Rho GTPase 1 (MIRO-1) (hMiro-1) (EC 3.6.5.-) (Rac-GTP-binding protein-like protein) (Ras homolog gene family member T1)	3	3	4	955673	758926	726695	integral component of mitochondrial outer membrane [GO:0031307]; membrane [GO:0016020]; mitochondrial outer membrane [GO:0005741]; mitochondrion [GO:0005739]	TRANSMEM 593..615; /note="Helical; Anchor for type IV membrane protein"; /evidence="ECO:0000255"	TOPO_DOM 1..592; /note="Cytoplasmic"; /evidence="ECO:0000255"; TOPO_DOM 616..618; /note="Mitochondrial intermembrane"; /evidence="ECO:0000255"		O
Q9ULD2	MTUS1_HUMAN	Microtubule-associated tumor suppressor 1 (AT2 receptor-binding protein) (Angiotensin-II type 2 receptor-interacting protein) (Mitochondrial tumor suppressor 1)	1	1	1	827814	1233868	715494	extracellular space [GO:0005615]; Golgi apparatus [GO:0005794]; microtubule [GO:0005874]; microtubule cytoskeleton [GO:0015630]; microtubule organizing center [GO:0005815]; mitochondrion [GO:0005739]; nucleolus [GO:0005730]; nucleus [GO:0005634]; plasma membrane [GO:0005886]; spindle [GO:0005819]
P56181	NDUV3_HUMAN	NADH dehydrogenase [ubiquinone] flavoprotein 3, mitochondrial (Complex I-9kD) (CI-9kD) (NADH-ubiquinone oxidoreductase 9 kDa subunit) (Renal carcinoma antigen NY-REN-4)	3	2	3	528063	768370	769358	mitochondrial inner membrane [GO:0005743]; mitochondrial respiratory chain complex I [GO:0005747]; mitochondrion [GO:0005739]
P51970	NDUA8_HUMAN	NADH dehydrogenase [ubiquinone] 1 alpha subcomplex subunit 8 (Complex I-19kD) (CI-19kD) (Complex I-PGIV) (CI-PGIV) (NADH-ubiquinone oxidoreductase 19 kDa subunit)	2	1	2	785289	1.27093e+06	1.32128e+06	mitochondrial inner membrane [GO:0005743]; mitochondrial intermembrane space [GO:0005758]; mitochondrial respiratory chain complex I [GO:0005747]; mitochondrion [GO:0005739]
P10515	ODP2_HUMAN	Dihydrolipoyllysine-residue acetyltransferase component of pyruvate dehydrogenase complex, mitochondrial (EC 2.3.1.12) (70 kDa mitochondrial autoantigen of primary biliary cirrhosis) (PBC) (Dihydrolipoamide acetyltransferase component of pyruvate dehydrog	2	2	1	472228	1.04874e+06	1.20984e+06	intracellular membrane-bounded organelle [GO:0043231]; mitochondrial matrix [GO:0005759]; mitochondrial pyruvate dehydrogenase complex [GO:0005967]; mitochondrion [GO:0005739]; pyruvate dehydrogenase complex [GO:0045254]
Q15398	DLGP5_HUMAN	Disks large-associated protein 5 (DAP-5) (Discs large homolog 7) (Disks large-associated protein DLG7) (Hepatoma up-regulated protein) (HURP)	2	1	1	865302	1709733	1.1604e+06	centriolar satellite [GO:0034451]; cytoplasm [GO:0005737]; cytosol [GO:0005829]; mitochondrion [GO:0005739]; nucleus [GO:0005634]; spindle pole centrosome [GO:0031616]
P63167	DYL1_HUMAN	Dynein light chain 1, cytoplasmic (8 kDa dynein light chain) (DLC8) (Dynein light chain LC8-type 1) (Protein inhibitor of neuronal nitric oxide synthase) (PIN)	2	1	2	1.45361e+06	5148742	1.92538e+06	centrosome [GO:0005813]; ciliary tip [GO:0097542]; cilium [GO:0005929]; cytoplasm [GO:0005737]; cytoplasmic dynein complex [GO:0005868]; cytoskeleton [GO:0005856]; cytosol [GO:0005829]; dynein complex [GO:0030286]; ficolin-1-rich granule membrane [GO:0101003]; kinetochore [GO:0000776]; membrane [GO:0016020]; microtubule [GO:0005874]; mitochondrion [GO:0005739]; mitotic spindle [GO:0072686]; nucle…
Q9HCL2	GPAT1_HUMAN	Glycerol-3-phosphate acyltransferase 1, mitochondrial (GPAT-1) (EC 2.3.1.15)	2	3	3	1.25446e+06	2170807	1.69854e+06	integral component of membrane [GO:0016021]; mitochondrial membrane [GO:0031966]; mitochondrial outer membrane [GO:0005741]; plasma membrane [GO:0005886]	TRANSMEM 472..494; /note="Helical"; /evidence="ECO:0000255"; TRANSMEM 575..593; /note="Helical"; /evidence="ECO:0000255"	TOPO_DOM ?..471; /note="Mitochondrial intermembrane"; /evidence="ECO:0000255"; TOPO_DOM 495..574; /note="Cytoplasmic"; /evidence="ECO:0000255"; TOPO_DOM 594..828; /note="Mitochondrial intermembrane"; /evidence="ECO:0000255"		O
P48735	IDHP_HUMAN	Isocitrate dehydrogenase [NADP], mitochondrial (IDH) (EC 1.1.1.42) (ICD-M) (IDP) (NADP(+)-specific ICDH) (Oxalosuccinate decarboxylase)	1		2	1.09472e+06		1.86757e+06	cytosol [GO:0005829]; extracellular exosome [GO:0070062]; mitochondrial matrix [GO:0005759]; mitochondrion [GO:0005739]; peroxisome [GO:0005777]
Q9Y6C9	MTCH2_HUMAN	Mitochondrial carrier homolog 2 (Met-induced mitochondrial protein)	1	2	2	1.15337e+06	1.10397e+06	1.26902e+06	integral component of membrane [GO:0016021]; membrane [GO:0016020]; mitochondrial inner membrane [GO:0005743]; mitochondrial outer membrane [GO:0005741]; mitochondrion [GO:0005739]; nucleus [GO:0005634]	TRANSMEM 8..28; /note="Helical"; /evidence="ECO:0000255"; TRANSMEM 175..195; /note="Helical"; /evidence="ECO:0000255"; TRANSMEM 224..244; /note="Helical"; /evidence="ECO:0000255"			O
Q96C36	P5CR2_HUMAN	Pyrroline-5-carboxylate reductase 2 (P5C reductase 2) (P5CR 2) (EC 1.5.1.2)	5	5	6	3.67305e+06	4.84375e+06	3.25155e+06	mitochondrial matrix [GO:0005759]; mitochondrion [GO:0005739]
Q9UI32	GLSL_HUMAN	Glutaminase liver isoform, mitochondrial (GLS) (EC 3.5.1.2) (L-glutaminase) (L-glutamine amidohydrolase)	1	1	1	118574	57708	568859	mitochondrial matrix [GO:0005759]; mitochondrion [GO:0005739]
P30307	MPIP3_HUMAN	M-phase inducer phosphatase 3 (EC 3.1.3.48) (Dual specificity phosphatase Cdc25C)	4	4	4	1.7435e+06	1.87312e+06	2.13399e+06	cytoplasm [GO:0005737]; cytosol [GO:0005829]; mitochondrial intermembrane space [GO:0005758]; nuclear speck [GO:0016607]; nucleoplasm [GO:0005654]; nucleus [GO:0005634]; perinuclear region of cytoplasm [GO:0048471]
P82909	KGD4_HUMAN	Alpha-ketoglutarate dehydrogenase component 4	4	5	5	650596	1.43295e+06	2.00916e+06	mitochondrial inner membrane [GO:0005743]; mitochondrial oxoglutarate dehydrogenase complex [GO:0009353]; mitochondrion [GO:0005739]; ribosome [GO:0005840]
Q14807	KIF22_HUMAN	Kinesin-like protein KIF22 (Kinesin-like DNA-binding protein) (Kinesin-like protein 4)	3	3	3	2.75102e+06	3.59967e+06	3.35505e+06	chromatin [GO:0000785]; cytosol [GO:0005829]; kinesin complex [GO:0005871]; kinetochore [GO:0000776]; microtubule [GO:0005874]; mitotic spindle [GO:0072686]; nuclear speck [GO:0016607]; nucleus [GO:0005634]
P23919	KTHY_HUMAN	Thymidylate kinase (EC 2.7.4.9) (dTMP kinase)	1	2	1	395081	557747	398245	cytoplasm [GO:0005737]; cytosol [GO:0005829]; mitochondrion [GO:0005739]; nucleus [GO:0005634]
Q9HD34	LYRM4_HUMAN	LYR motif-containing protein 4	1		1	622955		883810	iron-sulfur cluster assembly complex [GO:1990229]; L-cysteine desulfurase complex [GO:1990221]; mitochondrial matrix [GO:0005759]; mitochondrion [GO:0005739]; nuclear body [GO:0016604]
O75251	NDUS7_HUMAN	NADH dehydrogenase [ubiquinone] iron-sulfur protein 7, mitochondrial (EC 7.1.1.2) (Complex I-20kD) (CI-20kD) (NADH-ubiquinone oxidoreductase 20 kDa subunit) (PSST subunit)	2		5	89542.4		455361	mitochondrial inner membrane [GO:0005743]; mitochondrial matrix [GO:0005759]; mitochondrial respiratory chain complex I [GO:0005747]; neuronal cell body [GO:0043025]; neuron projection [GO:0043005]; synaptic membrane [GO:0097060]
P32322	P5CR1_HUMAN	Pyrroline-5-carboxylate reductase 1, mitochondrial (P5C reductase 1) (P5CR 1) (EC 1.5.1.2)	4	4	4	1.59772e+06	2.40198e+06	2.10721e+06	mitochondrial matrix [GO:0005759]; mitochondrion [GO:0005739]
Q8N573	OXR1_HUMAN	Oxidation resistance protein 1	4	4	3	549598	662864	636336	mitochondrion [GO:0005739]; nucleolus [GO:0005730]; nucleus [GO:0005634]
O75208	COQ9_HUMAN	Ubiquinone biosynthesis protein COQ9, mitochondrial	1		3	139948		367463	mitochondrial inner membrane [GO:0005743]; mitochondrion [GO:0005739]; ubiquinone biosynthesis complex [GO:0110142]
Q9H2U2	IPYR2_HUMAN	Inorganic pyrophosphatase 2, mitochondrial (EC 3.6.1.1) (Pyrophosphatase SID6-306) (Pyrophosphate phospho-hydrolase 2) (PPase 2)	3	3	4	662475	1.02508e+06	840219	cytosol [GO:0005829]; mitochondrial matrix [GO:0005759]; mitochondrion [GO:0005739]
Q02241	KIF23_HUMAN	Kinesin-like protein KIF23 (Kinesin-like protein 5) (Mitotic kinesin-like protein 1)	2	2	4	959665	774858	1.22335e+06	centralspindlin complex [GO:0097149]; centrosome [GO:0005813]; cytosol [GO:0005829]; Flemming body [GO:0090543]; focal adhesion [GO:0005925]; kinesin complex [GO:0005871]; microtubule [GO:0005874]; midbody [GO:0030496]; mitotic spindle [GO:0072686]; nucleoplasm [GO:0005654]; nucleus [GO:0005634]; spindle [GO:0005819]
Q9HCC0	MCCB_HUMAN	Methylcrotonoyl-CoA carboxylase beta chain, mitochondrial (MCCase subunit beta) (EC 6.4.1.4) (3-methylcrotonyl-CoA carboxylase 2) (3-methylcrotonyl-CoA carboxylase non-biotin-containing subunit) (3-methylcrotonyl-CoA:carbon dioxide ligase subunit beta)	1		2	377376		603577	3-methylcrotonyl-CoA carboxylase complex, mitochondrial [GO:0002169]; cytosol [GO:0005829]; methylcrotonoyl-CoA carboxylase complex [GO:1905202]; mitochondrial matrix [GO:0005759]; mitochondrion [GO:0005739]
Q9BPW8	NIPS1_HUMAN	Protein NipSnap homolog 1 (NipSnap1)	1	1		313144	664447		mitochondrion [GO:0005739]; synaptic membrane [GO:0097060]
Q16795	NDUA9_HUMAN	NADH dehydrogenase [ubiquinone] 1 alpha subcomplex subunit 9, mitochondrial (Complex I-39kD) (CI-39kD) (NADH-ubiquinone oxidoreductase 39 kDa subunit)	5	5	6	728390	1.02388e+06	1.21474e+06	mitochondrial inner membrane [GO:0005743]; mitochondrial matrix [GO:0005759]; mitochondrial membrane [GO:0031966]; mitochondrial respiratory chain complex I [GO:0005747]; mitochondrion [GO:0005739]; nucleoplasm [GO:0005654]; nucleus [GO:0005634]
Q9UI09	NDUAC_HUMAN	NADH dehydrogenase [ubiquinone] 1 alpha subcomplex subunit 12 (13 kDa differentiation-associated protein) (Complex I-B17.2) (CI-B17.2) (CIB17.2) (NADH-ubiquinone oxidoreductase subunit B17.2)	8	8	5	1.28871e+06	2.30908e+06	3.53723e+06	cytosol [GO:0005829]; mitochondrial inner membrane [GO:0005743]; mitochondrial respiratory chain complex I [GO:0005747]; mitochondrion [GO:0005739]
Q08209	PP2BA_HUMAN	Serine/threonine-protein phosphatase 2B catalytic subunit alpha isoform (EC 3.1.3.16) (CAM-PRP catalytic subunit) (Calmodulin-dependent calcineurin A subunit alpha isoform)		1	1		622218	265202	calcineurin complex [GO:0005955]; cytoplasm [GO:0005737]; cytosol [GO:0005829]; dendritic spine [GO:0043197]; extrinsic component of plasma membrane [GO:0019897]; glutamatergic synapse [GO:0098978]; mitochondrion [GO:0005739]; nucleoplasm [GO:0005654]; plasma membrane [GO:0005886]; sarcolemma [GO:0042383]; Schaffer collateral - CA1 synapse [GO:0098685]; slit diaphragm [GO:0036057]; Z disc [GO:003…
O60313	OPA1_HUMAN	Dynamin-like 120 kDa protein, mitochondrial (EC 3.6.5.5) (Optic atrophy protein 1) [Cleaved into: Dynamin-like 120 kDa protein, form S1]	13	15	18	1.21267e+06	825994	1.33724e+06	axon cytoplasm [GO:1904115]; cytoplasm [GO:0005737]; cytosol [GO:0005829]; dendrite [GO:0030425]; integral component of membrane [GO:0016021]; membrane [GO:0016020]; microtubule [GO:0005874]; mitochondrial crista [GO:0030061]; mitochondrial inner membrane [GO:0005743]; mitochondrial intermembrane space [GO:0005758]; mitochondrial membrane [GO:0031966]; mitochondrial outer membrane [GO:0005741]; m…	TRANSMEM 97..113; /note="Helical"; /evidence="ECO:0000255"	TOPO_DOM 88..96; /note="Mitochondrial matrix"; /evidence="ECO:0000250"; TOPO_DOM 114..960; /note="Mitochondrial intermembrane"; /evidence="ECO:0000250"		O
Q9H300	PARL_HUMAN	Presenilins-associated rhomboid-like protein, mitochondrial (EC 3.4.21.105) (Mitochondrial intramembrane cleaving protease PARL) [Cleaved into: P-beta (Pbeta)]	5	5	5	1.91725e+06	2.88482e+06	2.63412e+06	integral component of membrane [GO:0016021]; mitochondrial inner membrane [GO:0005743]; mitochondrion [GO:0005739]; nucleus [GO:0005634]	TRANSMEM 102..121; /note="Helical"; /evidence="ECO:0000255"; TRANSMEM 168..187; /note="Helical"; /evidence="ECO:0000255"; TRANSMEM 208..230; /note="Helical"; /evidence="ECO:0000255"; TRANSMEM 245..262; /note="Helical"; /evidence="ECO:0000255"; TRA	TOPO_DOM 53..101; /note="Mitochondrial matrix"; /evidence="ECO:0000255"; TOPO_DOM 122..167; /note="Mitochondrial intermembrane"; /evidence="ECO:0000255"; TOPO_DOM 188..207; /note="Mitochondrial matrix"; /evidence="ECO:0000255"; TOPO_DOM 231..244; /
Q9HC38	GLOD4_HUMAN	Glyoxalase domain-containing protein 4	1	1		203905	397558		extracellular exosome [GO:0070062]; mitochondrion [GO:0005739]
O94925	GLSK_HUMAN	Glutaminase kidney isoform, mitochondrial (GLS) (EC 3.5.1.2) (K-glutaminase) (L-glutamine amidohydrolase) [Cleaved into: Glutaminase kidney isoform, mitochondrial 68 kDa chain; Glutaminase kidney isoform, mitochondrial 65 kDa chain]	1		3	107087		307690	cytosol [GO:0005829]; mitochondrial matrix [GO:0005759]; mitochondrion [GO:0005739]; synapse [GO:0045202]
P22830	HEMH_HUMAN	Ferrochelatase, mitochondrial (EC 4.99.1.1) (Heme synthase) (Protoheme ferro-lyase)	1	1	1	2.52138e+06	4.33377e+06	4.36248e+06	mitochondrial inner membrane [GO:0005743]; mitochondrial matrix [GO:0005759]; mitochondrion [GO:0005739]
Q00325	MPCP_HUMAN	Phosphate carrier protein, mitochondrial (Phosphate transport protein) (PTP) (Solute carrier family 25 member 3)	6	3	4	1.09943e+06	2.45747e+06	2.01603e+06	extracellular exosome [GO:0070062]; integral component of mitochondrial inner membrane [GO:0031305]; integral component of plasma membrane [GO:0005887]; membrane [GO:0016020]; mitochondrial inner membrane [GO:0005743]; mitochondrion [GO:0005739]	TRANSMEM 64..86; /note="Helical; Name=1"; /evidence="ECO:0000255"; TRANSMEM 122..141; /note="Helical; Name=2"; /evidence="ECO:0000255"; TRANSMEM 162..183; /note="Helical; Name=3"; /evidence="ECO:0000255"; TRANSMEM 219..238; /note="Helical; Name=4";	TOPO_DOM 50..63; /note="Mitochondrial intermembrane"; /evidence="ECO:0000255"; TOPO_DOM 87..121; /note="Mitochondrial matrix"; /evidence="ECO:0000255"; TOPO_DOM 142..161; /note="Mitochondrial intermembrane"; /evidence="ECO:0000255"; TOPO_DOM 184..21
P38117	ETFB_HUMAN	Electron transfer flavoprotein subunit beta (Beta-ETF)	4	3	5	850651	980126	1.1588e+06	electron transfer flavoprotein complex [GO:0045251]; mitochondrial matrix [GO:0005759]; mitochondrion [GO:0005739]
P38646	GRP75_HUMAN	Stress-70 protein, mitochondrial (75 kDa glucose-regulated protein) (GRP-75) (Heat shock 70 kDa protein 9) (Mortalin) (MOT) (Peptide-binding protein 74) (PBP74)	27	28	30	3.93529e+06	5.91146e+06	6.69706e+06	cytoplasm [GO:0005737]; extracellular exosome [GO:0070062]; focal adhesion [GO:0005925]; MIB complex [GO:0140275]; mitochondrial matrix [GO:0005759]; mitochondrial nucleoid [GO:0042645]; mitochondrion [GO:0005739]; nucleolus [GO:0005730]; SAM complex [GO:0001401]
Q96RP9	EFGM_HUMAN	Elongation factor G, mitochondrial (EF-Gmt) (Elongation factor G 1, mitochondrial) (mEF-G 1) (Elongation factor G1) (hEFG1)	3	3	3	1.56654e+06	2.02526e+06	2.80927e+06	mitochondrial matrix [GO:0005759]; mitochondrion [GO:0005739]
Q5TEU4	NDUF5_HUMAN	Arginine-hydroxylase NDUFAF5, mitochondrial (EC 1.-.-.-) (NADH dehydrogenase [ubiquinone] 1 alpha subcomplex assembly factor 5) (Putative methyltransferase NDUFAF5) (EC 2.1.1.-)	2	1	1	442360	521284	858866	extrinsic component of mitochondrial inner membrane [GO:0031314]; mitochondrial inner membrane [GO:0005743]; mitochondrion [GO:0005739]
Q8N163	CCAR2_HUMAN	Cell cycle and apoptosis regulator protein 2 (Cell division cycle and apoptosis regulator protein 2) (DBIRD complex subunit KIAA1967) (Deleted in breast cancer gene 1 protein) (DBC-1) (DBC.1) (NET35) (p30 DBC)	9	7	8	4.32751e+06	4.16274e+06	7.78074e+06	chromatin [GO:0000785]; cytoplasm [GO:0005737]; DBIRD complex [GO:0044609]; mitochondrial matrix [GO:0005759]; nucleoplasm [GO:0005654]; nucleus [GO:0005634]; spindle [GO:0005819]
Q14197	ICT1_HUMAN	Peptidyl-tRNA hydrolase ICT1, mitochondrial (EC 3.1.1.29) (39S ribosomal protein L58, mitochondrial) (MRP-L58) (Digestion substraction 1) (DS-1) (Immature colon carcinoma transcript 1 protein) (Mitochondrial large ribosomal subunit protein mL62)	2	2	7	475114	697487	432741	mitochondrial inner membrane [GO:0005743]; mitochondrial large ribosomal subunit [GO:0005762]; mitochondrial matrix [GO:0005759]; mitochondrion [GO:0005739]
Q8TB37	NUBPL_HUMAN	Iron-sulfur protein NUBPL (IND1 homolog) (Nucleotide-binding protein-like) (huInd1)	1	1	1	764537	946542	1076255	mitochondrial matrix [GO:0005759]; mitochondrion [GO:0005739]; plasma membrane [GO:0005886]
P07195	LDHB_HUMAN	L-lactate dehydrogenase B chain (LDH-B) (EC 1.1.1.27) (LDH heart subunit) (LDH-H) (Renal carcinoma antigen NY-REN-46)	2	3	3	764315	1.1181e+06	899562	cytoplasm [GO:0005737]; cytosol [GO:0005829]; extracellular exosome [GO:0070062]; membrane [GO:0016020]; membrane raft [GO:0045121]; mitochondrial inner membrane [GO:0005743]; oxidoreductase complex [GO:1990204]
Q5U5X0	LYRM7_HUMAN	Complex III assembly factor LYRM7 (LYR motif-containing protein 7)	4	6	4	4.09859e+06	5.7944e+06	5.08958e+06	mitochondrial matrix [GO:0005759]; mitochondrial membrane [GO:0031966]
Q96RQ3	MCCA_HUMAN	Methylcrotonoyl-CoA carboxylase subunit alpha, mitochondrial (MCCase subunit alpha) (EC 6.4.1.4) (3-methylcrotonyl-CoA carboxylase 1) (3-methylcrotonyl-CoA carboxylase biotin-containing subunit) (3-methylcrotonyl-CoA:carbon dioxide ligase subunit alpha)	28	9	30	4.18655e+06	786345	8.71665e+06	3-methylcrotonyl-CoA carboxylase complex, mitochondrial [GO:0002169]; cytosol [GO:0005829]; methylcrotonoyl-CoA carboxylase complex [GO:1905202]; mitochondrial matrix [GO:0005759]; mitochondrion [GO:0005739]
Q9H6R4	NOL6_HUMAN	Nucleolar protein 6 (Nucleolar RNA-associated protein) (Nrap)	1	1	1	2.07835e+06	3715304	2.63061e+06	condensed nuclear chromosome [GO:0000794]; CURI complex [GO:0032545]; mitochondrion [GO:0005739]; nucleolus [GO:0005730]; nucleoplasm [GO:0005654]; small-subunit processome [GO:0032040]; UTP-C complex [GO:0034456]
Q9P0S2	COX16_HUMAN	Cytochrome c oxidase assembly protein COX16 homolog, mitochondrial (hCOX16)	1	1	2	264542	396082	269116	integral component of mitochondrial inner membrane [GO:0031305]	TRANSMEM 15..37; /note="Helical"; /evidence="ECO:0000255"	TOPO_DOM 1..14; /note="Mitochondrial matrix"; /evidence="ECO:0000305|PubMed:29355485, ECO:0000305|PubMed:29381136"; TOPO_DOM 38..106; /note="Mitochondrial intermembrane"; /evidence="ECO:0000305|PubMed:29355485, ECO:0000305|PubMed:29381136"
P56556	NDUA6_HUMAN	NADH dehydrogenase [ubiquinone] 1 alpha subcomplex subunit 6 (Complex I-B14) (CI-B14) (LYR motif-containing protein 6) (NADH-ubiquinone oxidoreductase B14 subunit)	9	11	10	3.93554e+06	5.02448e+06	6.69597e+06	mitochondrial inner membrane [GO:0005743]; mitochondrial membrane [GO:0031966]; mitochondrial respiratory chain complex I [GO:0005747]
O95140	MFN2_HUMAN	Mitofusin-2 (EC 3.6.5.-) (Transmembrane GTPase MFN2)	1	2	2	679005	978546	813753	cytosol [GO:0005829]; integral component of membrane [GO:0016021]; intrinsic component of mitochondrial outer membrane [GO:0031306]; microtubule cytoskeleton [GO:0015630]; mitochondrial outer membrane [GO:0005741]; mitochondrion [GO:0005739]	TRANSMEM 605..625; /note="Helical; Name=1"; /evidence="ECO:0000255"; TRANSMEM 627..647; /note="Helical; Name=2"; /evidence="ECO:0000255"	TOPO_DOM 1..604; /note="Cytoplasmic"; /evidence="ECO:0000255"; TOPO_DOM 626; /note="Mitochondrial intermembrane"; /evidence="ECO:0000255"; TOPO_DOM 648..757; /note="Cytoplasmic"; /evidence="ECO:0000255"		O
Q8N183	NDUF2_HUMAN	NADH dehydrogenase [ubiquinone] 1 alpha subcomplex assembly factor 2 (B17.2-like) (B17.2L) (Mimitin) (Myc-induced mitochondrial protein) (MMTN) (NDUFA12-like protein)	24	22	24	1.04355e+07	1.34604e+07	1.44594e+07	mitochondrial inner membrane [GO:0005743]; mitochondrion [GO:0005739]
A6NJ78	MET15_HUMAN	12S rRNA N4-methylcytidine (m4C) methyltransferase (12S rRNA m4C methyltransferase) (EC 2.1.1.-) (Methyltransferase 5 domain-containing protein 1) (Methyltransferase-like protein 15)	2	2	1	442036	607695	515670	mitochondrial matrix [GO:0005759]
Q969V5	MUL1_HUMAN	Mitochondrial ubiquitin ligase activator of NFKB 1 (EC 2.3.2.27) (E3 SUMO-protein ligase MUL1) (E3 ubiquitin-protein ligase MUL1) (Growth inhibition and death E3 ligase) (Mitochondrial-anchored protein ligase) (Protein Hades) (Putative NF-kappa-B-activati	3	3	3	1.94838e+06	2.46913e+06	843922	axon [GO:0030424]; integral component of mitochondrial outer membrane [GO:0031307]; membrane [GO:0016020]; mitochondrion [GO:0005739]; neuronal cell body [GO:0043025]; peroxisome [GO:0005777]	TRANSMEM 9..29; /note="Helical"; /evidence="ECO:0000255"; TRANSMEM 239..259; /note="Helical"; /evidence="ECO:0000255"	TOPO_DOM 1..8; /note="Cytoplasmic"; /evidence="ECO:0000255"; TOPO_DOM 30..238; /note="Mitochondrial intermembrane"; /evidence="ECO:0000255"; TOPO_DOM 260..352; /note="Cytoplasmic"; /evidence="ECO:0000255"		O
Q5JRX3	PREP_HUMAN	Presequence protease, mitochondrial (hPreP) (EC 3.4.24.-) (Pitrilysin metalloproteinase 1) (Metalloprotease 1) (hMP1)	1	1	1	5075361	1.16159e+06	812867	mitochondrial matrix [GO:0005759]; mitochondrion [GO:0005739]
P30048	PRDX3_HUMAN	Thioredoxin-dependent peroxide reductase, mitochondrial (EC 1.11.1.24) (Antioxidant protein 1) (AOP-1) (HBC189) (Peroxiredoxin III) (Prx-III) (Peroxiredoxin-3) (Protein MER5 homolog) (Thioredoxin-dependent peroxiredoxin 3)	1	2	1	1.12503e+06	1.70733e+06	1.48557e+06	cytoplasm [GO:0005737]; cytosol [GO:0005829]; early endosome [GO:0005769]; mitochondrial matrix [GO:0005759]; mitochondrion [GO:0005739]; protein-containing complex [GO:0032991]
P49916	DNLI3_HUMAN	DNA ligase 3 (EC 6.5.1.1) (DNA ligase III) (Polydeoxyribonucleotide synthase [ATP] 3)	1	1	1	1.62523e+06	1.85477e+06	1.58426e+06	cytoplasm [GO:0005737]; DNA ligase III-XRCC1 complex [GO:0070421]; mitochondrion [GO:0005739]; nucleoplasm [GO:0005654]; nucleus [GO:0005634]
Q96EY8	MMAB_HUMAN	Corrinoid adenosyltransferase (EC 2.5.1.17) (Cob(II)alamin adenosyltransferase) (Cob(II)yrinic acid a,c-diamide adenosyltransferase) (Cobinamide/cobalamin adenosyltransferase) (Methylmalonic aciduria type B protein)	3	4	3	1.65995e+06	1945502	2.109e+06	mitochondrial matrix [GO:0005759]
Q9NUT2	MITOS_HUMAN	Mitochondrial potassium channel ATP-binding subunit (ATP-binding cassette sub-family B member 8, mitochondrial) (ABCB8) (Mitochondrial ATP-binding cassette 1) (M-ABC1) (Mitochondrial sulfonylurea-receptor) (MITOSUR)	1	1	1	91692.7	692438	101181	ATP-binding cassette (ABC) transporter complex [GO:0043190]; integral component of membrane [GO:0016021]; mitochondrial ATP-gated potassium channel complex [GO:0062157]; mitochondrial inner membrane [GO:0005743]; mitochondrial membrane [GO:0031966]; mitochondrion [GO:0005739]; nucleolus [GO:0005730]; nucleoplasm [GO:0005654]	TRANSMEM 145..165; /note="Helical"; /evidence="ECO:0000255, ECO:0000255|PROSITE-ProRule:PRU00441"; TRANSMEM 196..216; /note="Helical"; /evidence="ECO:0000255, ECO:0000255|PROSITE-ProRule:PRU00441"; TRANSMEM 296..316; /note="Helical"; /evidence="ECO:	TOPO_DOM 26..144; /note="Mitochondrial matrix"; /evidence="ECO:0000305|PubMed:31435016"; TOPO_DOM 166..195; /note="Mitochondrial intermembrane"; /evidence="ECO:0000305|PubMed:31435016"; TOPO_DOM 217..295; /note="Mitochondrial matrix"; /evidence="ECO
Q9BUK6	MSTO1_HUMAN	Protein misato homolog 1		1	1		929504	490260	cytoplasm [GO:0005737]; cytosol [GO:0005829]; mitochondrial outer membrane [GO:0005741]				O
P49914	MTHFS_HUMAN	5-formyltetrahydrofolate cyclo-ligase (EC 6.3.3.2) (5,10-methenyl-tetrahydrofolate synthetase) (MTHFS) (Methenyl-THF synthetase)	2	1	1	1.28131e+06	3.51396e+06	3.16361e+06	cytoplasm [GO:0005737]; cytosol [GO:0005829]; mitochondrial matrix [GO:0005759]; mitochondrion [GO:0005739]
O43676	NDUB3_HUMAN	NADH dehydrogenase [ubiquinone] 1 beta subcomplex subunit 3 (Complex I-B12) (CI-B12) (NADH-ubiquinone oxidoreductase B12 subunit)	4	3	4	7.93297e+06	1.38707e+07	9.85053e+06	mitochondrial inner membrane [GO:0005743]; mitochondrial respiratory chain complex I [GO:0005747]	TRANSMEM 66..88; /note="Helical"; /evidence="ECO:0000255"
P50336	PPOX_HUMAN	Protoporphyrinogen oxidase (PPO) (EC 1.3.3.4)	2	1	1	1.02866e+06	364392	1.12169e+06	intrinsic component of mitochondrial inner membrane [GO:0031304]; mitochondrial intermembrane space [GO:0005758]; mitochondrial membrane [GO:0031966]
Q14980	NUMA1_HUMAN	Nuclear mitotic apparatus protein 1 (Nuclear matrix protein-22) (NMP-22) (Nuclear mitotic apparatus protein) (NuMA protein) (SP-H antigen)	2	2	2	871126	836829	1.4661e+06	cell cortex [GO:0005938]; cell cortex region [GO:0099738]; centrosome [GO:0005813]; chromosome [GO:0005694]; cortical microtubule [GO:0055028]; cytoplasmic microtubule bundle [GO:1905720]; cytosol [GO:0005829]; dendrite [GO:0030425]; extracellular exosome [GO:0070062]; extrinsic component of plasma membrane [GO:0019897]; Golgi membrane [GO:0000139]; lateral cell cortex [GO:0097575]; lateral plasm…
P21953	ODBB_HUMAN	2-oxoisovalerate dehydrogenase subunit beta, mitochondrial (EC 1.2.4.4) (Branched-chain alpha-keto acid dehydrogenase E1 component beta chain) (BCKDE1B) (BCKDH E1-beta)	1	2	1	487567	148982	1.04172e+06	mitochondrial alpha-ketoglutarate dehydrogenase complex [GO:0005947]; mitochondrial matrix [GO:0005759]; mitochondrion [GO:0005739]; nucleolus [GO:0005730]
Q96DV4	RM38_HUMAN	39S ribosomal protein L38, mitochondrial (L38mt) (MRP-L38) (Mitochondrial large ribosomal subunit protein mL38)	2	3	2	1.23795e+06	1.74094e+06	1.50165e+06	mitochondrial inner membrane [GO:0005743]; mitochondrial large ribosomal subunit [GO:0005762]; mitochondrion [GO:0005739]
Q86TS9	RM52_HUMAN	39S ribosomal protein L52, mitochondrial (L52mt) (MRP-L52) (Mitochondrial large ribosomal subunit protein mL52)	2	2	2	916291	4.28161e+06	1.71145e+06	mitochondrial inner membrane [GO:0005743]; mitochondrial large ribosomal subunit [GO:0005762]; mitochondrion [GO:0005739]; nucleoplasm [GO:0005654]
Q10713	MPPA_HUMAN	Mitochondrial-processing peptidase subunit alpha (Alpha-MPP) (Inactive zinc metalloprotease alpha) (P-55)	1	1	1	239234	192248	409058	extracellular space [GO:0005615]; mitochondrial inner membrane [GO:0005743]; mitochondrial matrix [GO:0005759]; mitochondrion [GO:0005739]
Q9Y2S7	PDIP2_HUMAN	Polymerase delta-interacting protein 2 (38 kDa DNA polymerase delta interaction protein) (p38)	6	6	6	4.17103e+06	4.35479e+06	6.17845e+06	cell-cell junction [GO:0005911]; midbody [GO:0030496]; mitochondrial matrix [GO:0005759]; mitochondrial nucleoid [GO:0042645]; mitochondrion [GO:0005739]; mitotic spindle [GO:0072686]; nucleus [GO:0005634]; plasma membrane [GO:0005886]
P11182	ODB2_HUMAN	Lipoamide acyltransferase component of branched-chain alpha-keto acid dehydrogenase complex, mitochondrial (EC 2.3.1.168) (52 kDa mitochondrial autoantigen of primary biliary cirrhosis) (Branched chain 2-oxo-acid dehydrogenase complex component E2) (BCOAD	3	2	4	516698	449043	666365	cytoplasm [GO:0005737]; cytosol [GO:0005829]; microtubule cytoskeleton [GO:0015630]; mitochondrial alpha-ketoglutarate dehydrogenase complex [GO:0005947]; mitochondrial matrix [GO:0005759]; mitochondrial nucleoid [GO:0042645]; mitochondrion [GO:0005739]
Q02218	ODO1_HUMAN	2-oxoglutarate dehydrogenase, mitochondrial (EC 1.2.4.2) (2-oxoglutarate dehydrogenase complex component E1) (OGDC-E1) (Alpha-ketoglutarate dehydrogenase)	3	4	4	1.50605e+06	1.60951e+06	1.24952e+06	mitochondrial matrix [GO:0005759]; mitochondrial membrane [GO:0031966]; mitochondrion [GO:0005739]; nucleus [GO:0005634]; oxoglutarate dehydrogenase complex [GO:0045252]
P08574	CY1_HUMAN	Cytochrome c1, heme protein, mitochondrial (EC 7.1.1.8) (Complex III subunit 4) (Complex III subunit IV) (Cytochrome b-c1 complex subunit 4) (Ubiquinol-cytochrome-c reductase complex cytochrome c1 subunit) (Cytochrome c-1)	1		2	183128		513190	membrane [GO:0016020]; mitochondrial inner membrane [GO:0005743]; mitochondrial respiratory chain complex III [GO:0005750]; mitochondrion [GO:0005739]; nucleus [GO:0005634]	TRANSMEM 282..315; /note="Helical"; /evidence="ECO:0000269|PubMed:28844695"	TOPO_DOM 85..281; /note="Mitochondrial intermembrane"; /evidence="ECO:0000269|PubMed:28844695"; TOPO_DOM 316..325; /note="Mitochondrial matrix"; /evidence="ECO:0000269|PubMed:28844695"
P52815	RM12_HUMAN	39S ribosomal protein L12, mitochondrial (L12mt) (MRP-L12) (5c5-2) (Mitochondrial large ribosomal subunit protein bL12m)	1	1	1	495554	590878	559622	mitochondrial inner membrane [GO:0005743]; mitochondrial large ribosomal subunit [GO:0005762]; mitochondrion [GO:0005739]
Q4U2R6	RM51_HUMAN	39S ribosomal protein L51, mitochondrial (L51mt) (MRP-L51) (Mitochondrial large ribosomal subunit protein mL51) (bMRP-64) (bMRP64)	3	3	2	1.05088e+06	1.22658e+06	1.54742e+06	mitochondrial inner membrane [GO:0005743]; mitochondrial large ribosomal subunit [GO:0005762]; mitochondrial ribosome [GO:0005761]; mitochondrion [GO:0005739]
Q9Y6A5	TACC3_HUMAN	Transforming acidic coiled-coil-containing protein 3 (ERIC-1)	6	7	9	1.05405e+06	1.35752e+06	1.06618e+06	centriolar satellite [GO:0034451]; cytoplasm [GO:0005737]; cytosol [GO:0005829]; intracellular membrane-bounded organelle [GO:0043231]; mitotic spindle [GO:0072686]; spindle pole [GO:0000922]
Q9BSH4	TACO1_HUMAN	Translational activator of cytochrome c oxidase 1 (Coiled-coil domain-containing protein 44) (Translational activator of mitochondrially-encoded cytochrome c oxidase I)	6	6	9	2.39679e+06	2.28129e+06	2.64073e+06	mitochondrion [GO:0005739]
O75528	TADA3_HUMAN	Transcriptional adapter 3 (ADA3 homolog) (hADA3) (STAF54) (Transcriptional adapter 3-like) (ADA3-like protein)	2		1	362071		728522	ATAC complex [GO:0140672]; mitotic spindle [GO:0072686]; nucleoplasm [GO:0005654]; nucleus [GO:0005634]; SAGA complex [GO:0000124]; transcription factor TFTC complex [GO:0033276]
Q9Y512	SAM50_HUMAN	Sorting and assembly machinery component 50 homolog (Transformation-related gene 3 protein) (TRG-3)	6	6	7	2.56189e+06	880112	3.47466e+06	extracellular exosome [GO:0070062]; integral component of membrane [GO:0016021]; MIB complex [GO:0140275]; mitochondrial outer membrane [GO:0005741]; mitochondrion [GO:0005739]; SAM complex [GO:0001401]				O
Q9H019	MFR1L_HUMAN	Mitochondrial fission regulator 1-like	17	16	12	3.75349e+06	5.90637e+06	5.16638e+06	mitochondrion [GO:0005739]
P08559	ODPA_HUMAN	Pyruvate dehydrogenase E1 component subunit alpha, somatic form, mitochondrial (EC 1.2.4.1) (PDHE1-A type I)	6	6	4	1.53349e+06	2.54201e+06	2.36256e+06	mitochondrial matrix [GO:0005759]; mitochondrial pyruvate dehydrogenase complex [GO:0005967]; mitochondrion [GO:0005739]; nucleolus [GO:0005730]; nucleus [GO:0005634]; pyruvate dehydrogenase complex [GO:0045254]
P04181	OAT_HUMAN	Ornithine aminotransferase, mitochondrial (EC 2.6.1.13) (Ornithine delta-aminotransferase) (Ornithine--oxo-acid aminotransferase) [Cleaved into: Ornithine aminotransferase, hepatic form; Ornithine aminotransferase, renal form]	4	5	2	978550	1.31438e+06	1.53488e+06	cytoplasm [GO:0005737]; mitochondrial matrix [GO:0005759]; mitochondrion [GO:0005739]; nucleoplasm [GO:0005654]
P30520	PURA2_HUMAN	Adenylosuccinate synthetase isozyme 2 (AMPSase 2) (AdSS 2) (EC 6.3.4.4) (Adenylosuccinate synthetase, acidic isozyme) (Adenylosuccinate synthetase, liver isozyme) (L-type adenylosuccinate synthetase) (IMP--aspartate ligase 2)	1	1		230802	323437		cytoplasm [GO:0005737]; cytosol [GO:0005829]; extracellular exosome [GO:0070062]; mitochondrion [GO:0005739]
O00411	RPOM_HUMAN	DNA-directed RNA polymerase, mitochondrial (MtRPOL) (EC 2.7.7.6)	4	4	3	1.47196e+07	1.85773e+07	1.36715e+07	mitochondrial DNA-directed RNA polymerase complex [GO:0034245]; mitochondrial matrix [GO:0005759]; mitochondrial nucleoid [GO:0042645]; mitochondrion [GO:0005739]; protein-containing complex [GO:0032991]
Q8IX90	SKA3_HUMAN	Spindle and kinetochore-associated protein 3	6	5	8	708016	2.07441e+06	1.51898e+06	centrosome [GO:0005813]; cytosol [GO:0005829]; kinetochore [GO:0000776]; mitotic spindle [GO:0072686]; outer kinetochore [GO:0000940]; spindle microtubule [GO:0005876]
Q96CM3	RUSD4_HUMAN	Mitochondrial RNA pseudouridine synthase RPUSD4 (EC 5.4.99.-) (RNA pseudouridylate synthase domain-containing protein 4)	1		2	206917		248386	mitochondrial matrix [GO:0005759]; mitochondrion [GO:0005739]; nucleoplasm [GO:0005654]; ribonucleoprotein granule [GO:0035770]
Q9Y224	RTRAF_HUMAN	RNA transcription, translation and transport factor protein (CLE7 homolog) (CLE) (hCLE)	2		1	397381		1.06326e+06	centrosome [GO:0005813]; cytoplasm [GO:0005737]; cytosol [GO:0005829]; mitotic spindle [GO:0072686]; nucleoplasm [GO:0005654]; nucleus [GO:0005634]; perinuclear region of cytoplasm [GO:0048471]; tRNA-splicing ligase complex [GO:0072669]
Q9BZE1	RM37_HUMAN	39S ribosomal protein L37, mitochondrial (L37mt) (MRP-L37) (39S ribosomal protein L2, mitochondrial) (L2mt) (MRP-L2) (Mitochondrial large ribosomal subunit protein mL37)	1		4	2.22941e+06		927521	mitochondrial inner membrane [GO:0005743]; mitochondrial large ribosomal subunit [GO:0005762]; mitochondrial ribosome [GO:0005761]; mitochondrion [GO:0005739]
Q9NQ50	RM40_HUMAN	39S ribosomal protein L40, mitochondrial (L40mt) (MRP-L40) (Mitochondrial large ribosomal subunit protein mL40) (Nuclear localization signal-containing protein deleted in velocardiofacial syndrome) (Up-regulated in metastasis)	5	2	4	395750	837702	889299	mitochondrial inner membrane [GO:0005743]; mitochondrial large ribosomal subunit [GO:0005762]; mitochondrial ribosome [GO:0005761]; mitochondrion [GO:0005739]; nucleolus [GO:0005730]; nucleus [GO:0005634]
Q9NYK5	RM39_HUMAN	39S ribosomal protein L39, mitochondrial (L39mt) (MRP-L39) (39S ribosomal protein L5, mitochondrial) (L5mt) (MRP-L5) (Mitochondrial large ribosomal subunit protein mL39)		1	1		495037	255368	mitochondrial inner membrane [GO:0005743]; mitochondrial large ribosomal subunit [GO:0005762]; mitochondrial ribosome [GO:0005761]; mitochondrion [GO:0005739]
Q9Y6G3	RM42_HUMAN	39S ribosomal protein L42, mitochondrial (L42mt) (MRP-L42) (39S ribosomal protein L31, mitochondrial) (L31mt) (MRP-L31) (Mitochondrial large ribosomal subunit protein mL42)	4	2	4	1.12294e+06	645249	4.01844e+06	mitochondrial inner membrane [GO:0005743]; mitochondrial large ribosomal subunit [GO:0005762]; mitochondrial small ribosomal subunit [GO:0005763]; mitochondrion [GO:0005739]; plasma membrane [GO:0005886]
Q96GC5	RM48_HUMAN	39S ribosomal protein L48, mitochondrial (L48mt) (MRP-L48) (Mitochondrial large ribosomal subunit protein mL48)	4	5	5	1.37491e+06	1.62474e+06	3.21309e+06	mitochondrial inner membrane [GO:0005743]; mitochondrial large ribosomal subunit [GO:0005762]; mitochondrial ribosome [GO:0005761]; mitochondrion [GO:0005739]
Q9BRJ2	RM45_HUMAN	39S ribosomal protein L45, mitochondrial (L45mt) (MRP-L45) (Mitochondrial large ribosomal subunit protein mL45)	3	3	5	494485	757879	774855	mitochondrial inner membrane [GO:0005743]; mitochondrial large ribosomal subunit [GO:0005762]; mitochondrion [GO:0005739]
O95182	NDUA7_HUMAN	NADH dehydrogenase [ubiquinone] 1 alpha subcomplex subunit 7 (Complex I-B14.5a) (CI-B14.5a) (NADH-ubiquinone oxidoreductase subunit B14.5a)	4	4	2	624166	814620	1.11433e+06	mitochondrial inner membrane [GO:0005743]; mitochondrial respiratory chain complex I [GO:0005747]; mitochondrial ribosome [GO:0005761]; mitochondrion [GO:0005739]
P37198	NUP62_HUMAN	Nuclear pore glycoprotein p62 (62 kDa nucleoporin) (Nucleoporin Nup62)	2	1	1	921960	2.41748e+06	1.79336e+06	centrosome [GO:0005813]; cytoplasm [GO:0005737]; Flemming body [GO:0090543]; mitotic spindle [GO:0072686]; nuclear envelope [GO:0005635]; nuclear inner membrane [GO:0005637]; nuclear membrane [GO:0031965]; nuclear outer membrane [GO:0005640]; nuclear pore [GO:0005643]; nuclear pore central transport channel [GO:0044613]; nucleoplasm [GO:0005654]; ribonucleoprotein complex [GO:1990904]; spindle po…
P50542	PEX5_HUMAN	Peroxisomal targeting signal 1 receptor (PTS1 receptor) (PTS1R) (PTS1-BP) (Peroxin-5) (Peroxisomal C-terminal targeting signal import receptor) (Peroxisome receptor 1)	4	3	4	978345	1495918	1.31458e+06	cytoplasm [GO:0005737]; cytosol [GO:0005829]; Golgi apparatus [GO:0005794]; membrane [GO:0016020]; mitochondrion [GO:0005739]; peroxisomal matrix [GO:0005782]; peroxisomal membrane [GO:0005778]; peroxisome [GO:0005777]; protein-containing complex [GO:0032991]
Q8NI37	PPTC7_HUMAN	Protein phosphatase PTC7 homolog (EC 3.1.3.16) (T-cell activation protein phosphatase 2C) (TA-PP2C) (T-cell activation protein phosphatase 2C-like)	1	1	1	391767	494587	431160	mitochondrial matrix [GO:0005759]; mitochondrion [GO:0005739]
P30041	PRDX6_HUMAN	Peroxiredoxin-6 (EC 1.11.1.27) (1-Cys peroxiredoxin) (1-Cys PRX) (24 kDa protein) (Acidic calcium-independent phospholipase A2) (aiPLA2) (EC 3.1.1.4) (Antioxidant protein 2) (Glutathione-dependent peroxiredoxin) (Liver 2D page spot 40) (Lysophosphatidylch	9	12	12	1.86534e+06	2.86806e+06	1.81393e+06	azurophil granule lumen [GO:0035578]; cytoplasm [GO:0005737]; cytosol [GO:0005829]; extracellular exosome [GO:0070062]; extracellular region [GO:0005576]; extracellular space [GO:0005615]; membrane [GO:0016020]; mitochondrion [GO:0005739]; nucleus [GO:0005634]; perinuclear region of cytoplasm [GO:0048471]
Q5T653	RM02_HUMAN	39S ribosomal protein L2, mitochondrial (L2mt) (MRP-L2) (Mitochondrial large ribosomal subunit protein uL2m)	1	1		476198	684846		mitochondrial inner membrane [GO:0005743]; mitochondrial large ribosomal subunit [GO:0005762]; mitochondrion [GO:0005739]; nucleoplasm [GO:0005654]
Q8IXM3	RM41_HUMAN	39S ribosomal protein L41, mitochondrial (L41mt) (MRP-L41) (39S ribosomal protein L27 homolog) (Bcl-2-interacting mitochondrial ribosomal protein L41) (Cell proliferation-inducing gene 3 protein) (MRP-L27 homolog) (Mitochondrial large ribosomal subunit pr	1	2	4	5.47975e+06	3.99409e+06	5.69767e+06	mitochondrial inner membrane [GO:0005743]; mitochondrial large ribosomal subunit [GO:0005762]; mitochondrion [GO:0005739]; ribonucleoprotein complex [GO:1990904]
Q9HA77	SYCM_HUMAN	Probable cysteine--tRNA ligase, mitochondrial (EC 6.1.1.16) (Cysteinyl-tRNA synthetase) (CysRS)	3		2	1.0241e+06		2.15597e+06	cytoplasm [GO:0005737]; mitochondrial matrix [GO:0005759]
Q9BYC9	RM20_HUMAN	39S ribosomal protein L20, mitochondrial (L20mt) (MRP-L20) (Mitochondrial large ribosomal subunit protein bL20m)	5	5	4	3.7812e+06	4.33119e+06	4.82689e+06	mitochondrial inner membrane [GO:0005743]; mitochondrial large ribosomal subunit [GO:0005762]; mitochondrial ribosome [GO:0005761]; mitochondrion [GO:0005739]
Q9HD33	RM47_HUMAN	39S ribosomal protein L47, mitochondrial (L47mt) (MRP-L47) (Mitochondrial large ribosomal subunit protein uL29m) (Nasopharyngeal carcinoma metastasis-related protein 1)	9	9	8	1.58303e+06	2.03005e+06	2.27944e+06	mitochondrial inner membrane [GO:0005743]; mitochondrial large ribosomal subunit [GO:0005762]; mitochondrion [GO:0005739]
O75439	MPPB_HUMAN	Mitochondrial-processing peptidase subunit beta (EC 3.4.24.64) (Beta-MPP) (P-52)	4	3	3	1.36086e+06	1.20792e+06	1.21753e+06	mitochondrial inner membrane [GO:0005743]; mitochondrial processing peptidase complex [GO:0017087]; mitochondrion [GO:0005739]
Q16822	PCKGM_HUMAN	Phosphoenolpyruvate carboxykinase [GTP], mitochondrial (PEPCK-M) (EC 4.1.1.32)	4	4	4	1.89926e+06	4.30087e+06	3.01159e+06	cytosol [GO:0005829]; mitochondrial matrix [GO:0005759]; mitochondrion [GO:0005739]
Q86W56	PARG_HUMAN	Poly(ADP-ribose) glycohydrolase (EC 3.2.1.143)	2	1	2	361879	666755	347230	cytoplasm [GO:0005737]; cytosol [GO:0005829]; intracellular membrane-bounded organelle [GO:0043231]; mitochondrial matrix [GO:0005759]; nucleoplasm [GO:0005654]; nucleus [GO:0005634]
Q9UHV9	PFD2_HUMAN	Prefoldin subunit 2	1	1	1	1.04119e+06	1.23608e+06	1.07958e+06	cytoplasm [GO:0005737]; cytosol [GO:0005829]; mitochondrion [GO:0005739]; nucleus [GO:0005634]; prefoldin complex [GO:0016272]; RPAP3/R2TP/prefoldin-like complex [GO:1990062]
Q9Y237	PIN4_HUMAN	Peptidyl-prolyl cis-trans isomerase NIMA-interacting 4 (EC 5.2.1.8) (Parvulin-14) (Par14) (hPar14) (Parvulin-17) (Par17) (hPar17) (Peptidyl-prolyl cis-trans isomerase Pin4) (PPIase Pin4) (Peptidyl-prolyl cis/trans isomerase EPVH) (hEPVH) (Rotamase Pin4)	2	2	2	330375	406990	451309	chromosome [GO:0005694]; cytoplasm [GO:0005737]; mitochondrial matrix [GO:0005759]; nucleolus [GO:0005730]; nucleoplasm [GO:0005654]; nucleus [GO:0005634]; preribosome [GO:0030684]; spindle [GO:0005819]
O75127	PTCD1_HUMAN	Pentatricopeptide repeat-containing protein 1, mitochondrial	5	4	6	3.43794e+06	5.14973e+06	3.29203e+06	mitochondrial matrix [GO:0005759]; mitochondrion [GO:0005739]
P55809	SCOT1_HUMAN	Succinyl-CoA:3-ketoacid coenzyme A transferase 1, mitochondrial (SCOT) (EC 2.8.3.5) (3-oxoacid CoA-transferase 1) (Somatic-type succinyl-CoA:3-oxoacid CoA-transferase) (SCOT-s) (Succinyl-CoA:3-oxoacid CoA transferase)	1	1	2	498306	605940	565783	mitochondrial matrix [GO:0005759]; mitochondrion [GO:0005739]
Q16891	MIC60_HUMAN	MICOS complex subunit MIC60 (Cell proliferation-inducing gene 4/52 protein) (Mitochondrial inner membrane protein) (Mitofilin) (p87/89)	1	1	1	714281	1.48925e+06	753552	membrane [GO:0016020]; MIB complex [GO:0140275]; MICOS complex [GO:0061617]; mitochondrial inner membrane [GO:0005743]; mitochondrial intermembrane space [GO:0005758]; mitochondrion [GO:0005739]; SAM complex [GO:0001401]	TRANSMEM 46..64; /note="Helical"; /evidence="ECO:0000255"	TOPO_DOM 34..45; /note="Mitochondrial matrix"; /evidence="ECO:0000255"; TOPO_DOM 65..758; /note="Mitochondrial intermembrane"; /evidence="ECO:0000255"
Q9Y697	NFS1_HUMAN	Cysteine desulfurase, mitochondrial (EC 2.8.1.7)	1		1	536031		624102	cytosol [GO:0005829]; iron-sulfur cluster assembly complex [GO:1990229]; mitochondrial matrix [GO:0005759]; mitochondrion [GO:0005739]; nucleoplasm [GO:0005654]; nucleus [GO:0005634]
Q96EY7	PTCD3_HUMAN	Pentatricopeptide repeat domain-containing protein 3, mitochondrial (28S ribosomal protein S39, mitochondrial) (MRP-S39) (Mitochondrial small ribosomal subunit protein mS39) (Transformation-related gene 15 protein) (TRG-15)	24	10	30	1.57795e+07	1.31251e+06	2.79397e+07	cytosol [GO:0005829]; mitochondrial inner membrane [GO:0005743]; mitochondrion [GO:0005739]; nucleoplasm [GO:0005654]; plasma membrane [GO:0005886]; ribosome [GO:0005840]
Q9BQ52	RNZ2_HUMAN	Zinc phosphodiesterase ELAC protein 2 (EC 3.1.26.11) (ElaC homolog protein 2) (Heredity prostate cancer protein 2) (Ribonuclease Z 2) (RNase Z 2) (tRNA 3 endonuclease 2) (tRNase Z 2)	10	10	13	1.38476e+06	1.83493e+06	1.40468e+06	cytosol [GO:0005829]; mitochondrial matrix [GO:0005759]; mitochondrial nucleoid [GO:0042645]; mitochondrion [GO:0005739]; nucleoplasm [GO:0005654]; nucleus [GO:0005634]
O43236	SEPT4_HUMAN	Septin-4 (Bradeion beta) (Brain protein H5) (CE5B3 beta) (Cell division control-related protein 2) (hCDCREL-2) (Peanut-like protein 2)	1	1	1	1.98594e+06	2.70531e+06	2.22072e+06	axon [GO:0030424]; cell division site [GO:0032153]; cytosol [GO:0005829]; dendrite [GO:0030425]; microtubule cytoskeleton [GO:0015630]; mitochondrial outer membrane [GO:0005741]; mitochondrion [GO:0005739]; nucleoplasm [GO:0005654]; nucleus [GO:0005634]; perikaryon [GO:0043204]; septin complex [GO:0031105]; septin ring [GO:0005940]; sperm annulus [GO:0097227]; synaptic vesicle [GO:0008021]				O
Q96T21	SEBP2_HUMAN	Selenocysteine insertion sequence-binding protein 2 (SECIS-binding protein 2)	8	7	7	1.16982e+06	1.25573e+06	1.29235e+06	mitochondrion [GO:0005739]; nucleoplasm [GO:0005654]; ribonucleoprotein complex [GO:1990904]
O15079	SNPH_HUMAN	Syntaphilin	2	3	1	522261	1.74272e+06	523630	cytoplasm [GO:0005737]; cytoplasmic microtubule [GO:0005881]; integral component of membrane [GO:0016021]; mitochondrion [GO:0005739]; neuron projection [GO:0043005]; presynapse [GO:0098793]	TRANSMEM 425..444; /note="Helical"; /evidence="ECO:0000255"
P29353	SHC1_HUMAN	SHC-transforming protein 1 (SHC-transforming protein 3) (SHC-transforming protein A) (Src homology 2 domain-containing-transforming protein C1) (SH2 domain protein C1)	3	3	2	3324955	4.8542e+06	5816570	cytosol [GO:0005829]; mitochondrial matrix [GO:0005759]; plasma membrane [GO:0005886]; Shc-EGFR complex [GO:0070435]
Q9NSE4	SYIM_HUMAN	Isoleucine--tRNA ligase, mitochondrial (EC 6.1.1.5) (Isoleucyl-tRNA synthetase) (IleRS)	56	57	63	2.32e+07	2.07757e+07	3.35468e+07	mitochondrial matrix [GO:0005759]; mitochondrion [GO:0005739]
P12931	SRC_HUMAN	Proto-oncogene tyrosine-protein kinase Src (EC 2.7.10.2) (Proto-oncogene c-Src) (pp60c-src) (p60-Src)	1		1	1.01665e+06		371280	actin filament [GO:0005884]; caveola [GO:0005901]; cell junction [GO:0030054]; cytoplasm [GO:0005737]; cytosol [GO:0005829]; extracellular exosome [GO:0070062]; extrinsic component of cytoplasmic side of plasma membrane [GO:0031234]; focal adhesion [GO:0005925]; glutamatergic synapse [GO:0098978]; late endosome [GO:0005770]; lysosome [GO:0005764]; membrane raft [GO:0045121]; mitochondrial inner m…
Q6P1L8	RM14_HUMAN	39S ribosomal protein L14, mitochondrial (L14mt) (MRP-L14) (39S ribosomal protein L32, mitochondrial) (L32mt) (MRP-L32) (Mitochondrial large ribosomal subunit protein uL14m)	1		1	755031		1.05696e+06	mitochondrial inner membrane [GO:0005743]; mitochondrial large ribosomal subunit [GO:0005762]; mitochondrion [GO:0005739]
P49406	RM19_HUMAN	39S ribosomal protein L19, mitochondrial (L19mt) (MRP-L19) (39S ribosomal protein L15, mitochondrial) (L15mt) (MRP-L15) (Mitochondrial large ribosomal subunit protein bL19m)	6	2	3	385057	472063	564799	mitochondrial inner membrane [GO:0005743]; mitochondrial large ribosomal subunit [GO:0005762]; mitochondrion [GO:0005739]; nucleus [GO:0005634]
Q9NWU5	RM22_HUMAN	39S ribosomal protein L22, mitochondrial (L22mt) (MRP-L22) (39S ribosomal protein L25, mitochondrial) (L25mt) (MRP-L25) (Mitochondrial large ribosomal subunit protein uL22m)	2	2	2	634943	799061	809567	large ribosomal subunit [GO:0015934]; mitochondrial inner membrane [GO:0005743]; mitochondrial large ribosomal subunit [GO:0005762]; mitochondrion [GO:0005739]
Q9Y3B7	RM11_HUMAN	39S ribosomal protein L11, mitochondrial (L11mt) (MRP-L11) (Mitochondrial large ribosomal subunit protein uL11m)	1		2	174036		462058	large ribosomal subunit [GO:0015934]; mitochondrial inner membrane [GO:0005743]; mitochondrial large ribosomal subunit [GO:0005762]; mitochondrial ribosome [GO:0005761]; mitochondrion [GO:0005739]
Q9P015	RM15_HUMAN	39S ribosomal protein L15, mitochondrial (L15mt) (MRP-L15) (Mitochondrial large ribosomal subunit protein uL15m)	1	1	1	438820	519852	472968	mitochondrial inner membrane [GO:0005743]; mitochondrial large ribosomal subunit [GO:0005762]; mitochondrion [GO:0005739]
Q9NX20	RM16_HUMAN	39S ribosomal protein L16, mitochondrial (L16mt) (MRP-L16) (Mitochondrial large ribosomal subunit protein uL16m)	4	5	5	823121	1.07402e+06	1.11511e+06	mitochondrial inner membrane [GO:0005743]; mitochondrial large ribosomal subunit [GO:0005762]; mitochondrion [GO:0005739]
Q7Z2W9	RM21_HUMAN	39S ribosomal protein L21, mitochondrial (L21mt) (MRP-L21) (Mitochondrial large ribosomal subunit protein bL21m)	1		1	103907		115528	mitochondrial inner membrane [GO:0005743]; mitochondrial large ribosomal subunit [GO:0005762]; mitochondrion [GO:0005739]
Q96A35	RM24_HUMAN	39S ribosomal protein L24, mitochondrial (L24mt) (MRP-L24) (Mitochondrial large ribosomal subunit protein uL24m)	5	6	10	1.473e+07	2.26941e+07	1.48286e+07	mitochondrial inner membrane [GO:0005743]; mitochondrial large ribosomal subunit [GO:0005762]; mitochondrion [GO:0005739]
Q9P0M9	RM27_HUMAN	39S ribosomal protein L27, mitochondrial (L27mt) (MRP-L27) (Mitochondrial large ribosomal subunit protein bL27m)	2	2	2	1.08063e+06	1.4681e+06	1.55256e+06	mitochondrial inner membrane [GO:0005743]; mitochondrial large ribosomal subunit [GO:0005762]; mitochondrion [GO:0005739]
Q14247	SRC8_HUMAN	Src substrate cortactin (Amplaxin) (Oncogene EMS1)	52	51	50	2.5347e+06	3.45049e+06	2.71376e+06	cell cortex [GO:0005938]; clathrin-coated pit [GO:0005905]; cortical actin cytoskeleton [GO:0030864]; cortical cytoskeleton [GO:0030863]; cytoplasm [GO:0005737]; cytoskeleton [GO:0005856]; cytosol [GO:0005829]; dendritic spine [GO:0043197]; focal adhesion [GO:0005925]; Golgi apparatus [GO:0005794]; intracellular membrane-bounded organelle [GO:0043231]; lamellipodium [GO:0030027]; mitotic spindle …
P23763	VAMP1_HUMAN	Vesicle-associated membrane protein 1 (VAMP-1) (Synaptobrevin-1)	1	1		662129	1.33866e+06		cytosol [GO:0005829]; integral component of plasma membrane [GO:0005887]; mitochondrial outer membrane [GO:0005741]; neuron projection [GO:0043005]; plasma membrane [GO:0005886]; SNARE complex [GO:0031201]; specific granule membrane [GO:0035579]; synaptic vesicle membrane [GO:0030672]; tertiary granule membrane [GO:0070821]	TRANSMEM 97..116; /note="Helical; Anchor for type IV membrane protein"; /evidence="ECO:0000255"	TOPO_DOM 1..96; /note="Cytoplasmic"; /evidence="ECO:0000255"; TOPO_DOM 117..118; /note="Vesicular"; /evidence="ECO:0000255"		O
O94763	RMP_HUMAN	Unconventional prefoldin RPB5 interactor 1 (Protein NNX3) (Protein phosphatase 1 regulatory subunit 19) (RNA polymerase II subunit 5-mediating protein) (RPB5-mediating protein)	2		2	323306		442184	cytoplasm [GO:0005737]; cytosol [GO:0005829]; dendrite [GO:0030425]; mitochondrion [GO:0005739]; nucleoplasm [GO:0005654]; nucleus [GO:0005634]; RPAP3/R2TP/prefoldin-like complex [GO:1990062]
O75394	RM33_HUMAN	39S ribosomal protein L33, mitochondrial (L33mt) (MRP-L33) (Mitochondrial large ribosomal subunit protein bL33m)	2	2	1	459620	806022	828401	mitochondrial inner membrane [GO:0005743]; mitochondrial large ribosomal subunit [GO:0005762]; mitochondrion [GO:0005739]
Q9NRP4	SDHF3_HUMAN	Succinate dehydrogenase assembly factor 3, mitochondrial (SDH assembly factor 3) (SDHAF3)	2	3	2	435511	356791	754105	mitochondrial intermembrane space [GO:0005758]; mitochondrial matrix [GO:0005759]
P05165	PCCA_HUMAN	Propionyl-CoA carboxylase alpha chain, mitochondrial (PCCase subunit alpha) (EC 6.4.1.3) (Propanoyl-CoA:carbon dioxide ligase subunit alpha)	2	1	8	2.1329e+06	214153	1.77213e+06	catalytic complex [GO:1902494]; cytosol [GO:0005829]; mitochondrial matrix [GO:0005759]; mitochondrion [GO:0005739]
P05166	PCCB_HUMAN	Propionyl-CoA carboxylase beta chain, mitochondrial (PCCase subunit beta) (EC 6.4.1.3) (Propanoyl-CoA:carbon dioxide ligase subunit beta)	2	3	6	2.29981e+06	1.55263e+06	2.71417e+06	catalytic complex [GO:1902494]; cytosol [GO:0005829]; mitochondrial matrix [GO:0005759]; mitochondrion [GO:0005739]
Q8WWV3	RT4I1_HUMAN	Reticulon-4-interacting protein 1, mitochondrial (NOGO-interacting mitochondrial protein)	2	2	3	654994	1.26589e+06	394769	mitochondrial outer membrane [GO:0005741]; mitochondrion [GO:0005739]				O
Q15031	SYLM_HUMAN	Leucine--tRNA ligase, mitochondrial (EC 6.1.1.4) (Leucyl-tRNA synthetase) (LeuRS)	1	1	1	379288	597780	574753	mitochondrial matrix [GO:0005759]; mitochondrion [GO:0005739]
Q00059	TFAM_HUMAN	Transcription factor A, mitochondrial (mtTFA) (Mitochondrial transcription factor 1) (MtTF1) (Transcription factor 6) (TCF-6) (Transcription factor 6-like 2)	1	1	1	507351	689808	507595	cytosol [GO:0005829]; mitochondrial matrix [GO:0005759]; mitochondrial nucleoid [GO:0042645]; mitochondrion [GO:0005739]; nucleus [GO:0005634]; protein-containing complex [GO:0032991]
Q9BYD2	RM09_HUMAN	39S ribosomal protein L9, mitochondrial (L9mt) (MRP-L9) (Mitochondrial large ribosomal subunit protein bL9m)	1	1	2	557075	632391	669215	mitochondrial inner membrane [GO:0005743]; mitochondrial large ribosomal subunit [GO:0005762]; mitochondrial ribosome [GO:0005761]; mitochondrion [GO:0005739]
Q9BQC6	RT63_HUMAN	Ribosomal protein 63, mitochondrial (hMRP63) (Mitochondrial large ribosomal subunit protein mL63) (Mitochondrial ribosomal protein 63) (Mitochondrial ribosomal protein L57)	7	6	8	500977	802454	1.15389e+06	mitochondrial inner membrane [GO:0005743]; mitochondrial large ribosomal subunit [GO:0005762]; mitochondrial ribosome [GO:0005761]; mitochondrion [GO:0005739]
O43615	TIM44_HUMAN	Mitochondrial import inner membrane translocase subunit TIM44	47	41	50	7.60553e+07	1.29379e+08	1.06352e+08	fibrillar center [GO:0001650]; mitochondrial inner membrane [GO:0005743]; mitochondrial matrix [GO:0005759]; mitochondrion [GO:0005739]
Q96LZ7	RMD2_HUMAN	Regulator of microtubule dynamics protein 2 (RMD-2) (hRMD-2) (Protein FAM82A1)	2	1	1	1.269e+06	3.15072e+06	551019	cytoplasm [GO:0005737]; cytosol [GO:0005829]; Golgi apparatus [GO:0005794]; integral component of membrane [GO:0016021]; mitochondrion [GO:0005739]; mitotic spindle [GO:0072686]; mitotic spindle pole [GO:0097431]; spindle microtubule [GO:0005876]	TRANSMEM 9..28; /note="Helical"; /evidence="ECO:0000255"
Q8TCC3	RM30_HUMAN	39S ribosomal protein L30, mitochondrial (L30mt) (MRP-L30) (39S ribosomal protein L28, mitochondrial) (L28mt) (MRP-L28) (Mitochondrial large ribosomal subunit protein uL30m)	21	19	21	1.42722e+07	1.1783e+07	2.37735e+07	mitochondrial inner membrane [GO:0005743]; mitochondrial large ribosomal subunit [GO:0005762]; mitochondrion [GO:0005739]
Q9P2R7	SUCB1_HUMAN	Succinate--CoA ligase [ADP-forming] subunit beta, mitochondrial (EC 6.2.1.5) (ATP-specific succinyl-CoA synthetase subunit beta) (A-SCS) (Succinyl-CoA synthetase beta-A chain) (SCS-betaA)	8	5	10	1.13651e+07	1.69917e+07	1.16423e+07	extracellular exosome [GO:0070062]; mitochondrial matrix [GO:0005759]; mitochondrion [GO:0005739]; succinate-CoA ligase complex [GO:0042709]
Q8N0X7	SPART_HUMAN	Spartin (Spastic paraplegia 20 protein) (Trans-activated by hepatitis C virus core protein 1)	13	17	22	1.94806e+07	1.48789e+07	1.35493e+07	cytoplasm [GO:0005737]; cytosol [GO:0005829]; lipid droplet [GO:0005811]; midbody [GO:0030496]; mitochondrial outer membrane [GO:0005741]; plasma membrane [GO:0005886]; synapse [GO:0045202]				O
Q8IYB8	SUV3_HUMAN	ATP-dependent RNA helicase SUPV3L1, mitochondrial (EC 3.6.4.13) (Suppressor of var1 3-like protein 1) (SUV3-like protein 1)	2	1	2	1.18885e+06	2598943	1.41836e+06	mitochondrial degradosome [GO:0045025]; mitochondrial matrix [GO:0005759]; mitochondrial nucleoid [GO:0042645]; mitochondrion [GO:0005739]; nucleus [GO:0005634]
P13995	MTDC_HUMAN	Bifunctional methylenetetrahydrofolate dehydrogenase/cyclohydrolase, mitochondrial [Includes: NAD-dependent methylenetetrahydrofolate dehydrogenase (EC 1.5.1.15); Methenyltetrahydrofolate cyclohydrolase (EC 3.5.4.9)]	5	3	8	1.05516e+06	2.22227e+06	1.50195e+06	extracellular space [GO:0005615]; mitochondrial matrix [GO:0005759]; mitochondrion [GO:0005739]
O95168	NDUB4_HUMAN	NADH dehydrogenase [ubiquinone] 1 beta subcomplex subunit 4 (Complex I-B15) (CI-B15) (NADH-ubiquinone oxidoreductase B15 subunit)	2	2	2	7398071	10078549	8808905	mitochondrial inner membrane [GO:0005743]; mitochondrial respiratory chain complex I [GO:0005747]; mitochondrion [GO:0005739]; nucleoplasm [GO:0005654]	TRANSMEM 88..105; /note="Helical"; /evidence="ECO:0000255"
Q96DA6	TIM14_HUMAN	Mitochondrial import inner membrane translocase subunit TIM14 (DnaJ homolog subfamily C member 19)	1	2	2	526269	407755	778539	inner mitochondrial membrane protein complex [GO:0098800]; integral component of membrane [GO:0016021]; matrix side of mitochondrial inner membrane [GO:0099617]; mitochondrial inner membrane [GO:0005743]; mitochondrion [GO:0005739]; PAM complex, Tim23 associated import motor [GO:0001405]; protein-containing complex [GO:0032991]	TRANSMEM 4..24; /note="Helical"; /evidence="ECO:0000255"	TOPO_DOM 2..3; /note="Mitochondrial intermembrane"; /evidence="ECO:0000255"; TOPO_DOM 25..116; /note="Mitochondrial matrix"; /evidence="ECO:0000255"
Q7L0Y3	TM10C_HUMAN	tRNA methyltransferase 10 homolog C (HBV pre-S2 trans-regulated protein 2) (Mitochondrial ribonuclease P protein 1) (Mitochondrial RNase P protein 1) (RNA (guanine-9-)-methyltransferase domain-containing protein 1) (Renal carcinoma antigen NY-REN-49) (mRN	12	12	11	1.16727e+06	1.82307e+06	1.4916e+06	mitochondrial matrix [GO:0005759]; mitochondrial nucleoid [GO:0042645]; mitochondrial ribonuclease P complex [GO:0030678]; mitochondrion [GO:0005739]; nucleoplasm [GO:0005654]; nucleus [GO:0005634]; tRNA methyltransferase complex [GO:0043527]
P00441	SODC_HUMAN	Superoxide dismutase [Cu-Zn] (EC 1.15.1.1) (Superoxide dismutase 1) (hSod1)	5	4	6	4.64265e+06	6.16068e+06	5.30984e+06	axon cytoplasm [GO:1904115]; cytoplasm [GO:0005737]; cytoplasmic vesicle [GO:0031410]; cytosol [GO:0005829]; dendrite cytoplasm [GO:0032839]; dense core granule [GO:0031045]; extracellular exosome [GO:0070062]; extracellular region [GO:0005576]; extracellular space [GO:0005615]; lysosome [GO:0005764]; mitochondrial intermembrane space [GO:0005758]; mitochondrial matrix [GO:0005759]; mitochondrion…
Q99536	VAT1_HUMAN	Synaptic vesicle membrane protein VAT-1 homolog (EC 1.-.-.-)	6	6	7	1.02899e+06	1.98579e+06	1.40449e+06	azurophil granule lumen [GO:0035578]; extracellular exosome [GO:0070062]; extracellular region [GO:0005576]; integral component of membrane [GO:0016021]; mitochondrial outer membrane [GO:0005741]				O
Q7Z5K2	WAPL_HUMAN	Wings apart-like protein homolog (Friend of EBNA2 protein) (WAPL cohesin release factor)	1	2	2	452840	367171	424824	centrosome [GO:0005813]; chromatin [GO:0000785]; chromosome [GO:0005694]; chromosome, centromeric region [GO:0000775]; cytoplasm [GO:0005737]; cytosol [GO:0005829]; Golgi apparatus [GO:0005794]; intercellular bridge [GO:0045171]; mitotic spindle [GO:0072686]; nucleoplasm [GO:0005654]; nucleus [GO:0005634]; synaptonemal complex [GO:0000795]
P49590	SYHM_HUMAN	Histidine--tRNA ligase, mitochondrial (EC 6.1.1.21) (Histidine--tRNA ligase-like) (Histidyl-tRNA synthetase) (HisRS)	1	2	2	1.14725e+06	896124	829606	cytosol [GO:0005829]; mitochondrial matrix [GO:0005759]; mitochondrion [GO:0005739]
P09874	PARP1_HUMAN	Poly [ADP-ribose] polymerase 1 (PARP-1) (EC 2.4.2.30) (ADP-ribosyltransferase diphtheria toxin-like 1) (ARTD1) (DNA ADP-ribosyltransferase PARP1) (EC 2.4.2.-) (NAD(+) ADP-ribosyltransferase 1) (ADPRT 1) (Poly[ADP-ribose] synthase 1) (Protein poly-ADP-ribo	6	6	6	3.40637e+06	598763	1.64283e+06	chromosome, telomeric region [GO:0000781]; membrane [GO:0016020]; mitochondrion [GO:0005739]; nuclear body [GO:0016604]; nuclear envelope [GO:0005635]; nucleolus [GO:0005730]; nucleoplasm [GO:0005654]; nucleus [GO:0005634]; protein-containing complex [GO:0032991]; protein-DNA complex [GO:0032993]; site of DNA damage [GO:0090734]; site of double-strand break [GO:0035861]; transcription regulator c…
Q53H96	P5CR3_HUMAN	Pyrroline-5-carboxylate reductase 3 (P5C reductase 3) (P5CR 3) (EC 1.5.1.2) (Pyrroline-5-carboxylate reductase-like protein)	4	5	6	5.55117e+06	2.43843e+06	8.2221e+06	cytosol [GO:0005829]; intercellular bridge [GO:0045171]; mitotic spindle [GO:0072686]
Q9Y606	TRUA_HUMAN	tRNA pseudouridine synthase A (EC 5.4.99.12) (tRNA pseudouridine(38-40) synthase) (tRNA pseudouridylate synthase I) (tRNA-uridine isomerase I)	1	2	2	396699	644441	565706	mitochondrial matrix [GO:0005759]; mitochondrion [GO:0005739]; nucleoplasm [GO:0005654]; nucleus [GO:0005634]
Q5TH74	STPG1_HUMAN	O(6)-methylguanine-induced apoptosis 2 (MAPO2) (Sperm-tail PG-rich repeat-containing protein 1)	1	1	2	877304	1.12598e+06	991916	mitochondrion [GO:0005739]; nucleus [GO:0005634]
Q9GZY8	MFF_HUMAN	Mitochondrial fission factor	10	11	11	1.21386e+07	4.36019e+06	1.70388e+07	integral component of mitochondrial membrane [GO:0032592]; integral component of mitochondrial outer membrane [GO:0031307]; mitochondrial outer membrane [GO:0005741]; mitochondrion [GO:0005739]; peroxisome [GO:0005777]; protein-containing complex [GO:0032991]; synaptic vesicle [GO:0008021]	TRANSMEM 323..340; /note="Helical; Anchor for type IV membrane protein"; /evidence="ECO:0000255"	TOPO_DOM 1..322; /note="Cytoplasmic"; /evidence="ECO:0000255"; TOPO_DOM 341..342; /note="Mitochondrial intermembrane"; /evidence="ECO:0000255"		O
P19404	NDUV2_HUMAN	NADH dehydrogenase [ubiquinone] flavoprotein 2, mitochondrial (EC 7.1.1.2) (NADH-ubiquinone oxidoreductase 24 kDa subunit)	2	2	2	480802	494656	630703	cytosol [GO:0005829]; mitochondrial inner membrane [GO:0005743]; mitochondrial respiratory chain complex I [GO:0005747]; mitochondrion [GO:0005739]; nucleoplasm [GO:0005654]
Q8WVJ2	NUDC2_HUMAN	NudC domain-containing protein 2	2	2	1	639055	846277	1.64792e+06	cytoplasm [GO:0005737]; cytosol [GO:0005829]; intercellular bridge [GO:0045171]; kinetochore [GO:0000776]; microtubule cytoskeleton [GO:0015630]; microtubule organizing center [GO:0005815]; mitotic spindle [GO:0072686]; spindle pole [GO:0000922]
P43897	EFTS_HUMAN	Elongation factor Ts, mitochondrial (EF-Ts) (EF-TsMt)	1	2	1	1185092	1.24968e+06	1.36474e+06	mitochondrial matrix [GO:0005759]; mitochondrion [GO:0005739]; nucleoplasm [GO:0005654]
Q8TC76	F110B_HUMAN	Protein FAM110B		1	1		907202	612675	cytosol [GO:0005829]; microtubule organizing center [GO:0005815]; mitochondrion [GO:0005739]
Q9NZE8	RM35_HUMAN	39S ribosomal protein L35, mitochondrial (L35mt) (MRP-L35) (Mitochondrial large ribosomal subunit protein bL35m)	1	1	1	925944	822417	1.56619e+06	mitochondrial inner membrane [GO:0005743]; mitochondrial large ribosomal subunit [GO:0005762]; mitochondrial ribosome [GO:0005761]; mitochondrion [GO:0005739]
O95139	NDUB6_HUMAN	NADH dehydrogenase [ubiquinone] 1 beta subcomplex subunit 6 (Complex I-B17) (CI-B17) (NADH-ubiquinone oxidoreductase B17 subunit)	2	1	2	184675	187187	389511	mitochondrial inner membrane [GO:0005743]; mitochondrial membrane [GO:0031966]; mitochondrial respiratory chain complex I [GO:0005747]; mitochondrion [GO:0005739]; nucleoplasm [GO:0005654]	TRANSMEM 68..86; /note="Helical"; /evidence="ECO:0000255"
Q9H7Z7	PGES2_HUMAN	Prostaglandin E synthase 2 (EC 5.3.99.3) (Membrane-associated prostaglandin E synthase-2) (mPGE synthase-2) (Microsomal prostaglandin E synthase 2) (mPGES-2) (Prostaglandin-H(2) E-isomerase) [Cleaved into: Prostaglandin E synthase 2 truncated form]	2	2	1	465271	600814	815456	azurophil granule lumen [GO:0035578]; cytosol [GO:0005829]; extracellular region [GO:0005576]; Golgi membrane [GO:0000139]; integral component of membrane [GO:0016021]; mitochondrion [GO:0005739]; nucleus [GO:0005634]; perinuclear region of cytoplasm [GO:0048471]	TRANSMEM 58..74; /note="Helical"; /evidence="ECO:0000255"	TOPO_DOM 1..57; /note="Lumenal"; /evidence="ECO:0000255"; TOPO_DOM 75..377; /note="Cytoplasmic"; /evidence="ECO:0000255"
Q9NRX2	RM17_HUMAN	39S ribosomal protein L17, mitochondrial (L17mt) (MRP-L17) (LYST-interacting protein 2) (Mitochondrial large ribosomal subunit protein bL17m)	1	3	1	924861	535537	1.06107e+06	large ribosomal subunit [GO:0015934]; mitochondrial inner membrane [GO:0005743]; mitochondrial large ribosomal subunit [GO:0005762]; mitochondrion [GO:0005739]
Q5JTZ9	SYAM_HUMAN	Alanine--tRNA ligase, mitochondrial (EC 6.1.1.7) (Alanyl-tRNA synthetase) (AlaRS)	2	1		1.01213e+06	374339		mitochondrion [GO:0005739]
Q2VYF4	LETM2_HUMAN	LETM1 domain-containing protein LETM2, mitochondrial (LETM1 and EF-hand domain-containing protein 2) (Leucine zipper-EF-hand-containing transmembrane protein 1-like)	3	3	3	4838470	5169881	7038440	integral component of membrane [GO:0016021]; mitochondrial inner membrane [GO:0005743]	TRANSMEM 178..198; /note="Helical"; /evidence="ECO:0000255"	TOPO_DOM 26..177; /note="Mitochondrial intermembrane"; /evidence="ECO:0000255"; TOPO_DOM 199..491; /note="Mitochondrial matrix"; /evidence="ECO:0000255"
P36776	LONM_HUMAN	Lon protease homolog, mitochondrial (EC 3.4.21.53) (LONHs) (Lon protease-like protein) (LONP) (Mitochondrial ATP-dependent protease Lon) (Serine protease 15)	4	5	2	299610	428752	350652	cytosol [GO:0005829]; membrane [GO:0016020]; mitochondrial matrix [GO:0005759]; mitochondrial nucleoid [GO:0042645]; mitochondrion [GO:0005739]; nucleoplasm [GO:0005654]
O14832	PAHX_HUMAN	Phytanoyl-CoA dioxygenase, peroxisomal (EC 1.14.11.18) (Phytanic acid oxidase) (Phytanoyl-CoA alpha-hydroxylase) (PhyH)	1	2	1	2.15071e+06	2.24427e+06	3.80365e+06	9+0 non-motile cilium [GO:0097731]; cytosol [GO:0005829]; mitochondrion [GO:0005739]; peroxisomal matrix [GO:0005782]; peroxisome [GO:0005777]
Q99757	THIOM_HUMAN	Thioredoxin, mitochondrial (MTRX) (Mt-Trx) (Thioredoxin-2)	3	1	2	2.01178e+06	476028	4.04411e+06	dendrite [GO:0030425]; mitochondrial matrix [GO:0005759]; mitochondrion [GO:0005739]; neuronal cell body [GO:0043025]; nucleolus [GO:0005730]
P10636	TAU_HUMAN	Microtubule-associated protein tau (Neurofibrillary tangle protein) (Paired helical filament-tau) (PHF-tau)	3	4	5	955178	1.55517e+06	1.23409e+06	axolemma [GO:0030673]; axon [GO:0030424]; axon cytoplasm [GO:1904115]; cell body [GO:0044297]; cytoplasm [GO:0005737]; cytoplasmic ribonucleoprotein granule [GO:0036464]; cytosol [GO:0005829]; dendrite [GO:0030425]; dendritic spine [GO:0043197]; extracellular region [GO:0005576]; glial cell projection [GO:0097386]; growth cone [GO:0030426]; main axon [GO:0044304]; membrane raft [GO:0045121]; micr…
Q96I99	SUCB2_HUMAN	Succinate--CoA ligase [GDP-forming] subunit beta, mitochondrial (EC 6.2.1.4) (GTP-specific succinyl-CoA synthetase subunit beta) (G-SCS) (GTPSCS) (Succinyl-CoA synthetase beta-G chain) (SCS-betaG)	1	1	1	1620544	2.3975e+06	1.99168e+06	mitochondrial matrix [GO:0005759]; mitochondrion [GO:0005739]; plasma membrane [GO:0005886]; succinate-CoA ligase complex [GO:0042709]; succinate-CoA ligase complex (GDP-forming) [GO:0045244]
Q9UJZ1	STML2_HUMAN	Stomatin-like protein 2, mitochondrial (SLP-2) (EPB72-like protein 2) (Paraprotein target 7) (Paratarg-7)	3	2	2	2.52304e+06	5606586	4.07173e+06	cytoskeleton [GO:0005856]; extrinsic component of plasma membrane [GO:0019897]; membrane raft [GO:0045121]; mitochondrial inner membrane [GO:0005743]; mitochondrial intermembrane space [GO:0005758]
Q969S9	RRF2M_HUMAN	Ribosome-releasing factor 2, mitochondrial (RRF2mt) (Elongation factor G 2, mitochondrial) (EF-G2mt) (mEF-G 2) (Elongation factor G2) (hEFG2)		2	2		336294	262957	mitochondrial matrix [GO:0005759]
Q5T1C6	THEM4_HUMAN	Acyl-coenzyme A thioesterase THEM4 (Acyl-CoA thioesterase THEM4) (EC 3.1.2.2) (Carboxyl-terminal modulator protein) (Thioesterase superfamily member 4)	1		1	310972		756823	cytosol [GO:0005829]; mitochondrial inner membrane [GO:0005743]; mitochondrial intermembrane space [GO:0005758]; mitochondrial matrix [GO:0005759]; mitochondrion [GO:0005739]; plasma membrane [GO:0005886]; ruffle membrane [GO:0032587]
Q8WV60	PTCD2_HUMAN	Pentatricopeptide repeat-containing protein 2, mitochondrial	5	3	4	3.58343e+06	4.14472e+06	3.1045e+06	mitochondrion [GO:0005739]
Q9NXF1	TEX10_HUMAN	Testis-expressed protein 10	2	2	1	784196	1.52524e+06	1.96571e+06	mitochondrion [GO:0005739]; MLL1 complex [GO:0071339]; nucleolus [GO:0005730]; nucleoplasm [GO:0005654]; nucleus [GO:0005634]
Q01664	TFAP4_HUMAN	Transcription factor AP-4 (Activating enhancer-binding protein 4) (Class C basic helix-loop-helix protein 41) (bHLHc41)	1	1	1	327244	638256	464013	chromatin [GO:0000785]; mitochondrion [GO:0005739]; nucleoplasm [GO:0005654]; nucleus [GO:0005634]; transcription repressor complex [GO:0017053]
Q01831	XPC_HUMAN	DNA repair protein complementing XP-C cells (Xeroderma pigmentosum group C-complementing protein) (p125)	2	1	3	432660	637083	583743	cytoplasm [GO:0005737]; cytosol [GO:0005829]; intracellular membrane-bounded organelle [GO:0043231]; mitochondrion [GO:0005739]; nucleolus [GO:0005730]; nucleoplasm [GO:0005654]; nucleotide-excision repair complex [GO:0000109]; nucleotide-excision repair factor 2 complex [GO:0000111]; nucleus [GO:0005634]; plasma membrane [GO:0005886]; site of DNA damage [GO:0090734]; XPC complex [GO:0071942]
P0C7P4	UCRIL_HUMAN	Putative cytochrome b-c1 complex subunit Rieske-like protein 1 (Ubiquinol-cytochrome c reductase Rieske iron-sulfur subunit pseudogene 1)	3	3	3	1.44106e+06	1.96187e+06	1.66531e+06	mitochondrial respiratory chain complex III [GO:0005750]	TRANSMEM 116..149; /note="Helical"; /evidence="ECO:0000250|UniProtKB:P13272"
O95258	UCP5_HUMAN	Brain mitochondrial carrier protein 1 (BMCP-1) (Mitochondrial uncoupling protein 5) (UCP 5) (Solute carrier family 25 member 14)	1		1	724211		904706	integral component of plasma membrane [GO:0005887]; mitochondrial inner membrane [GO:0005743]; mitochondrion [GO:0005739]	TRANSMEM 38..54; /note="Helical; Name=1"; /evidence="ECO:0000255"; TRANSMEM 112..128; /note="Helical; Name=2"; /evidence="ECO:0000255"; TRANSMEM 141..161; /note="Helical; Name=3"; /evidence="ECO:0000255"; TRANSMEM 199..215; /note="Helical; Name=4";
Q70CQ3	UBP30_HUMAN	Ubiquitin carboxyl-terminal hydrolase 30 (EC 3.4.19.12) (Deubiquitinating enzyme 30) (Ubiquitin thioesterase 30) (Ubiquitin-specific-processing protease 30) (Ub-specific protease 30)	31	35	29	9.91392e+06	1.59048e+07	2.00867e+07	cytosol [GO:0005829]; integral component of membrane [GO:0016021]; mitochondrial outer membrane [GO:0005741]; mitochondrion [GO:0005739]; nucleus [GO:0005634]; peroxisomal membrane [GO:0005778]	TRANSMEM 36..56; /note="Helical"; /evidence="ECO:0000255"	TOPO_DOM 1..35; /note="Mitochondrial intermembrane"; /evidence="ECO:0000255"; TOPO_DOM 57..517; /note="Cytoplasmic"; /evidence="ECO:0000255"		O
P11498	PYC_HUMAN	Pyruvate carboxylase, mitochondrial (EC 6.4.1.1) (Pyruvic carboxylase) (PCB)	23	22	29	4.00382e+06	1.99012e+06	8.00297e+06	cytoplasm [GO:0005737]; cytosol [GO:0005829]; mitochondrial matrix [GO:0005759]; mitochondrion [GO:0005739]
Q8N2A8	PLD6_HUMAN	Mitochondrial cardiolipin hydrolase (EC 3.1.-.-) (Choline phosphatase 6) (Mitochondrial phospholipase) (MitoPLD) (EC 3.1.4.-) (Phosphatidylcholine-hydrolyzing phospholipase D6) (Phospholipase D6) (PLD6) (Protein zucchini homolog)	14	10	9	2.22216e+06	3.20731e+06	3.15439e+06	Golgi apparatus [GO:0005794]; integral component of membrane [GO:0016021]; mitochondrial outer membrane [GO:0005741]; mitochondrion [GO:0005739]	TRANSMEM 5..27; /note="Helical"; /evidence="ECO:0000255"	TOPO_DOM 1..4; /note="Mitochondrial intermembrane"; /evidence="ECO:0000255"; TOPO_DOM 28..252; /note="Cytoplasmic"; /evidence="ECO:0000255"		O
Q96BK5	PINX1_HUMAN	PIN2/TERF1-interacting telomerase inhibitor 1 (Liver-related putative tumor suppressor) (Pin2-interacting protein X1) (Protein 67-11-3) (TRF1-interacting protein 1)	1	3	4	178107	1.14452e+06	996756	chromosome, telomeric region [GO:0000781]; kinetochore [GO:0000776]; mitochondrion [GO:0005739]; nuclear chromosome [GO:0000228]; nucleolus [GO:0005730]; nucleoplasm [GO:0005654]; spindle [GO:0005819]
Q6PI78	TMM65_HUMAN	Transmembrane protein 65	1	1		535088	510874		integral component of membrane [GO:0016021]; intercalated disc [GO:0014704]; mitochondrial inner membrane [GO:0005743]; mitochondrion [GO:0005739]; plasma membrane [GO:0005886]	TRANSMEM 111..131; /note="Helical"; /evidence="ECO:0000255"; TRANSMEM 143..165; /note="Helical"; /evidence="ECO:0000255"; TRANSMEM 210..230; /note="Helical"; /evidence="ECO:0000255"	TOPO_DOM 62..110; /note="Cytoplasmic"; /evidence="ECO:0000269|PubMed:26403541"; TOPO_DOM 132..142; /note="Extracellular"; /evidence="ECO:0000269|PubMed:26403541"; TOPO_DOM 166..209; /note="Cytoplasmic"; /evidence="ECO:0000269|PubMed:26403541"; TOPO_
Q8N4H5	TOM5_HUMAN	Mitochondrial import receptor subunit TOM5 homolog	65	80	69	6.17411e+07	7.06481e+07	7.21139e+07	integral component of membrane [GO:0016021]; mitochondrial outer membrane [GO:0005741]; mitochondrial outer membrane translocase complex [GO:0005742]; mitochondrion [GO:0005739]	TRANSMEM 27..45; /note="Helical"; /evidence="ECO:0000255"			O
Q8IWA4	MFN1_HUMAN	Mitofusin-1 (EC 3.6.5.-) (Fzo homolog) (Transmembrane GTPase MFN1)	2	3	2	179789	198133	222530	integral component of membrane [GO:0016021]; integral component of mitochondrial outer membrane [GO:0031307]; intrinsic component of mitochondrial outer membrane [GO:0031306]; mitochondrial outer membrane [GO:0005741]; mitochondrion [GO:0005739]; outer mitochondrial membrane protein complex [GO:0098799]	TRANSMEM 585..605; /note="Helical; Name=1"; /evidence="ECO:0000255"; TRANSMEM 609..629; /note="Helical; Name=2"; /evidence="ECO:0000255"	TOPO_DOM 1..584; /note="Cytoplasmic"; /evidence="ECO:0000255"; TOPO_DOM 606..608; /note="Mitochondrial intermembrane"; /evidence="ECO:0000255"; TOPO_DOM 630..741; /note="Cytoplasmic"; /evidence="ECO:0000255"		O
O15091	MRPP3_HUMAN	Mitochondrial ribonuclease P catalytic subunit (EC 3.1.26.5) (Mitochondrial ribonuclease P protein 3) (Mitochondrial RNase P protein 3) (Protein only RNase P catalytic subunit)	7	6	5	7.12988e+06	1.28071e+07	1.4659e+07	mitochondrial matrix [GO:0005759]; mitochondrial ribonuclease P complex [GO:0030678]; mitochondrion [GO:0005739]; nucleoplasm [GO:0005654]
Q15390	MTFR1_HUMAN	Mitochondrial fission regulator 1 (Chondrocyte protein with a poly-proline region)	53	58	57	1.08499e+07	1.82171e+07	1.07508e+07	cytosol [GO:0005829]; mitochondrion [GO:0005739]; plasma membrane [GO:0005886]
P04818	TYSY_HUMAN	Thymidylate synthase (TS) (TSase) (EC 2.1.1.45)	1	1	1	8327914	11849312	9268668	cytoplasm [GO:0005737]; cytosol [GO:0005829]; mitochondrial inner membrane [GO:0005743]; mitochondrial matrix [GO:0005759]; mitochondrion [GO:0005739]; nucleolus [GO:0005730]; nucleus [GO:0005634]
P13051	UNG_HUMAN	Uracil-DNA glycosylase (UDG) (EC 3.2.2.27)	2	1	3	9785825	13943172	7.8369e+06	mitochondrion [GO:0005739]; nucleoplasm [GO:0005654]; nucleus [GO:0005634]
Q13472	TOP3A_HUMAN	DNA topoisomerase 3-alpha (EC 5.6.2.1) (DNA topoisomerase III alpha)	1		1	298026		629099	mitochondrial matrix [GO:0005759]; nucleoplasm [GO:0005654]; nucleus [GO:0005634]; PML body [GO:0016605]; RecQ family helicase-topoisomerase III complex [GO:0031422]
Q9NWX6	THG1_HUMAN	Probable tRNA(His) guanylyltransferase (EC 2.7.7.79) (Induced in high glucose-1) (IHG-1) (Interphase cytoplasmic foci protein 45) (tRNA-histidine guanylyltransferase)	2	1	1	1.25589e+06	2660133	2.15928e+06	cytosol [GO:0005829]; mitochondrial outer membrane [GO:0005741]; mitochondrion [GO:0005739]; transferase complex [GO:1990234]				O
O75489	NDUS3_HUMAN	NADH dehydrogenase [ubiquinone] iron-sulfur protein 3, mitochondrial (EC 7.1.1.2) (Complex I-30kD) (CI-30kD) (NADH-ubiquinone oxidoreductase 30 kDa subunit)	8	11	11	559609	839401	989424	mitochondrial inner membrane [GO:0005743]; mitochondrial matrix [GO:0005759]; mitochondrial membrane [GO:0031966]; mitochondrial respiratory chain complex I [GO:0005747]; mitochondrion [GO:0005739]; nuclear body [GO:0016604]
Q96TA2	YMEL1_HUMAN	ATP-dependent zinc metalloprotease YME1L1 (EC 3.4.24.-) (ATP-dependent metalloprotease FtsH1) (Meg-4) (Presenilin-associated metalloprotease) (PAMP) (YME1-like protein 1)	7	6	8	1.07818e+06	1.14256e+06	1.77711e+06	integral component of membrane [GO:0016021]; membrane [GO:0016020]; mitochondrial inner membrane [GO:0005743]; mitochondrion [GO:0005739]; nuclear body [GO:0016604]	TRANSMEM 296..316; /note="Helical"; /evidence="ECO:0000255"	TOPO_DOM 1..295; /note="Mitochondrial matrix"; /evidence="ECO:0000255"; TOPO_DOM 317..773; /note="Mitochondrial intermembrane"; /evidence="ECO:0000305|PubMed:27786171"
O94826	TOM70_HUMAN	Mitochondrial import receptor subunit TOM70 (Mitochondrial precursor proteins import receptor) (Translocase of outer membrane 70 kDa subunit) (Translocase of outer mitochondrial membrane protein 70)	10	7	9	976681	1.05341e+06	776886	extracellular exosome [GO:0070062]; integral component of mitochondrial outer membrane [GO:0031307]; membrane [GO:0016020]; mitochondrial outer membrane [GO:0005741]; mitochondrial outer membrane translocase complex [GO:0005742]; mitochondrion [GO:0005739]	TRANSMEM 39..59; /note="Helical"; /evidence="ECO:0000255"	TOPO_DOM 2..38; /note="Mitochondrial intermembrane"; /evidence="ECO:0000255"; TOPO_DOM 60..608; /note="Cytoplasmic"; /evidence="ECO:0000255"		O
Q96Q11	TRNT1_HUMAN	CCA tRNA nucleotidyltransferase 1, mitochondrial (EC 2.7.7.72) (Mitochondrial tRNA nucleotidyl transferase, CCA-adding) (mt CCA-adding enzyme) (mt tRNA CCA-diphosphorylase) (mt tRNA CCA-pyrophosphorylase) (mt tRNA adenylyltransferase)	3	2	5	1.44751e+06	516653	1.35865e+06	mitochondrial matrix [GO:0005759]; mitochondrion [GO:0005739]; nucleoplasm [GO:0005654]
A3KMH1	VWA8_HUMAN	von Willebrand factor A domain-containing protein 8 (PEX7-binding protein 2) (P7BP2)	2	2	4	953155	1.13685e+06	1.19764e+06	cytoplasm [GO:0005737]; mitochondrion [GO:0005739]; peroxisome [GO:0005777]
Q9NZC7	WWOX_HUMAN	WW domain-containing oxidoreductase (EC 1.1.1.-) (Fragile site FRA16D oxidoreductase) (Short chain dehydrogenase/reductase family 41C member 1)	1	1		3630462	4.87602e+06		cytoplasm [GO:0005737]; cytosol [GO:0005829]; Golgi apparatus [GO:0005794]; mitochondrion [GO:0005739]; nucleoplasm [GO:0005654]; nucleus [GO:0005634]; RNA polymerase II transcription regulator complex [GO:0090575]
O75380	NDUS6_HUMAN	NADH dehydrogenase [ubiquinone] iron-sulfur protein 6, mitochondrial (Complex I-13kD-A) (CI-13kD-A) (NADH-ubiquinone oxidoreductase 13 kDa-A subunit)	4	4	3	971365	1.06507e+06	1.46091e+06	mitochondrial inner membrane [GO:0005743]; mitochondrial respiratory chain complex I [GO:0005747]
P37840	SYUA_HUMAN	Alpha-synuclein (Non-A beta component of AD amyloid) (Non-A4 component of amyloid precursor) (NACP)	15	13	14	1.07323e+07	1.70077e+07	1.20365e+07	actin cytoskeleton [GO:0015629]; axon [GO:0030424]; axon terminus [GO:0043679]; cell cortex [GO:0005938]; cytoplasm [GO:0005737]; cytosol [GO:0005829]; extracellular region [GO:0005576]; extracellular space [GO:0005615]; growth cone [GO:0030426]; inclusion body [GO:0016234]; lysosome [GO:0005764]; membrane [GO:0016020]; mitochondrion [GO:0005739]; neuronal cell body [GO:0043025]; nucleus [GO:0005…
Q9UKN8	TF3C4_HUMAN	General transcription factor 3C polypeptide 4 (EC 2.3.1.48) (TF3C-delta) (Transcription factor IIIC 90 kDa subunit) (TFIIIC 90 kDa subunit) (TFIIIC90) (Transcription factor IIIC subunit delta)	1	1	1	183217	299171	199212	mitochondrion [GO:0005739]; nucleoplasm [GO:0005654]; transcription factor TFIIIC complex [GO:0000127]
Q9BPX6	MICU1_HUMAN	Calcium uptake protein 1, mitochondrial (Atopy-related autoantigen CALC) (ara CALC) (Calcium-binding atopy-related autoantigen 1) (allergen Hom s 4)	1	2	1	468885	555861	754279	calcium channel complex [GO:0034704]; integral component of mitochondrial membrane [GO:0032592]; intracellular anatomical structure [GO:0005622]; mitochondrial inner membrane [GO:0005743]; mitochondrial intermembrane space [GO:0005758]; mitochondrion [GO:0005739]; uniplex complex [GO:1990246]	TRANSMEM 34..52; /note="Helical"; /evidence="ECO:0000255"	TOPO_DOM 53..476; /note="Mitochondrial intermembrane"; /evidence="ECO:0000305|PubMed:26387864"
P30419	NMT1_HUMAN	Glycylpeptide N-tetradecanoyltransferase 1 (EC 2.3.1.97) (Myristoyl-CoA:protein N-myristoyltransferase 1) (NMT 1) (Type I N-myristoyltransferase) (Peptide N-myristoyltransferase 1)	3	2	2	1.4771e+06	1.01753e+06	1.46037e+06	cytoplasm [GO:0005737]; cytosol [GO:0005829]; extrinsic component of membrane [GO:0019898]; mitochondrion [GO:0005739]; plasma membrane [GO:0005886]
Q9H649	NSUN3_HUMAN	tRNA (cytosine(34)-C(5))-methyltransferase, mitochondrial (EC 2.1.1.-) (NOL1/NOP2/Sun domain family member 3)	1	1	1	415347	469802	496326	mitochondrial large ribosomal subunit [GO:0005762]; mitochondrial matrix [GO:0005759]; mitochondrion [GO:0005739]
P54886	P5CS_HUMAN	Delta-1-pyrroline-5-carboxylate synthase (P5CS) (Aldehyde dehydrogenase family 18 member A1) [Includes: Glutamate 5-kinase (GK) (EC 2.7.2.11) (Gamma-glutamyl kinase); Gamma-glutamyl phosphate reductase (GPR) (EC 1.2.1.41) (Glutamate-5-semialdehyde dehydro	5	4	4	855343	976314	1.33743e+06	mitochondrial inner membrane [GO:0005743]; mitochondrion [GO:0005739]
Q6PI48	SYDM_HUMAN	Aspartate--tRNA ligase, mitochondrial (EC 6.1.1.12) (Aspartyl-tRNA synthetase) (AspRS)	9	6	6	1.05722e+06	1.6338e+06	1.72656e+06	mitochondrial matrix [GO:0005759]; mitochondrion [GO:0005739]; nucleoplasm [GO:0005654]
P57105	SYJ2B_HUMAN	Synaptojanin-2-binding protein (Mitochondrial outer membrane protein 25)	2	2	2	1.17154e+06	1.87211e+06	1.64169e+06	basolateral plasma membrane [GO:0016323]; cell junction [GO:0030054]; integral component of mitochondrial outer membrane [GO:0031307]; mitochondrion [GO:0005739]; neuromuscular junction [GO:0031594]; neuron projection [GO:0043005]; postsynaptic density membrane [GO:0098839]	TRANSMEM 118..138; /note="Helical"; /evidence="ECO:0000255"	TOPO_DOM 1..117; /note="Cytoplasmic"; /evidence="ECO:0000255"; TOPO_DOM 139..145; /note="Mitochondrial intermembrane"; /evidence="ECO:0000255"		O
P47897	SYQ_HUMAN	Glutamine--tRNA ligase (EC 6.1.1.18) (Glutaminyl-tRNA synthetase) (GlnRS)	1		1	112335		60670.8	aminoacyl-tRNA synthetase multienzyme complex [GO:0017101]; cytoplasm [GO:0005737]; cytosol [GO:0005829]; mitochondrial matrix [GO:0005759]; protein-containing complex [GO:0032991]
P30405	PPIF_HUMAN	Peptidyl-prolyl cis-trans isomerase F, mitochondrial (PPIase F) (EC 5.2.1.8) (Cyclophilin D) (CyP-D) (CypD) (Cyclophilin F) (Mitochondrial cyclophilin) (CyP-M) (Rotamase F)	5	6	6	2.26685e+06	2.63902e+06	3.66194e+06	cytoplasm [GO:0005737]; intracellular membrane-bounded organelle [GO:0043231]; membrane [GO:0016020]; mitochondrial inner membrane [GO:0005743]; mitochondrial matrix [GO:0005759]; mitochondrial permeability transition pore complex [GO:0005757]; mitochondrion [GO:0005739]
Q9Y2W6	TDRKH_HUMAN	Tudor and KH domain-containing protein (Tudor domain-containing protein 2)	34	30	35	1.30269e+07	1.99852e+07	1.5237e+07	mitochondrion [GO:0005739]; P granule [GO:0043186]; pi-body [GO:0071546]; piP-body [GO:0071547]
Q9Y3D7	TIM16_HUMAN	Mitochondrial import inner membrane translocase subunit TIM16 (Mitochondria-associated granulocyte macrophage CSF-signaling molecule) (Presequence translocated-associated motor subunit PAM16)	20	18	22	8.48259e+06	9.89144e+06	8.66389e+06	extrinsic component of mitochondrial inner membrane [GO:0031314]; mitochondrial matrix [GO:0005759]; PAM complex, Tim23 associated import motor [GO:0001405]; protein-containing complex [GO:0032991]; TIM23 mitochondrial import inner membrane translocase complex [GO:0005744]
Q9BRQ6	MIC25_HUMAN	MICOS complex subunit MIC25 (Coiled-coil-helix cristae morphology protein 1) (Coiled-coil-helix-coiled-coil-helix domain-containing protein 6)	6	8	6	1.49436e+06	1.78593e+06	1.51951e+06	cytosol [GO:0005829]; MIB complex [GO:0140275]; MICOS complex [GO:0061617]; mitochondrial inner membrane [GO:0005743]; mitochondrion [GO:0005739]; SAM complex [GO:0001401]
Q4G0N4	NAKD2_HUMAN	NAD kinase 2, mitochondrial (EC 2.7.1.23) (Mitochondrial NAD kinase) (NAD kinase domain-containing protein 1, mitochondrial)	2	3	2	867479	693850	1.62679e+06	mitochondrial matrix [GO:0005759]; mitochondrion [GO:0005739]
O75306	NDUS2_HUMAN	NADH dehydrogenase [ubiquinone] iron-sulfur protein 2, mitochondrial (EC 7.1.1.2) (Complex I-49kD) (CI-49kD) (NADH-ubiquinone oxidoreductase 49 kDa subunit)	5	5	9	2.44342e+06	3.07717e+06	2.23596e+06	mitochondrial inner membrane [GO:0005743]; mitochondrial matrix [GO:0005759]; mitochondrial respiratory chain complex I [GO:0005747]; mitochondrion [GO:0005739]; nucleoplasm [GO:0005654]
Q96GW9	SYMM_HUMAN	Methionine--tRNA ligase, mitochondrial (EC 6.1.1.10) (Methionyl-tRNA synthetase 2) (Mitochondrial methionyl-tRNA synthetase) (MtMetRS)	1	1	1	303014	622776	552910	mitochondrial matrix [GO:0005759]
Q9ULM3	YETS2_HUMAN	YEATS domain-containing protein 2	1	2	2	438073	683866	510390	ATAC complex [GO:0140672]; mitotic spindle [GO:0072686]
Q9Y4E8	UBP15_HUMAN	Ubiquitin carboxyl-terminal hydrolase 15 (EC 3.4.19.12) (Deubiquitinating enzyme 15) (Ubiquitin thioesterase 15) (Ubiquitin-specific-processing protease 15) (Unph-2) (Unph4)	1	1		406751	877505		cytoplasm [GO:0005737]; cytosol [GO:0005829]; mitochondrion [GO:0005739]; nucleus [GO:0005634]; plasma membrane [GO:0005886]
Q9NVA1	UQCC1_HUMAN	Ubiquinol-cytochrome-c reductase complex assembly factor 1 (Basic FGF-repressed Zic-binding protein) (bFGF-repressed Zic-binding protein) (bFZb) (Ubiquinol-cytochrome c reductase complex chaperone CBP3 homolog)	4	4	4	2.29264e+06	2.75836e+06	3.24251e+06	cytoplasmic vesicle [GO:0031410]; mitochondrial inner membrane [GO:0005743]; mitochondrion [GO:0005739]
Q8NHU6	TDRD7_HUMAN	Tudor domain-containing protein 7 (PCTAIRE2-binding protein) (Tudor repeat associator with PCTAIRE-2) (Trap)	1	1	1	907845	955343	843728	chromatoid body [GO:0033391]; cytoplasm [GO:0005737]; mitochondrial matrix [GO:0005759]; P granule [GO:0043186]; ribonucleoprotein granule [GO:0035770]
Q3ZCQ8	TIM50_HUMAN	Mitochondrial import inner membrane translocase subunit TIM50	8	7	7	4.55908e+06	6.51054e+06	7.19306e+06	integral component of membrane [GO:0016021]; mitochondrial inner membrane [GO:0005743]; mitochondrion [GO:0005739]; nuclear speck [GO:0016607]; nucleoplasm [GO:0005654]; TIM23 mitochondrial import inner membrane translocase complex [GO:0005744]	TRANSMEM 66..86; /note="Helical"; /evidence="ECO:0000255"	TOPO_DOM 45..65; /note="Mitochondrial matrix"; /evidence="ECO:0000255"; TOPO_DOM 87..353; /note="Mitochondrial intermembrane"; /evidence="ECO:0000255"
Q96B77	TM186_HUMAN	Transmembrane protein 186	3	3	4	1.03412e+06	1.21008e+06	1.70432e+06	integral component of membrane [GO:0016021]; mitochondrial inner membrane [GO:0005743]; mitochondrion [GO:0005739]	TRANSMEM 80..100; /note="Helical"; /evidence="ECO:0000255"; TRANSMEM 103..123; /note="Helical"; /evidence="ECO:0000255"	TOPO_DOM 1..79; /note="Mitochondrial matrix"; /evidence="ECO:0000305"; TOPO_DOM 101..102; /note="Mitochondrial intermembrane"; /evidence="ECO:0000305"; TOPO_DOM 124..213; /note="Mitochondrial matrix"; /evidence="ECO:0000305"
Q9ULW0	TPX2_HUMAN	Targeting protein for Xklp2 (Differentially expressed in cancerous and non-cancerous lung cells 2) (DIL-2) (Hepatocellular carcinoma-associated antigen 519) (Hepatocellular carcinoma-associated antigen 90) (Protein fls353) (Restricted expression prolifera	7	5	6	1.13025e+06	3.06459e+06	1.38842e+06	axon hillock [GO:0043203]; cytosol [GO:0005829]; intercellular bridge [GO:0045171]; microtubule cytoskeleton [GO:0015630]; mitotic spindle [GO:0072686]; nuclear microtubule [GO:0005880]; nucleoplasm [GO:0005654]; nucleus [GO:0005634]; spindle [GO:0005819]; spindle pole [GO:0000922]
Q9BRT2	UQCC2_HUMAN	Ubiquinol-cytochrome-c reductase complex assembly factor 2 (Breast cancer-associated protein SGA-81M) (Mitochondrial nucleoid factor 1) (Mitochondrial protein M19)	6	2	2	428573	640544	604211	mitochondrial inner membrane [GO:0005743]; mitochondrial intermembrane space [GO:0005758]; mitochondrial matrix [GO:0005759]; mitochondrial nucleoid [GO:0042645]; mitochondrion [GO:0005739]; nuclear body [GO:0016604]
Q709C8	VP13C_HUMAN	Vacuolar protein sorting-associated protein 13C	14	14	14	2.4051e+06	2.6076e+06	2.38574e+06	cytoplasm [GO:0005737]; cytosol [GO:0005829]; dense core granule membrane [GO:0032127]; extracellular exosome [GO:0070062]; extrinsic component of membrane [GO:0019898]; mitochondrial outer membrane [GO:0005741]				O
Q8WUK0	PTPM1_HUMAN	Phosphatidylglycerophosphatase and protein-tyrosine phosphatase 1 (EC 3.1.3.27) (PTEN-like phosphatase) (Phosphoinositide lipid phosphatase) (Protein-tyrosine phosphatase mitochondrial 1) (EC 3.1.3.16) (EC 3.1.3.48)	6	6	6	18832696	2.44316e+07	2.19377e+07	mitochondrial inner membrane [GO:0005743]; mitochondrion [GO:0005739]; nucleus [GO:0005634]
P25325	THTM_HUMAN	3-mercaptopyruvate sulfurtransferase (MST) (EC 2.8.1.2)	1	1	1	393238	609155	683115	cytosol [GO:0005829]; extracellular exosome [GO:0070062]; mitochondrial matrix [GO:0005759]; mitochondrion [GO:0005739]; neuron projection [GO:0043005]; synapse [GO:0045202]
P62072	TIM10_HUMAN	Mitochondrial import inner membrane translocase subunit Tim10		1	1		383945	456027	mitochondrial inner membrane [GO:0005743]; mitochondrial intermembrane space [GO:0005758]; mitochondrial intermembrane space protein transporter complex [GO:0042719]; mitochondrion [GO:0005739]; TIM22 mitochondrial import inner membrane insertion complex [GO:0042721]; TIM23 mitochondrial import inner membrane translocase complex [GO:0005744]
Q16762	THTR_HUMAN	Thiosulfate sulfurtransferase (EC 2.8.1.1) (Rhodanese)	1	1	1	2.73359e+06	4.68013e+06	4.56437e+06	extracellular space [GO:0005615]; mitochondrial matrix [GO:0005759]; mitochondrion [GO:0005739]
Q8WVM0	TFB1M_HUMAN	Dimethyladenosine transferase 1, mitochondrial (EC 2.1.1.-) (Mitochondrial 12S rRNA dimethylase 1) (Mitochondrial transcription factor B1) (h-mtTFB) (h-mtTFB1) (hTFB1M) (mtTFB1) (S-adenosylmethionine-6-N', N'-adenosyl(rRNA) dimethyltransferase 1)	1	1	1	254696	256541	374943	mitochondrial matrix [GO:0005759]; mitochondrial nucleoid [GO:0042645]
P24752	THIL_HUMAN	Acetyl-CoA acetyltransferase, mitochondrial (EC 2.3.1.9) (Acetoacetyl-CoA thiolase) (T2)	6	5	7	1.1664e+06	1.49666e+06	1.54326e+06	extracellular exosome [GO:0070062]; mitochondrial matrix [GO:0005759]; mitochondrion [GO:0005739]
P18859	ATP5J_HUMAN	ATP synthase-coupling factor 6, mitochondrial (ATPase subunit F6) (ATP synthase peripheral stalk subunit F6)	5	3	6	913793	1.83089e+06	1.59125e+06	mitochondrial inner membrane [GO:0005743]; mitochondrial proton-transporting ATP synthase complex [GO:0005753]; mitochondrial proton-transporting ATP synthase complex, coupling factor F(o) [GO:0000276]; mitochondrion [GO:0005739]
Q8IXI1	MIRO2_HUMAN	Mitochondrial Rho GTPase 2 (MIRO-2) (hMiro-2) (EC 3.6.5.-) (Ras homolog gene family member T2)	11	7	16	6.39287e+06	4.27391e+06	8.00011e+06	integral component of mitochondrial outer membrane [GO:0031307]; membrane [GO:0016020]; mitochondrial outer membrane [GO:0005741]; mitochondrion [GO:0005739]	TRANSMEM 593..615; /note="Helical; Anchor for type IV membrane protein"; /evidence="ECO:0000255"	TOPO_DOM 1..592; /note="Cytoplasmic"; /evidence="ECO:0000255"; TOPO_DOM 616..618; /note="Mitochondrial intermembrane"; /evidence="ECO:0000255"		O
P12694	ODBA_HUMAN	2-oxoisovalerate dehydrogenase subunit alpha, mitochondrial (EC 1.2.4.4) (Branched-chain alpha-keto acid dehydrogenase E1 component alpha chain) (BCKDE1A) (BCKDH E1-alpha)	3	2	6	332190	2.03562e+06	1.61449e+06	mitochondrial alpha-ketoglutarate dehydrogenase complex [GO:0005947]; mitochondrial matrix [GO:0005759]; mitochondrion [GO:0005739]
O14966	RAB7L_HUMAN	Ras-related protein Rab-7L1 (Rab-7-like protein 1) (Ras-related protein Rab-29)	3	3	2	1.79607e+06	2.78012e+06	1.6282e+06	cis-Golgi network [GO:0005801]; cytoplasm [GO:0005737]; cytoskeleton [GO:0005856]; cytosol [GO:0005829]; early endosome [GO:0005769]; endomembrane system [GO:0012505]; extracellular exosome [GO:0070062]; Golgi apparatus [GO:0005794]; intracellular membrane-bounded organelle [GO:0043231]; intracellular vesicle [GO:0097708]; melanosome [GO:0042470]; mitochondrion [GO:0005739]; perinuclear region of…
P49792	RBP2_HUMAN	E3 SUMO-protein ligase RanBP2 (EC 2.3.2.-) (358 kDa nucleoporin) (Nuclear pore complex protein Nup358) (Nucleoporin Nup358) (Ran-binding protein 2) (RanBP2) (p270)	5	4	8	7.05157e+06	1.16618e+07	5.07677e+06	annulate lamellae [GO:0005642]; cytoplasm [GO:0005737]; cytosol [GO:0005829]; intracellular membrane-bounded organelle [GO:0043231]; membrane [GO:0016020]; mitochondrion [GO:0005739]; nuclear envelope [GO:0005635]; nuclear inclusion body [GO:0042405]; nuclear inner membrane [GO:0005637]; nuclear membrane [GO:0031965]; nuclear outer membrane [GO:0005640]; nuclear pore [GO:0005643]; nuclear pore cy…
P63244	RACK1_HUMAN	Receptor of activated protein C kinase 1 (Cell proliferation-inducing gene 21 protein) (Guanine nucleotide-binding protein subunit beta-2-like 1) (Guanine nucleotide-binding protein subunit beta-like protein 12.3) (Human lung cancer oncogene 7 protein) (H	2	3	2	672126	891253	794136	cytoplasm [GO:0005737]; cytosol [GO:0005829]; dendrite [GO:0030425]; extracellular exosome [GO:0070062]; IRE1-RACK1-PP2A complex [GO:1990630]; midbody [GO:0030496]; mitochondrion [GO:0005739]; neuronal cell body [GO:0043025]; nucleoplasm [GO:0005654]; nucleus [GO:0005634]; perikaryon [GO:0043204]; perinuclear region of cytoplasm [GO:0048471]; phagocytic cup [GO:0001891]; small ribosomal subunit […
P78406	RAE1L_HUMAN	mRNA export factor RAE1 (Rae1 protein homolog) (mRNA-associated protein mrnp 41)	1	1		265361	339965		cytoplasm [GO:0005737]; fibrillar center [GO:0001650]; mitotic spindle pole [GO:0097431]; nuclear envelope [GO:0005635]; nuclear inner membrane [GO:0005637]; nuclear outer membrane [GO:0005640]; nuclear pore [GO:0005643]; nucleoplasm [GO:0005654]; nucleus [GO:0005634]
Q9P258	RCC2_HUMAN	Protein RCC2 (RCC1-like protein TD-60) (Telophase disk protein of 60 kDa)	1	1	1	575774	654968	839704	chromosome, centromeric core domain [GO:0034506]; cytosol [GO:0005829]; early endosome membrane [GO:0031901]; microtubule [GO:0005874]; midbody [GO:0030496]; mitotic spindle midzone [GO:1990023]; nucleolus [GO:0005730]; plasma membrane [GO:0005886]
P04049	RAF1_HUMAN	RAF proto-oncogene serine/threonine-protein kinase (EC 2.7.11.1) (Proto-oncogene c-RAF) (cRaf) (Raf-1)	4	2	1	8.38766e+06	26268928	22828792	cytoplasm [GO:0005737]; cytosol [GO:0005829]; Golgi apparatus [GO:0005794]; mitochondrial outer membrane [GO:0005741]; mitochondrion [GO:0005739]; nuclear speck [GO:0016607]; plasma membrane [GO:0005886]; pseudopodium [GO:0031143]				O
P46060	RAGP1_HUMAN	Ran GTPase-activating protein 1 (RanGAP1)	6	8	7	1.25955e+06	1.33864e+06	1.41988e+06	aggresome [GO:0016235]; axon cytoplasm [GO:1904115]; cytoplasm [GO:0005737]; cytoplasmic periphery of the nuclear pore complex [GO:1990723]; cytosol [GO:0005829]; dendrite [GO:0030425]; intracellular membrane-bounded organelle [GO:0043231]; kinetochore [GO:0000776]; mitotic spindle [GO:0072686]; nuclear envelope [GO:0005635]; nuclear membrane [GO:0031965]; nuclear pore [GO:0005643]; nuclear pore …
P31930	QCR1_HUMAN	Cytochrome b-c1 complex subunit 1, mitochondrial (Complex III subunit 1) (Core protein I) (Ubiquinol-cytochrome-c reductase complex core protein 1)	1	2	3	4677132	3.99028e+06	2.38661e+06	mitochondrial inner membrane [GO:0005743]; mitochondrial respirasome [GO:0005746]; mitochondrial respiratory chain complex III [GO:0005750]; mitochondrion [GO:0005739]
P22695	QCR2_HUMAN	Cytochrome b-c1 complex subunit 2, mitochondrial (Complex III subunit 2) (Core protein II) (Ubiquinol-cytochrome-c reductase complex core protein 2)	1	1	1	330534	688330	1.77582e+06	mitochondrial inner membrane [GO:0005743]; mitochondrial respiratory chain complex III [GO:0005750]; mitochondrial respiratory chain complex IV [GO:0005751]; mitochondrion [GO:0005739]; nucleoplasm [GO:0005654]
P14927	QCR7_HUMAN	Cytochrome b-c1 complex subunit 7 (Complex III subunit 7) (Complex III subunit VII) (QP-C) (Ubiquinol-cytochrome c reductase complex 14 kDa protein)	2	2	2	710448	2.12672e+06	1.06286e+06	mitochondrial inner membrane [GO:0005743]; mitochondrial respirasome [GO:0005746]; mitochondrial respiratory chain complex III [GO:0005750]
O43502	RA51C_HUMAN	DNA repair protein RAD51 homolog 3 (R51H3) (RAD51 homolog C) (RAD51-like protein 2)		2	2		146812	409000	cell junction [GO:0030054]; cytoplasm [GO:0005737]; cytosol [GO:0005829]; intracellular membrane-bounded organelle [GO:0043231]; mitochondrion [GO:0005739]; nucleoplasm [GO:0005654]; nucleus [GO:0005634]; perinuclear region of cytoplasm [GO:0048471]; Rad51B-Rad51C-Rad51D-XRCC2 complex [GO:0033063]; Rad51C-XRCC3 complex [GO:0033065]; replication fork [GO:0005657]
O43823	AKAP8_HUMAN	A-kinase anchor protein 8 (AKAP-8) (A-kinase anchor protein 95 kDa) (AKAP 95)	1		1	774027		1.08182e+06	condensed chromosome [GO:0000793]; female pronucleus [GO:0001939]; Golgi apparatus [GO:0005794]; membrane [GO:0016020]; mitochondrion [GO:0005739]; nuclear matrix [GO:0016363]; nucleolus [GO:0005730]; nucleoplasm [GO:0005654]; nucleus [GO:0005634]
P55211	CASP9_HUMAN	Caspase-9 (CASP-9) (EC 3.4.22.62) (Apoptotic protease Mch-6) (Apoptotic protease-activating factor 3) (APAF-3) (ICE-like apoptotic protease 6) (ICE-LAP6) [Cleaved into: Caspase-9 subunit p35; Caspase-9 subunit p10]	1	1	1	915697	1.54329e+06	990492	apoptosome [GO:0043293]; caspase complex [GO:0008303]; cytoplasm [GO:0005737]; cytosol [GO:0005829]; mitochondrion [GO:0005739]; nucleus [GO:0005634]; protein-containing complex [GO:0032991]
P10809	CH60_HUMAN	60 kDa heat shock protein, mitochondrial (EC 5.6.1.7) (60 kDa chaperonin) (Chaperonin 60) (CPN60) (Heat shock protein 60) (HSP-60) (Hsp60) (HuCHA60) (Mitochondrial matrix protein P1) (P60 lymphocyte protein)	19	15	16	4.21514e+06	6.99959e+06	4.29724e+06	cell surface [GO:0009986]; clathrin-coated pit [GO:0005905]; coated vesicle [GO:0030135]; cytoplasm [GO:0005737]; cytosol [GO:0005829]; early endosome [GO:0005769]; extracellular exosome [GO:0070062]; extracellular space [GO:0005615]; lipopolysaccharide receptor complex [GO:0046696]; membrane [GO:0016020]; mitochondrial inner membrane [GO:0005743]; mitochondrial matrix [GO:0005759]; mitochondrion…
Q96IL0	COA8_HUMAN	Cytochrome c oxidase assembly factor 8 (COA8) (Apoptogenic protein 1, mitochondrial) (APOP-1)	1	2	2	3.59297e+06	6002726	4880275	matrix side of mitochondrial inner membrane [GO:0099617]; mitochondrion [GO:0005739]
O60610	DIAP1_HUMAN	Protein diaphanous homolog 1 (Diaphanous-related formin-1) (DRF1)	2	2	2	513054	571109	458521	cytoplasm [GO:0005737]; cytosol [GO:0005829]; ficolin-1-rich granule membrane [GO:0101003]; microtubule organizing center [GO:0005815]; mitotic spindle [GO:0072686]; nucleus [GO:0005634]; plasma membrane [GO:0005886]; ruffle membrane [GO:0032587]; secretory granule membrane [GO:0030667]
Q00796	DHSO_HUMAN	Sorbitol dehydrogenase (SDH) (EC 1.1.1.-) ((R,R)-butanediol dehydrogenase) (EC 1.1.1.4) (L-iditol 2-dehydrogenase) (EC 1.1.1.14) (Polyol dehydrogenase) (Ribitol dehydrogenase) (RDH) (EC 1.1.1.56) (Xylitol dehydrogenase) (XDH) (EC 1.1.1.9)	2	1	2	627062	842518	758033	cytosol [GO:0005829]; extracellular exosome [GO:0070062]; extracellular space [GO:0005615]; membrane [GO:0016020]; mitochondrial membrane [GO:0031966]; motile cilium [GO:0031514]
Q9NVT9	ARMC1_HUMAN	Armadillo repeat-containing protein 1	1	2	4	1.48873e+06	1.48231e+06	737987	cytosol [GO:0005829]; mitochondrial outer membrane [GO:0005741]; mitochondrion [GO:0005739]				O
P24539	AT5F1_HUMAN	ATP synthase F(0) complex subunit B1, mitochondrial (ATP synthase peripheral stalk-membrane subunit b) (ATP synthase proton-transporting mitochondrial F(0) complex subunit B1) (ATP synthase subunit b) (ATPase subunit b)	3	2	3	675200	692932	1.07898e+06	membrane [GO:0016020]; mitochondrial inner membrane [GO:0005743]; mitochondrial matrix [GO:0005759]; mitochondrial proton-transporting ATP synthase complex [GO:0005753]; mitochondrial proton-transporting ATP synthase complex, coupling factor F(o) [GO:0000276]; mitochondrion [GO:0005739]; nucleoplasm [GO:0005654]; nucleus [GO:0005634]
Q8NBU5	ATAD1_HUMAN	Outer mitochondrial transmembrane helix translocase (EC 7.4.2.-) (ATPase family AAA domain-containing protein 1) (hATAD1) (Thorase)	17	19	18	2.04788e+07	3.86923e+07	2.42317e+07	cytosol [GO:0005829]; integral component of membrane [GO:0016021]; membrane [GO:0016020]; mitochondrial outer membrane [GO:0005741]; peroxisomal membrane [GO:0005778]; postsynaptic membrane [GO:0045211]	TRANSMEM 16..32; /note="Helical"; /evidence="ECO:0000255"	TOPO_DOM 1..15; /note="Mitochondrial intermembrane"; /evidence="ECO:0000305"; TOPO_DOM 33..361; /note="Cytoplasmic"; /evidence="ECO:0000305"		O
Q9UDR5	AASS_HUMAN	Alpha-aminoadipic semialdehyde synthase, mitochondrial (LKR/SDH) [Includes: Lysine ketoglutarate reductase (LKR) (LOR) (EC 1.5.1.8); Saccharopine dehydrogenase (SDH) (EC 1.5.1.9)]	3	1	3	614538	1.61388e+06	774354	cytoplasm [GO:0005737]; cytosol [GO:0005829]; intracellular membrane-bounded organelle [GO:0043231]; mitochondrial matrix [GO:0005759]; mitochondrion [GO:0005739]; nucleus [GO:0005634]
Q9Y305	ACOT9_HUMAN	Acyl-coenzyme A thioesterase 9, mitochondrial (Acyl-CoA thioesterase 9) (EC 3.1.2.-) (Acyl-CoA thioester hydrolase 9)	3	4	6	1.03106e+06	1.75767e+06	768393	mitochondrial matrix [GO:0005759]; mitochondrion [GO:0005739]
Q6UB35	C1TM_HUMAN	Monofunctional C1-tetrahydrofolate synthase, mitochondrial (EC 6.3.4.3) (Formyltetrahydrofolate synthetase)	9	5	9	6.55617e+06	8.5898e+06	1.01348e+07	cytosol [GO:0005829]; membrane [GO:0016020]; mitochondrial matrix [GO:0005759]; mitochondrion [GO:0005739]
P21397	AOFA_HUMAN	Amine oxidase [flavin-containing] A (EC 1.4.3.4) (Monoamine oxidase type A) (MAO-A)	1		1	499710		976143	cytosol [GO:0005829]; integral component of membrane [GO:0016021]; mitochondrial outer membrane [GO:0005741]; mitochondrion [GO:0005739]	TRANSMEM 498..518; /note="Helical; Anchor for type IV membrane protein"	TOPO_DOM 1..497; /note="Cytoplasmic"; /evidence="ECO:0000269|PubMed:18391214"; TOPO_DOM 519..527; /note="Mitochondrial intermembrane"; /evidence="ECO:0000269|PubMed:18391214"		O
Q96D53	COQ8B_HUMAN	Atypical kinase COQ8B, mitochondrial (EC 2.7.-.-) (AarF domain-containing protein kinase 4) (Coenzyme Q protein 8B)	1		2	161002		2.47969e+06	cytosol [GO:0005829]; extrinsic component of mitochondrial inner membrane [GO:0031314]; integral component of membrane [GO:0016021]; mitochondrion [GO:0005739]; plasma membrane [GO:0005886]	TRANSMEM 92..108; /note="Helical"; /evidence="ECO:0000255"
Q16595	FRDA_HUMAN	Frataxin, mitochondrial (EC 1.16.3.1) (Friedreich ataxia protein) (Fxn) [Cleaved into: Frataxin intermediate form (i-FXN); Frataxin(56-210) (m56-FXN); Frataxin(78-210) (d-FXN) (m78-FXN); Frataxin mature form (Frataxin(81-210)) (m81-FXN)]	1	1	2	2.82135e+06	3.37569e+06	2977962	cytosol [GO:0005829]; iron-sulfur cluster assembly complex [GO:1990229]; L-cysteine desulfurase complex [GO:1990221]; mitochondrial matrix [GO:0005759]; mitochondrion [GO:0005739]
O43524	FOXO3_HUMAN	Forkhead box protein O3 (AF6q21 protein) (Forkhead in rhabdomyosarcoma-like 1)	1		2	670876		933000	chromatin [GO:0000785]; cytoplasm [GO:0005737]; cytosol [GO:0005829]; mitochondrial matrix [GO:0005759]; mitochondrial outer membrane [GO:0005741]; nucleoplasm [GO:0005654]; nucleus [GO:0005634]; protein-containing complex [GO:0032991]; RNA polymerase II transcription repressor complex [GO:0090571]				O
Q7Z6Z7	HUWE1_HUMAN	E3 ubiquitin-protein ligase HUWE1 (EC 2.3.2.26) (ARF-binding protein 1) (ARF-BP1) (HECT, UBA and WWE domain-containing protein 1) (HECT-type E3 ubiquitin transferase HUWE1) (Homologous to E6AP carboxyl terminus homologous protein 9) (HectH9) (Large struct	1	1	1	2109697	3.25691e+06	2.46161e+06	cytoplasm [GO:0005737]; cytosol [GO:0005829]; extracellular exosome [GO:0070062]; extracellular region [GO:0005576]; ficolin-1-rich granule lumen [GO:1904813]; Golgi membrane [GO:0000139]; membrane [GO:0016020]; mitochondrion [GO:0005739]; nucleoplasm [GO:0005654]; nucleus [GO:0005634]; secretory granule lumen [GO:0034774]
P61604	CH10_HUMAN	10 kDa heat shock protein, mitochondrial (Hsp10) (10 kDa chaperonin) (Chaperonin 10) (CPN10) (Early-pregnancy factor) (EPF)	14	20	16	1.02311e+07	1.24159e+07	1.01311e+07	extracellular exosome [GO:0070062]; membrane [GO:0016020]; mitochondrial matrix [GO:0005759]; mitochondrion [GO:0005739]
Q14596	NBR1_HUMAN	Next to BRCA1 gene 1 protein (Cell migration-inducing gene 19 protein) (Membrane component chromosome 17 surface marker 2) (Neighbor of BRCA1 gene 1 protein) (Protein 1A1-3B)	2	2	2	351197	460708	856248	autophagosome [GO:0005776]; cytosol [GO:0005829]; intracellular membrane-bounded organelle [GO:0043231]; late endosome [GO:0005770]; lysosome [GO:0005764]; M band [GO:0031430]; membrane [GO:0016020]; mitochondrial intermembrane space [GO:0005758]; nuclear body [GO:0016604]; nucleoplasm [GO:0005654]; peroxisomal membrane [GO:0005778]; phagophore assembly site [GO:0000407]; receptor complex [GO:004…
P54296	MYOM2_HUMAN	Myomesin-2 (165 kDa connectin-associated protein) (165 kDa titin-associated protein) (M-protein) (Myomesin family member 2)	1		1	735789		1.38925e+06	M band [GO:0031430]; mitochondrion [GO:0005739]; myosin filament [GO:0032982]
Q99417	MYCBP_HUMAN	c-Myc-binding protein (Associate of Myc 1) (AMY-1)	1	1	1	1.37831e+06	2.45818e+06	2.00938e+06	cytoplasm [GO:0005737]; mitochondrion [GO:0005739]; nucleoplasm [GO:0005654]; nucleus [GO:0005634]
Q8N442	GUF1_HUMAN	Translation factor GUF1, mitochondrial (EC 3.6.5.-) (Elongation factor 4 homolog) (EF-4) (GTPase GUF1) (Ribosomal back-translocase)	1	1	1	320417	482952	518905	mitochondrial inner membrane [GO:0005743]; mitochondrial matrix [GO:0005759]; mitochondrion [GO:0005739]
Q12849	GRSF1_HUMAN	G-rich sequence factor 1 (GRSF-1)	7	4	9	3.52164e+06	8.43518e+06	4.63955e+06	cytoplasm [GO:0005737]; mitochondrial nucleoid [GO:0042645]; mitochondrion [GO:0005739]; nucleoplasm [GO:0005654]; ribonucleoprotein complex [GO:1990904]; ribonucleoprotein granule [GO:0035770]
Q8NCD3	HJURP_HUMAN	Holliday junction recognition protein (14-3-3-associated AKT substrate) (Fetal liver-expressing gene 1 protein) (Up-regulated in lung cancer 9)	1	1	2	380043	315500	499674	chromosome, centromeric region [GO:0000775]; kinetochore [GO:0000776]; mitochondrion [GO:0005739]; nucleolus [GO:0005730]; nucleoplasm [GO:0005654]
P03915	NU5M_HUMAN	NADH-ubiquinone oxidoreductase chain 5 (EC 7.1.1.2) (NADH dehydrogenase subunit 5)	2	2	2	8539026	10377276	11777229	mitochondrial inner membrane [GO:0005743]; mitochondrial respiratory chain complex I [GO:0005747]; neuron projection [GO:0043005]	TRANSMEM 38..58; /note="Helical"; /evidence="ECO:0000255"; TRANSMEM 87..107; /note="Helical"; /evidence="ECO:0000255"; TRANSMEM 122..142; /note="Helical"; /evidence="ECO:0000255"; TRANSMEM 144..160; /note="Helical"; /evidence="ECO:0000255"; TRANSM
Q8NAN2	MIGA1_HUMAN	Mitoguardin 1 (Protein FAM73A)	6	7	9	1.68402e+06	1.94578e+06	1.95051e+06	integral component of plasma membrane [GO:0005887]; mitochondrial outer membrane [GO:0005741]; mitochondrion [GO:0005739]	TRANSMEM 70..90; /note="Helical"; /evidence="ECO:0000255"			O
P52789	HXK2_HUMAN	Hexokinase-2 (EC 2.7.1.1) (Hexokinase type II) (HK II) (Hexokinase-B) (Muscle form hexokinase)	2	3	3	15987701	20698000	1.14902e+07	centrosome [GO:0005813]; cytosol [GO:0005829]; intracellular membrane-bounded organelle [GO:0043231]; membrane [GO:0016020]; mitochondrial outer membrane [GO:0005741]; mitochondrion [GO:0005739]; plasma membrane [GO:0005886]; sarcoplasmic reticulum [GO:0016529]				O
Q96H55	MYO19_HUMAN	Unconventional myosin-XIX (Myosin head domain-containing protein 1)	8	7	6	1.88127e+06	1.83453e+06	3.16175e+06	actin cytoskeleton [GO:0015629]; cytoplasm [GO:0005737]; cytosol [GO:0005829]; mitochondrial outer membrane [GO:0005741]; mitochondrion [GO:0005739]; myosin complex [GO:0016459]; vesicle [GO:0031982]				O
Q13423	NNTM_HUMAN	NAD(P) transhydrogenase, mitochondrial (EC 7.1.1.1) (Nicotinamide nucleotide transhydrogenase) (Pyridine nucleotide transhydrogenase)	4	2	3	479054	409478	603369	integral component of membrane [GO:0016021]; membrane [GO:0016020]; mitochondrial inner membrane [GO:0005743]; mitochondrial respirasome [GO:0005746]; mitochondrion [GO:0005739]	TRANSMEM 475..493; /note="Helical"; /evidence="ECO:0000255"; TRANSMEM 501..521; /note="Helical"; /evidence="ECO:0000255"; TRANSMEM 527..546; /note="Helical"; /evidence="ECO:0000255"; TRANSMEM 558..578; /note="Helical"; /evidence="ECO:0000255"; TRA	TOPO_DOM 44..474; /note="Mitochondrial matrix"; /evidence="ECO:0000250|UniProtKB:P11024"; TOPO_DOM 579..595; /note="Mitochondrial matrix"; /evidence="ECO:0000250|UniProtKB:P11024"; TOPO_DOM 723..739; /note="Cytoplasmic"; /evidence="ECO:0000250|UniPr
Q8NC60	NOA1_HUMAN	Nitric oxide-associated protein 1	1		1	402345		427206	mitochondrial inner membrane [GO:0005743]; mitochondrion [GO:0005739]
P31327	CPSM_HUMAN	Carbamoyl-phosphate synthase [ammonia], mitochondrial (EC 6.3.4.16) (Carbamoyl-phosphate synthetase I) (CPSase I)	2		2	254533		349570	cytoplasm [GO:0005737]; mitochondrial inner membrane [GO:0005743]; mitochondrial matrix [GO:0005759]; mitochondrial nucleoid [GO:0042645]; nucleolus [GO:0005730]; protein-containing complex [GO:0032991]
P17612	KAPCA_HUMAN	cAMP-dependent protein kinase catalytic subunit alpha (PKA C-alpha) (EC 2.7.11.11)	3	3	3	240523	234431	239493	acrosomal vesicle [GO:0001669]; calcium channel complex [GO:0034704]; cAMP-dependent protein kinase complex [GO:0005952]; centrosome [GO:0005813]; ciliary base [GO:0097546]; cytoplasm [GO:0005737]; cytosol [GO:0005829]; dendritic spine [GO:0043197]; extracellular exosome [GO:0070062]; membrane [GO:0016020]; mitochondrion [GO:0005739]; neuromuscular junction [GO:0031594]; nuclear speck [GO:0016607…
P52732	KIF11_HUMAN	Kinesin-like protein KIF11 (Kinesin-like protein 1) (Kinesin-like spindle protein HKSP) (Kinesin-related motor protein Eg5) (Thyroid receptor-interacting protein 5) (TR-interacting protein 5) (TRIP-5)	5	4	3	2.0939e+06	3.1769e+06	3.74217e+06	cytosol [GO:0005829]; kinesin complex [GO:0005871]; membrane [GO:0016020]; microtubule [GO:0005874]; mitotic spindle [GO:0072686]; nucleus [GO:0005634]; protein-containing complex [GO:0032991]; spindle [GO:0005819]; spindle pole [GO:0000922]
P86397	HTD2_HUMAN	Hydroxyacyl-thioester dehydratase type 2, mitochondrial (HsHTD2) (EC 4.2.1.59) (3-hydroxyacyl-[acyl-carrier-protein] dehydratase)	1		1	747102		1.16659e+06	mitochondrial matrix [GO:0005759]; mitochondrion [GO:0005739]; nucleolus [GO:0005730]
P42704	LPPRC_HUMAN	Leucine-rich PPR motif-containing protein, mitochondrial (130 kDa leucine-rich protein) (LRP 130) (GP130)	7	5	7	552618	1.06479e+06	1.11186e+06	condensed nuclear chromosome [GO:0000794]; cytoskeleton [GO:0005856]; membrane [GO:0016020]; microtubule [GO:0005874]; mitochondrial nucleoid [GO:0042645]; mitochondrion [GO:0005739]; nuclear inner membrane [GO:0005637]; nuclear outer membrane [GO:0005640]; nucleoplasm [GO:0005654]; nucleus [GO:0005634]; perinuclear region of cytoplasm [GO:0048471]; ribonucleoprotein complex [GO:1990904]
Q9NUL7	DDX28_HUMAN	Probable ATP-dependent RNA helicase DDX28 (EC 3.6.4.13) (Mitochondrial DEAD box protein 28)	1		3	343877		544777	cytosol [GO:0005829]; mitochondrial nucleoid [GO:0042645]; mitochondrion [GO:0005739]; nucleolus [GO:0005730]; nucleoplasm [GO:0005654]; ribonucleoprotein granule [GO:0035770]
P23378	GCSP_HUMAN	Glycine dehydrogenase (decarboxylating), mitochondrial (EC 1.4.4.2) (Glycine cleavage system P protein) (Glycine decarboxylase) (Glycine dehydrogenase (aminomethyl-transferring))		1	1		505676	562215	glycine cleavage complex [GO:0005960]; mitochondrial matrix [GO:0005759]; mitochondrion [GO:0005739]; nucleoplasm [GO:0005654]; plasma membrane [GO:0005886]
L0R8F8	MIDUO_HUMAN	MIEF1 upstream open reading frame protein (Alternative MIEF1 protein) (AltMIEF1) (MIEF1 microprotein) (MIEF1-MP)	4	3	2	2.07478e+06	3.66435e+06	3.65342e+06	mitochondrial matrix [GO:0005759]; mitochondrion [GO:0005739]
P23786	CPT2_HUMAN	Carnitine O-palmitoyltransferase 2, mitochondrial (EC 2.3.1.21) (Carnitine palmitoyltransferase II) (CPT II)	1		1	460734		745737	mitochondrial inner membrane [GO:0005743]; mitochondrion [GO:0005739]; nucleolus [GO:0005730]; nucleoplasm [GO:0005654]		TOPO_DOM 26..178; /note="Mitochondrial matrix"; /evidence="ECO:0000250"; TOPO_DOM 209..658; /note="Mitochondrial matrix"; /evidence="ECO:0000250"
O43169	CYB5B_HUMAN	Cytochrome b5 type B (Cytochrome b5 outer mitochondrial membrane isoform)	3	1	4	1.96802e+06	949352	2.65287e+06	integral component of membrane [GO:0016021]; intracellular membrane-bounded organelle [GO:0043231]; membrane [GO:0016020]; mitochondrial outer membrane [GO:0005741]; nitric-oxide synthase complex [GO:1903958]	TRANSMEM 123..140; /note="Helical"; /evidence="ECO:0000255"			O
O95831	AIFM1_HUMAN	Apoptosis-inducing factor 1, mitochondrial (EC 1.6.99.-) (Programmed cell death protein 8)	10	8	12	1.24037e+06	2.68303e+06	1.65709e+06	cytoplasm [GO:0005737]; cytosol [GO:0005829]; mitochondrial inner membrane [GO:0005743]; mitochondrial intermembrane space [GO:0005758]; mitochondrion [GO:0005739]; nucleus [GO:0005634]; perinuclear region of cytoplasm [GO:0048471]
Q96ST8	CEP89_HUMAN	Centrosomal protein of 89 kDa (Cep89) (Centrosomal protein 123) (Cep123) (Coiled-coil domain-containing protein 123)		1	1		1279627	934702	centriole [GO:0005814]; centrosome [GO:0005813]; ciliary transition fiber [GO:0097539]; cytosol [GO:0005829]; mitochondrial intermembrane space [GO:0005758]; motile cilium [GO:0031514]; non-motile cilium [GO:0097730]; plasma membrane [GO:0005886]; spindle pole [GO:0000922]; synapse [GO:0045202]
P14635	CCNB1_HUMAN	G2/mitotic-specific cyclin-B1	10	10	10	777189	1.13753e+06	1.37536e+06	centrosome [GO:0005813]; cyclin B1-CDK1 complex [GO:0097125]; cyclin-dependent protein kinase holoenzyme complex [GO:0000307]; cytoplasm [GO:0005737]; cytosol [GO:0005829]; membrane [GO:0016020]; mitochondrial matrix [GO:0005759]; nucleoplasm [GO:0005654]; nucleus [GO:0005634]; outer kinetochore [GO:0000940]; spindle pole [GO:0000922]
P33316	DUT_HUMAN	Deoxyuridine 5'-triphosphate nucleotidohydrolase, mitochondrial (dUTPase) (EC 3.6.1.23) (dUTP pyrophosphatase)	2	1	1	500299	946248	1.0122e+06	extracellular exosome [GO:0070062]; mitochondrion [GO:0005739]; nucleoplasm [GO:0005654]; nucleus [GO:0005634]
Q13011	ECH1_HUMAN	Delta(3,5)-Delta(2,4)-dienoyl-CoA isomerase, mitochondrial (EC 5.3.3.-)	2	4	5	2.23619e+06	2.01658e+06	1.5291e+06	cytosol [GO:0005829]; extracellular exosome [GO:0070062]; membrane [GO:0016020]; mitochondrion [GO:0005739]; peroxisomal matrix [GO:0005782]; peroxisome [GO:0005777]
P00374	DYR_HUMAN	Dihydrofolate reductase (EC 1.5.1.3)	2	1	1	341609	477235	339328	cytosol [GO:0005829]; mitochondrion [GO:0005739]
P40939	ECHA_HUMAN	Trifunctional enzyme subunit alpha, mitochondrial (78 kDa gastrin-binding protein) (Monolysocardiolipin acyltransferase) (EC 2.3.1.-) (TP-alpha) [Includes: Long-chain enoyl-CoA hydratase (EC 4.2.1.17); Long chain 3-hydroxyacyl-CoA dehydrogenase (EC 1.1.1.	5	7	9	770560	846306	606833	mitochondrial fatty acid beta-oxidation multienzyme complex [GO:0016507]; mitochondrial inner membrane [GO:0005743]; mitochondrial nucleoid [GO:0042645]; mitochondrion [GO:0005739]
P30084	ECHM_HUMAN	Enoyl-CoA hydratase, mitochondrial (mECH) (mECH1) (EC 4.2.1.17) (EC 5.3.3.8) (Enoyl-CoA hydratase 1) (ECHS1) (Short-chain enoyl-CoA hydratase) (SCEH)	2	2	2	1.23917e+06	746355	1.49503e+06	mitochondrial matrix [GO:0005759]; mitochondrion [GO:0005739]
O75521	ECI2_HUMAN	Enoyl-CoA delta isomerase 2 (EC 5.3.3.8) (DRS-1) (Delta(3),delta(2)-enoyl-CoA isomerase) (D3,D2-enoyl-CoA isomerase) (Diazepam-binding inhibitor-related protein 1) (DBI-related protein 1) (Dodecenoyl-CoA isomerase) (Hepatocellular carcinoma-associated ant	8	7	7	3.6378e+06	3.0861e+06	5.99764e+06	cytosol [GO:0005829]; intracellular membrane-bounded organelle [GO:0043231]; membrane [GO:0016020]; mitochondrion [GO:0005739]; peroxisomal matrix [GO:0005782]; peroxisome [GO:0005777]
Q14894	CRYM_HUMAN	Ketimine reductase mu-crystallin (EC 1.5.1.25) (NADP-regulated thyroid-hormone-binding protein)	1		1	440067		482471	cytoplasm [GO:0005737]; cytosol [GO:0005829]; extracellular exosome [GO:0070062]; mitochondrion [GO:0005739]; nucleus [GO:0005634]; peroxisomal matrix [GO:0005782]
Q9NZJ6	COQ3_HUMAN	Ubiquinone biosynthesis O-methyltransferase, mitochondrial (3-demethylubiquinol 3-O-methyltransferase) (EC 2.1.1.64) (Polyprenyldihydroxybenzoate methyltransferase) (EC 2.1.1.114)	4	3	5	9.74176e+06	1.74092e+06	1.37776e+07	extrinsic component of mitochondrial inner membrane [GO:0031314]; mitochondrial inner membrane [GO:0005743]; mitochondrial matrix [GO:0005759]; mitochondrion [GO:0005739]; ubiquinone biosynthesis complex [GO:0110142]
Q9H845	ACAD9_HUMAN	Complex I assembly factor ACAD9, mitochondrial (Acyl-CoA dehydrogenase family member 9) (ACAD-9) (EC 1.3.8.-)	2	3	3	662590	806302	1.29473e+06	dendrite [GO:0030425]; mitochondrial inner membrane [GO:0005743]; mitochondrial membrane [GO:0031966]; mitochondrion [GO:0005739]; nucleus [GO:0005634]
O75027	ABCB7_HUMAN	Iron-sulfur clusters transporter ABCB7, mitochondrial (ATP-binding cassette sub-family B member 7, mitochondrial) (ATP-binding cassette transporter 7) (ABC transporter 7 protein)	4	4	4	575909	781098	731201	integral component of membrane [GO:0016021]; mitochondrial inner membrane [GO:0005743]; mitochondrion [GO:0005739]	TRANSMEM 141..161; /note="Helical"; /evidence="ECO:0000255|PROSITE-ProRule:PRU00441"; TRANSMEM 186..206; /note="Helical"; /evidence="ECO:0000255|PROSITE-ProRule:PRU00441"; TRANSMEM 260..280; /note="Helical"; /evidence="ECO:0000255|PROSITE-ProRule:PR	TOPO_DOM 23..140; /note="Mitochondrial matrix"; /evidence="ECO:0000250|UniProtKB:P40416"; TOPO_DOM 162..185; /note="Mitochondrial intermembrane"; /evidence="ECO:0000250|UniProtKB:P40416"; TOPO_DOM 207..259; /note="Mitochondrial matrix"; /evidence="E
Q99798	ACON_HUMAN	Aconitate hydratase, mitochondrial (Aconitase) (EC 4.2.1.3) (Citrate hydro-lyase)	2	4	4	365701	871506	880366	cytosol [GO:0005829]; mitochondrial matrix [GO:0005759]; mitochondrion [GO:0005739]
P00505	AATM_HUMAN	Aspartate aminotransferase, mitochondrial (mAspAT) (EC 2.6.1.1) (EC 2.6.1.7) (Fatty acid-binding protein) (FABP-1) (Glutamate oxaloacetate transaminase 2) (Kynurenine aminotransferase 4) (Kynurenine aminotransferase IV) (Kynurenine--oxoglutarate transamin	5	3	7	717080	1.25777e+06	1.55365e+06	extracellular exosome [GO:0070062]; mitochondrial matrix [GO:0005759]; mitochondrion [GO:0005739]; plasma membrane [GO:0005886]
Q9NRG9	AAAS_HUMAN	Aladin (Adracalin)	13	10	14	1.85106e+06	1.23468e+06	2.50224e+06	centrosome [GO:0005813]; cytosol [GO:0005829]; membrane [GO:0016020]; mitotic spindle [GO:0072686]; nuclear envelope [GO:0005635]; nuclear inner membrane [GO:0005637]; nuclear membrane [GO:0031965]; nuclear outer membrane [GO:0005640]; nuclear pore [GO:0005643]; nucleoplasm [GO:0005654]; nucleus [GO:0005634]; spindle pole [GO:0000922]
Q9NWT8	AKIP_HUMAN	Aurora kinase A-interacting protein (AURKA-interacting protein) (28S ribosomal protein S38, mitochondrial) (MRP-S38) (Mitochondrial small ribosomal subunit protein mS38)	7	4	7	3.24428e+06	3.37861e+06	2.62191e+06	intracellular membrane-bounded organelle [GO:0043231]; mitochondrial inner membrane [GO:0005743]; mitochondrion [GO:0005739]; nucleoplasm [GO:0005654]; nucleus [GO:0005634]; ribosome [GO:0005840]
Q9BWL3	CA043_HUMAN	Protein C1orf43 (Hepatitis C virus NS5A-transactivated protein 4) (HCV NS5A-transactivated protein 4) (Protein NICE-3) (S863-3)	2	2	2	384115	600582	470420	Golgi apparatus [GO:0005794]; integral component of membrane [GO:0016021]; mitochondrion [GO:0005739]	TRANSMEM 11..31; /note="Helical"; /evidence="ECO:0000255"
Q8TD30	ALAT2_HUMAN	Alanine aminotransferase 2 (ALT2) (EC 2.6.1.2) (Glutamate pyruvate transaminase 2) (GPT 2) (Glutamic--alanine transaminase 2) (Glutamic--pyruvic transaminase 2)	1	1	1	467408	743300	787854	mitochondrial matrix [GO:0005759]
P22570	ADRO_HUMAN	NADPH:adrenodoxin oxidoreductase, mitochondrial (AR) (Adrenodoxin reductase) (EC 1.18.1.6) (Ferredoxin--NADP(+) reductase) (Ferredoxin reductase)	2	2	2	11953977	12308564	20874994	mitochondrial inner membrane [GO:0005743]; mitochondrial matrix [GO:0005759]; mitochondrion [GO:0005739]
Q9NVI7	ATD3A_HUMAN	ATPase family AAA domain-containing protein 3A	7	5	5	1.87664e+06	2.43089e+06	2.5668e+06	integral component of membrane [GO:0016021]; mitochondrial inner membrane [GO:0005743]; mitochondrial nucleoid [GO:0042645]; mitochondrion [GO:0005739]	TRANSMEM 295..312; /note="Helical"; /evidence="ECO:0000255"	TOPO_DOM 2..294; /note="Mitochondrial intermembrane"; /evidence="ECO:0000255"; TOPO_DOM 313..634; /note="Mitochondrial matrix"; /evidence="ECO:0000255"
Q9H078	CLPB_HUMAN	Caseinolytic peptidase B protein homolog (EC 3.6.1.-) (Suppressor of potassium transport defect 3)	2	3	2	788521	684537	1.18878e+06	cytoplasm [GO:0005737]; mitochondrial intermembrane space [GO:0005758]; mitochondrion [GO:0005739]
Q8N0X4	CLYBL_HUMAN	Citramalyl-CoA lyase, mitochondrial (EC 4.1.3.25) ((3S)-malyl-CoA thioesterase) (EC 3.1.2.30) (Beta-methylmalate synthase) (EC 2.3.3.-) (Citrate lyase subunit beta-like protein) (Citrate lyase beta-like) (Malate synthase) (EC 2.3.3.9)	2	3	4	1.67914e+06	815688	1.65319e+06	mitochondrion [GO:0005739]
P09543	CN37_HUMAN	2',3'-cyclic-nucleotide 3'-phosphodiesterase (CNP) (CNPase) (EC 3.1.4.37)	1	3	4	549882	629446	450377	cytoplasm [GO:0005737]; extracellular exosome [GO:0070062]; extracellular space [GO:0005615]; melanosome [GO:0042470]; membrane [GO:0016020]; microtubule [GO:0005874]; microvillus [GO:0005902]; mitochondrial inner membrane [GO:0005743]; mitochondrial outer membrane [GO:0005741]; myelin sheath abaxonal region [GO:0035748]; myelin sheath adaxonal region [GO:0035749]; perinuclear region of cytoplasm…				O
Q9NZ45	CISD1_HUMAN	CDGSH iron-sulfur domain-containing protein 1 (MitoNEET)	25	28	29	1.93248e+07	3.23041e+07	2.84016e+07	integral component of membrane [GO:0016021]; mitochondrial outer membrane [GO:0005741]; mitochondrion [GO:0005739]	TRANSMEM 14..31; /note="Helical; Signal-anchor for type III membrane protein"; /evidence="ECO:0000255"	TOPO_DOM 32..108; /note="Cytoplasmic"; /evidence="ECO:0000255"		O
O76031	CLPX_HUMAN	ATP-dependent Clp protease ATP-binding subunit clpX-like, mitochondrial	6	6	7	1.92468e+06	1.14188e+06	3.3258e+06	cytosol [GO:0005829]; endopeptidase Clp complex [GO:0009368]; mitochondrial endopeptidase Clp complex [GO:0009841]; mitochondrial inner membrane [GO:0005743]; mitochondrial matrix [GO:0005759]; mitochondrial nucleoid [GO:0042645]; mitochondrion [GO:0005739]; nucleoplasm [GO:0005654]
Q7Z460	CLAP1_HUMAN	CLIP-associating protein 1 (Cytoplasmic linker-associated protein 1) (Multiple asters homolog 1) (Protein Orbit homolog 1) (hOrbit1)	1	2	1	287785	499458	130689	basal cortex [GO:0045180]; cell cortex [GO:0005938]; centrosomal corona [GO:0031592]; centrosome [GO:0005813]; cortical microtubule cytoskeleton [GO:0030981]; cytoplasmic microtubule [GO:0005881]; cytosol [GO:0005829]; Golgi apparatus [GO:0005794]; kinetochore [GO:0000776]; kinetochore microtubule [GO:0005828]; membrane [GO:0016020]; microtubule organizing center [GO:0005815]; microtubule plus-en…
Q9GZY4	COA1_HUMAN	Cytochrome c oxidase assembly factor 1 homolog (Mitochondrial translation regulation assembly intermediate of cytochrome c oxidase protein of 15 kDa)	2	3	3	1.75307e+06	3.46686e+06	2.91508e+06	cytosol [GO:0005829]; integral component of mitochondrial inner membrane [GO:0031305]; mitochondrial inner membrane [GO:0005743]; mitochondrion [GO:0005739]	TRANSMEM 15..37; /note="Helical"; /evidence="ECO:0000255"	TOPO_DOM 1..14; /note="Mitochondrial matrix"; /evidence="ECO:0000255"; TOPO_DOM 38..146; /note="Mitochondrial intermembrane"; /evidence="ECO:0000255"
Q9Y2R0	COA3_HUMAN	Cytochrome c oxidase assembly factor 3 homolog, mitochondrial (Coiled-coil domain-containing protein 56) (Mitochondrial translation regulation assembly intermediate of cytochrome c oxidase protein of 12 kDa)	1	2	1	2.33866e+06	3.05662e+06	3.03169e+06	integral component of mitochondrial inner membrane [GO:0031305]; mitochondrion [GO:0005739]	TRANSMEM 58..78; /note="Helical"; /evidence="ECO:0000255"	TOPO_DOM 2..57; /note="Mitochondrial matrix"; /evidence="ECO:0000255"; TOPO_DOM 79..106; /note="Mitochondrial intermembrane"; /evidence="ECO:0000255"
Q96SZ6	CK5P1_HUMAN	Mitochondrial tRNA methylthiotransferase CDK5RAP1 (EC 2.8.4.3) (CDK5 activator-binding protein C42) (CDK5 regulatory subunit-associated protein 1) (mt-tRNA-2-methylthio-N6-dimethylallyladenosine synthase) (mt-tRNA-N6-(dimethylallyl)adenosine(37) methylthi	4	5	8	1.28337e+06	1.62213e+06	1.65146e+06	cytosol [GO:0005829]; mitochondrion [GO:0005739]
Q9H936	GHC1_HUMAN	Mitochondrial glutamate carrier 1 (GC-1) (Glutamate/H(+) symporter 1) (Solute carrier family 25 member 22)	1	1	1	158254	120978	186871	integral component of membrane [GO:0016021]; mitochondrial inner membrane [GO:0005743]	TRANSMEM 12..32; /note="Helical; Name=1"; /evidence="ECO:0000255"; TRANSMEM 62..82; /note="Helical; Name=2"; /evidence="ECO:0000255"; TRANSMEM 107..127; /note="Helical; Name=3"; /evidence="ECO:0000255"; TRANSMEM 189..209; /note="Helical; Name=4";
Q9H3P7	GCP60_HUMAN	Golgi resident protein GCP60 (Acyl-CoA-binding domain-containing protein 3) (Golgi complex-associated protein 1) (GOCAP1) (Golgi phosphoprotein 1) (GOLPH1) (PBR- and PKA-associated protein 7) (Peripheral benzodiazepine receptor-associated protein PAP7) [C	1	1	1	553607	767348	450846	Golgi apparatus [GO:0005794]; Golgi membrane [GO:0000139]; membrane [GO:0016020]; mitochondrion [GO:0005739]
O43716	GATC_HUMAN	Glutamyl-tRNA(Gln) amidotransferase subunit C, mitochondrial (Glu-AdT subunit C) (EC 6.3.5.-) (Protein 15E1.2)	2	2	2	15890767	24522412	23801068	glutamyl-tRNA(Gln) amidotransferase complex [GO:0030956]; mitochondrion [GO:0005739]
Q9UII2	ATIF1_HUMAN	ATPase inhibitor, mitochondrial (ATP synthase F1 subunit epsilon) (Inhibitor of F(1)F(o)-ATPase) (IF(1)) (IF1)	2	3	3	9136861	9.60003e+06	8.77015e+06	cell surface [GO:0009986]; mitochondrion [GO:0005739]; protein-containing complex [GO:0032991]
Q6JQN1	ACD10_HUMAN	Acyl-CoA dehydrogenase family member 10 (ACAD-10) (EC 1.3.99.-)	3	1	2	323936	756601	689281	mitochondrial matrix [GO:0005759]; mitochondrion [GO:0005739]
Q13825	AUHM_HUMAN	Methylglutaconyl-CoA hydratase, mitochondrial (3-MG-CoA hydratase) (EC 4.2.1.18) (AU-specific RNA-binding enoyl-CoA hydratase) (AU-binding protein/enoyl-CoA hydratase) (Itaconyl-CoA hydratase) (EC 4.2.1.56)	1	1	1	754413	777336	1.32024e+06	mitochondrial matrix [GO:0005759]; mitochondrion [GO:0005739]
P49748	ACADV_HUMAN	Very long-chain specific acyl-CoA dehydrogenase, mitochondrial (VLCAD) (EC 1.3.8.9)	7	7	8	979143	843850	1.3262e+06	extrinsic component of mitochondrial inner membrane [GO:0031314]; mitochondrial matrix [GO:0005759]; mitochondrial membrane [GO:0031966]; mitochondrial nucleoid [GO:0042645]; mitochondrion [GO:0005739]; nucleolus [GO:0005730]; nucleoplasm [GO:0005654]
P28288	ABCD3_HUMAN	ATP-binding cassette sub-family D member 3 (EC 3.1.2.-) (EC 7.6.2.-) (70 kDa peroxisomal membrane protein) (PMP70)	16	6	23	5.35002e+06	446808	9.65597e+06	cytosol [GO:0005829]; integral component of membrane [GO:0016021]; intracellular membrane-bounded organelle [GO:0043231]; membrane [GO:0016020]; mitochondrion [GO:0005739]; peroxisomal matrix [GO:0005782]; peroxisomal membrane [GO:0005778]; peroxisome [GO:0005777]	TRANSMEM 84..104; /note="Helical"; /evidence="ECO:0000255|PROSITE-ProRule:PRU00441"; TRANSMEM 126..146; /note="Helical"; /evidence="ECO:0000255|PROSITE-ProRule:PRU00441"; TRANSMEM 224..244; /note="Helical"; /evidence="ECO:0000255|PROSITE-ProRule:PRU
Q92667	AKAP1_HUMAN	A-kinase anchor protein 1, mitochondrial (A-kinase anchor protein 149 kDa) (AKAP 149) (Dual specificity A-kinase-anchoring protein 1) (D-AKAP-1) (Protein kinase A-anchoring protein 1) (PRKA1) (Spermatid A-kinase anchor protein 84) (S-AKAP84)	83	78	83	1.8268e+07	1.94562e+07	2.22186e+07	cytosol [GO:0005829]; integral component of membrane [GO:0016021]; membrane [GO:0016020]; mitochondrial outer membrane [GO:0005741]; mitochondrion [GO:0005739]				O
P10398	ARAF_HUMAN	Serine/threonine-protein kinase A-Raf (EC 2.7.11.1) (Proto-oncogene A-Raf) (Proto-oncogene A-Raf-1) (Proto-oncogene Pks)	2	2	2	20911048	33563504	25125720	cytosol [GO:0005829]; mitochondrion [GO:0005739]
Q5T9A4	ATD3B_HUMAN	ATPase family AAA domain-containing protein 3B (AAA-TOB3)	6	8	4	948071	794705	1.095e+06	ficolin-1-rich granule membrane [GO:0101003]; mitochondrial inner membrane [GO:0005743]; mitochondrion [GO:0005739]; plasma membrane [GO:0005886]; secretory granule membrane [GO:0030667]		TOPO_DOM 2..246; /note="Mitochondrial intermembrane"; /evidence="ECO:0000255"; TOPO_DOM 265..648; /note="Mitochondrial intermembrane"; /evidence="ECO:0000255"
P50747	BPL1_HUMAN	Biotin--protein ligase (EC 6.3.4.-) (Biotin apo-protein ligase) [Includes: Biotin--[methylmalonyl-CoA-carboxytransferase] ligase (EC 6.3.4.9); Biotin--[propionyl-CoA-carboxylase [ATP-hydrolyzing]] ligase (EC 6.3.4.10) (Holocarboxylase synthetase) (HCS); B	3	3	3	2.69267e+06	3.5763e+06	3.97124e+06	chromatin [GO:0000785]; cytoplasm [GO:0005737]; cytosol [GO:0005829]; mitochondrion [GO:0005739]; nuclear lamina [GO:0005652]; nuclear matrix [GO:0016363]
P13073	COX41_HUMAN	Cytochrome c oxidase subunit 4 isoform 1, mitochondrial (Cytochrome c oxidase polypeptide IV) (Cytochrome c oxidase subunit IV isoform 1) (COX IV-1)	4	4	4	2.11364e+06	2.30888e+06	2.21845e+06	cytosol [GO:0005829]; integral component of membrane [GO:0016021]; membrane [GO:0016020]; mitochondrial inner membrane [GO:0005743]; mitochondrial membrane [GO:0031966]; mitochondrial respiratory chain complex IV [GO:0005751]; mitochondrion [GO:0005739]; nucleoplasm [GO:0005654]	TRANSMEM 99..124; /note="Helical"; /evidence="ECO:0000250|UniProtKB:P00423"	TOPO_DOM 23..98; /note="Mitochondrial matrix"; /evidence="ECO:0000269|PubMed:30030519"; TOPO_DOM 125..169; /note="Mitochondrial intermembrane"; /evidence="ECO:0000269|PubMed:30030519"
P10606	COX5B_HUMAN	Cytochrome c oxidase subunit 5B, mitochondrial (Cytochrome c oxidase polypeptide Vb)	11	9	11	1.06235e+07	1.75934e+07	1.3761e+07	mitochondrial inner membrane [GO:0005743]; mitochondrial membrane [GO:0031966]; mitochondrial respiratory chain complex IV [GO:0005751]; mitochondrion [GO:0005739]
Q69YU5	BWNIN_HUMAN	Protein BRAWNIN	1	1		100316	3.18259e+06		integral component of membrane [GO:0016021]; mitochondrial inner membrane [GO:0005743]; mitochondrion [GO:0005739]	TRANSMEM 9..25; /note="Helical; Signal-anchor for type II membrane protein"; /evidence="ECO:0000255"	TOPO_DOM 26..71; /note="Mitochondrial intermembrane"; /evidence="ECO:0000305|PubMed:32161263"
Q96EY1	DNJA3_HUMAN	DnaJ homolog subfamily A member 3, mitochondrial (DnaJ protein Tid-1) (hTid-1) (Hepatocellular carcinoma-associated antigen 57) (Tumorous imaginal discs protein Tid56 homolog)	2	1	3	1.16575e+06	545704	1.76746e+06	cytoplasm [GO:0005737]; cytosol [GO:0005829]; extrinsic component of plasma membrane [GO:0019897]; intracellular membrane-bounded organelle [GO:0043231]; mitochondrial matrix [GO:0005759]; mitochondrial nucleoid [GO:0042645]; mitochondrion [GO:0005739]; neuromuscular junction [GO:0031594]; nucleus [GO:0005634]; postsynaptic membrane [GO:0045211]
Q6UX07	DHR13_HUMAN	Dehydrogenase/reductase SDR family member 13 (EC 1.1.-.-) (Short chain dehydrogenase/reductase family 7C member 5) (Protein SDR7C5)	1	2	3	212950	778617	588709	extracellular region [GO:0005576]; membrane [GO:0016020]; mitochondrial inner membrane [GO:0005743]
Q9NVH1	DJC11_HUMAN	DnaJ homolog subfamily C member 11	7	6	6	1.22294e+06	1.83699e+06	1.51649e+06	MIB complex [GO:0140275]; mitochondrial outer membrane [GO:0005741]; mitochondrion [GO:0005739]; nuclear speck [GO:0016607]; nucleoplasm [GO:0005654]; SAM complex [GO:0001401]				O
Q3B820	F161A_HUMAN	Protein FAM161A	2	1	2	620863	1.26821e+06	608584	astral microtubule [GO:0000235]; centrosome [GO:0005813]; ciliary basal body [GO:0036064]; mitotic spindle [GO:0072686]; mitotic spindle pole [GO:0097431]; photoreceptor connecting cilium [GO:0032391]; photoreceptor inner segment [GO:0001917]; spindle microtubule [GO:0005876]
O43572	AKA10_HUMAN	A-kinase anchor protein 10, mitochondrial (AKAP-10) (Dual specificity A kinase-anchoring protein 2) (D-AKAP-2) (Protein kinase A-anchoring protein 10) (PRKA10)		1	1		761452	729035	cytosol [GO:0005829]; mitochondrion [GO:0005739]; plasma membrane [GO:0005886]; protein-containing complex [GO:0032991]
P49419	AL7A1_HUMAN	Alpha-aminoadipic semialdehyde dehydrogenase (Alpha-AASA dehydrogenase) (EC 1.2.1.31) (Aldehyde dehydrogenase family 7 member A1) (EC 1.2.1.3) (Antiquitin-1) (Betaine aldehyde dehydrogenase) (EC 1.2.1.8) (Delta1-piperideine-6-carboxylate dehydrogenase) (P	9	5	13	866959	489895	1.38768e+06	cytosol [GO:0005829]; extracellular exosome [GO:0070062]; mitochondrial matrix [GO:0005759]; mitochondrion [GO:0005739]; nucleus [GO:0005634]
P48047	ATPO_HUMAN	ATP synthase subunit O, mitochondrial (ATP synthase peripheral stalk subunit OSCP) (Oligomycin sensitivity conferral protein) (OSCP)	1	1	1	8.07424e+06	14191982	13050873	mitochondrial inner membrane [GO:0005743]; mitochondrial proton-transporting ATP synthase, stator stalk [GO:0000274]; mitochondrial proton-transporting ATP synthase complex [GO:0005753]; mitochondrion [GO:0005739]; nucleus [GO:0005634]; plasma membrane [GO:0005886]; proton-transporting ATP synthase complex, catalytic core F(1) [GO:0045261]
Q9H8V3	ECT2_HUMAN	Protein ECT2 (Epithelial cell-transforming sequence 2 oncogene)	2	4	2	604425	875723	866024	bicellular tight junction [GO:0005923]; cell-cell junction [GO:0005911]; cell cortex [GO:0005938]; centralspindlin complex [GO:0097149]; cleavage furrow [GO:0032154]; cytoplasm [GO:0005737]; cytosol [GO:0005829]; midbody [GO:0030496]; mitotic spindle [GO:0072686]; nuclear body [GO:0016604]; nucleoplasm [GO:0005654]; nucleus [GO:0005634]
P14854	CX6B1_HUMAN	Cytochrome c oxidase subunit 6B1 (Cytochrome c oxidase subunit VIb isoform 1) (COX VIb-1)	2	2	2	1.63778e+06	1.88222e+06	2.22473e+06	mitochondrial inner membrane [GO:0005743]; mitochondrial membrane [GO:0031966]; mitochondrial respiratory chain complex IV [GO:0005751]; mitochondrion [GO:0005739]; respiratory chain complex IV [GO:0045277]
P12235	ADT1_HUMAN	ADP/ATP translocase 1 (ADP,ATP carrier protein 1) (ADP,ATP carrier protein, heart/skeletal muscle isoform T1) (Adenine nucleotide translocator 1) (ANT 1) (Solute carrier family 25 member 4)	4	4	3	11574053	1.86923e+07	9.55151e+06	integral component of mitochondrial membrane [GO:0032592]; integral component of plasma membrane [GO:0005887]; membrane [GO:0016020]; mitochondrial inner membrane [GO:0005743]; mitochondrial permeability transition pore complex [GO:0005757]; mitochondrion [GO:0005739]	TRANSMEM 8..37; /note="Helical; Name=1"; /evidence="ECO:0000250|UniProtKB:P02722"; TRANSMEM 75..99; /note="Helical; Name=2"; /evidence="ECO:0000250|UniProtKB:P02722"; TRANSMEM 110..130; /note="Helical; Name=3"; /evidence="ECO:0000250|UniProtKB:P0272	TOPO_DOM 1..7; /note="Mitochondrial intermembrane"; /evidence="ECO:0000305"; TOPO_DOM 38..74; /note="Mitochondrial matrix"; /evidence="ECO:0000305"; TOPO_DOM 100..109; /note="Mitochondrial intermembrane"; /evidence="ECO:0000305"; TOPO_DOM 131..178;
Q5TC12	ATPF1_HUMAN	ATP synthase mitochondrial F1 complex assembly factor 1 (ATP11 homolog)	14	14	13	2.05296e+07	2.42814e+07	2.86304e+07	mitochondrion [GO:0005739]
P14618	KPYM_HUMAN	Pyruvate kinase PKM (EC 2.7.1.40) (Cytosolic thyroid hormone-binding protein) (CTHBP) (Opa-interacting protein 3) (OIP-3) (Pyruvate kinase 2/3) (Pyruvate kinase muscle isozyme) (Thyroid hormone-binding protein 1) (THBP1) (Tumor M2-PK) (p58)	2	2	3	586297	783362	352899	cilium [GO:0005929]; collagen-containing extracellular matrix [GO:0062023]; cytoplasm [GO:0005737]; cytosol [GO:0005829]; extracellular exosome [GO:0070062]; extracellular region [GO:0005576]; extracellular vesicle [GO:1903561]; ficolin-1-rich granule lumen [GO:1904813]; mitochondrion [GO:0005739]; nucleus [GO:0005634]; rough endoplasmic reticulum [GO:0005791]; secretory granule lumen [GO:0034774…
P18031	PTN1_HUMAN	Tyrosine-protein phosphatase non-receptor type 1 (EC 3.1.3.48) (Protein-tyrosine phosphatase 1B) (PTP-1B)	13	12	13	5.61437e+06	1.08507e+07	9.84791e+06	cytoplasm [GO:0005737]; cytoplasmic side of endoplasmic reticulum membrane [GO:0098554]; cytosol [GO:0005829]; early endosome [GO:0005769]; endoplasmic reticulum [GO:0005783]; mitochondrial crista [GO:0030061]; mitochondrial matrix [GO:0005759]; protein-containing complex [GO:0032991]; sorting endosome [GO:0097443]
P56962	STX17_HUMAN	Syntaxin-17	12	9	11	1.50794e+07	2.46362e+07	2.08867e+07	autophagosome [GO:0005776]; autophagosome membrane [GO:0000421]; COPII-coated ER to Golgi transport vesicle [GO:0030134]; cytosol [GO:0005829]; endomembrane system [GO:0012505]; endoplasmic reticulum-Golgi intermediate compartment [GO:0005793]; endoplasmic reticulum-Golgi intermediate compartment membrane [GO:0033116]; endoplasmic reticulum membrane [GO:0005789]; ER to Golgi transport vesicle mem…	TRANSMEM 229..249; /note="Helical"; /evidence="ECO:0000255"; TRANSMEM 255..275; /note="Helical"; /evidence="ECO:0000255"	TOPO_DOM 2..228; /note="Cytoplasmic"; /evidence="ECO:0000255"; TOPO_DOM 250..254; /note="Lumenal"; /evidence="ECO:0000255"; TOPO_DOM 276..302; /note="Cytoplasmic"; /evidence="ECO:0000255"	O		O
P62987	RL40_HUMAN	Ubiquitin-60S ribosomal protein L40 (CEP52) (Ubiquitin A-52 residue ribosomal protein fusion product 1) [Cleaved into: Ubiquitin; 60S ribosomal protein L40 (Large ribosomal subunit protein eL40)]	2	1	3	5.79648e+06	8353958	5.16309e+06	cytoplasm [GO:0005737]; cytosol [GO:0005829]; cytosolic large ribosomal subunit [GO:0022625]; cytosolic ribosome [GO:0022626]; cytosolic small ribosomal subunit [GO:0022627]; endocytic vesicle membrane [GO:0030666]; endoplasmic reticulum [GO:0005783]; endoplasmic reticulum membrane [GO:0005789]; endosome membrane [GO:0010008]; extracellular exosome [GO:0070062]; extracellular space [GO:0005615]; …			O	O
Q32NB8	PGPS1_HUMAN	CDP-diacylglycerol--glycerol-3-phosphate 3-phosphatidyltransferase, mitochondrial (EC 2.7.8.5) (Phosphatidylglycerophosphate synthase 1) (PGP synthase 1)	2	2	1	8190843	11061989	11251643	endoplasmic reticulum [GO:0005783]; mitochondrial inner membrane [GO:0005743]; mitochondrion [GO:0005739]
Q9NX47	MARH5_HUMAN	E3 ubiquitin-protein ligase MARCHF5 (EC 2.3.2.27) (Membrane-associated RING finger protein 5) (Membrane-associated RING-CH protein V) (MARCH-V) (Mitochondrial ubiquitin ligase) (MITOL) (RING finger protein 153) (RING-type E3 ubiquitin transferase MARCHF5)	1		1	477867		446648	endoplasmic reticulum [GO:0005783]; endoplasmic reticulum membrane [GO:0005789]; integral component of membrane [GO:0016021]; membrane [GO:0016020]; mitochondrial outer membrane [GO:0005741]; mitochondrion [GO:0005739]	TRANSMEM 99..119; /note="Helical"; /evidence="ECO:0000255"; TRANSMEM 139..159; /note="Helical"; /evidence="ECO:0000255"; TRANSMEM 209..229; /note="Helical"; /evidence="ECO:0000255"; TRANSMEM 238..258; /note="Helical"; /evidence="ECO:0000255"		O	O
P06493	CDK1_HUMAN	Cyclin-dependent kinase 1 (CDK1) (EC 2.7.11.22) (EC 2.7.11.23) (Cell division control protein 2 homolog) (Cell division protein kinase 1) (p34 protein kinase)	4	2	3	451314	1.04014e+06	415883	centrosome [GO:0005813]; chromosome, telomeric region [GO:0000781]; cyclin B1-CDK1 complex [GO:0097125]; cyclin-dependent protein kinase holoenzyme complex [GO:0000307]; cytoplasm [GO:0005737]; cytosol [GO:0005829]; endoplasmic reticulum membrane [GO:0005789]; extracellular exosome [GO:0070062]; membrane [GO:0016020]; midbody [GO:0030496]; mitochondrial matrix [GO:0005759]; mitochondrion [GO:0005…			O
Q02156	KPCE_HUMAN	Protein kinase C epsilon type (EC 2.7.11.13) (nPKC-epsilon)	1	1	1	766082	1.35266e+06	1.01939e+06	cell periphery [GO:0071944]; cytoplasm [GO:0005737]; cytosol [GO:0005829]; endoplasmic reticulum [GO:0005783]; Golgi apparatus [GO:0005794]; intermediate filament cytoskeleton [GO:0045111]; intracellular membrane-bounded organelle [GO:0043231]; mitochondrion [GO:0005739]; nucleus [GO:0005634]; perinuclear region of cytoplasm [GO:0048471]; plasma membrane [GO:0005886]
P0DMV9	HS71B_HUMAN	Heat shock 70 kDa protein 1B (Heat shock 70 kDa protein 2) (HSP70-2) (HSP70.2)	2	3	1	955939	1.06664e+06	2.15062e+06	aggresome [GO:0016235]; blood microparticle [GO:0072562]; centriole [GO:0005814]; centrosome [GO:0005813]; cytoplasm [GO:0005737]; cytosol [GO:0005829]; endoplasmic reticulum [GO:0005783]; extracellular exosome [GO:0070062]; extracellular region [GO:0005576]; ficolin-1-rich granule lumen [GO:1904813]; focal adhesion [GO:0005925]; inclusion body [GO:0016234]; mitochondrion [GO:0005739]; nuclear sp…
Q14318	FKBP8_HUMAN	Peptidyl-prolyl cis-trans isomerase FKBP8 (PPIase FKBP8) (EC 5.2.1.8) (38 kDa FK506-binding protein) (38 kDa FKBP) (FKBP-38) (hFKBP38) (FK506-binding protein 8) (FKBP-8) (FKBPR38) (Rotamase)	48	43	42	3.65422e+07	5.60662e+07	4.88857e+07	cytosol [GO:0005829]; endoplasmic reticulum [GO:0005783]; integral component of endoplasmic reticulum membrane [GO:0030176]; membrane [GO:0016020]; mitochondrial membrane [GO:0031966]; mitochondrion [GO:0005739]; protein-containing complex [GO:0032991]	TRANSMEM 390..410; /note="Helical"; /evidence="ECO:0000255"		O
Q96LW7	CAR19_HUMAN	Caspase recruitment domain-containing protein 19 (Bcl10-interacting CARD protein) (BinCARD)	1		1	196690		305808	cytosol [GO:0005829]; endoplasmic reticulum membrane [GO:0005789]; integral component of membrane [GO:0016021]; mitochondrial membrane [GO:0031966]; mitochondrion [GO:0005739]; nucleus [GO:0005634]			O
O60238	BNI3L_HUMAN	BCL2/adenovirus E1B 19 kDa protein-interacting protein 3-like (Adenovirus E1B19K-binding protein B5) (BCL2/adenovirus E1B 19 kDa protein-interacting protein 3A) (NIP3-like protein X) (NIP3L)	2	2	1	901231	1.75289e+06	870760	endoplasmic reticulum [GO:0005783]; integral component of membrane [GO:0016021]; intrinsic component of membrane [GO:0031224]; mitochondrial outer membrane [GO:0005741]; mitochondrion [GO:0005739]; nuclear envelope [GO:0005635]; nuclear speck [GO:0016607]; nucleus [GO:0005634]	TRANSMEM 188..208; /note="Helical"; /evidence="ECO:0000255"		O	O
P31689	DNJA1_HUMAN	DnaJ homolog subfamily A member 1 (DnaJ protein homolog 2) (HSDJ) (Heat shock 40 kDa protein 4) (Heat shock protein J2) (HSJ-2) (Human DnaJ protein 2) (hDj-2)	3	3	3	848347	512202	1.28476e+06	cytoplasmic side of endoplasmic reticulum membrane [GO:0098554]; cytosol [GO:0005829]; extracellular exosome [GO:0070062]; membrane [GO:0016020]; microtubule cytoskeleton [GO:0015630]; mitochondrion [GO:0005739]; nucleus [GO:0005634]; perinuclear region of cytoplasm [GO:0048471]
P00167	CYB5_HUMAN	Cytochrome b5 (Microsomal cytochrome b5 type A) (MCB5)	7	7	5	1.76661e+06	1.96922e+06	2.89745e+06	cytosol [GO:0005829]; endoplasmic reticulum membrane [GO:0005789]; integral component of membrane [GO:0016021]; intracellular membrane-bounded organelle [GO:0043231]; membrane [GO:0016020]; mitochondrial outer membrane [GO:0005741]	TRANSMEM 109..131; /note="Helical"; /evidence="ECO:0000255"		O	O
O00429	DNM1L_HUMAN	Dynamin-1-like protein (EC 3.6.5.5) (Dnm1p/Vps1p-like protein) (DVLP) (Dynamin family member proline-rich carboxyl-terminal domain less) (Dymple) (Dynamin-like protein) (Dynamin-like protein 4) (Dynamin-like protein IV) (HdynIV) (Dynamin-related protein 1	84	90	93	2.34087e+07	3.19857e+07	2.66774e+07	brush border [GO:0005903]; clathrin-coated pit [GO:0005905]; cytoplasm [GO:0005737]; cytosol [GO:0005829]; endoplasmic reticulum [GO:0005783]; endoplasmic reticulum membrane [GO:0005789]; Golgi apparatus [GO:0005794]; intracellular membrane-bounded organelle [GO:0043231]; membrane [GO:0016020]; microtubule [GO:0005874]; mitochondrial outer membrane [GO:0005741]; mitochondrion [GO:0005739]; perinu…			O	O
Q12983	BNIP3_HUMAN	BCL2/adenovirus E1B 19 kDa protein-interacting protein 3	5	7	7	1.37005e+06	2.90405e+06	2.35696e+06	cytoplasm [GO:0005737]; dendrite [GO:0030425]; endoplasmic reticulum [GO:0005783]; integral component of mitochondrial outer membrane [GO:0031307]; mitochondrial membrane [GO:0031966]; mitochondrial outer membrane [GO:0005741]; mitochondrion [GO:0005739]; nuclear envelope [GO:0005635]; nucleoplasm [GO:0005654]; nucleus [GO:0005634]; postsynaptic density [GO:0014069]	TRANSMEM 229..249; /note="Helical"; /evidence="ECO:0000255"			O
O00165	HAX1_HUMAN	HCLS1-associated protein X-1 (HS1-associating protein X-1) (HAX-1) (HS1-binding protein 1) (HSP1BP-1)	1	2	3	439038	698852	1.00457e+06	actin cytoskeleton [GO:0015629]; apical plasma membrane [GO:0016324]; cell cortex [GO:0005938]; clathrin-coated vesicle [GO:0030136]; endoplasmic reticulum [GO:0005783]; lamellipodium [GO:0030027]; mitochondrial intermembrane space [GO:0005758]; mitochondrial outer membrane [GO:0005741]; mitochondrion [GO:0005739]; nuclear envelope [GO:0005635]; nuclear membrane [GO:0031965]; P-body [GO:0000932];…				O
Q96AG4	LRC59_HUMAN	Leucine-rich repeat-containing protein 59 (Ribosome-binding protein p34) (p34) [Cleaved into: Leucine-rich repeat-containing protein 59, N-terminally processed]	9	10	9	1.32461e+06	1.36799e+06	1.90781e+06	endoplasmic reticulum [GO:0005783]; endoplasmic reticulum membrane [GO:0005789]; integral component of membrane [GO:0016021]; membrane [GO:0016020]; mitochondrial nucleoid [GO:0042645]; nuclear envelope [GO:0005635]	TRANSMEM 245..265; /note="Helical"; /evidence="ECO:0000255"	TOPO_DOM 1..244; /note="Cytoplasmic"; /evidence="ECO:0000255"; TOPO_DOM 266..307; /note="Lumenal"; /evidence="ECO:0000255"	O
Q05655	KPCD_HUMAN	Protein kinase C delta type (EC 2.7.11.13) (Tyrosine-protein kinase PRKCD) (EC 2.7.10.2) (nPKC-delta) [Cleaved into: Protein kinase C delta type regulatory subunit; Protein kinase C delta type catalytic subunit (Sphingosine-dependent protein kinase-1) (SD	1	1	2	491859	651274	435333	azurophil granule lumen [GO:0035578]; cell-cell junction [GO:0005911]; cytoplasm [GO:0005737]; cytosol [GO:0005829]; endolysosome [GO:0036019]; endoplasmic reticulum [GO:0005783]; extracellular exosome [GO:0070062]; extracellular region [GO:0005576]; mitochondrion [GO:0005739]; nuclear matrix [GO:0016363]; nucleoplasm [GO:0005654]; nucleus [GO:0005634]; perinuclear region of cytoplasm [GO:0048471…
Q9UBF8	PI4KB_HUMAN	Phosphatidylinositol 4-kinase beta (PI4K-beta) (PI4Kbeta) (PtdIns 4-kinase beta) (EC 2.7.1.67) (NPIK) (PI4K92) (PI4KIII)	3	3	3	483405	672376	506370	cytoplasm [GO:0005737]; cytosol [GO:0005829]; endosome [GO:0005768]; Golgi membrane [GO:0000139]; membrane [GO:0016020]; mitochondrial outer membrane [GO:0005741]; perinuclear region of cytoplasm [GO:0048471]; rough endoplasmic reticulum membrane [GO:0030867]				O
P10620	MGST1_HUMAN	Microsomal glutathione S-transferase 1 (Microsomal GST-1) (EC 2.5.1.18) (Microsomal GST-I)		1	1		1.04482e+06	789337	azurophil granule membrane [GO:0035577]; endoplasmic reticulum [GO:0005783]; endoplasmic reticulum membrane [GO:0005789]; integral component of membrane [GO:0016021]; mitochondrial outer membrane [GO:0005741]; mitochondrion [GO:0005739]; peroxisomal membrane [GO:0005778]; plasma membrane [GO:0005886]	TRANSMEM 10..33; /note="Helical"; /evidence="ECO:0000250"; TRANSMEM 63..96; /note="Helical"; /evidence="ECO:0000250"; TRANSMEM 100..123; /note="Helical"; /evidence="ECO:0000250"; TRANSMEM 129..148; /note="Helical"; /evidence="ECO:0000250"	TOPO_DOM 3..9; /note="Lumenal"; /evidence="ECO:0000250"; TOPO_DOM 34..62; /note="Cytoplasmic"; /evidence="ECO:0000250"; TOPO_DOM 97..99; /note="Lumenal"; /evidence="ECO:0000250"; TOPO_DOM 124..128; /note="Cytoplasmic"; /evidence="ECO:0000250"; TOP	O	O
Q99497	PARK7_HUMAN	Parkinson disease protein 7 (Maillard deglycase) (Oncogene DJ1) (Parkinsonism-associated deglycase) (Protein DJ-1) (DJ-1) (Protein/nucleic acid deglycase DJ-1) (EC 3.1.2.-) (EC 3.5.1.-) (EC 3.5.1.124)	5	4	7	8.6948e+06	1.60347e+07	7.59244e+06	adherens junction [GO:0005912]; axon [GO:0030424]; cell body [GO:0044297]; chromatin [GO:0000785]; cytoplasm [GO:0005737]; cytosol [GO:0005829]; endoplasmic reticulum [GO:0005783]; extracellular exosome [GO:0070062]; membrane raft [GO:0045121]; mitochondrial intermembrane space [GO:0005758]; mitochondrial matrix [GO:0005759]; mitochondrion [GO:0005739]; nucleoplasm [GO:0005654]; nucleus [GO:00056…
Q9NP80	PLPL8_HUMAN	Calcium-independent phospholipase A2-gamma (EC 3.1.1.-) (EC 3.1.1.5) (Intracellular membrane-associated calcium-independent phospholipase A2 gamma) (iPLA2-gamma) (PNPLA-gamma) (Patatin-like phospholipase domain-containing protein 8) (iPLA2-2)	4	3	6	1.03655e+06	1.03743e+06	919178	endoplasmic reticulum membrane [GO:0005789]; integral component of membrane [GO:0016021]; membrane [GO:0016020]; mitochondrial membrane [GO:0031966]; mitochondrion [GO:0005739]; peroxisomal membrane [GO:0005778]; peroxisome [GO:0005777]	TRANSMEM 475..495; /note="Helical"; /evidence="ECO:0000255"		O
P47712	PA24A_HUMAN	Cytosolic phospholipase A2 (cPLA2) (Phospholipase A2 group IVA) [Includes: Phospholipase A2 (EC 3.1.1.4) (Phosphatidylcholine 2-acylhydrolase); Lysophospholipase (EC 3.1.1.5)]	1	2	2	650712	778290	711505	cytoplasm [GO:0005737]; cytosol [GO:0005829]; endoplasmic reticulum [GO:0005783]; endoplasmic reticulum membrane [GO:0005789]; Golgi apparatus [GO:0005794]; Golgi membrane [GO:0000139]; intracellular membrane-bounded organelle [GO:0043231]; mitochondrial inner membrane [GO:0005743]; nuclear envelope [GO:0005635]; nucleus [GO:0005634]			O
Q8TCS8	PNPT1_HUMAN	Polyribonucleotide nucleotidyltransferase 1, mitochondrial (EC 2.7.7.8) (3'-5' RNA exonuclease OLD35) (PNPase old-35) (Polynucleotide phosphorylase 1) (PNPase 1) (Polynucleotide phosphorylase-like protein)	2	3	4	4.94992e+06	3.51584e+06	9.1023e+06	cytoplasm [GO:0005737]; cytosol [GO:0005829]; endoplasmic reticulum membrane [GO:0005789]; mitochondrial degradosome [GO:0045025]; mitochondrial intermembrane space [GO:0005758]; mitochondrial matrix [GO:0005759]; mitochondrion [GO:0005739]; nucleus [GO:0005634]; polysomal ribosome [GO:0042788]			O
Q13501	SQSTM_HUMAN	Sequestosome-1 (EBI3-associated protein of 60 kDa) (EBIAP) (p60) (Phosphotyrosine-independent ligand for the Lck SH2 domain of 62 kDa) (Ubiquitin-binding protein p62)	3	3	1	637382	574566	1134211	aggresome [GO:0016235]; amphisome [GO:0044753]; autolysosome [GO:0044754]; autophagosome [GO:0005776]; cytoplasm [GO:0005737]; cytosol [GO:0005829]; endoplasmic reticulum [GO:0005783]; extracellular exosome [GO:0070062]; inclusion body [GO:0016234]; intracellular membrane-bounded organelle [GO:0043231]; late endosome [GO:0005770]; Lewy body [GO:0097413]; mitochondrion [GO:0005739]; nucleoplasm [G…
P22307	SCP2_HUMAN	Sterol carrier protein 2 (SCP-2) (Acetyl-CoA C-myristoyltransferase) (EC 2.3.1.155) (Non-specific lipid-transfer protein) (NSL-TP) (Propanoyl-CoA C-acyltransferase) (EC 2.3.1.176) (SCP-2/3-oxoacyl-CoA thiolase) (SCP-2/thiolase) (EC 2.3.1.16) (SCP-chi) (SC	2	2	2	2.18133e+06	3199847	3.1686e+06	cytoplasm [GO:0005737]; cytosol [GO:0005829]; endoplasmic reticulum [GO:0005783]; intracellular membrane-bounded organelle [GO:0043231]; membrane [GO:0016020]; mitochondrion [GO:0005739]; nucleoplasm [GO:0005654]; peroxisomal matrix [GO:0005782]; peroxisome [GO:0005777]; protein-containing complex [GO:0032991]
O75385	ULK1_HUMAN	Serine/threonine-protein kinase ULK1 (EC 2.7.11.1) (Autophagy-related protein 1 homolog) (ATG1) (hATG1) (Unc-51-like kinase 1)	2	2	2	239808	460305	685288	Atg1/ULK1 kinase complex [GO:1990316]; autophagosome [GO:0005776]; axon [GO:0030424]; cytoplasm [GO:0005737]; cytosol [GO:0005829]; endoplasmic reticulum membrane [GO:0005789]; extrinsic component of autophagosome membrane [GO:0097635]; extrinsic component of omegasome membrane [GO:0097629]; extrinsic component of phagophore assembly site membrane [GO:0097632]; mitochondrial outer membrane [GO:00…			O	O
Q9NUQ2	PLCE_HUMAN	1-acyl-sn-glycerol-3-phosphate acyltransferase epsilon (EC 2.3.1.51) (1-acylglycerol-3-phosphate O-acyltransferase 5) (1-AGP acyltransferase 5) (1-AGPAT 5) (Lysophosphatidic acid acyltransferase epsilon) (LPAAT-epsilon)	2	2	2	611399	752459	626641	endomembrane system [GO:0012505]; endoplasmic reticulum membrane [GO:0005789]; integral component of membrane [GO:0016021]; mitochondrial outer membrane [GO:0005741]; mitochondrion [GO:0005739]; nuclear envelope [GO:0005635]	TRANSMEM 15..35; /note="Helical"; /evidence="ECO:0000255"; TRANSMEM 61..81; /note="Helical"; /evidence="ECO:0000255"; TRANSMEM 344..364; /note="Helical"; /evidence="ECO:0000255"		O	O
Q96RL7	VP13A_HUMAN	Vacuolar protein sorting-associated protein 13A (Chorea-acanthocytosis protein) (Chorein)	7	5	4	1.52718e+06	985178	1.87727e+06	cytosol [GO:0005829]; endoplasmic reticulum membrane [GO:0005789]; endosome membrane [GO:0010008]; extrinsic component of membrane [GO:0019898]; Golgi apparatus [GO:0005794]; lipid droplet [GO:0005811]; lysosomal membrane [GO:0005765]; mitochondrial membrane [GO:0031966]; mitochondrial outer membrane [GO:0005741]; neuronal dense core vesicle lumen [GO:0099013]; sperm midpiece [GO:0097225]			O	O
O15498	YKT6_HUMAN	Synaptobrevin homolog YKT6 (EC 2.3.1.-)	15	10	14	4.60011e+06	7.26959e+06	8.75142e+06	apical dendrite [GO:0097440]; basal dendrite [GO:0097441]; cytoplasm [GO:0005737]; cytoplasmic vesicle membrane [GO:0030659]; cytosol [GO:0005829]; endoplasmic reticulum [GO:0005783]; endoplasmic reticulum-Golgi intermediate compartment membrane [GO:0033116]; endosome [GO:0005768]; Golgi apparatus [GO:0005794]; Golgi membrane [GO:0000139]; integral component of plasma membrane [GO:0005887]; mitoc…			O
Q9BTZ2	DHRS4_HUMAN	Dehydrogenase/reductase SDR family member 4 (EC 1.1.1.184) (NADPH-dependent carbonyl reductase) (CR) (NADPH-dependent retinol dehydrogenase/reductase) (NRDR) (humNRDR) (Peroxisomal short-chain alcohol dehydrogenase) (PSCD) (SCAD-SRL) (Short chain dehydrog	1		1	235935		674620	cytosol [GO:0005829]; endoplasmic reticulum membrane [GO:0005789]; mitochondrion [GO:0005739]; nucleus [GO:0005634]; peroxisomal matrix [GO:0005782]; peroxisomal membrane [GO:0005778]; peroxisome [GO:0005777]			O
P00367	DHE3_HUMAN	Glutamate dehydrogenase 1, mitochondrial (GDH 1) (EC 1.4.1.3)	10	7	9	3.90787e+06	5.65033e+06	4.63352e+06	cytoplasm [GO:0005737]; endoplasmic reticulum [GO:0005783]; mitochondrial matrix [GO:0005759]; mitochondrion [GO:0005739]
P00966	ASSY_HUMAN	Argininosuccinate synthase (EC 6.3.4.5) (Citrulline--aspartate ligase)	1	1	1	316824	574947	477063	cell body fiber [GO:0070852]; cytoplasm [GO:0005737]; cytosol [GO:0005829]; endoplasmic reticulum [GO:0005783]; extracellular exosome [GO:0070062]; lysosome [GO:0005764]; mitochondrial outer membrane [GO:0005741]; nucleus [GO:0005634]; perikaryon [GO:0043204]				O
O75143	ATG13_HUMAN	Autophagy-related protein 13	6	1	3	407445	534460	644353	Atg1/ULK1 kinase complex [GO:1990316]; cytosol [GO:0005829]; endoplasmic reticulum membrane [GO:0005789]; extrinsic component of membrane [GO:0019898]; mitochondrion [GO:0005739]; phagophore assembly site [GO:0000407]			O
O60488	ACSL4_HUMAN	Long-chain-fatty-acid--CoA ligase 4 (EC 6.2.1.3) (Arachidonate--CoA ligase) (EC 6.2.1.15) (Long-chain acyl-CoA synthetase 4) (LACS 4)	3	2	4	1.01811e+06	1.89537e+06	959790	cytoplasm [GO:0005737]; endoplasmic reticulum [GO:0005783]; endoplasmic reticulum membrane [GO:0005789]; extracellular exosome [GO:0070062]; integral component of membrane [GO:0016021]; lipid droplet [GO:0005811]; membrane [GO:0016020]; mitochondria-associated endoplasmic reticulum membrane [GO:0044233]; mitochondrial outer membrane [GO:0005741]; peroxisomal membrane [GO:0005778]; plasma membrane…	TRANSMEM 8..28; /note="Helical; Signal-anchor for type III membrane protein"; /evidence="ECO:0000255"	TOPO_DOM 29..711; /note="Cytoplasmic"; /evidence="ECO:0000255"	O	O	O
Q9UHQ9	NB5R1_HUMAN	NADH-cytochrome b5 reductase 1 (b5R.1) (EC 1.6.2.2) (Humb5R2) (NAD(P)H:quinone oxidoreductase type 3 polypeptide A2)	3	1	3	368883	414249	557734	endoplasmic reticulum membrane [GO:0005789]; extracellular exosome [GO:0070062]; integral component of membrane [GO:0016021]; membrane [GO:0016020]; mitochondrion [GO:0005739]; plasma membrane [GO:0005886]; platelet alpha granule membrane [GO:0031092]	TRANSMEM 8..28; /note="Helical"; /evidence="ECO:0000255"		O
P00387	NB5R3_HUMAN	NADH-cytochrome b5 reductase 3 (B5R) (Cytochrome b5 reductase) (EC 1.6.2.2) (Diaphorase-1) [Cleaved into: NADH-cytochrome b5 reductase 3 membrane-bound form; NADH-cytochrome b5 reductase 3 soluble form]	6	5	6	1.36589e+06	1.98473e+06	1.53978e+06	azurophil granule lumen [GO:0035578]; cytoplasm [GO:0005737]; endoplasmic reticulum [GO:0005783]; endoplasmic reticulum membrane [GO:0005789]; extracellular region [GO:0005576]; hemoglobin complex [GO:0005833]; lipid droplet [GO:0005811]; membrane [GO:0016020]; mitochondrial outer membrane [GO:0005741]; mitochondrion [GO:0005739]; nitric-oxide synthase complex [GO:1903958]			O	O
P55084	ECHB_HUMAN	Trifunctional enzyme subunit beta, mitochondrial (TP-beta) [Includes: 3-ketoacyl-CoA thiolase (EC 2.3.1.155) (EC 2.3.1.16) (Acetyl-CoA acyltransferase) (Beta-ketothiolase)]	1	1	1	1.35669e+06	2.47636e+06	2513844	endoplasmic reticulum [GO:0005783]; mitochondrial envelope [GO:0005740]; mitochondrial fatty acid beta-oxidation multienzyme complex [GO:0016507]; mitochondrial inner membrane [GO:0005743]; mitochondrial nucleoid [GO:0042645]; mitochondrial outer membrane [GO:0005741]; mitochondrion [GO:0005739]				O
P51572	BAP31_HUMAN	B-cell receptor-associated protein 31 (BCR-associated protein 31) (Bap31) (6C6-AG tumor-associated antigen) (Protein CDM) (p28)	4	7	5	5.20516e+06	7.12246e+06	5.48957e+06	clathrin-coated vesicle [GO:0030136]; cytosol [GO:0005829]; endoplasmic reticulum [GO:0005783]; endoplasmic reticulum-Golgi intermediate compartment membrane [GO:0033116]; endoplasmic reticulum membrane [GO:0005789]; Golgi cisterna membrane [GO:0032580]; Golgi membrane [GO:0000139]; integral component of lumenal side of endoplasmic reticulum membrane [GO:0071556]; integral component of plasma mem…	TRANSMEM 7..27; /note="Helical"; /evidence="ECO:0000255"; TRANSMEM 44..64; /note="Helical"; /evidence="ECO:0000255"; TRANSMEM 103..123; /note="Helical"; /evidence="ECO:0000255"	TOPO_DOM 2..6; /note="Lumenal"; /evidence="ECO:0000255"; TOPO_DOM 28..43; /note="Cytoplasmic"; /evidence="ECO:0000255"; TOPO_DOM 65..102; /note="Lumenal"; /evidence="ECO:0000255"; TOPO_DOM 124..246; /note="Cytoplasmic"; /evidence="ECO:0000255"	O		O
P33897	ABCD1_HUMAN	ATP-binding cassette sub-family D member 1 (EC 3.1.2.-) (EC 7.6.2.-) (Adrenoleukodystrophy protein) (ALDP)	1	1	2	766675	1.37503e+06	971883	cytoplasm [GO:0005737]; cytosol [GO:0005829]; endoplasmic reticulum membrane [GO:0005789]; integral component of peroxisomal membrane [GO:0005779]; lysosomal membrane [GO:0005765]; membrane [GO:0016020]; mitochondrial membrane [GO:0031966]; perinuclear region of cytoplasm [GO:0048471]; peroxisomal membrane [GO:0005778]; peroxisome [GO:0005777]	TRANSMEM 92..112; /note="Helical"; /evidence="ECO:0000255|PROSITE-ProRule:PRU00441"; TRANSMEM 131..151; /note="Helical"; /evidence="ECO:0000255|PROSITE-ProRule:PRU00441"; TRANSMEM 238..258; /note="Helical"; /evidence="ECO:0000255|PROSITE-ProRule:PRU		O
Q8N2F6	ARM10_HUMAN	Armadillo repeat-containing protein 10 (Splicing variant involved in hepatocarcinogenesis protein)	5	3	5	1.62577e+06	3.0732e+06	2.36756e+06	endoplasmic reticulum [GO:0005783]; endoplasmic reticulum membrane [GO:0005789]; integral component of membrane [GO:0016021]; mitochondrion [GO:0005739]	TRANSMEM 5..27; /note="Helical"; /evidence="ECO:0000255"		O
Q8N5K1	CISD2_HUMAN	CDGSH iron-sulfur domain-containing protein 2 (Endoplasmic reticulum intermembrane small protein) (MitoNEET-related 1 protein) (Miner1) (Nutrient-deprivation autophagy factor-1) (NAF-1)	3	3	4	2.17315e+06	3.85447e+06	2.41883e+06	endoplasmic reticulum [GO:0005783]; endoplasmic reticulum membrane [GO:0005789]; integral component of membrane [GO:0016021]; membrane [GO:0016020]; mitochondrial outer membrane [GO:0005741]; perinuclear endoplasmic reticulum [GO:0097038]; protein-containing complex [GO:0032991]	TRANSMEM 38..60; /note="Helical"; /evidence="ECO:0000255"	TOPO_DOM 2..37; /note="Lumenal"; /evidence="ECO:0000255"; TOPO_DOM 61..135; /note="Cytoplasmic"; /evidence="ECO:0000255"	O	O
Q07812	BAX_HUMAN	Apoptosis regulator BAX (Bcl-2-like protein 4) (Bcl2-L-4)	7	2	7	2.64868e+06	1.34295e+06	5.72911e+06	BAK complex [GO:0097145]; BAX complex [GO:0097144]; Bcl-2 family protein complex [GO:0097136]; cytoplasm [GO:0005737]; cytosol [GO:0005829]; endoplasmic reticulum [GO:0005783]; endoplasmic reticulum membrane [GO:0005789]; extracellular exosome [GO:0070062]; membrane [GO:0016020]; mitochondrial outer membrane [GO:0005741]; mitochondrial permeability transition pore complex [GO:0005757]; mitochondr…	TRANSMEM 172..192; /note="Helical"; /evidence="ECO:0000255"		O	O
O43865	SAHH2_HUMAN	S-adenosylhomocysteine hydrolase-like protein 1 (DC-expressed AHCY-like molecule) (IP(3)Rs binding protein released with IP(3)) (IRBIT) (Putative adenosylhomocysteinase 2) (S-adenosyl-L-homocysteine hydrolase 2) (AdoHcyase 2)	2	2	1	632873	547943	699268	apical plasma membrane [GO:0016324]; cytoplasm [GO:0005737]; cytosol [GO:0005829]; endoplasmic reticulum membrane [GO:0005789]; extracellular exosome [GO:0070062]; mitochondria-associated endoplasmic reticulum membrane [GO:0044233]			O		O
Q96S66	CLCC1_HUMAN	Chloride channel CLIC-like protein 1 (Mid-1-related chloride channel protein 1)	1	2	2	491542	652368	624436	chloride channel complex [GO:0034707]; endoplasmic reticulum [GO:0005783]; endoplasmic reticulum membrane [GO:0005789]; Golgi membrane [GO:0000139]; intracellular membrane-bounded organelle [GO:0043231]; membrane [GO:0016020]; mitochondria-associated endoplasmic reticulum membrane [GO:0044233]; nuclear membrane [GO:0031965]	TRANSMEM 185..205; /note="Helical"; /evidence="ECO:0000255"; TRANSMEM 217..237; /note="Helical"; /evidence="ECO:0000255"; TRANSMEM 330..350; /note="Helical"; /evidence="ECO:0000255"		O		O
P84157	MXRA7_HUMAN	Matrix-remodeling-associated protein 7	3	3	2	1.71028e+06	2.28606e+06	2.3927e+06	collagen-containing extracellular matrix [GO:0062023]; endoplasmic reticulum [GO:0005783]; integral component of membrane [GO:0016021]	TRANSMEM 7..27; /note="Helical"; /evidence="ECO:0000255"		O
Q8WUM4	PDC6I_HUMAN	Programmed cell death 6-interacting protein (PDCD6-interacting protein) (ALG-2-interacting protein 1) (ALG-2-interacting protein X) (Hp95)	1	1	1	561635	632359	658768	actomyosin [GO:0042641]; bicellular tight junction [GO:0005923]; cytosol [GO:0005829]; endoplasmic reticulum exit site [GO:0070971]; extracellular exosome [GO:0070062]; extracellular vesicle [GO:1903561]; Flemming body [GO:0090543]; focal adhesion [GO:0005925]; immunological synapse [GO:0001772]; intracellular membrane-bounded organelle [GO:0043231]; melanosome [GO:0042470]; membrane [GO:0016020]…
O76083	PDE9A_HUMAN	High affinity cGMP-specific 3',5'-cyclic phosphodiesterase 9A (EC 3.1.4.35)	1	1	1	562176	1273088	863170	cytosol [GO:0005829]; endoplasmic reticulum [GO:0005783]; Golgi apparatus [GO:0005794]; nucleoplasm [GO:0005654]; perikaryon [GO:0043204]; perinuclear region of cytoplasm [GO:0048471]; plasma membrane [GO:0005886]; ruffle membrane [GO:0032587]; sarcolemma [GO:0042383]
Q8TBX8	PI42C_HUMAN	Phosphatidylinositol 5-phosphate 4-kinase type-2 gamma (EC 2.7.1.149) (Phosphatidylinositol 5-phosphate 4-kinase type II gamma) (PI(5)P 4-kinase type II gamma) (PIP4KII-gamma)	1	1	1	410047	415965	347385	autophagosome [GO:0005776]; cytosol [GO:0005829]; endoplasmic reticulum [GO:0005783]; extracellular exosome [GO:0070062]; intracellular organelle [GO:0043229]; nucleoplasm [GO:0005654]; plasma membrane [GO:0005886]
Q9P0L0	VAPA_HUMAN	Vesicle-associated membrane protein-associated protein A (VAMP-A) (VAMP-associated protein A) (VAP-A) (33 kDa VAMP-associated protein) (VAP-33)	1	1	2	374539	601126	971451	azurophil granule membrane [GO:0035577]; bicellular tight junction [GO:0005923]; cytosol [GO:0005829]; endoplasmic reticulum [GO:0005783]; endoplasmic reticulum membrane [GO:0005789]; Golgi membrane [GO:0000139]; integral component of membrane [GO:0016021]; microtubule cytoskeleton [GO:0015630]; nuclear membrane [GO:0031965]; plasma membrane [GO:0005886]; vesicle [GO:0031982]	TRANSMEM 228..248; /note="Helical; Anchor for type IV membrane protein"; /evidence="ECO:0000255"	TOPO_DOM 2..227; /note="Cytoplasmic"; /evidence="ECO:0000255"	O
O95292	VAPB_HUMAN	Vesicle-associated membrane protein-associated protein B/C (VAMP-B/VAMP-C) (VAMP-associated protein B/C) (VAP-B/VAP-C)	5	5	4	977913	1.26405e+06	1.38392e+06	cytoplasm [GO:0005737]; endoplasmic reticulum [GO:0005783]; endoplasmic reticulum membrane [GO:0005789]; Golgi apparatus [GO:0005794]; integral component of membrane [GO:0016021]; plasma membrane [GO:0005886]	TRANSMEM 223..243; /note="Helical; Anchor for type IV membrane protein"; /evidence="ECO:0000255"	TOPO_DOM 2..222; /note="Cytoplasmic"; /evidence="ECO:0000255"	O
O60291	MGRN1_HUMAN	E3 ubiquitin-protein ligase MGRN1 (EC 2.3.2.27) (Mahogunin RING finger protein 1) (RING finger protein 156) (RING-type E3 ubiquitin transferase MGRN1)	3	3	3	1.05367e+06	1.14911e+06	1.6189e+06	cytoplasm [GO:0005737]; cytosol [GO:0005829]; early endosome [GO:0005769]; endoplasmic reticulum [GO:0005783]; extracellular exosome [GO:0070062]; intracellular membrane-bounded organelle [GO:0043231]; membrane [GO:0016020]; nucleus [GO:0005634]; plasma membrane [GO:0005886]
P62820	RAB1A_HUMAN	Ras-related protein Rab-1A (EC 3.6.5.2) (YPT1-related protein)	4	3	4	770493	1.29022e+06	890937	cytosol [GO:0005829]; early endosome [GO:0005769]; endomembrane system [GO:0012505]; endoplasmic reticulum [GO:0005783]; extracellular exosome [GO:0070062]; Golgi apparatus [GO:0005794]; Golgi membrane [GO:0000139]; melanosome [GO:0042470]; transport vesicle membrane [GO:0030658]
Q9UL25	RAB21_HUMAN	Ras-related protein Rab-21	1	1	1	11527585	13900429	12969538	axon cytoplasm [GO:1904115]; cleavage furrow [GO:0032154]; cytoplasmic side of early endosome membrane [GO:0098559]; cytoplasmic side of plasma membrane [GO:0009898]; cytosol [GO:0005829]; early endosome [GO:0005769]; early endosome membrane [GO:0031901]; endomembrane system [GO:0012505]; endoplasmic reticulum membrane [GO:0005789]; endosome [GO:0005768]; extracellular exosome [GO:0070062]; focal…			O
Q9NRW1	RAB6B_HUMAN	Ras-related protein Rab-6B	2	2	1	764380	893838	947618	cytoplasmic vesicle [GO:0031410]; cytosol [GO:0005829]; endomembrane system [GO:0012505]; endoplasmic reticulum-Golgi intermediate compartment [GO:0005793]; Golgi apparatus [GO:0005794]; Golgi membrane [GO:0000139]; presynapse [GO:0098793]
P29373	RABP2_HUMAN	Cellular retinoic acid-binding protein 2 (Cellular retinoic acid-binding protein II) (CRABP-II)	1	1	1	1.75925e+06	2.54219e+06	1.81823e+06	cytoplasm [GO:0005737]; cytosol [GO:0005829]; endoplasmic reticulum [GO:0005783]; extracellular exosome [GO:0070062]; nucleoplasm [GO:0005654]; nucleus [GO:0005634]
Q9Y217	MTMR6_HUMAN	Myotubularin-related protein 6 (Phosphatidylinositol-3,5-bisphosphate 3-phosphatase) (EC 3.1.3.95) (Phosphatidylinositol-3-phosphate phosphatase) (EC 3.1.3.64)	1		1	413030		370819	cytoplasm [GO:0005737]; cytosol [GO:0005829]; endoplasmic reticulum [GO:0005783]; endoplasmic reticulum-Golgi intermediate compartment [GO:0005793]; nuclear envelope [GO:0005635]; perinuclear region of cytoplasm [GO:0048471]; ruffle membrane [GO:0032587]
O00767	SCD_HUMAN	Stearoyl-CoA desaturase (hSCD1) (EC 1.14.19.1) (Acyl-CoA desaturase) (Delta(9)-desaturase) (Delta-9 desaturase) (Fatty acid desaturase)	1	2	1	905160	927356	1.06649e+06	endoplasmic reticulum [GO:0005783]; endoplasmic reticulum membrane [GO:0005789]; integral component of endoplasmic reticulum membrane [GO:0030176]; integral component of membrane [GO:0016021]; membrane [GO:0016020]; nucleolus [GO:0005730]	TRANSMEM 73..93; /note="Helical"; /evidence="ECO:0000269|PubMed:26098317"; TRANSMEM 98..118; /note="Helical"; /evidence="ECO:0000269|PubMed:26098317"; TRANSMEM 218..237; /note="Helical"; /evidence="ECO:0000269|PubMed:26098317"; TRANSMEM 242..263; /	TOPO_DOM 1..72; /note="Cytoplasmic"; /evidence="ECO:0000305|PubMed:26098317"; TOPO_DOM 94..97; /note="Lumenal"; /evidence="ECO:0000305|PubMed:26098317"; TOPO_DOM 119..217; /note="Cytoplasmic"; /evidence="ECO:0000305|PubMed:26098317"; TOPO_DOM 238..2	O
P82094	TMF1_HUMAN	TATA element modulatory factor (TMF) (Androgen receptor coactivator 160 kDa protein) (Androgen receptor-associated protein of 160 kDa)		1	1		687489	1.3125e+06	cytosol [GO:0005829]; endoplasmic reticulum [GO:0005783]; Golgi apparatus [GO:0005794]; Golgi membrane [GO:0000139]; nucleus [GO:0005634]
P61011	SRP54_HUMAN	Signal recognition particle 54 kDa protein (SRP54) (EC 3.6.5.-)	4	2	3	672238	1.12546e+06	1.2342e+06	cytoplasm [GO:0005737]; cytosol [GO:0005829]; endoplasmic reticulum [GO:0005783]; nuclear speck [GO:0016607]; nucleus [GO:0005634]; signal recognition particle, endoplasmic reticulum targeting [GO:0005786]
O95210	STBD1_HUMAN	Starch-binding domain-containing protein 1 (Genethonin-1) (Glycophagy cargo receptor STBD1)	4	5	3	616476	843692	802131	endoplasmic reticulum [GO:0005783]; endoplasmic reticulum membrane [GO:0005789]; ficolin-1-rich granule membrane [GO:0101003]; integral component of plasma membrane [GO:0005887]; membrane [GO:0016020]; perinuclear region of cytoplasm [GO:0048471]; phagophore assembly site membrane [GO:0034045]; plasma membrane [GO:0005886]; tertiary granule membrane [GO:0070821]; T-tubule [GO:0030315]	TRANSMEM 7..23; /note="Helical"; /evidence="ECO:0000255"	TOPO_DOM 1..6; /note="Extracellular"; /evidence="ECO:0000255"; TOPO_DOM 24..358; /note="Cytoplasmic"; /evidence="ECO:0000255"	O
Q9UGP8	SEC63_HUMAN	Translocation protein SEC63 homolog	1	1	1	1.43091e+06	2581220	1.75237e+06	endoplasmic reticulum [GO:0005783]; integral component of membrane [GO:0016021]; membrane [GO:0016020]; Sec62/Sec63 complex [GO:0031207]	TRANSMEM 15..35; /note="Helical"; /evidence="ECO:0000255"; TRANSMEM 70..90; /note="Helical"; /evidence="ECO:0000255"; TRANSMEM 189..209; /note="Helical"; /evidence="ECO:0000255"	TOPO_DOM 1..14; /note="Lumenal"; /evidence="ECO:0000255"; TOPO_DOM 36..69; /note="Cytoplasmic"; /evidence="ECO:0000255"; TOPO_DOM 91..188; /note="Lumenal"; /evidence="ECO:0000255"; TOPO_DOM 210..760; /note="Cytoplasmic"; /evidence="ECO:0000255"	O
Q96HN2	SAHH3_HUMAN	Adenosylhomocysteinase 3 (AdoHcyase 3) (EC 3.3.1.1) (IP(3)Rs binding protein released with IP(3) 2) (IRBIT2) (Long-IRBIT) (S-adenosyl-L-homocysteine hydrolase 3) (S-adenosylhomocysteine hydrolase-like protein 2)	1	1		183912	244977		cytosol [GO:0005829]; endoplasmic reticulum [GO:0005783]; neuron projection [GO:0043005]
Q8WVT3	TPC12_HUMAN	Trafficking protein particle complex subunit 12 (Tetratricopeptide repeat protein 15) (TPR repeat protein 15) (TTC-15) (Trafficking of membranes and mitosis)	1	1		1.09129e+06	1.35803e+06		cytosol [GO:0005829]; endoplasmic reticulum-Golgi intermediate compartment [GO:0005793]; Golgi apparatus [GO:0005794]; kinetochore [GO:0000776]; nucleoplasm [GO:0005654]; nucleus [GO:0005634]; TRAPP complex [GO:0030008]
Q9P2E9	RRBP1_HUMAN	Ribosome-binding protein 1 (180 kDa ribosome receptor homolog) (RRp) (ES/130-related protein) (Ribosome receptor protein)	3		2	212174		581685	endoplasmic reticulum [GO:0005783]; integral component of endoplasmic reticulum membrane [GO:0030176]; membrane [GO:0016020]; ribosome [GO:0005840]	TRANSMEM 8..28; /note="Helical"; /evidence="ECO:0000255"	TOPO_DOM 1..7; /note="Lumenal"; /evidence="ECO:0000255"; TOPO_DOM 29..1410; /note="Cytoplasmic"; /evidence="ECO:0000255"	O
P63220	RS21_HUMAN	40S ribosomal protein S21 (Small ribosomal subunit protein eS21)		2	2		502336	414810	cytosol [GO:0005829]; cytosolic ribosome [GO:0022626]; cytosolic small ribosomal subunit [GO:0022627]; nucleoplasm [GO:0005654]; polysomal ribosome [GO:0042788]; rough endoplasmic reticulum [GO:0005791]; small ribosomal subunit [GO:0015935]; synapse [GO:0045202]
P60468	SC61B_HUMAN	Protein transport protein Sec61 subunit beta	2	2	2	5285891	7.56228e+06	6916747	cytosol [GO:0005829]; endoplasmic reticulum [GO:0005783]; endoplasmic reticulum membrane [GO:0005789]; endoplasmic reticulum quality control compartment [GO:0044322]; endoplasmic reticulum Sec complex [GO:0031205]; integral component of membrane [GO:0016021]; membrane [GO:0016020]; Sec61 translocon complex [GO:0005784]	TRANSMEM 71..91; /note="Helical"; /evidence="ECO:0000255"	TOPO_DOM 2..70; /note="Cytoplasmic"; /evidence="ECO:0000255"	O
Q9NUL3	STAU2_HUMAN	Double-stranded RNA-binding protein Staufen homolog 2	3	2	2	680128	1.07697e+06	832765	axon [GO:0030424]; cytoplasmic stress granule [GO:0010494]; dendrite cytoplasm [GO:0032839]; dendritic shaft [GO:0043198]; endoplasmic reticulum [GO:0005783]; membrane [GO:0016020]; messenger ribonucleoprotein complex [GO:1990124]; microtubule [GO:0005874]; neuronal cell body [GO:0043025]; nuclear membrane [GO:0031965]; nucleolus [GO:0005730]
P05388	RLA0_HUMAN	60S acidic ribosomal protein P0 (60S ribosomal protein L10E) (Large ribosomal subunit protein uL10)	2		2	991413		2.32996e+06	cytoplasm [GO:0005737]; cytoplasmic ribonucleoprotein granule [GO:0036464]; cytosol [GO:0005829]; cytosolic large ribosomal subunit [GO:0022625]; cytosolic ribosome [GO:0022626]; endoplasmic reticulum [GO:0005783]; extracellular exosome [GO:0070062]; focal adhesion [GO:0005925]; membrane [GO:0016020]; nucleus [GO:0005634]; postsynapse [GO:0098794]; postsynaptic density [GO:0014069]; ribonucleopro…
Q9NR31	SAR1A_HUMAN	GTP-binding protein SAR1a (COPII-associated small GTPase)	2	2	3	997900	1.53737e+06	829160	COPII vesicle coat [GO:0030127]; endoplasmic reticulum exit site [GO:0070971]; Golgi apparatus [GO:0005794]
Q8WVM8	SCFD1_HUMAN	Sec1 family domain-containing protein 1 (SLY1 homolog) (Sly1p) (Syntaxin-binding protein 1-like 2)		1	1		121448	283694	cis-Golgi network [GO:0005801]; cytosol [GO:0005829]; endoplasmic reticulum membrane [GO:0005789]; Golgi-associated vesicle [GO:0005798]; Golgi cisterna membrane [GO:0032580]; Golgi membrane [GO:0000139]; plasma membrane [GO:0005886]			O
Q9H089	LSG1_HUMAN	Large subunit GTPase 1 homolog (hLsg1) (EC 3.6.1.-)	2	1	1	1.51453e+06	2027810	1.61883e+06	Cajal body [GO:0015030]; cytosol [GO:0005829]; endoplasmic reticulum [GO:0005783]; membrane [GO:0016020]; nuclear body [GO:0016604]; nucleoplasm [GO:0005654]
P08235	MCR_HUMAN	Mineralocorticoid receptor (MR) (Nuclear receptor subfamily 3 group C member 2)	1	1		577840	675134		chromatin [GO:0000785]; cytosol [GO:0005829]; endoplasmic reticulum membrane [GO:0005789]; nucleoplasm [GO:0005654]; receptor complex [GO:0043235]			O
Q9BZE9	ASPC1_HUMAN	Tether containing UBX domain for GLUT4 (Alveolar soft part sarcoma chromosomal region candidate gene 1 protein) (Alveolar soft part sarcoma locus) (Renal papillary cell carcinoma protein 17) (UBX domain-containing protein 9)	1	2	1	735762	604608	708233	cytoplasmic side of plasma membrane [GO:0009898]; cytosol [GO:0005829]; endomembrane system [GO:0012505]; endoplasmic reticulum-Golgi intermediate compartment membrane [GO:0033116]; extrinsic component of membrane [GO:0019898]; intracellular membrane-bounded organelle [GO:0043231]; nucleoplasm [GO:0005654]; perinuclear region of cytoplasm [GO:0048471]; plasma membrane [GO:0005886]; vesicle membra…			O
Q86XL3	ANKL2_HUMAN	Ankyrin repeat and LEM domain-containing protein 2 (LEM domain-containing protein 4)	12	11	11	1.29908e+06	1.8473e+06	1.35241e+06	endoplasmic reticulum [GO:0005783]; endoplasmic reticulum membrane [GO:0005789]; integral component of endoplasmic reticulum membrane [GO:0030176]; membrane [GO:0016020]	TRANSMEM 13..32; /note="Helical; Signal-anchor for type III membrane protein"; /evidence="ECO:0000255"	TOPO_DOM 1..12; /note="Lumenal"; /evidence="ECO:0000255"; TOPO_DOM 33..938; /note="Cytoplasmic"; /evidence="ECO:0000255"	O
P50851	LRBA_HUMAN	Lipopolysaccharide-responsive and beige-like anchor protein (Beige-like protein) (CDC4-like protein)	2	2	3	549122	704833	409900	cytosol [GO:0005829]; endoplasmic reticulum [GO:0005783]; Golgi apparatus [GO:0005794]; integral component of membrane [GO:0016021]; lysosome [GO:0005764]; membrane [GO:0016020]; plasma membrane [GO:0005886]	TRANSMEM 1531..1548; /note="Helical"; /evidence="ECO:0000255"		O
O94830	DDHD2_HUMAN	Phospholipase DDHD2 (EC 3.1.1.-) (DDHD domain-containing protein 2) (KIAA0725p) (SAM, WWE and DDHD domain-containing protein 1)		2	2		692756	971011	centriolar satellite [GO:0034451]; COPII-coated ER to Golgi transport vesicle [GO:0030134]; cytoplasm [GO:0005737]; cytosol [GO:0005829]; endoplasmic reticulum-Golgi intermediate compartment [GO:0005793]; Golgi apparatus [GO:0005794]; membrane [GO:0016020]
P31512	FMO4_HUMAN	Dimethylaniline monooxygenase [N-oxide-forming] 4 (EC 1.14.13.8) (Dimethylaniline oxidase 4) (Hepatic flavin-containing monooxygenase 4) (FMO 4)	1	1	1	572195	812059	574394	endoplasmic reticulum membrane [GO:0005789]; integral component of membrane [GO:0016021]	TRANSMEM 517..537; /note="Helical"; /evidence="ECO:0000255"		O
A0FGR8	ESYT2_HUMAN	Extended synaptotagmin-2 (E-Syt2) (Chr2Syt)	2	1	2	1.11008e+06	2.4349e+06	1.27592e+06	endoplasmic reticulum membrane [GO:0005789]; endoplasmic reticulum-plasma membrane contact site [GO:0140268]; extrinsic component of cytoplasmic side of plasma membrane [GO:0031234]; integral component of plasma membrane [GO:0005887]; intrinsic component of endoplasmic reticulum membrane [GO:0031227]; membrane [GO:0016020]; organelle membrane contact site [GO:0044232]	TRANSMEM 104..124; /note="Helical"; /evidence="ECO:0000255"; TRANSMEM 128..148; /note="Helical"; /evidence="ECO:0000255"	TOPO_DOM 1..103; /note="Cytoplasmic"; /evidence="ECO:0000255"; TOPO_DOM 125..127; /note="Lumenal"; /evidence="ECO:0000255"; TOPO_DOM 149..921; /note="Cytoplasmic"; /evidence="ECO:0000255"	O
Q86YR5	GPSM1_HUMAN	G-protein-signaling modulator 1 (Activator of G-protein signaling 3)	1	2	1	356975	633657	587362	cytosol [GO:0005829]; endoplasmic reticulum membrane [GO:0005789]; Golgi membrane [GO:0000139]; plasma membrane [GO:0005886]; protein-containing complex [GO:0032991]			O
O95476	CNEP1_HUMAN	CTD nuclear envelope phosphatase 1 (EC 3.1.3.16) (Serine/threonine-protein phosphatase dullard)	1		1	668569		846388	cytoplasm [GO:0005737]; endoplasmic reticulum membrane [GO:0005789]; integral component of membrane [GO:0016021]; lipid droplet [GO:0005811]; Nem1-Spo7 phosphatase complex [GO:0071595]; nuclear envelope [GO:0005635]; nuclear membrane [GO:0031965]	TRANSMEM 7..29; /note="Helical"; /evidence="ECO:0000255"		O
Q96CS3	FAF2_HUMAN	FAS-associated factor 2 (Protein ETEA) (UBX domain-containing protein 3B) (UBX domain-containing protein 8)	4	2	4	1.78916e+06	5.76798e+06	2.50243e+06	azurophil granule lumen [GO:0035578]; endoplasmic reticulum [GO:0005783]; extracellular region [GO:0005576]; lipid droplet [GO:0005811]; VCP-NPL4-UFD1 AAA ATPase complex [GO:0034098]
Q9Y3R0	GRIP1_HUMAN	Glutamate receptor-interacting protein 1 (GRIP-1)	1	1	1	986520	1.26563e+06	862984	cytoplasmic vesicle [GO:0031410]; cytosol [GO:0005829]; dendrite [GO:0030425]; endoplasmic reticulum membrane [GO:0005789]; neuron projection [GO:0043005]; perikaryon [GO:0043204]; plasma membrane [GO:0005886]; postsynaptic density [GO:0014069]; postsynaptic membrane [GO:0045211]			O
O00213	APBB1_HUMAN	Amyloid beta precursor protein binding family B member 1 (Amyloid-beta A4 precursor protein-binding family B member 1) (Protein Fe65)	6	7	7	2.03098e+06	3.07307e+06	3.22745e+06	cytoplasm [GO:0005737]; endoplasmic reticulum [GO:0005783]; growth cone [GO:0030426]; lamellipodium [GO:0030027]; nuclear speck [GO:0016607]; nucleoplasm [GO:0005654]; nucleus [GO:0005634]; plasma membrane [GO:0005886]; synapse [GO:0045202]
Q5VV42	CDKAL_HUMAN	Threonylcarbamoyladenosine tRNA methylthiotransferase (EC 2.8.4.5) (CDK5 regulatory subunit-associated protein 1-like 1) (tRNA-t(6)A37 methylthiotransferase)	1	2	1	456405	425637	596852	endoplasmic reticulum [GO:0005783]; endoplasmic reticulum membrane [GO:0005789]; integral component of membrane [GO:0016021]; membrane [GO:0016020]; rough endoplasmic reticulum [GO:0005791]	TRANSMEM 556..578; /note="Helical"; /evidence="ECO:0000255"		O
O94905	ERLN2_HUMAN	Erlin-2 (Endoplasmic reticulum lipid raft-associated protein 2) (Stomatin-prohibitin-flotillin-HflC/K domain-containing protein 2) (SPFH domain-containing protein 2)	1	1	1	334829	528282	409517	cytosol [GO:0005829]; endoplasmic reticulum [GO:0005783]; endoplasmic reticulum membrane [GO:0005789]; integral component of membrane [GO:0016021]; membrane raft [GO:0045121]; plasma membrane [GO:0005886]; protein-containing complex [GO:0032991]	TRANSMEM 4..24; /note="Helical"; /evidence="ECO:0000255"	TOPO_DOM 1..3; /note="Cytoplasmic"; /evidence="ECO:0000255"; TOPO_DOM 25..339; /note="Lumenal"; /evidence="ECO:0000255"	O
Q14697	GANAB_HUMAN	Neutral alpha-glucosidase AB (EC 3.2.1.207) (Alpha-glucosidase 2) (Glucosidase II subunit alpha)	1	1	1	2.85496e+06	3.85666e+06	2.41459e+06	endoplasmic reticulum lumen [GO:0005788]; extracellular exosome [GO:0070062]; glucosidase II complex [GO:0017177]; Golgi apparatus [GO:0005794]; intracellular membrane-bounded organelle [GO:0043231]; melanosome [GO:0042470]; membrane [GO:0016020]
Q15717	ELAV1_HUMAN	ELAV-like protein 1 (Hu-antigen R) (HuR)	1	1	1	1.46179e+06	1.11313e+06	1.90601e+06	cytoplasm [GO:0005737]; cytoplasmic stress granule [GO:0010494]; cytoplasmic vesicle [GO:0031410]; cytosol [GO:0005829]; endoplasmic reticulum [GO:0005783]; glutamatergic synapse [GO:0098978]; membrane [GO:0016020]; nucleoplasm [GO:0005654]; nucleus [GO:0005634]; postsynapse [GO:0098794]; ribonucleoprotein complex [GO:1990904]
Q17RY0	CPEB4_HUMAN	Cytoplasmic polyadenylation element-binding protein 4 (CPE-BP4) (CPE-binding protein 4) (hCPEB-4)	2	1	2	620975	1239200	551780	cytoplasm [GO:0005737]; dendrite [GO:0030425]; dendritic spine [GO:0043197]; endoplasmic reticulum [GO:0005783]; growth cone [GO:0030426]; messenger ribonucleoprotein complex [GO:1990124]; neuron projection [GO:0043005]; nucleus [GO:0005634]; perinuclear region of cytoplasm [GO:0048471]; postsynaptic density [GO:0014069]; synapse [GO:0045202]
Q9BSJ8	ESYT1_HUMAN	Extended synaptotagmin-1 (E-Syt1) (Membrane-bound C2 domain-containing protein)	3	5	4	1.01294e+06	1.16441e+06	1.01355e+06	endoplasmic reticulum [GO:0005783]; endoplasmic reticulum membrane [GO:0005789]; extrinsic component of cytoplasmic side of plasma membrane [GO:0031234]; integral component of endoplasmic reticulum membrane [GO:0030176]; intrinsic component of endoplasmic reticulum membrane [GO:0031227]; membrane [GO:0016020]	TRANSMEM 39..59; /note="Helical"; /evidence="ECO:0000255"; TRANSMEM 63..83; /note="Helical"; /evidence="ECO:0000255"	TOPO_DOM 1..38; /note="Cytoplasmic"; /evidence="ECO:0000255"; TOPO_DOM 60..62; /note="Lumenal"; /evidence="ECO:0000255"; TOPO_DOM 84..1104; /note="Cytoplasmic"; /evidence="ECO:0000255"	O
Q6Y7W6	GGYF2_HUMAN	GRB10-interacting GYF protein 2 (PERQ amino acid-rich with GYF domain-containing protein 2) (Trinucleotide repeat-containing gene 15 protein)	18	16	17	1.44314e+06	2.5132e+06	2.03248e+06	cytoplasmic stress granule [GO:0010494]; cytosol [GO:0005829]; endoplasmic reticulum [GO:0005783]; endosome [GO:0005768]; Golgi apparatus [GO:0005794]; integral component of membrane [GO:0016021]; membrane [GO:0016020]; perikaryon [GO:0043204]; protein-containing complex [GO:0032991]; proximal dendrite [GO:1990635]; vesicle [GO:0031982]			O
Q9BZF1	OSBL8_HUMAN	Oxysterol-binding protein-related protein 8 (ORP-8) (OSBP-related protein 8)	1	1	1	1.36414e+06	1973268	1667743	cortical endoplasmic reticulum [GO:0032541]; cytosol [GO:0005829]; endoplasmic reticulum [GO:0005783]; endoplasmic reticulum membrane [GO:0005789]; integral component of membrane [GO:0016021]; intracellular membrane-bounded organelle [GO:0043231]; membrane [GO:0016020]; nuclear membrane [GO:0031965]	TRANSMEM 871..888; /note="Helical"; /evidence="ECO:0000255"		O
P11801	KPSH1_HUMAN	Serine/threonine-protein kinase H1 (EC 2.7.11.1) (Protein serine kinase H1) (PSK-H1)	1	1	1	1.30227e+06	1.88147e+06	1.60164e+06	cytosol [GO:0005829]; endoplasmic reticulum membrane [GO:0005789]; Golgi apparatus [GO:0005794]; microtubule organizing center [GO:0005815]; nuclear speck [GO:0016607]; plasma membrane [GO:0005886]			O
P36578	RL4_HUMAN	60S ribosomal protein L4 (60S ribosomal protein L1) (Large ribosomal subunit protein uL4)	4	5	7	1.15714e+06	1.16376e+06	1.08829e+06	cytoplasm [GO:0005737]; cytosol [GO:0005829]; cytosolic large ribosomal subunit [GO:0022625]; cytosolic ribosome [GO:0022626]; extracellular exosome [GO:0070062]; focal adhesion [GO:0005925]; membrane [GO:0016020]; nucleolus [GO:0005730]; nucleus [GO:0005634]; ribonucleoprotein complex [GO:1990904]; rough endoplasmic reticulum [GO:0005791]
P83731	RL24_HUMAN	60S ribosomal protein L24 (60S ribosomal protein L30) (Large ribosomal subunit protein eL24)	5	6	6	779433	1.16196e+06	1.18024e+06	cytoplasm [GO:0005737]; cytosol [GO:0005829]; cytosolic large ribosomal subunit [GO:0022625]; cytosolic ribosome [GO:0022626]; endoplasmic reticulum [GO:0005783]; extracellular exosome [GO:0070062]; membrane [GO:0016020]; polysomal ribosome [GO:0042788]; synapse [GO:0045202]
Q5SWA1	PR15B_HUMAN	Protein phosphatase 1 regulatory subunit 15B	1	3	2	10211523	15306029	12621223	endoplasmic reticulum [GO:0005783]; protein phosphatase type 1 complex [GO:0000164]
Q9Y5Y5	PEX16_HUMAN	Peroxisomal membrane protein PEX16 (Peroxin-16) (Peroxisomal biogenesis factor 16)	1	1	1	429641	645953	541265	cytosol [GO:0005829]; endoplasmic reticulum [GO:0005783]; endoplasmic reticulum membrane [GO:0005789]; integral component of peroxisomal membrane [GO:0005779]; membrane [GO:0016020]; peroxisomal membrane [GO:0005778]; peroxisome [GO:0005777]	TRANSMEM 85..105; /note="Helical"; /evidence="ECO:0000255"; TRANSMEM 111..131; /note="Helical"; /evidence="ECO:0000255"	TOPO_DOM 1..84; /note="Cytoplasmic"; /evidence="ECO:0000255"; TOPO_DOM 106..110; /note="Peroxisomal"; /evidence="ECO:0000255"; TOPO_DOM 132..336; /note="Cytoplasmic"; /evidence="ECO:0000255"	O
O15173	PGRC2_HUMAN	Membrane-associated progesterone receptor component 2 (Progesterone membrane-binding protein) (Steroid receptor protein DG6)	2	2	1	1.17889e+06	1.45805e+06	1.36091e+06	endomembrane system [GO:0012505]; endoplasmic reticulum [GO:0005783]; integral component of membrane [GO:0016021]; membrane [GO:0016020]; nuclear envelope [GO:0005635]	TRANSMEM 42..66; /note="Helical"; /evidence="ECO:0000255"		O
Q8TAT6	NPL4_HUMAN	Nuclear protein localization protein 4 homolog (Protein NPL4)	2	1	1	412715	652757	473373	cytosol [GO:0005829]; endoplasmic reticulum [GO:0005783]; nuclear outer membrane-endoplasmic reticulum membrane network [GO:0042175]; nucleoplasm [GO:0005654]; nucleus [GO:0005634]; UFD1-NPL4 complex [GO:0036501]; VCP-NPL4-UFD1 AAA ATPase complex [GO:0034098]
O75396	SC22B_HUMAN	Vesicle-trafficking protein SEC22b (ER-Golgi SNARE of 24 kDa) (ERS-24) (ERS24) (SEC22 vesicle-trafficking protein homolog B) (SEC22 vesicle-trafficking protein-like 1)	3	2	3	4.25172e+06	3.8097e+06	4890229	endoplasmic reticulum-Golgi intermediate compartment [GO:0005793]; endoplasmic reticulum-Golgi intermediate compartment membrane [GO:0033116]; endoplasmic reticulum membrane [GO:0005789]; ER to Golgi transport vesicle membrane [GO:0012507]; Golgi membrane [GO:0000139]; integral component of membrane [GO:0016021]; melanosome [GO:0042470]; phagocytic vesicle membrane [GO:0030670]; SNARE complex [GO…	TRANSMEM 195..215; /note="Helical; Anchor for type IV membrane protein"; /evidence="ECO:0000255"	TOPO_DOM 2..194; /note="Cytoplasmic"; /evidence="ECO:0000255"	O
Q14696	MESD_HUMAN	LRP chaperone MESD (LDLR chaperone MESD) (Mesoderm development LRP chaperone MESD) (Mesoderm development candidate 2) (Mesoderm development protein) (Renal carcinoma antigen NY-REN-61)	1	1		346504	234720		endoplasmic reticulum [GO:0005783]; plasma membrane [GO:0005886]
P16333	NCK1_HUMAN	Cytoplasmic protein NCK1 (NCK adaptor protein 1) (Nck-1) (SH2/SH3 adaptor protein NCK-alpha)	2	1	1	679577	2055836	1427459	cell-cell junction [GO:0005911]; cytoplasm [GO:0005737]; cytosol [GO:0005829]; endoplasmic reticulum [GO:0005783]; nucleus [GO:0005634]; plasma membrane [GO:0005886]; protein phosphatase type 1 complex [GO:0000164]; ribosome [GO:0005840]; vesicle membrane [GO:0012506]
O95487	SC24B_HUMAN	Protein transport protein Sec24B (SEC24-related protein B)		1	1		91703.8	156058	COPII vesicle coat [GO:0030127]; cytosol [GO:0005829]; endoplasmic reticulum exit site [GO:0070971]; endoplasmic reticulum membrane [GO:0005789]; ER to Golgi transport vesicle membrane [GO:0012507]			O
P56589	PEX3_HUMAN	Peroxisomal biogenesis factor 3 (Peroxin-3) (Peroxisomal assembly protein PEX3)	1	1		216069	350903		endoplasmic reticulum [GO:0005783]; integral component of peroxisomal membrane [GO:0005779]; membrane [GO:0016020]; nucleoplasm [GO:0005654]; peroxisomal membrane [GO:0005778]; peroxisome [GO:0005777]; protein-containing complex [GO:0032991]; protein-lipid complex [GO:0032994]	TRANSMEM 16..36; /note="Helical"; /evidence="ECO:0000255"; TRANSMEM 117..140; /note="Helical"; /evidence="ECO:0000255"	TOPO_DOM 1..15; /note="Cytoplasmic"; /evidence="ECO:0000255"; TOPO_DOM 37..116; /note="Peroxisomal"; /evidence="ECO:0000255"; TOPO_DOM 141..373; /note="Cytoplasmic"; /evidence="ECO:0000255"
P13667	PDIA4_HUMAN	Protein disulfide-isomerase A4 (EC 5.3.4.1) (Endoplasmic reticulum resident protein 70) (ER protein 70) (ERp70) (Endoplasmic reticulum resident protein 72) (ER protein 72) (ERp-72) (ERp72)		1	1		613786	609694	cell surface [GO:0009986]; endoplasmic reticulum [GO:0005783]; endoplasmic reticulum lumen [GO:0005788]; extracellular space [GO:0005615]; melanosome [GO:0042470]
Q13586	STIM1_HUMAN	Stromal interaction molecule 1	9	8	9	6.52093e+06	6.23291e+06	1.19284e+07	cortical endoplasmic reticulum [GO:0032541]; endoplasmic reticulum [GO:0005783]; endoplasmic reticulum membrane [GO:0005789]; integral component of endoplasmic reticulum membrane [GO:0030176]; integral component of plasma membrane [GO:0005887]; microtubule [GO:0005874]; plasma membrane [GO:0005886]; plasma membrane raft [GO:0044853]; sarcoplasmic reticulum membrane [GO:0033017]	TRANSMEM 214..234; /note="Helical"; /evidence="ECO:0000255"	TOPO_DOM 23..213; /note="Extracellular"; /evidence="ECO:0000255"; TOPO_DOM 235..685; /note="Cytoplasmic"; /evidence="ECO:0000255"	O
Q92575	UBXN4_HUMAN	UBX domain-containing protein 4 (Erasin) (UBX domain-containing protein 2)	22	22	23	3.67947e+06	4529314	2.97669e+06	cytosol [GO:0005829]; endoplasmic reticulum [GO:0005783]; endoplasmic reticulum membrane [GO:0005789]; nuclear envelope [GO:0005635]		TOPO_DOM 1..413; /note="Cytoplasmic"; /evidence="ECO:0000255"; TOPO_DOM 435..508; /note="Cytoplasmic"; /evidence="ECO:0000255"	O
Q68D91	MBLC2_HUMAN	Acyl-coenzyme A thioesterase MBLAC2 (Acyl-CoA thioesterase MBLAC2) (EC 3.1.2.2) (Beta-lactamase MBLAC2) (EC 3.5.2.6) (Metallo-beta-lactamase domain-containing protein 2) (Palmitoyl-coenzyme A thioesterase MBLAC2)	1	2	1	256610	378896	343044	endoplasmic reticulum membrane [GO:0005789]; extracellular exosome [GO:0070062]; plasma membrane [GO:0005886]			O
Q6P1M0	S27A4_HUMAN	Long-chain fatty acid transport protein 4 (FATP-4) (Fatty acid transport protein 4) (Arachidonate--CoA ligase) (EC 6.2.1.15) (Long-chain-fatty-acid--CoA ligase) (Solute carrier family 27 member 4) (Very long-chain acyl-CoA synthetase 4) (ACSVL4) (EC 6.2.1	1	2	1	2.05448e+06	1.99105e+06	2.48915e+06	brush border membrane [GO:0031526]; endoplasmic reticulum [GO:0005783]; endoplasmic reticulum membrane [GO:0005789]; integral component of membrane [GO:0016021]; membrane [GO:0016020]; microvillus [GO:0005902]; plasma membrane [GO:0005886]	TRANSMEM 20..42; /note="Helical"; /evidence="ECO:0000255"; TRANSMEM 139..156; /note="Helical"; /evidence="ECO:0000255"		O
Q9P2J5	SYLC_HUMAN	Leucine--tRNA ligase, cytoplasmic (EC 6.1.1.4) (Leucyl-tRNA synthetase) (LeuRS)	6	5	3	1.43989e+06	1.85267e+06	1.81284e+06	aminoacyl-tRNA synthetase multienzyme complex [GO:0017101]; cytoplasm [GO:0005737]; cytosol [GO:0005829]; endomembrane system [GO:0012505]; endoplasmic reticulum [GO:0005783]; lysosome [GO:0005764]; nuclear body [GO:0016604]
Q07020	RL18_HUMAN	60S ribosomal protein L18 (Large ribosomal subunit protein eL18)	1	1	1	883313	830298	1.2189e+06	cytosol [GO:0005829]; cytosolic large ribosomal subunit [GO:0022625]; cytosolic ribosome [GO:0022626]; endoplasmic reticulum [GO:0005783]; focal adhesion [GO:0005925]; membrane [GO:0016020]; nucleolus [GO:0005730]; nucleus [GO:0005634]; polysomal ribosome [GO:0042788]; rough endoplasmic reticulum [GO:0005791]
O15027	SC16A_HUMAN	Protein transport protein Sec16A (SEC16 homolog A) (p250)		1	1		150212	150143	cytosol [GO:0005829]; endoplasmic reticulum [GO:0005783]; endoplasmic reticulum exit site [GO:0070971]; endoplasmic reticulum membrane [GO:0005789]; ER to Golgi transport vesicle membrane [GO:0012507]; Golgi apparatus [GO:0005794]; Golgi membrane [GO:0000139]; organelle membrane [GO:0031090]; perinuclear region of cytoplasm [GO:0048471]			O
Q9UHB9	SRP68_HUMAN	Signal recognition particle subunit SRP68 (SRP68) (Signal recognition particle 68 kDa protein)	4	2	4	1.65418e+06	4.19806e+06	1.76264e+06	cytosol [GO:0005829]; endoplasmic reticulum [GO:0005783]; focal adhesion [GO:0005925]; nucleolus [GO:0005730]; ribosome [GO:0005840]; signal recognition particle [GO:0048500]; signal recognition particle, endoplasmic reticulum targeting [GO:0005786]
[truncated: 1,597 more rows]

## Sheet: d. A∩B (21)
Master Protein Accessions	Entry Name	Protein Names	GOCC	Transmembrane	Topology	Labeled position (Ad + 414)	Labeled position (BT + 226)	GOCC ERM	GOCC OMM	GOCC MAM	Research paper	Review paper
[truncated: 37 more rows]

## Sheet: e.MAM proteins by other methods
A			B			C			D
Accession	Name		Accession	Name		Accession	Name		Accession	Name		A.	Cho et al. J. Biol. Chem. 2017, 292, 16382–16392.
Q12904	AIMP1		B4DGP8 (P27824)	CALX		P42167	LAP2B		Q99758	ABCA3		B.	Hung et al. eLife 2017, 6:e24463.
[truncated: 114 more rows]

## Sheet: f. MAM proteins from review
E			F			G			H			I			J
[truncated: 64 more rows]
