# Supplementary material for: OrthoID: profiling dynamic proteomes through time and space using mutually orthogonal chemical tools
Source: Nat Commun. 2024 Feb 29;15:1851. doi: 10.1038/s41467-024-46034-z (PMC10904832; doi:10.1038/s41467-024-46034-z)
Supplement: Supplementary file 6 — Supplementary Data 3 [file 41467_2024_46034_MOESM6_ESM.xlsx]

## Sheet: a. Column definition
Column	Column definition
Master Protein Accessions	Uniprot code
Entry Name	An abbreviation of the protein/gene name
Protein Names
GOCC	Gene ontology cellular component		ER annotation
			Mitochondria annotation
			Both ER & Mitochondria annotation
Transmembrane	Transmembrane domain sequence from Uniprot
Topology	Topological domain information from Uniprot
Labeled position	Position of the Ad or Bt label in the protein sequence
Uniprot matching	Whether the Uniprot sequence matches our data
Suggestion by our system
GOCC ERM	Gene ontology cellular component annotation as endoplasmic reticulum membrane
GOCC OMM	Gene ontology cellular component annotation as outer mitochondrial membrane
GOCC ERM&OMM	Gene ontology cellular component annotation as both ERM and OMM

## Sheet: b. SPOT-SupraID (TM+ERM+OMM)
Master Protein Accessions	Entry Name	Protein Names	GOCC	Transmembrane	Topology	Labeled position (Ad + 414)	Uniprot matching	Suggestion by our system	GOCC ERM	GOCC OMM	GOCC ERM&OMM
O14967	CLGN_HUMAN	Calmegin	endoplasmic reticulum [GO:0005783]; endoplasmic reticulum membrane [GO:0005789]; integral component of membrane [GO:0016021]	TRANSMEM 472..492; /note="Helical"; /evidence="ECO:0000255"	TOPO_DOM 20..471; /note="Lumenal"; /evidence="ECO:0000255"; TOPO_DOM 493..610; /note="Cytoplasmic"; /evidence="ECO:0000255"	61, 171	O		O
O75477	ERLN1_HUMAN	Erlin-1 (Endoplasmic reticulum lipid raft-associated protein 1) (Protein KE04) (Stomatin-prohibitin-flotillin-HflC/K domain-containing protein 1) (SPFH domain-containing protein 1)	endoplasmic reticulum [GO:0005783]; endoplasmic reticulum membrane [GO:0005789]; integral component of membrane [GO:0016021]; protein-containing complex [GO:0032991]	TRANSMEM 8..28; /note="Helical"; /evidence="ECO:0000255"	TOPO_DOM 1..7; /note="Cytoplasmic"; /evidence="ECO:0000305"; TOPO_DOM 29..348; /note="Lumenal"; /evidence="ECO:0000305"	98, 268, 280, 314	O		O
O94905	ERLN2_HUMAN	Erlin-2 (Endoplasmic reticulum lipid raft-associated protein 2) (Stomatin-prohibitin-flotillin-HflC/K domain-containing protein 2) (SPFH domain-containing protein 2)	cytosol [GO:0005829]; endoplasmic reticulum [GO:0005783]; endoplasmic reticulum membrane [GO:0005789]; integral component of membrane [GO:0016021]; membrane raft [GO:0045121]; plasma membrane [GO:0005886]; protein-containing complex [GO:0032991]	TRANSMEM 4..24; /note="Helical"; /evidence="ECO:0000255"	TOPO_DOM 1..3; /note="Cytoplasmic"; /evidence="ECO:0000255"; TOPO_DOM 25..339; /note="Lumenal"; /evidence="ECO:0000255"	34, 59, 101, 183, 229, 280	O		O
O95470	SGPL1_HUMAN	Sphingosine-1-phosphate lyase 1 (S1PL) (SP-lyase 1) (SPL 1) (hSPL) (EC 4.1.2.27) (Sphingosine-1-phosphate aldolase)	endoplasmic reticulum [GO:0005783]; endoplasmic reticulum membrane [GO:0005789]; integral component of endoplasmic reticulum membrane [GO:0030176]	TRANSMEM 41..61; /note="Helical; Signal-anchor for type III membrane protein"; /evidence="ECO:0000255"	TOPO_DOM 1..40; /note="Lumenal"; /evidence="ECO:0000255"; TOPO_DOM 62..568; /note="Cytoplasmic"; /evidence="ECO:0000255"	15, 22	O		O
P04843	RPN1_HUMAN	Dolichyl-diphosphooligosaccharide--protein glycosyltransferase subunit 1 (Dolichyl-diphosphooligosaccharide--protein glycosyltransferase 67 kDa subunit) (Ribophorin I) (RPN-I) (Ribophorin-1)	cytosol [GO:0005829]; endoplasmic reticulum [GO:0005783]; endoplasmic reticulum membrane [GO:0005789]; integral component of membrane [GO:0016021]; melanosome [GO:0042470]; membrane [GO:0016020]; oligosaccharyltransferase complex [GO:0008250]; rough endoplasmic reticulum [GO:0005791]	TRANSMEM 439..457; /note="Helical"; /evidence="ECO:0000255"	TOPO_DOM 24..438; /note="Lumenal"; /evidence="ECO:0000255"; TOPO_DOM 458..607; /note="Cytoplasmic"; /evidence="ECO:0000255"	142, 161, 166, 185, 200, 209, 339, 343, 387, 412	O		O
P04844	RPN2_HUMAN	Dolichyl-diphosphooligosaccharide--protein glycosyltransferase subunit 2 (Dolichyl-diphosphooligosaccharide--protein glycosyltransferase 63 kDa subunit) (RIBIIR) (Ribophorin II) (RPN-II) (Ribophorin-2)	autophagosome membrane [GO:0000421]; endoplasmic reticulum [GO:0005783]; endoplasmic reticulum membrane [GO:0005789]; integral component of membrane [GO:0016021]; membrane [GO:0016020]; nuclear body [GO:0016604]; oligosaccharyltransferase complex [GO:0008250]; rough endoplasmic reticulum [GO:0005791]	TRANSMEM 541..561; /note="Helical"; /evidence="ECO:0000255"; TRANSMEM 572..592; /note="Helical"; /evidence="ECO:0000255"; TRANSMEM 597..617; /note="Helical"; /evidence="ECO:0000255"	TOPO_DOM 23..540; /note="Lumenal"; /evidence="ECO:0000255"; TOPO_DOM 562..571; /note="Cytoplasmic"; /evidence="ECO:0000255"; TOPO_DOM 593..596; /note="Lumenal"; /evidence="ECO:0000255"; TOPO_DOM 618..631; /note="Cytoplasmic"; /evidence="ECO:0000255"	53, 74, 89, 198, 267, 345, 346, 358, 398, 459, 482	O		O
P10321	HLAC_HUMAN	HLA class I histocompatibility antigen, C alpha chain (HLA-C) (HLA-Cw) (Human leukocyte antigen C)	cell surface [GO:0009986]; early endosome membrane [GO:0031901]; endoplasmic reticulum [GO:0005783]; ER to Golgi transport vesicle membrane [GO:0012507]; extracellular exosome [GO:0070062]; Golgi apparatus [GO:0005794]; Golgi membrane [GO:0000139]; integral component of lumenal side of endoplasmic reticulum membrane [GO:0071556]; integral component of plasma membrane [GO:0005887]; membrane [GO:00…	TRANSMEM 309..333; /note="Helical"; /evidence="ECO:0000255"	TOPO_DOM 25..308; /note="Extracellular"; /evidence="ECO:0000255"; TOPO_DOM 334..366; /note="Cytoplasmic"; /evidence="ECO:0000255"	31, 51	O		O
P16615	AT2A2_HUMAN	Sarcoplasmic/endoplasmic reticulum calcium ATPase 2 (SERCA2) (SR Ca(2+)-ATPase 2) (EC 7.2.2.10) (Calcium pump 2) (Calcium-transporting ATPase sarcoplasmic reticulum type, slow twitch skeletal muscle isoform) (Endoplasmic reticulum class 1/2 Ca(2+) ATPase)	calcium ion-transporting ATPase complex [GO:0090534]; endoplasmic reticulum [GO:0005783]; endoplasmic reticulum membrane [GO:0005789]; integral component of membrane [GO:0016021]; integral component of plasma membrane [GO:0005887]; longitudinal sarcoplasmic reticulum [GO:0014801]; membrane [GO:0016020]; platelet dense tubular network membrane [GO:0031095]; ribbon synapse [GO:0097470]; sarcoplasmi…	TRANSMEM 49..69; /note="Helical; Name=1"; /evidence="ECO:0000250|UniProtKB:P04191"; TRANSMEM 90..110; /note="Helical; Name=2"; /evidence="ECO:0000250|UniProtKB:P04191"; TRANSMEM 254..273; /note="Helical; Name=3"; /evidence="ECO:0000250|UniProtKB:P04191"; TRANSMEM 296..313; /note="Helical; Name=4"; /evidence="ECO:0000250|UniProtKB:P04191"; TRANSMEM 757..776; /note="Helical; Name=5"; /evidence="ECO…	TOPO_DOM 1..48; /note="Cytoplasmic"; /evidence="ECO:0000305"; TOPO_DOM 70..89; /note="Lumenal"; /evidence="ECO:0000305"; TOPO_DOM 111..253; /note="Cytoplasmic"; /evidence="ECO:0000305"; TOPO_DOM 274..295; /note="Lumenal"; /evidence="ECO:0000305"; TOPO_DOM 314..756; /note="Cytoplasmic"; /evidence="ECO:0000305"; TOPO_DOM 777..786; /note="Lumenal"; /evidence="ECO:0000305"; TOPO_DOM 808..827; /note="…	867	O		O
P24390	ERD21_HUMAN	ER lumen protein-retaining receptor 1 (KDEL endoplasmic reticulum protein retention receptor 1) (KDEL receptor 1) (Putative MAPK-activating protein PM23)	cis-Golgi network [GO:0005801]; COPI-coated vesicle membrane [GO:0030663]; endoplasmic reticulum [GO:0005783]; endoplasmic reticulum-Golgi intermediate compartment [GO:0005793]; endoplasmic reticulum-Golgi intermediate compartment membrane [GO:0033116]; endoplasmic reticulum membrane [GO:0005789]; Golgi membrane [GO:0000139]; integral component of membrane [GO:0016021]; transport vesicle [GO:0030…	TRANSMEM 5..24; /note="Helical"; /evidence="ECO:0000250|UniProtKB:Q5ZKX9"; TRANSMEM 33..52; /note="Helical"; /evidence="ECO:0000250|UniProtKB:Q5ZKX9"; TRANSMEM 59..79; /note="Helical"; /evidence="ECO:0000250|UniProtKB:Q5ZKX9"; TRANSMEM 93..110; /note="Helical"; /evidence="ECO:0000250|UniProtKB:Q5ZKX9"; TRANSMEM 117..135; /note="Helical"; /evidence="ECO:0000250|UniProtKB:Q5ZKX9"; TRANSMEM 150..168…	TOPO_DOM 1..4; /note="Lumenal"; /evidence="ECO:0000305"; TOPO_DOM 25..32; /note="Cytoplasmic"; /evidence="ECO:0000305"; TOPO_DOM 53..58; /note="Lumenal"; /evidence="ECO:0000305"; TOPO_DOM 80..92; /note="Cytoplasmic"; /evidence="ECO:0000305"; TOPO_DOM 111..116; /note="Lumenal"; /evidence="ECO:0000305"; TOPO_DOM 136..149; /note="Cytoplasmic"; /evidence="ECO:0000305"; TOPO_DOM 169..178; /note="Lumen…	59	O		O
P27824	CALX_HUMAN	Calnexin (IP90) (Major histocompatibility complex class I antigen-binding protein p88) (p90)	axon [GO:0030424]; dendrite cytoplasm [GO:0032839]; dendritic spine [GO:0043197]; endoplasmic reticulum [GO:0005783]; endoplasmic reticulum lumen [GO:0005788]; endoplasmic reticulum membrane [GO:0005789]; endoplasmic reticulum quality control compartment [GO:0044322]; extracellular exosome [GO:0070062]; glutamatergic synapse [GO:0098978]; integral component of lumenal side of endoplasmic reticulu…	TRANSMEM 482..502; /note="Helical"; /evidence="ECO:0000255"	TOPO_DOM 21..481; /note="Lumenal"; /evidence="ECO:0000255"; TOPO_DOM 503..592; /note="Cytoplasmic"; /evidence="ECO:0000255"	60, 70, 100, 164, 185, 214, 229, 379, 393	O		O
P38435	VKGC_HUMAN	Vitamin K-dependent gamma-carboxylase (EC 4.1.1.90) (Gamma-glutamyl carboxylase) (Peptidyl-glutamate 4-carboxylase) (Vitamin K gamma glutamyl carboxylase)	endoplasmic reticulum membrane [GO:0005789]; integral component of membrane [GO:0016021]; membrane [GO:0016020]	TRANSMEM 61..81; /note="Helical"; /evidence="ECO:0000255"; TRANSMEM 114..134; /note="Helical"; /evidence="ECO:0000255"; TRANSMEM 137..157; /note="Helical"; /evidence="ECO:0000255"; TRANSMEM 293..313; /note="Helical"; /evidence="ECO:0000255"; TRANSMEM 362..382; /note="Helical"; /evidence="ECO:0000255"	TOPO_DOM 2..60; /note="Cytoplasmic"; /evidence="ECO:0000255"; TOPO_DOM 82..113; /note="Lumenal"; /evidence="ECO:0000255"; TOPO_DOM 135..136; /note="Cytoplasmic"; /evidence="ECO:0000255"; TOPO_DOM 158..292; /note="Lumenal"; /evidence="ECO:0000255"; TOPO_DOM 314..361; /note="Cytoplasmic"; /evidence="ECO:0000255"; TOPO_DOM 383..758; /note="Lumenal"; /evidence="ECO:0000255"	425	O		O
P39656	OST48_HUMAN	Dolichyl-diphosphooligosaccharide--protein glycosyltransferase 48 kDa subunit (DDOST 48 kDa subunit) (Oligosaccharyl transferase 48 kDa subunit)	azurophil granule membrane [GO:0035577]; endoplasmic reticulum [GO:0005783]; endoplasmic reticulum membrane [GO:0005789]; integral component of membrane [GO:0016021]; intracellular membrane-bounded organelle [GO:0043231]; membrane [GO:0016020]; oligosaccharyltransferase complex [GO:0008250]; plasma membrane [GO:0005886]	TRANSMEM 428..447; /note="Helical"; /evidence="ECO:0000255"	TOPO_DOM 43..427; /note="Lumenal"; /evidence="ECO:0000255"; TOPO_DOM 448..456; /note="Cytoplasmic"; /evidence="ECO:0000255"	162, 233, 283, 289, 385, 399, 403	O		O
P43308	SSRB_HUMAN	Translocon-associated protein subunit beta (TRAP-beta) (Signal sequence receptor subunit beta) (SSR-beta)	endoplasmic reticulum [GO:0005783]; endoplasmic reticulum membrane [GO:0005789]; integral component of membrane [GO:0016021]	TRANSMEM 150..169; /note="Helical"; /evidence="ECO:0000255"	TOPO_DOM 18..149; /note="Lumenal"; /evidence="ECO:0000255"; TOPO_DOM 170..183; /note="Cytoplasmic"; /evidence="ECO:0000255"	33	O		O
P46977	STT3A_HUMAN	Dolichyl-diphosphooligosaccharide--protein glycosyltransferase subunit STT3A (Oligosaccharyl transferase subunit STT3A) (STT3-A) (EC 2.4.99.18) (B5) (Integral membrane protein 1) (Transmembrane protein TMC)	endoplasmic reticulum membrane [GO:0005789]; integral component of membrane [GO:0016021]; membrane [GO:0016020]; oligosaccharyltransferase complex [GO:0008250]; oligosaccharyltransferase III complex [GO:0035000]	TRANSMEM 18..38; /note="Helical"; /evidence="ECO:0000255"; TRANSMEM 120..138; /note="Helical"; /evidence="ECO:0000250|UniProtKB:P39007"; TRANSMEM 141..158; /note="Helical"; /evidence="ECO:0000250|UniProtKB:P39007"; TRANSMEM 170..189; /note="Helical"; /evidence="ECO:0000250|UniProtKB:P39007"; TRANSMEM 192..206; /note="Helical"; /evidence="ECO:0000250|UniProtKB:P39007"; TRANSMEM 212..228; /note="He…	TOPO_DOM 1..17; /note="Cytoplasmic"; /evidence="ECO:0000305"; TOPO_DOM 39..119; /note="Lumenal"; /evidence="ECO:0000305"; TOPO_DOM 139..140; /note="Cytoplasmic"; /evidence="ECO:0000305"; TOPO_DOM 159..169; /note="Lumenal"; /evidence="ECO:0000305"; TOPO_DOM 190..191; /note="Cytoplasmic"; /evidence="ECO:0000305"; TOPO_DOM 207..211; /note="Lumenal"; /evidence="ECO:0000305"; TOPO_DOM 229..233; /note=…	54, 66, 331, 338, 567, 617, 618, 651	O		O
P48651	PTSS1_HUMAN	Phosphatidylserine synthase 1 (PSS-1) (PtdSer synthase 1) (EC 2.7.8.29) (Serine-exchange enzyme I)	endoplasmic reticulum membrane [GO:0005789]; integral component of membrane [GO:0016021]; membrane [GO:0016020]	TRANSMEM 36..56; /note="Helical"; /evidence="ECO:0000255"; TRANSMEM 73..93; /note="Helical"; /evidence="ECO:0000255"; TRANSMEM 103..123; /note="Helical"; /evidence="ECO:0000255"; TRANSMEM 187..207; /note="Helical"; /evidence="ECO:0000255"; TRANSMEM 217..237; /note="Helical"; /evidence="ECO:0000255"; TRANSMEM 287..307; /note="Helical"; /evidence="ECO:0000255"; TRANSMEM 320..342; /note="Helical"; /…	TOPO_DOM 2..35; /note="Cytoplasmic"; /evidence="ECO:0000255"; TOPO_DOM 57..72; /note="Lumenal"; /evidence="ECO:0000255"; TOPO_DOM 94..102; /note="Cytoplasmic"; /evidence="ECO:0000255"; TOPO_DOM 124..186; /note="Lumenal"; /evidence="ECO:0000255"; TOPO_DOM 208..216; /note="Cytoplasmic"; /evidence="ECO:0000255"; TOPO_DOM 238..286; /note="Lumenal"; /evidence="ECO:0000255"; TOPO_DOM 308..319; /note="C…	131	O		O
P49257	LMAN1_HUMAN	Protein ERGIC-53 (ER-Golgi intermediate compartment 53 kDa protein) (Gp58) (Intracellular mannose-specific lectin MR60) (Lectin mannose-binding 1)	collagen-containing extracellular matrix [GO:0062023]; COPII-coated ER to Golgi transport vesicle [GO:0030134]; endoplasmic reticulum [GO:0005783]; endoplasmic reticulum-Golgi intermediate compartment [GO:0005793]; endoplasmic reticulum-Golgi intermediate compartment membrane [GO:0033116]; endoplasmic reticulum membrane [GO:0005789]; ER to Golgi transport vesicle membrane [GO:0012507]; extracellu…	TRANSMEM 478..498; /note="Helical"; /evidence="ECO:0000255"	TOPO_DOM 31..477; /note="Lumenal"; /evidence="ECO:0000255"; TOPO_DOM 499..510; /note="Cytoplasmic"; /evidence="ECO:0000255"	289, 362, 430	O		O
P49755	TMEDA_HUMAN	Transmembrane emp24 domain-containing protein 10 (Protein TMED10) (21 kDa transmembrane-trafficking protein) (S31I125) (S31III125) (Tmp-21-I) (Transmembrane protein Tmp21) (p23) (p24 family protein delta-1) (p24delta1) (p24delta)	cis-Golgi network [GO:0005801]; COPI-coated vesicle [GO:0030137]; COPII-coated ER to Golgi transport vesicle [GO:0030134]; endoplasmic reticulum [GO:0005783]; endoplasmic reticulum-Golgi intermediate compartment [GO:0005793]; endoplasmic reticulum-Golgi intermediate compartment membrane [GO:0033116]; endoplasmic reticulum membrane [GO:0005789]; ER to Golgi transport vesicle membrane [GO:0012507];…	TRANSMEM 186..206; /note="Helical"; /evidence="ECO:0000255"	TOPO_DOM 32..185; /note="Lumenal"; /evidence="ECO:0000305"; TOPO_DOM 207..219; /note="Cytoplasmic"; /evidence="ECO:0000305"	85, 102, 135, 167	O		O
P50402	EMD_HUMAN	Emerin	cytoplasm [GO:0005737]; cytosol [GO:0005829]; endoplasmic reticulum [GO:0005783]; integral component of membrane [GO:0016021]; membrane [GO:0016020]; microtubule [GO:0005874]; nuclear envelope [GO:0005635]; nuclear inner membrane [GO:0005637]; nuclear membrane [GO:0031965]; nuclear outer membrane [GO:0005640]; nucleoplasm [GO:0005654]; spindle [GO:0005819]	TRANSMEM 223..243; /note="Helical"; /evidence="ECO:0000255"		105	N/A		O
P51571	SSRD_HUMAN	Translocon-associated protein subunit delta (TRAP-delta) (Signal sequence receptor subunit delta) (SSR-delta)	endomembrane system [GO:0012505]; endoplasmic reticulum [GO:0005783]; extracellular exosome [GO:0070062]; integral component of membrane [GO:0016021]; Sec61 translocon complex [GO:0005784]	TRANSMEM 145..165; /note="Helical"; /evidence="ECO:0000255"	TOPO_DOM 24..144; /note="Lumenal"; /evidence="ECO:0000255"; TOPO_DOM 166..173; /note="Cytoplasmic"; /evidence="ECO:0000255"	67, 86, 102, 112	O		O
P60468	SC61B_HUMAN	Protein transport protein Sec61 subunit beta	cytosol [GO:0005829]; endoplasmic reticulum [GO:0005783]; endoplasmic reticulum membrane [GO:0005789]; endoplasmic reticulum quality control compartment [GO:0044322]; endoplasmic reticulum Sec complex [GO:0031205]; integral component of membrane [GO:0016021]; membrane [GO:0016020]; Sec61 translocon complex [GO:0005784]	TRANSMEM 71..91; /note="Helical"; /evidence="ECO:0000255"	TOPO_DOM 2..70; /note="Cytoplasmic"; /evidence="ECO:0000255"	59	X (leakage)		O
Q07065	CKAP4_HUMAN	Cytoskeleton-associated protein 4 (63-kDa cytoskeleton-linking membrane protein) (Climp-63) (p63)	azurophil granule membrane [GO:0035577]; cytoplasmic ribonucleoprotein granule [GO:0036464]; cytoskeleton [GO:0005856]; cytosol [GO:0005829]; endoplasmic reticulum [GO:0005783]; endoplasmic reticulum lumen [GO:0005788]; endoplasmic reticulum membrane [GO:0005789]; extracellular exosome [GO:0070062]; integral component of membrane [GO:0016021]; lamellar body [GO:0042599]; lipid droplet [GO:0005811…	TRANSMEM 107..127; /note="Helical"; /evidence="ECO:0000255"	TOPO_DOM 1..106; /note="Cytoplasmic"; /evidence="ECO:0000255"; TOPO_DOM 128..602; /note="Extracellular"; /evidence="ECO:0000255"	322, 483, 563	O		O
Q12797	ASPH_HUMAN	Aspartyl/asparaginyl beta-hydroxylase (EC 1.14.11.16) (Aspartate beta-hydroxylase) (ASP beta-hydroxylase) (Peptide-aspartate beta-dioxygenase)	calcium channel complex [GO:0034704]; cortical endoplasmic reticulum [GO:0032541]; endoplasmic reticulum [GO:0005783]; endoplasmic reticulum membrane [GO:0005789]; integral component of endoplasmic reticulum membrane [GO:0030176]; integral component of membrane [GO:0016021]; junctional sarcoplasmic reticulum membrane [GO:0014701]; plasma membrane [GO:0005886]; sarcoplasmic reticulum lumen [GO:003…	TRANSMEM 54..74; /note="Helical; Signal-anchor for type II membrane protein"; /evidence="ECO:0000255"	TOPO_DOM 1..53; /note="Cytoplasmic"; /evidence="ECO:0000255"; TOPO_DOM 75..758; /note="Lumenal"; /evidence="ECO:0000255"	90, 371, 405, 464, 510, 583	O		O
Q12907	LMAN2_HUMAN	Vesicular integral-membrane protein VIP36 (Glycoprotein GP36b) (Lectin mannose-binding 2) (Vesicular integral-membrane protein 36) (VIP36)	cell surface [GO:0009986]; COPII-coated ER to Golgi transport vesicle [GO:0030134]; endoplasmic reticulum-Golgi intermediate compartment [GO:0005793]; endoplasmic reticulum-Golgi intermediate compartment membrane [GO:0033116]; endoplasmic reticulum membrane [GO:0005789]; extracellular exosome [GO:0070062]; extracellular space [GO:0005615]; Golgi apparatus [GO:0005794]; Golgi membrane [GO:0000139]…	TRANSMEM 323..345; /note="Helical"; /evidence="ECO:0000255"	TOPO_DOM 45..322; /note="Lumenal"; /evidence="ECO:0000255"; TOPO_DOM 346..356; /note="Cytoplasmic"; /evidence="ECO:0000255"	164, 251, 252	O		O
Q13724	MOGS_HUMAN	Mannosyl-oligosaccharide glucosidase (EC 3.2.1.106) (Processing A-glucosidase I)	endoplasmic reticulum [GO:0005783]; endoplasmic reticulum membrane [GO:0005789]; extracellular exosome [GO:0070062]; integral component of membrane [GO:0016021]; membrane [GO:0016020]	TRANSMEM 39..59; /note="Helical; Signal-anchor for type II membrane protein"; /evidence="ECO:0000255"	TOPO_DOM 1..38; /note="Cytoplasmic"; /evidence="ECO:0000255"; TOPO_DOM 60..837; /note="Lumenal"; /evidence="ECO:0000255"	257, 749, 799	O		O
Q14165	MLEC_HUMAN	Malectin	endoplasmic reticulum [GO:0005783]; endoplasmic reticulum membrane [GO:0005789]; integral component of membrane [GO:0016021]; membrane [GO:0016020]; oligosaccharyltransferase complex [GO:0008250]; plasma membrane [GO:0005886]; specific granule membrane [GO:0035579]	TRANSMEM 270..290; /note="Helical"; /evidence="ECO:0000255"	TOPO_DOM 29..269; /note="Lumenal"; /evidence="ECO:0000255"; TOPO_DOM 291..292; /note="Cytoplasmic"; /evidence="ECO:0000255"	104, 111, 121, 131, 239	O		O
Q14739	LBR_HUMAN	Delta(14)-sterol reductase LBR (Delta-14-SR) (EC 1.3.1.70) (3-beta-hydroxysterol Delta (14)-reductase) (C-14 sterol reductase) (C14SR) (Integral nuclear envelope inner membrane protein) (LMN2R) (Lamin-B receptor) (Sterol C14-reductase)	cytoplasm [GO:0005737]; endoplasmic reticulum membrane [GO:0005789]; integral component of membrane [GO:0016021]; integral component of nuclear inner membrane [GO:0005639]; membrane [GO:0016020]; nuclear envelope [GO:0005635]; nuclear inner membrane [GO:0005637]; nuclear membrane [GO:0031965]; nucleus [GO:0005634]	TRANSMEM 212..232; /note="Helical"; /evidence="ECO:0000255"; TRANSMEM 258..278; /note="Helical"; /evidence="ECO:0000255"; TRANSMEM 299..319; /note="Helical"; /evidence="ECO:0000255"; TRANSMEM 326..346; /note="Helical"; /evidence="ECO:0000255"; TRANSMEM 386..406; /note="Helical"; /evidence="ECO:0000255"; TRANSMEM 447..467; /note="Helical"; /evidence="ECO:0000255"; TRANSMEM 481..501; /note="Helical…	TOPO_DOM 1..211; /note="Nuclear"; /evidence="ECO:0000255"	251	O		O
Q15363	TMED2_HUMAN	Transmembrane emp24 domain-containing protein 2 (Membrane protein p24A) (p24) (p24 family protein beta-1) (p24beta1)	COPI-coated vesicle [GO:0030137]; COPI-coated vesicle membrane [GO:0030663]; COPII-coated ER to Golgi transport vesicle [GO:0030134]; endoplasmic reticulum [GO:0005783]; endoplasmic reticulum-Golgi intermediate compartment [GO:0005793]; endoplasmic reticulum-Golgi intermediate compartment membrane [GO:0033116]; endoplasmic reticulum membrane [GO:0005789]; ER to Golgi transport vesicle membrane [G…	TRANSMEM 169..189; /note="Helical"; /evidence="ECO:0000255"	TOPO_DOM 21..168; /note="Lumenal"; /evidence="ECO:0000255"; TOPO_DOM 190..201; /note="Cytoplasmic"; /evidence="ECO:0000255"	80, 150	O		O
Q15904	VAS1_HUMAN	V-type proton ATPase subunit S1 (V-ATPase subunit S1) (Protein XAP-3) (V-ATPase Ac45 subunit) (V-ATPase S1 accessory protein) (Vacuolar proton pump subunit S1)	endoplasmic reticulum-Golgi intermediate compartment membrane [GO:0033116]; endoplasmic reticulum membrane [GO:0005789]; endosome membrane [GO:0010008]; extracellular exosome [GO:0070062]; integral component of membrane [GO:0016021]; plasma membrane proton-transporting V-type ATPase complex [GO:0033181]; proton-transporting two-sector ATPase complex [GO:0016469]; proton-transporting V-type ATPase…	TRANSMEM 420..440; /note="Helical"; /evidence="ECO:0000255"	TOPO_DOM 42..419; /note="Lumenal"; /evidence="ECO:0000255"; TOPO_DOM 441..470; /note="Cytoplasmic"; /evidence="ECO:0000255"	77, 105, 183, 217, 332	O		O
Q16880	CGT_HUMAN	2-hydroxyacylsphingosine 1-beta-galactosyltransferase (EC 2.4.1.47) (Ceramide UDP-galactosyltransferase) (Cerebroside synthase) (UDP-galactose-ceramide galactosyltransferase)	endoplasmic reticulum [GO:0005783]; integral component of membrane [GO:0016021]; intracellular membrane-bounded organelle [GO:0043231]; plasma membrane [GO:0005886]	TRANSMEM 472..492; /note="Helical"; /evidence="ECO:0000255"		299, 422, 446	N/A	O	O
Q5H8A4	PIGG_HUMAN	GPI ethanolamine phosphate transferase 2 (EC 2.-.-.-) (GPI7 homolog) (hGPI7) (Phosphatidylinositol-glycan biosynthesis class G protein) (PIG-G)	endoplasmic reticulum [GO:0005783]; endoplasmic reticulum membrane [GO:0005789]; integral component of endoplasmic reticulum membrane [GO:0030176]; membrane [GO:0016020]	TRANSMEM 432..452; /note="Helical"; /evidence="ECO:0000255"; TRANSMEM 471..491; /note="Helical"; /evidence="ECO:0000255"; TRANSMEM 506..526; /note="Helical"; /evidence="ECO:0000255"; TRANSMEM 552..572; /note="Helical"; /evidence="ECO:0000255"; TRANSMEM 699..719; /note="Helical"; /evidence="ECO:0000255"; TRANSMEM 721..741; /note="Helical"; /evidence="ECO:0000255"; TRANSMEM 752..772; /note="Helical…	TOPO_DOM 1..431; /note="Lumenal"; /evidence="ECO:0000255"	392	O		O
Q5JPE7	NOMO2_HUMAN	Nodal modulator 2 (pM5 protein 2)	endoplasmic reticulum membrane [GO:0005789]; integral component of membrane [GO:0016021]; protein-containing complex [GO:0032991]	TRANSMEM 1156..1176; /note="Helical"; /evidence="ECO:0000255"	TOPO_DOM 32..1155; /note="Lumenal"; /evidence="ECO:0000255"; TOPO_DOM 1177..1267; /note="Cytoplasmic"; /evidence="ECO:0000255"	51, 267, 270, 282, 385, 429, 617, 649, 775, 849, 858, 873, 957, 1069, 1123, 1137	O		O
Q5JRA6	TGO1_HUMAN	Transport and Golgi organization protein 1 homolog (TANGO1) (C219-reactive peptide) (D320) (Melanoma inhibitory activity protein 3)	endoplasmic reticulum exit site [GO:0070971]; endoplasmic reticulum lumen [GO:0005788]; endoplasmic reticulum membrane [GO:0005789]; integral component of membrane [GO:0016021]; intracellular membrane-bounded organelle [GO:0043231]; membrane [GO:0016020]	TRANSMEM 1177..1197; /note="Helical"; /evidence="ECO:0000255"	TOPO_DOM 23..1144; /note="Lumenal"; /evidence="ECO:0000255"; TOPO_DOM 1166..1176; /note="Lumenal"; /evidence="ECO:0000255"; TOPO_DOM 1198..1907; /note="Cytoplasmic"; /evidence="ECO:0000255"	108, 942	O		O
Q6ZXV5	TMTC3_HUMAN	Protein O-mannosyl-transferase TMTC3 (EC 2.4.1.109) (Protein SMILE) (Transmembrane and TPR repeat-containing protein 3)	endoplasmic reticulum [GO:0005783]; integral component of membrane [GO:0016021]	TRANSMEM 9..29; /note="Helical"; /evidence="ECO:0000255"; TRANSMEM 94..114; /note="Helical"; /evidence="ECO:0000255"; TRANSMEM 136..158; /note="Helical"; /evidence="ECO:0000255"; TRANSMEM 167..187; /note="Helical"; /evidence="ECO:0000255"; TRANSMEM 194..214; /note="Helical"; /evidence="ECO:0000255"; TRANSMEM 232..252; /note="Helical"; /evidence="ECO:0000255"; TRANSMEM 318..338; /note="Helical"; /…		552, 713, 732	N/A	O	O
Q70UQ0	IKIP_HUMAN	Inhibitor of nuclear factor kappa-B kinase-interacting protein (I kappa-B kinase-interacting protein) (IKBKB-interacting protein) (IKK-interacting protein)	endoplasmic reticulum [GO:0005783]; endoplasmic reticulum membrane [GO:0005789]; integral component of membrane [GO:0016021]; membrane [GO:0016020]	TRANSMEM 46..62; /note="Helical"; /evidence="ECO:0000255"		76	N/A	O	O
Q7Z7H5	TMED4_HUMAN	Transmembrane emp24 domain-containing protein 4 (Endoplasmic reticulum stress-response protein 25) (ERS25) (GMP25iso) (Putative NF-kappa-B-activating protein 156) (p24 family protein alpha-3) (p24alpha3)	COPII-coated ER to Golgi transport vesicle [GO:0030134]; endoplasmic reticulum [GO:0005783]; endoplasmic reticulum-Golgi intermediate compartment [GO:0005793]; endoplasmic reticulum membrane [GO:0005789]; Golgi apparatus [GO:0005794]; integral component of membrane [GO:0016021]	TRANSMEM 195..212; /note="Helical"; /evidence="ECO:0000255"	TOPO_DOM 30..194; /note="Lumenal"; /evidence="ECO:0000255"; TOPO_DOM 213..227; /note="Cytoplasmic"; /evidence="ECO:0000255"	144	O		O
Q8N2K0	ABD12_HUMAN	Lysophosphatidylserine lipase ABHD12 (EC 3.1.-.-) (2-arachidonoylglycerol hydrolase ABHD12) (Abhydrolase domain-containing protein 12) (hABHD12) (Monoacylglycerol lipase ABHD12) (EC 3.1.1.23) (Oxidized phosphatidylserine lipase ABHD12) (EC 3.1.-.-)	AMPA glutamate receptor complex [GO:0032281]; dendrite cytoplasm [GO:0032839]; endoplasmic reticulum membrane [GO:0005789]; integral component of membrane [GO:0016021]; membrane [GO:0016020]; plasma membrane [GO:0005886]	TRANSMEM 75..95; /note="Helical"; /evidence="ECO:0000250|UniProtKB:Q99LR1"	TOPO_DOM 1..74; /note="Cytoplasmic"; /evidence="ECO:0000250|UniProtKB:Q99LR1"; TOPO_DOM 96..398; /note="Extracellular"; /evidence="ECO:0000250|UniProtKB:Q99LR1"	198, 345	O		O
Q8N766	EMC1_HUMAN	ER membrane protein complex subunit 1	EMC complex [GO:0072546]; endoplasmic reticulum membrane [GO:0005789]; integral component of endoplasmic reticulum membrane [GO:0030176]; integral component of membrane [GO:0016021]; protein-containing complex [GO:0032991]	TRANSMEM 963..983; /note="Helical"; /evidence="ECO:0000269|PubMed:32439656"	TOPO_DOM 23..962; /note="Lumenal"; /evidence="ECO:0000269|PubMed:32439656"; TOPO_DOM 984..993; /note="Cytoplasmic"; /evidence="ECO:0000269|PubMed:32439656"	36, 602, 636, 647, 898	O		O
Q8TBF5	PIGX_HUMAN	Phosphatidylinositol-glycan biosynthesis class X protein (PIG-X)	endoplasmic reticulum membrane [GO:0005789]; integral component of membrane [GO:0016021]	TRANSMEM 231..251; /note="Helical"; /evidence="ECO:0000255"	TOPO_DOM 22..230; /note="Lumenal"; /evidence="ECO:0000255"; TOPO_DOM 252..258; /note="Cytoplasmic"; /evidence="ECO:0000255"	94	O		O
Q8TCJ2	STT3B_HUMAN	Dolichyl-diphosphooligosaccharide--protein glycosyltransferase subunit STT3B (Oligosaccharyl transferase subunit STT3B) (STT3-B) (EC 2.4.99.18) (Source of immunodominant MHC-associated peptides homolog)	endoplasmic reticulum [GO:0005783]; integral component of membrane [GO:0016021]; membrane [GO:0016020]; oligosaccharyltransferase complex [GO:0008250]; oligosaccharyltransferase I complex [GO:0034998]; protein-containing complex [GO:0032991]	TRANSMEM 42..86; /note="Helical"; /evidence="ECO:0000250|UniProtKB:P39007"; TRANSMEM 174..192; /note="Helical"; /evidence="ECO:0000250|UniProtKB:P39007"; TRANSMEM 195..212; /note="Helical"; /evidence="ECO:0000250|UniProtKB:P39007"; TRANSMEM 224..243; /note="Helical"; /evidence="ECO:0000250|UniProtKB:P39007"; TRANSMEM 246..260; /note="Helical"; /evidence="ECO:0000250|UniProtKB:P39007"; TRANSMEM 26…	TOPO_DOM 2..41; /note="Cytoplasmic"; /evidence="ECO:0000305"; TOPO_DOM 87..173; /note="Lumenal"; /evidence="ECO:0000305"; TOPO_DOM 193..194; /note="Cytoplasmic"; /evidence="ECO:0000305"; TOPO_DOM 213..223; /note="Lumenal"; /evidence="ECO:0000305"; TOPO_DOM 244..245; /note="Cytoplasmic"; /evidence="ECO:0000305"; TOPO_DOM 261..265; /note="Lumenal"; /evidence="ECO:0000305"; TOPO_DOM 283..287; /note=…	385, 392	O		O
Q8TEM1	PO210_HUMAN	Nuclear pore membrane glycoprotein 210 (Nuclear pore protein gp210) (Nuclear envelope pore membrane protein POM 210) (POM210) (Nucleoporin Nup210) (Pore membrane protein of 210 kDa)	endoplasmic reticulum membrane [GO:0005789]; integral component of membrane [GO:0016021]; membrane [GO:0016020]; nuclear envelope [GO:0005635]; nuclear inner membrane [GO:0005637]; nuclear outer membrane [GO:0005640]; nuclear pore [GO:0005643]	TRANSMEM 1809..1829; /note="Helical"; /evidence="ECO:0000255"	TOPO_DOM 27..1808; /note="Perinuclear space"; /evidence="ECO:0000305"; TOPO_DOM 1830..1887; /note="Cytoplasmic"; /evidence="ECO:0000305"	129, 381, 472, 474, 624, 758, 792, 937, 974, 982, 1237, 1268, 1305, 1536, 1546	O		O
Q92643	GPI8_HUMAN	GPI-anchor transamidase (GPI transamidase) (EC 3.-.-.-) (GPI8 homolog) (hGPI8) (Phosphatidylinositol-glycan biosynthesis class K protein) (PIG-K)	endoplasmic reticulum membrane [GO:0005789]; GPI-anchor transamidase complex [GO:0042765]; membrane [GO:0016020]	TRANSMEM 368..388; /note="Helical"; /evidence="ECO:0000255"	TOPO_DOM 28..367; /note="Lumenal"; /evidence="ECO:0000255"; TOPO_DOM 389..395; /note="Cytoplasmic"; /evidence="ECO:0000255"	124, 345	O		O
Q93063	EXT2_HUMAN	Exostosin-2 (EC 2.4.1.224) (EC 2.4.1.225) (Glucuronosyl-N-acetylglucosaminyl-proteoglycan/N-acetylglucosaminyl-proteoglycan 4-alpha-N-acetylglucosaminyltransferase) (Multiple exostoses protein 2) (Putative tumor suppressor protein EXT2)	endoplasmic reticulum [GO:0005783]; endoplasmic reticulum membrane [GO:0005789]; extracellular exosome [GO:0070062]; Golgi apparatus [GO:0005794]; Golgi membrane [GO:0000139]; integral component of membrane [GO:0016021]; membrane [GO:0016020]; UDP-N-acetylglucosamine transferase complex [GO:0043541]	TRANSMEM 26..46; /note="Helical; Signal-anchor for type II membrane protein"; /evidence="ECO:0000255"	TOPO_DOM 1..25; /note="Cytoplasmic"; /evidence="ECO:0000255"; TOPO_DOM 47..718; /note="Lumenal"; /evidence="ECO:0000255"	566	O		O
Q969N2	PIGT_HUMAN	GPI transamidase component PIG-T (Phosphatidylinositol-glycan biosynthesis class T protein)	cytoplasmic vesicle [GO:0031410]; endoplasmic reticulum membrane [GO:0005789]; GPI-anchor transamidase complex [GO:0042765]; integral component of endoplasmic reticulum membrane [GO:0030176]; membrane [GO:0016020]	TRANSMEM 528..548; /note="Helical"; /evidence="ECO:0000255"	TOPO_DOM 22..527; /note="Lumenal"; /evidence="ECO:0000255"; TOPO_DOM 549..578; /note="Cytoplasmic"; /evidence="ECO:0000255"	361, 392	O		O
Q969V3	NCLN_HUMAN	Nicalin (Nicastrin-like protein)	endoplasmic reticulum membrane [GO:0005789]; integral component of membrane [GO:0016021]; membrane [GO:0016020]; protein-containing complex [GO:0032991]	TRANSMEM 523..543; /note="Helical"; /evidence="ECO:0000255"	TOPO_DOM 43..522; /note="Lumenal"; /evidence="ECO:0000255"; TOPO_DOM 544..563; /note="Cytoplasmic"; /evidence="ECO:0000255"	54, 61, 94, 268, 507	O		O
Q969X5	ERGI1_HUMAN	Endoplasmic reticulum-Golgi intermediate compartment protein 1 (ER-Golgi intermediate compartment 32 kDa protein) (ERGIC-32)	COPII-coated ER to Golgi transport vesicle [GO:0030134]; endoplasmic reticulum [GO:0005783]; endoplasmic reticulum-Golgi intermediate compartment [GO:0005793]; endoplasmic reticulum-Golgi intermediate compartment membrane [GO:0033116]; integral component of endoplasmic reticulum membrane [GO:0030176]; integral component of Golgi membrane [GO:0030173]; intracellular membrane-bounded organelle [GO:…	TRANSMEM 27..47; /note="Helical"; /evidence="ECO:0000255"; TRANSMEM 255..275; /note="Helical"; /evidence="ECO:0000255"	TOPO_DOM 1..26; /note="Cytoplasmic"; /evidence="ECO:0000255"; TOPO_DOM 48..254; /note="Lumenal"; /evidence="ECO:0000255"; TOPO_DOM 276..290; /note="Cytoplasmic"; /evidence="ECO:0000255"	205, 219	O		O
Q96G23	CERS2_HUMAN	Ceramide synthase 2 (CerS2) (LAG1 longevity assurance homolog 2) (SP260) (Sphingosine N-acyltransferase CERS2) (EC 2.3.1.24) (Tumor metastasis-suppressor gene 1 protein) (Very-long-chain ceramide synthase CERS2) (EC 2.3.1.297)	endoplasmic reticulum [GO:0005783]; endoplasmic reticulum membrane [GO:0005789]; integral component of membrane [GO:0016021]; membrane [GO:0016020]	TRANSMEM 41..61; /note="Helical"; /evidence="ECO:0000255"; TRANSMEM 140..160; /note="Helical"; /evidence="ECO:0000255"; TRANSMEM 181..201; /note="Helical"; /evidence="ECO:0000255"; TRANSMEM 209..229; /note="Helical"; /evidence="ECO:0000255"; TRANSMEM 264..284; /note="Helical"; /evidence="ECO:0000255"; TRANSMEM 304..324; /note="Helical"; /evidence="ECO:0000255"	TOPO_DOM 1..40; /note="Lumenal"; /evidence="ECO:0000305|PubMed:16263699, ECO:0000305|PubMed:19159218"; TOPO_DOM 325..380; /note="Cytoplasmic"; /evidence="ECO:0000305|PubMed:26887952"	6	O		O
Q96JJ7	TMX3_HUMAN	Protein disulfide-isomerase TMX3 (EC 5.3.4.1) (Thioredoxin domain-containing protein 10) (Thioredoxin-related transmembrane protein 3)	cell surface [GO:0009986]; endoplasmic reticulum [GO:0005783]; endoplasmic reticulum membrane [GO:0005789]; integral component of membrane [GO:0016021]; plasma membrane [GO:0005886]; platelet alpha granule membrane [GO:0031092]	TRANSMEM 376..396; /note="Helical"; /evidence="ECO:0000255"	TOPO_DOM 25..375; /note="Lumenal"; /evidence="ECO:0000255"; TOPO_DOM 397..454; /note="Cytoplasmic"; /evidence="ECO:0000255"	87, 111	O		O
Q96S52	PIGS_HUMAN	GPI transamidase component PIG-S (Phosphatidylinositol-glycan biosynthesis class S protein)	endoplasmic reticulum membrane [GO:0005789]; GPI-anchor transamidase complex [GO:0042765]; membrane [GO:0016020]	TRANSMEM 19..39; /note="Helical"; /evidence="ECO:0000255"; TRANSMEM 521..541; /note="Helical"; /evidence="ECO:0000255"	TOPO_DOM 2..18; /note="Cytoplasmic"; /evidence="ECO:0000255"; TOPO_DOM 40..520; /note="Lumenal"; /evidence="ECO:0000255"; TOPO_DOM 542..555; /note="Cytoplasmic"; /evidence="ECO:0000255"	48, 227, 466	O		O
Q96S66	CLCC1_HUMAN	Chloride channel CLIC-like protein 1 (Mid-1-related chloride channel protein 1)	chloride channel complex [GO:0034707]; endoplasmic reticulum [GO:0005783]; endoplasmic reticulum membrane [GO:0005789]; Golgi membrane [GO:0000139]; intracellular membrane-bounded organelle [GO:0043231]; membrane [GO:0016020]; mitochondria-associated endoplasmic reticulum membrane [GO:0044233]; nuclear membrane [GO:0031965]	TRANSMEM 185..205; /note="Helical"; /evidence="ECO:0000255"; TRANSMEM 217..237; /note="Helical"; /evidence="ECO:0000255"; TRANSMEM 330..350; /note="Helical"; /evidence="ECO:0000255"		89	N/A	O	O
Q99720	SGMR1_HUMAN	Sigma non-opioid intracellular receptor 1 (Aging-associated gene 8 protein) (SR31747-binding protein) (SR-BP) (Sigma 1-type opioid receptor) (SIG-1R) (Sigma1-receptor) (Sigma1R) (hSigmaR1)	cytoplasmic vesicle [GO:0031410]; cytosol [GO:0005829]; endoplasmic reticulum [GO:0005783]; endoplasmic reticulum membrane [GO:0005789]; growth cone [GO:0030426]; integral component of membrane [GO:0016021]; lipid droplet [GO:0005811]; membrane [GO:0016020]; nuclear envelope [GO:0005635]; nuclear inner membrane [GO:0005637]; nuclear outer membrane [GO:0005640]; postsynaptic density [GO:0014069]; …	TRANSMEM 10..30; /note="Helical"; /evidence="ECO:0000269|PubMed:27042935"	TOPO_DOM 1..9; /note="Lumenal"; /evidence="ECO:0000305|PubMed:27042935"; TOPO_DOM 31..223; /note="Cytoplasmic"; /evidence="ECO:0000305|PubMed:27042935"	49, 147, 217	X		O
Q9BU23	LMF2_HUMAN	Lipase maturation factor 2 (Transmembrane protein 112B) (Transmembrane protein 153)	endoplasmic reticulum membrane [GO:0005789]; integral component of membrane [GO:0016021]; membrane [GO:0016020]	TRANSMEM 10..30; /note="Helical"; /evidence="ECO:0000255"; TRANSMEM 78..98; /note="Helical"; /evidence="ECO:0000255"; TRANSMEM 102..122; /note="Helical"; /evidence="ECO:0000255"; TRANSMEM 123..143; /note="Helical"; /evidence="ECO:0000255"; TRANSMEM 165..185; /note="Helical"; /evidence="ECO:0000255"; TRANSMEM 227..247; /note="Helical"; /evidence="ECO:0000255"; TRANSMEM 259..279; /note="Helical"; /…		452	N/A	O	O
Q9BVK6	TMED9_HUMAN	Transmembrane emp24 domain-containing protein 9 (GMP25) (Glycoprotein 25L2) (p24 family protein alpha-2) (p24alpha2) (p25)	COPII-coated ER to Golgi transport vesicle [GO:0030134]; endoplasmic reticulum [GO:0005783]; endoplasmic reticulum-Golgi intermediate compartment [GO:0005793]; endoplasmic reticulum-Golgi intermediate compartment membrane [GO:0033116]; endoplasmic reticulum membrane [GO:0005789]; extracellular exosome [GO:0070062]; Golgi apparatus [GO:0005794]; Golgi membrane [GO:0000139]; integral component of m…	TRANSMEM 203..222; /note="Helical"; /evidence="ECO:0000255"	TOPO_DOM 38..202; /note="Lumenal"; /evidence="ECO:0000255"; TOPO_DOM 223..235; /note="Cytoplasmic"; /evidence="ECO:0000255"	69, 76, 152	O		O
Q9BW60	ELOV1_HUMAN	Elongation of very long chain fatty acids protein 1 (EC 2.3.1.199) (3-keto acyl-CoA synthase ELOVL1) (ELOVL fatty acid elongase 1) (ELOVL FA elongase 1) (Very long chain 3-ketoacyl-CoA synthase 1) (Very long chain 3-oxoacyl-CoA synthase 1)	endoplasmic reticulum [GO:0005783]; endoplasmic reticulum membrane [GO:0005789]; integral component of endoplasmic reticulum membrane [GO:0030176]; membrane [GO:0016020]	TRANSMEM 23..43; /note="Helical"; /evidence="ECO:0000255|HAMAP-Rule:MF_03201"; TRANSMEM 61..81; /note="Helical"; /evidence="ECO:0000255|HAMAP-Rule:MF_03201"; TRANSMEM 110..130; /note="Helical"; /evidence="ECO:0000255|HAMAP-Rule:MF_03201"; TRANSMEM 137..154; /note="Helical"; /evidence="ECO:0000255|HAMAP-Rule:MF_03201"; TRANSMEM 176..196; /note="Helical"; /evidence="ECO:0000255|HAMAP-Rule:MF_03201"…		8	N/A	O	O
Q9H0V9	LMA2L_HUMAN	VIP36-like protein (Lectin mannose-binding 2-like) (LMAN2-like protein)	COPII-coated ER to Golgi transport vesicle [GO:0030134]; endoplasmic reticulum-Golgi intermediate compartment [GO:0005793]; endoplasmic reticulum membrane [GO:0005789]; Golgi apparatus [GO:0005794]; Golgi membrane [GO:0000139]; integral component of membrane [GO:0016021]	TRANSMEM 314..336; /note="Helical"; /evidence="ECO:0000255"	TOPO_DOM 45..313; /note="Lumenal"; /evidence="ECO:0000255"; TOPO_DOM 337..348; /note="Cytoplasmic"; /evidence="ECO:0000255"	161	O		O
Q9H3N1	TMX1_HUMAN	Thioredoxin-related transmembrane protein 1 (Thioredoxin domain-containing protein 1) (Transmembrane Trx-related protein)	endoplasmic reticulum membrane [GO:0005789]; integral component of membrane [GO:0016021]	TRANSMEM 181..203; /note="Helical"; /evidence="ECO:0000255"	TOPO_DOM 27..180; /note="Extracellular"; /evidence="ECO:0000255"; TOPO_DOM 204..280; /note="Cytoplasmic"; /evidence="ECO:0000255"	104	O		O
Q9H5K3	SG196_HUMAN	Protein O-mannose kinase (POMK) (EC 2.7.1.183) (Protein kinase-like protein SgK196) (Sugen kinase 196)	endoplasmic reticulum membrane [GO:0005789]; integral component of membrane [GO:0016021]	TRANSMEM 21..43; /note="Helical; Signal-anchor for type II membrane protein"; /evidence="ECO:0000255"	TOPO_DOM 1..20; /note="Cytoplasmic"; /evidence="ECO:0000255"; TOPO_DOM 44..350; /note="Lumenal"; /evidence="ECO:0000255"	169	O		O
Q9NPA0	EMC7_HUMAN	ER membrane protein complex subunit 7	EMC complex [GO:0072546]; integral component of endoplasmic reticulum membrane [GO:0030176]; integral component of membrane [GO:0016021]	TRANSMEM 160..180; /note="Helical"; /evidence="ECO:0000255"	TOPO_DOM 24..159; /note="Lumenal"; /evidence="ECO:0000269|PubMed:32439656"; TOPO_DOM 181..242; /note="Cytoplasmic"; /evidence="ECO:0000269|PubMed:32439656"	103, 122	O		O
Q9NWW5	CLN6_HUMAN	Ceroid-lipofuscinosis neuronal protein 6 (Protein CLN6)	early endosome [GO:0005769]; endoplasmic reticulum [GO:0005783]; endoplasmic reticulum lumen [GO:0005788]; endoplasmic reticulum membrane [GO:0005789]; integral component of membrane [GO:0016021]; intracellular membrane-bounded organelle [GO:0043231]; membrane [GO:0016020]; membrane raft [GO:0045121]; nucleolus [GO:0005730]	TRANSMEM 56..76; /note="Helical"; /evidence="ECO:0000255"; TRANSMEM 81..101; /note="Helical"; /evidence="ECO:0000255"; TRANSMEM 111..131; /note="Helical"; /evidence="ECO:0000255"; TRANSMEM 179..199; /note="Helical"; /evidence="ECO:0000255"; TRANSMEM 204..224; /note="Helical"; /evidence="ECO:0000255"; TRANSMEM 225..245; /note="Helical"; /evidence="ECO:0000255"; TRANSMEM 260..280; /note="Helical"; …		142, 303	N/A	O	O
Q9NYP7	ELOV5_HUMAN	Elongation of very long chain fatty acids protein 5 (EC 2.3.1.199) (3-keto acyl-CoA synthase ELOVL5) (ELOVL fatty acid elongase 5) (ELOVL FA elongase 5) (Fatty acid elongase 1) (hELO1) (Very long chain 3-ketoacyl-CoA synthase 5) (Very long chain 3-oxoacyl	dendrite [GO:0030425]; dendritic tree [GO:0097447]; endoplasmic reticulum [GO:0005783]; endoplasmic reticulum membrane [GO:0005789]; integral component of endoplasmic reticulum membrane [GO:0030176]; membrane [GO:0016020]; neuronal cell body [GO:0043025]	TRANSMEM 26..46; /note="Helical"; /evidence="ECO:0000255|HAMAP-Rule:MF_03205"; TRANSMEM 64..84; /note="Helical"; /evidence="ECO:0000255|HAMAP-Rule:MF_03205"; TRANSMEM 112..132; /note="Helical"; /evidence="ECO:0000255|HAMAP-Rule:MF_03205"; TRANSMEM 139..158; /note="Helical"; /evidence="ECO:0000255|HAMAP-Rule:MF_03205"; TRANSMEM 168..187; /note="Helical"; /evidence="ECO:0000255|HAMAP-Rule:MF_03205"…		11	N/A	O	O
Q9NZ01	TECR_HUMAN	Very-long-chain enoyl-CoA reductase (EC 1.3.1.93) (Synaptic glycoprotein SC2) (Trans-2,3-enoyl-CoA reductase) (TER)	endoplasmic reticulum [GO:0005783]; endoplasmic reticulum membrane [GO:0005789]; integral component of endoplasmic reticulum membrane [GO:0030176]; nucleus [GO:0005634]	TRANSMEM 87..107; /note="Helical"; /evidence="ECO:0000255"; TRANSMEM 194..214; /note="Helical"; /evidence="ECO:0000255"; TRANSMEM 255..275; /note="Helical"; /evidence="ECO:0000255"		117	N/A	O	O
Q9NZ08	ERAP1_HUMAN	Endoplasmic reticulum aminopeptidase 1 (EC 3.4.11.-) (ARTS-1) (Adipocyte-derived leucine aminopeptidase) (A-LAP) (Aminopeptidase PILS) (Puromycin-insensitive leucyl-specific aminopeptidase) (PILS-AP) (Type 1 tumor necrosis factor receptor shedding aminope	cytoplasm [GO:0005737]; cytosol [GO:0005829]; endoplasmic reticulum [GO:0005783]; endoplasmic reticulum lumen [GO:0005788]; endoplasmic reticulum membrane [GO:0005789]; extracellular exosome [GO:0070062]; extracellular region [GO:0005576]; extracellular space [GO:0005615]; integral component of membrane [GO:0016021]; membrane [GO:0016020]; plasma membrane [GO:0005886]	TRANSMEM 2..21; /note="Helical; Signal-anchor for type II membrane protein"; /evidence="ECO:0000255"	TOPO_DOM 1; /note="Cytoplasmic"; /evidence="ECO:0000255"; TOPO_DOM 22..941; /note="Lumenal"; /evidence="ECO:0000255"	561	O		O
Q9P035	HACD3_HUMAN	Very-long-chain (3R)-3-hydroxyacyl-CoA dehydratase 3 (EC 4.2.1.134) (3-hydroxyacyl-CoA dehydratase 3) (HACD3) (Butyrate-induced protein 1) (B-ind1) (hB-ind1) (Protein-tyrosine phosphatase-like A domain-containing protein 1)	endoplasmic reticulum [GO:0005783]; focal adhesion [GO:0005925]; integral component of endoplasmic reticulum membrane [GO:0030176]; nuclear membrane [GO:0031965]	TRANSMEM 150..170; /note="Helical"; /evidence="ECO:0000255"; TRANSMEM 186..207; /note="Helical"; /evidence="ECO:0000255"; TRANSMEM 218..235; /note="Helical"; /evidence="ECO:0000255"; TRANSMEM 242..256; /note="Helical"; /evidence="ECO:0000255"; TRANSMEM 280..298; /note="Helical"; /evidence="ECO:0000255"; TRANSMEM 323..343; /note="Helical"; /evidence="ECO:0000255"	TOPO_DOM 1..149; /note="Cytoplasmic"; /evidence="ECO:0000255"; TOPO_DOM 171..185; /note="Lumenal"; /evidence="ECO:0000255"; TOPO_DOM 208..217; /note="Cytoplasmic"; /evidence="ECO:0000255"; TOPO_DOM 236..241; /note="Lumenal"; /evidence="ECO:0000255"; TOPO_DOM 257..279; /note="Cytoplasmic"; /evidence="ECO:0000255"; TOPO_DOM 299..322; /note="Lumenal"; /evidence="ECO:0000255"; TOPO_DOM 344..362; /not…	316	O		O
Q9UBV2	SE1L1_HUMAN	Protein sel-1 homolog 1 (Suppressor of lin-12-like protein 1) (Sel-1L)	Derlin-1 retrotranslocation complex [GO:0036513]; endoplasmic reticulum [GO:0005783]; endoplasmic reticulum membrane [GO:0005789]; Hrd1p ubiquitin ligase complex [GO:0000836]; Hrd1p ubiquitin ligase ERAD-L complex [GO:0000839]; integral component of membrane [GO:0016021]	TRANSMEM 739..759; /note="Helical"; /evidence="ECO:0000255"	TOPO_DOM 22..738; /note="Lumenal"; /evidence="ECO:0000255"; TOPO_DOM 760..794; /note="Cytoplasmic"; /evidence="ECO:0000255"	159, 234, 400, 563, 636	O		O
Q9UGP8	SEC63_HUMAN	Translocation protein SEC63 homolog	endoplasmic reticulum [GO:0005783]; integral component of membrane [GO:0016021]; membrane [GO:0016020]; Sec62/Sec63 complex [GO:0031207]	TRANSMEM 15..35; /note="Helical"; /evidence="ECO:0000255"; TRANSMEM 70..90; /note="Helical"; /evidence="ECO:0000255"; TRANSMEM 189..209; /note="Helical"; /evidence="ECO:0000255"	TOPO_DOM 1..14; /note="Lumenal"; /evidence="ECO:0000255"; TOPO_DOM 36..69; /note="Cytoplasmic"; /evidence="ECO:0000255"; TOPO_DOM 91..188; /note="Lumenal"; /evidence="ECO:0000255"; TOPO_DOM 210..760; /note="Cytoplasmic"; /evidence="ECO:0000255"	131, 149	O		O
Q9UHQ4	BAP29_HUMAN	B-cell receptor-associated protein 29 (BCR-associated protein 29) (Bap29)	endoplasmic reticulum membrane [GO:0005789]; integral component of membrane [GO:0016021]; membrane [GO:0016020]	TRANSMEM 7..27; /note="Helical"; /evidence="ECO:0000255"; TRANSMEM 44..64; /note="Helical"; /evidence="ECO:0000255"; TRANSMEM 104..124; /note="Helical"; /evidence="ECO:0000255"	TOPO_DOM 1..6; /note="Lumenal"; /evidence="ECO:0000255"; TOPO_DOM 28..43; /note="Cytoplasmic"; /evidence="ECO:0000255"; TOPO_DOM 65..103; /note="Lumenal"; /evidence="ECO:0000255"; TOPO_DOM 125..241; /note="Cytoplasmic"; /evidence="ECO:0000255"	73	O		O
Q9UM00	TMCO1_HUMAN	Calcium load-activated calcium channel (CLAC channel) (Transmembrane and coiled-coil domain-containing protein 1) (Transmembrane and coiled-coil domains protein 4) (Xenogeneic cross-immune protein PCIA3)	cytoplasm [GO:0005737]; endoplasmic reticulum [GO:0005783]; Golgi membrane [GO:0000139]; integral component of endoplasmic reticulum membrane [GO:0030176]	TRANSMEM 61..81; /note="Helical"; /evidence="ECO:0000255"; TRANSMEM 142..162; /note="Helical"; /evidence="ECO:0000255"	TOPO_DOM 1..60; /note="Cytoplasmic"; /evidence="ECO:0000305|PubMed:27212239"; TOPO_DOM 82..141; /note="Lumenal"; /evidence="ECO:0000305|PubMed:27212239"; TOPO_DOM 163..188; /note="Cytoplasmic"; /evidence="ECO:0000305|PubMed:27212239"; TOPO_DOM 206..239; /note="Cytoplasmic"; /evidence="ECO:0000305|PubMed:27212239"	124	O		O
Q9Y282	ERGI3_HUMAN	Endoplasmic reticulum-Golgi intermediate compartment protein 3 (Serologically defined breast cancer antigen NY-BR-84)	COPII-coated ER to Golgi transport vesicle [GO:0030134]; endoplasmic reticulum [GO:0005783]; endoplasmic reticulum-Golgi intermediate compartment membrane [GO:0033116]; integral component of endoplasmic reticulum membrane [GO:0030176]; integral component of Golgi membrane [GO:0030173]; membrane [GO:0016020]	TRANSMEM 26..46; /note="Helical"; /evidence="ECO:0000255"; TRANSMEM 342..362; /note="Helical"; /evidence="ECO:0000255"	TOPO_DOM 1..25; /note="Cytoplasmic"; /evidence="ECO:0000255"; TOPO_DOM 47..341; /note="Lumenal"; /evidence="ECO:0000255"; TOPO_DOM 363..383; /note="Cytoplasmic"; /evidence="ECO:0000255"	202	O		O
Q9Y3A6	TMED5_HUMAN	Transmembrane emp24 domain-containing protein 5 (p24 family protein gamma-2) (p24gamma2) (p28)	cis-Golgi network [GO:0005801]; COPII-coated ER to Golgi transport vesicle [GO:0030134]; endoplasmic reticulum [GO:0005783]; endoplasmic reticulum exit site [GO:0070971]; endoplasmic reticulum-Golgi intermediate compartment [GO:0005793]; endoplasmic reticulum-Golgi intermediate compartment membrane [GO:0033116]; endoplasmic reticulum membrane [GO:0005789]; Golgi apparatus [GO:0005794]; integral c…	TRANSMEM 197..217; /note="Helical"; /evidence="ECO:0000255"	TOPO_DOM 28..196; /note="Lumenal"; /evidence="ECO:0000255"; TOPO_DOM 218..229; /note="Cytoplasmic"; /evidence="ECO:0000255"	49, 142	O		O
Q9Y3B3	TMED7_HUMAN	Transmembrane emp24 domain-containing protein 7 (p24 family protein gamma-3) (p24gamma3) (p27)	COPII-coated ER to Golgi transport vesicle [GO:0030134]; COPII vesicle coat [GO:0030127]; COPI vesicle coat [GO:0030126]; endoplasmic reticulum [GO:0005783]; endoplasmic reticulum-Golgi intermediate compartment [GO:0005793]; endoplasmic reticulum-Golgi intermediate compartment membrane [GO:0033116]; endoplasmic reticulum membrane [GO:0005789]; Golgi apparatus [GO:0005794]; Golgi membrane [GO:0000…	TRANSMEM 188..208; /note="Helical"; /evidence="ECO:0000255"	TOPO_DOM 35..187; /note="Lumenal"; /evidence="ECO:0000255"; TOPO_DOM 209..224; /note="Cytoplasmic"; /evidence="ECO:0000255"	93, 123, 164	O		O
Q9Y5M8	SRPRB_HUMAN	Signal recognition particle receptor subunit beta (SR-beta) (Protein APMCF1)	cytoplasm [GO:0005737]; cytoplasmic microtubule [GO:0005881]; endoplasmic reticulum membrane [GO:0005789]; integral component of membrane [GO:0016021]; membrane [GO:0016020]; signal recognition particle receptor complex [GO:0005785]	TRANSMEM 37..57; /note="Helical"; /evidence="ECO:0000255"		22	N/A	O	O
Q9Y6A1	POMT1_HUMAN	Protein O-mannosyl-transferase 1 (EC 2.4.1.109) (Dolichyl-phosphate-mannose--protein mannosyltransferase 1)	acrosomal vesicle [GO:0001669]; endoplasmic reticulum [GO:0005783]; endoplasmic reticulum membrane [GO:0005789]; integral component of membrane [GO:0016021]; sarcoplasmic reticulum [GO:0016529]	TRANSMEM 8..28; /note="Helical"; /evidence="ECO:0000255"; TRANSMEM 40..60; /note="Helical"; /evidence="ECO:0000255"; TRANSMEM 68..88; /note="Helical"; /evidence="ECO:0000255"; TRANSMEM 99..119; /note="Helical"; /evidence="ECO:0000255"; TRANSMEM 122..142; /note="Helical"; /evidence="ECO:0000255"; TRANSMEM 154..174; /note="Helical"; /evidence="ECO:0000255"; TRANSMEM 183..203; /note="Helical"; /evid…		502	N/A	O	O
O43292	GPAA1_HUMAN	Glycosylphosphatidylinositol anchor attachment 1 protein (GPI anchor attachment protein 1) (GAA1 protein homolog) (hGAA1)	centrosome [GO:0005813]; cytosol [GO:0005829]; endoplasmic reticulum [GO:0005783]; endoplasmic reticulum membrane [GO:0005789]; GPI-anchor transamidase complex [GO:0042765]; membrane [GO:0016020]; mitochondrion [GO:0005739]	TRANSMEM 25..45; /note="Helical"; /evidence="ECO:0000255"; TRANSMEM 369..389; /note="Helical"; /evidence="ECO:0000255"; TRANSMEM 428..448; /note="Helical"; /evidence="ECO:0000255"; TRANSMEM 459..479; /note="Helical"; /evidence="ECO:0000255"; TRANSMEM 496..516; /note="Helical"; /evidence="ECO:0000255"; TRANSMEM 544..564; /note="Helical"; /evidence="ECO:0000255"; TRANSMEM 600..620; /note="Helical";…	TOPO_DOM 2..24; /note="Cytoplasmic"; /evidence="ECO:0000255"; TOPO_DOM 46..368; /note="Lumenal"; /evidence="ECO:0000255"; TOPO_DOM 390..427; /note="Cytoplasmic"; /evidence="ECO:0000255"; TOPO_DOM 449..458; /note="Lumenal"; /evidence="ECO:0000255"; TOPO_DOM 480..495; /note="Cytoplasmic"; /evidence="ECO:0000255"; TOPO_DOM 517..543; /note="Lumenal"; /evidence="ECO:0000255"; TOPO_DOM 565..599; /note=…	122	O		O
O95674	CDS2_HUMAN	Phosphatidate cytidylyltransferase 2 (EC 2.7.7.41) (CDP-DAG synthase 2) (CDP-DG synthase 2) (CDP-diacylglycerol synthase 2) (CDS 2) (CDP-diglyceride pyrophosphorylase 2) (CDP-diglyceride synthase 2) (CTP:phosphatidate cytidylyltransferase 2)	endoplasmic reticulum [GO:0005783]; endoplasmic reticulum membrane [GO:0005789]; integral component of membrane [GO:0016021]; membrane [GO:0016020]; mitochondrial inner membrane [GO:0005743]	TRANSMEM 79..99; /note="Helical"; /evidence="ECO:0000255"; TRANSMEM 132..152; /note="Helical"; /evidence="ECO:0000255"; TRANSMEM 166..186; /note="Helical"; /evidence="ECO:0000255"; TRANSMEM 213..233; /note="Helical"; /evidence="ECO:0000255"; TRANSMEM 262..282; /note="Helical"; /evidence="ECO:0000255"; TRANSMEM 340..360; /note="Helical"; /evidence="ECO:0000255"		315	N/A	O	O
P35613	BASI_HUMAN	Basigin (5F7) (Collagenase stimulatory factor) (Extracellular matrix metalloproteinase inducer) (EMMPRIN) (Hepatoma-associated antigen) (HAb18G) (Leukocyte activation antigen M6) (OK blood group antigen) (Tumor cell-derived collagenase stimulatory factor)	acrosomal membrane [GO:0002080]; axon [GO:0030424]; basolateral plasma membrane [GO:0016323]; endoplasmic reticulum membrane [GO:0005789]; endosome [GO:0005768]; extracellular exosome [GO:0070062]; focal adhesion [GO:0005925]; Golgi membrane [GO:0000139]; integral component of plasma membrane [GO:0005887]; intracellular membrane-bounded organelle [GO:0043231]; melanosome [GO:0042470]; membrane [G…	TRANSMEM 324..344; /note="Helical"; /evidence="ECO:0000255"	TOPO_DOM 138..323; /note="Extracellular"; /evidence="ECO:0000250|UniProtKB:P26453"; TOPO_DOM 345..385; /note="Cytoplasmic"; /evidence="ECO:0000250|UniProtKB:P26453"	256	O		O
P51572	BAP31_HUMAN	B-cell receptor-associated protein 31 (BCR-associated protein 31) (Bap31) (6C6-AG tumor-associated antigen) (Protein CDM) (p28)	clathrin-coated vesicle [GO:0030136]; cytosol [GO:0005829]; endoplasmic reticulum [GO:0005783]; endoplasmic reticulum-Golgi intermediate compartment membrane [GO:0033116]; endoplasmic reticulum membrane [GO:0005789]; Golgi cisterna membrane [GO:0032580]; Golgi membrane [GO:0000139]; integral component of lumenal side of endoplasmic reticulum membrane [GO:0071556]; integral component of plasma mem…	TRANSMEM 7..27; /note="Helical"; /evidence="ECO:0000255"; TRANSMEM 44..64; /note="Helical"; /evidence="ECO:0000255"; TRANSMEM 103..123; /note="Helical"; /evidence="ECO:0000255"	TOPO_DOM 2..6; /note="Lumenal"; /evidence="ECO:0000255"; TOPO_DOM 28..43; /note="Cytoplasmic"; /evidence="ECO:0000255"; TOPO_DOM 65..102; /note="Lumenal"; /evidence="ECO:0000255"; TOPO_DOM 124..246; /note="Cytoplasmic"; /evidence="ECO:0000255"	73	O		O
Q8N5K1	CISD2_HUMAN	CDGSH iron-sulfur domain-containing protein 2 (Endoplasmic reticulum intermembrane small protein) (MitoNEET-related 1 protein) (Miner1) (Nutrient-deprivation autophagy factor-1) (NAF-1)	endoplasmic reticulum [GO:0005783]; endoplasmic reticulum membrane [GO:0005789]; integral component of membrane [GO:0016021]; membrane [GO:0016020]; mitochondrial outer membrane [GO:0005741]; perinuclear endoplasmic reticulum [GO:0097038]; protein-containing complex [GO:0032991]	TRANSMEM 38..60; /note="Helical"; /evidence="ECO:0000255"	TOPO_DOM 2..37; /note="Lumenal"; /evidence="ECO:0000255"; TOPO_DOM 61..135; /note="Cytoplasmic"; /evidence="ECO:0000255"	17	O				O
Q92542	NICA_HUMAN	Nicastrin	azurophil granule membrane [GO:0035577]; early endosome [GO:0005769]; endoplasmic reticulum [GO:0005783]; endosome membrane [GO:0010008]; extracellular exosome [GO:0070062]; focal adhesion [GO:0005925]; gamma-secretase complex [GO:0070765]; Golgi apparatus [GO:0005794]; integral component of membrane [GO:0016021]; integral component of plasma membrane [GO:0005887]; integral component of presynapt…	TRANSMEM 670..690; /note="Helical"; /evidence="ECO:0000305|PubMed:26280335, ECO:0000305|PubMed:26776682"	TOPO_DOM 34..669; /note="Extracellular"; /evidence="ECO:0000305|PubMed:26280335, ECO:0000305|PubMed:26776682"; TOPO_DOM 691..709; /note="Cytoplasmic"; /evidence="ECO:0000305|PubMed:26280335, ECO:0000305|PubMed:26776682"	337, 523	O		O
Q96AG4	LRC59_HUMAN	Leucine-rich repeat-containing protein 59 (Ribosome-binding protein p34) (p34) [Cleaved into: Leucine-rich repeat-containing protein 59, N-terminally processed]	endoplasmic reticulum [GO:0005783]; endoplasmic reticulum membrane [GO:0005789]; integral component of membrane [GO:0016021]; membrane [GO:0016020]; mitochondrial nucleoid [GO:0042645]; nuclear envelope [GO:0005635]	TRANSMEM 245..265; /note="Helical"; /evidence="ECO:0000255"	TOPO_DOM 1..244; /note="Cytoplasmic"; /evidence="ECO:0000255"; TOPO_DOM 266..307; /note="Lumenal"; /evidence="ECO:0000255"	284	O		O
P21796	VDAC1_HUMAN	Voltage-dependent anion-selective channel protein 1 (VDAC-1) (hVDAC1) (Outer mitochondrial membrane protein porin 1) (Plasmalemmal porin) (Porin 31HL) (Porin 31HM)	extracellular exosome [GO:0070062]; membrane [GO:0016020]; membrane raft [GO:0045121]; mitochondrial membrane [GO:0031966]; mitochondrial nucleoid [GO:0042645]; mitochondrial outer membrane [GO:0005741]; mitochondrial permeability transition pore complex [GO:0005757]; mitochondrion [GO:0005739]; nucleus [GO:0005634]; plasma membrane [GO:0005886]; pore complex [GO:0046930]	TRANSMEM 26..35; /note="Beta stranded"; /evidence="ECO:0000269|PubMed:18755977, ECO:0000269|PubMed:18832158"; TRANSMEM 39..47; /note="Beta stranded"; /evidence="ECO:0000269|PubMed:18755977, ECO:0000269|PubMed:18832158"; TRANSMEM 54..64; /note="Beta stranded"; /evidence="ECO:0000269|PubMed:18755977, ECO:0000269|PubMed:18832158"; TRANSMEM 69..76; /note="Beta stranded"; /evidence="ECO:0000269|PubMed…		153	N/A			O

## Sheet: c. SPOT-BioID (TM+ERM+OMM)
Master Protein Accessions	Entry Name	Protein Names	GOCC	Transmembrane	Topology	Labeled position (BT +226)	Uniprot matching	Suggestionbyoursystem	GOCC ERM	GOCC OMM	GOCC ERM&OMM
O43169	CYB5B_HUMAN	Cytochrome b5 type B (Cytochrome b5 outer mitochondrial membrane isoform)	integral component of membrane [GO:0016021]; intracellular membrane-bounded organelle [GO:0043231]; membrane [GO:0016020]; mitochondrial outer membrane [GO:0005741]; nitric-oxide synthase complex [GO:1903958]	TRANSMEM 123..140; /note="Helical"; /evidence="ECO:0000255"		30, 35	N/A	O		O
O60313	OPA1_HUMAN	Dynamin-like 120 kDa protein, mitochondrial (EC 3.6.5.5) (Optic atrophy protein 1) [Cleaved into: Dynamin-like 120 kDa protein, form S1]	axon cytoplasm [GO:1904115]; cytoplasm [GO:0005737]; cytosol [GO:0005829]; dendrite [GO:0030425]; integral component of membrane [GO:0016021]; membrane [GO:0016020]; microtubule [GO:0005874]; mitochondrial crista [GO:0030061]; mitochondrial inner membrane [GO:0005743]; mitochondrial intermembrane space [GO:0005758]; mitochondrial membrane [GO:0031966]; mitochondrial outer membrane [GO:0005741]; m…	TRANSMEM 97..113; /note="Helical"; /evidence="ECO:0000255"	TOPO_DOM 88..96; /note="Mitochondrial matrix"; /evidence="ECO:0000250"; TOPO_DOM 114..960; /note="Mitochondrial intermembrane"; /evidence="ECO:0000250"	204, 245, 250, 301, 489, 598, 713, 792	X			O
O94826	TOM70_HUMAN	Mitochondrial import receptor subunit TOM70 (Mitochondrial precursor proteins import receptor) (Translocase of outer membrane 70 kDa subunit) (Translocase of outer mitochondrial membrane protein 70)	extracellular exosome [GO:0070062]; integral component of mitochondrial outer membrane [GO:0031307]; membrane [GO:0016020]; mitochondrial outer membrane [GO:0005741]; mitochondrial outer membrane translocase complex [GO:0005742]; mitochondrion [GO:0005739]	TRANSMEM 39..59; /note="Helical"; /evidence="ECO:0000255"	TOPO_DOM 2..38; /note="Mitochondrial intermembrane"; /evidence="ECO:0000255"; TOPO_DOM 60..608; /note="Cytoplasmic"; /evidence="ECO:0000255"	78, 170, 185, 536, 604	O			O
O95140	MFN2_HUMAN	Mitofusin-2 (EC 3.6.5.-) (Transmembrane GTPase MFN2)	cytosol [GO:0005829]; integral component of membrane [GO:0016021]; intrinsic component of mitochondrial outer membrane [GO:0031306]; microtubule cytoskeleton [GO:0015630]; mitochondrial outer membrane [GO:0005741]; mitochondrion [GO:0005739]	TRANSMEM 605..625; /note="Helical; Name=1"; /evidence="ECO:0000255"; TRANSMEM 627..647; /note="Helical; Name=2"; /evidence="ECO:0000255"	TOPO_DOM 1..604; /note="Cytoplasmic"; /evidence="ECO:0000255"; TOPO_DOM 626; /note="Mitochondrial intermembrane"; /evidence="ECO:0000255"; TOPO_DOM 648..757; /note="Cytoplasmic"; /evidence="ECO:0000255"	463, 560	O			O
P21397	AOFA_HUMAN	Amine oxidase [flavin-containing] A (EC 1.4.3.4) (Monoamine oxidase type A) (MAO-A)	cytosol [GO:0005829]; integral component of membrane [GO:0016021]; mitochondrial outer membrane [GO:0005741]; mitochondrion [GO:0005739]	TRANSMEM 498..518; /note="Helical; Anchor for type IV membrane protein"	TOPO_DOM 1..497; /note="Cytoplasmic"; /evidence="ECO:0000269|PubMed:18391214"; TOPO_DOM 519..527; /note="Mitochondrial intermembrane"; /evidence="ECO:0000269|PubMed:18391214"	280	O			O
P21796	VDAC1_HUMAN	Voltage-dependent anion-selective channel protein 1 (VDAC-1) (hVDAC1) (Outer mitochondrial membrane protein porin 1) (Plasmalemmal porin) (Porin 31HL) (Porin 31HM)	extracellular exosome [GO:0070062]; membrane [GO:0016020]; membrane raft [GO:0045121]; mitochondrial membrane [GO:0031966]; mitochondrial nucleoid [GO:0042645]; mitochondrial outer membrane [GO:0005741]; mitochondrial permeability transition pore complex [GO:0005757]; mitochondrion [GO:0005739]; nucleus [GO:0005634]; plasma membrane [GO:0005886]; pore complex [GO:0046930]	TRANSMEM 26..35; /note="Beta stranded"; /evidence="ECO:0000269|PubMed:18755977, ECO:0000269|PubMed:18832158"; TRANSMEM 39..47; /note="Beta stranded"; /evidence="ECO:0000269|PubMed:18755977, ECO:0000269|PubMed:18832158"; TRANSMEM 54..64; /note="Beta s		20, 61	N/A			O
P23763	VAMP1_HUMAN	Vesicle-associated membrane protein 1 (VAMP-1) (Synaptobrevin-1)	cytosol [GO:0005829]; integral component of plasma membrane [GO:0005887]; mitochondrial outer membrane [GO:0005741]; neuron projection [GO:0043005]; plasma membrane [GO:0005886]; SNARE complex [GO:0031201]; specific granule membrane [GO:0035579]; synaptic vesicle membrane [GO:0030672]; tertiary granule membrane [GO:0070821]	TRANSMEM 97..116; /note="Helical; Anchor for type IV membrane protein"; /evidence="ECO:0000255"	TOPO_DOM 1..96; /note="Cytoplasmic"; /evidence="ECO:0000255"; TOPO_DOM 117..118; /note="Vesicular"; /evidence="ECO:0000255"	54	O			O
P45880	VDAC2_HUMAN	Voltage-dependent anion-selective channel protein 2 (VDAC-2) (hVDAC2) (Outer mitochondrial membrane protein porin 2)	acrosomal vesicle [GO:0001669]; membrane [GO:0016020]; membrane raft [GO:0045121]; mitochondrial membrane [GO:0031966]; mitochondrial nucleoid [GO:0042645]; mitochondrial outer membrane [GO:0005741]; mitochondrion [GO:0005739]; nucleus [GO:0005634]; pore complex [GO:0046930]	TRANSMEM 37..46; /note="Beta stranded"; /evidence="ECO:0000250|UniProtKB:P21796"; TRANSMEM 50..58; /note="Beta stranded"; /evidence="ECO:0000250|UniProtKB:P21796"; TRANSMEM 65..75; /note="Beta stranded"; /evidence="ECO:0000250|UniProtKB:P21796"; TRA		31	N/A			O
P57105	SYJ2B_HUMAN	Synaptojanin-2-binding protein (Mitochondrial outer membrane protein 25)	basolateral plasma membrane [GO:0016323]; cell junction [GO:0030054]; integral component of mitochondrial outer membrane [GO:0031307]; mitochondrion [GO:0005739]; neuromuscular junction [GO:0031594]; neuron projection [GO:0043005]; postsynaptic density membrane [GO:0098839]	TRANSMEM 118..138; /note="Helical"; /evidence="ECO:0000255"	TOPO_DOM 1..117; /note="Cytoplasmic"; /evidence="ECO:0000255"; TOPO_DOM 139..145; /note="Mitochondrial intermembrane"; /evidence="ECO:0000255"	48, 64	O			O
Q07820	MCL1_HUMAN	Induced myeloid leukemia cell differentiation protein Mcl-1 (Bcl-2-like protein 3) (Bcl2-L-3) (Bcl-2-related protein EAT/mcl1) (mcl1/EAT)	Bcl-2 family protein complex [GO:0097136]; cytoplasm [GO:0005737]; cytosol [GO:0005829]; integral component of membrane [GO:0016021]; membrane [GO:0016020]; mitochondrial outer membrane [GO:0005741]; mitochondrion [GO:0005739]; nucleoplasm [GO:0005654]; nucleus [GO:0005634]	TRANSMEM 328..348; /note="Helical"; /evidence="ECO:0000255"		5, 40	N/A	O		O
Q15388	TOM20_HUMAN	Mitochondrial import receptor subunit TOM20 homolog (Mitochondrial 20 kDa outer membrane protein) (Outer mitochondrial membrane receptor Tom20)	integral component of mitochondrial outer membrane [GO:0031307]; mitochondria-associated endoplasmic reticulum membrane [GO:0044233]; mitochondrial outer membrane [GO:0005741]; mitochondrial outer membrane translocase complex [GO:0005742]; mitochondrion [GO:0005739]; sperm midpiece [GO:0097225]	TRANSMEM 7..24; /note="Helical"; /evidence="ECO:0000255"	TOPO_DOM 1..6; /note="Mitochondrial intermembrane"; /evidence="ECO:0000255"; TOPO_DOM 25..145; /note="Cytoplasmic"; /evidence="ECO:0000255"	35, 56, 61, 68	O			O
Q5VT66	MARC1_HUMAN	Mitochondrial amidoxime-reducing component 1 (mARC1) (EC 1.7.-.-) (Molybdenum cofactor sulfurase C-terminal domain-containing protein 1) (MOSC domain-containing protein 1) (Moco sulfurase C-terminal domain-containing protein 1)	integral component of membrane [GO:0016021]; mitochondrial outer membrane [GO:0005741]; mitochondrion [GO:0005739]; nitric-oxide synthase complex [GO:1903958]	TRANSMEM 21..40; /note="Helical; Signal-anchor for type II membrane protein"; /evidence="ECO:0000255"	TOPO_DOM 2..20; /note="Mitochondrial matrix"; /evidence="ECO:0000269|PubMed:23086957"; TOPO_DOM 41..337; /note="Cytoplasmic"; /evidence="ECO:0000269|PubMed:23086957"	139, 288, 295, 310	O			O
Q70CQ3	UBP30_HUMAN	Ubiquitin carboxyl-terminal hydrolase 30 (EC 3.4.19.12) (Deubiquitinating enzyme 30) (Ubiquitin thioesterase 30) (Ubiquitin-specific-processing protease 30) (Ub-specific protease 30)	cytosol [GO:0005829]; integral component of membrane [GO:0016021]; mitochondrial outer membrane [GO:0005741]; mitochondrion [GO:0005739]; nucleus [GO:0005634]; peroxisomal membrane [GO:0005778]	TRANSMEM 36..56; /note="Helical"; /evidence="ECO:0000255"	TOPO_DOM 1..35; /note="Mitochondrial intermembrane"; /evidence="ECO:0000255"; TOPO_DOM 57..517; /note="Cytoplasmic"; /evidence="ECO:0000255"	108, 201, 219, 235, 289, 293, 300, 362, 369, 372	O			O
Q7L311	ARMX2_HUMAN	Armadillo repeat-containing X-linked protein 2 (ARM protein lost in epithelial cancers on chromosome X 2) (Protein ALEX2)	integral component of membrane [GO:0016021]; mitochondrial outer membrane [GO:0005741]; mitochondrion [GO:0005739]	TRANSMEM 7..25; /note="Helical; Signal-anchor"; /evidence="ECO:0000255"	TOPO_DOM 1..6; /note="Mitochondrial intermembrane"; /evidence="ECO:0000250|UniProtKB:Q8BHS6"; TOPO_DOM 26..632; /note="Cytoplasmic"; /evidence="ECO:0000250|UniProtKB:Q8BHS6"	257, 280, 390	O			O
Q7L4E1	MIGA2_HUMAN	Mitoguardin 2 (Protein FAM73B)	integral component of plasma membrane [GO:0005887]; mitochondrial outer membrane [GO:0005741]	TRANSMEM 11..31; /note="Helical"; /evidence="ECO:0000255"; TRANSMEM 42..62; /note="Helical"; /evidence="ECO:0000255"		96	N/A	O		O
Q7Z434	MAVS_HUMAN	Mitochondrial antiviral-signaling protein (MAVS) (CARD adapter inducing interferon beta) (Cardif) (Interferon beta promoter stimulator protein 1) (IPS-1) (Putative NF-kappa-B-activating protein 031N) (Virus-induced-signaling adapter) (VISA)	integral component of membrane [GO:0016021]; mitochondrial membrane [GO:0031966]; mitochondrial outer membrane [GO:0005741]; mitochondrion [GO:0005739]; peroxisomal membrane [GO:0005778]	TRANSMEM 514..534; /note="Helical"; /evidence="ECO:0000255"	TOPO_DOM 1..513; /note="Cytoplasmic"; /evidence="ECO:0000305"; TOPO_DOM 535..540; /note="Mitochondrial intermembrane"; /evidence="ECO:0000305"	136, 297, 311, 325, 331, 348, 362, 371	O			O
Q8IWA4	MFN1_HUMAN	Mitofusin-1 (EC 3.6.5.-) (Fzo homolog) (Transmembrane GTPase MFN1)	integral component of membrane [GO:0016021]; integral component of mitochondrial outer membrane [GO:0031307]; intrinsic component of mitochondrial outer membrane [GO:0031306]; mitochondrial outer membrane [GO:0005741]; mitochondrion [GO:0005739]; outer mitochondrial membrane protein complex [GO:0098799]	TRANSMEM 585..605; /note="Helical; Name=1"; /evidence="ECO:0000255"; TRANSMEM 609..629; /note="Helical; Name=2"; /evidence="ECO:0000255"	TOPO_DOM 1..584; /note="Cytoplasmic"; /evidence="ECO:0000255"; TOPO_DOM 606..608; /note="Mitochondrial intermembrane"; /evidence="ECO:0000255"; TOPO_DOM 630..741; /note="Cytoplasmic"; /evidence="ECO:0000255"	63, 166	O			O
Q8IXI1	MIRO2_HUMAN	Mitochondrial Rho GTPase 2 (MIRO-2) (hMiro-2) (EC 3.6.5.-) (Ras homolog gene family member T2)	integral component of mitochondrial outer membrane [GO:0031307]; membrane [GO:0016020]; mitochondrial outer membrane [GO:0005741]; mitochondrion [GO:0005739]	TRANSMEM 593..615; /note="Helical; Anchor for type IV membrane protein"; /evidence="ECO:0000255"	TOPO_DOM 1..592; /note="Cytoplasmic"; /evidence="ECO:0000255"; TOPO_DOM 616..618; /note="Mitochondrial intermembrane"; /evidence="ECO:0000255"	119, 164, 214, 230, 409, 420, 429	O			O
Q8IXI2	MIRO1_HUMAN	Mitochondrial Rho GTPase 1 (MIRO-1) (hMiro-1) (EC 3.6.5.-) (Rac-GTP-binding protein-like protein) (Ras homolog gene family member T1)	integral component of mitochondrial outer membrane [GO:0031307]; membrane [GO:0016020]; mitochondrial outer membrane [GO:0005741]; mitochondrion [GO:0005739]	TRANSMEM 593..615; /note="Helical; Anchor for type IV membrane protein"; /evidence="ECO:0000255"	TOPO_DOM 1..592; /note="Cytoplasmic"; /evidence="ECO:0000255"; TOPO_DOM 616..618; /note="Mitochondrial intermembrane"; /evidence="ECO:0000255"	92, 431	O			O
Q8N2A8	PLD6_HUMAN	Mitochondrial cardiolipin hydrolase (EC 3.1.-.-) (Choline phosphatase 6) (Mitochondrial phospholipase) (MitoPLD) (EC 3.1.4.-) (Phosphatidylcholine-hydrolyzing phospholipase D6) (Phospholipase D6) (PLD6) (Protein zucchini homolog)	Golgi apparatus [GO:0005794]; integral component of membrane [GO:0016021]; mitochondrial outer membrane [GO:0005741]; mitochondrion [GO:0005739]	TRANSMEM 5..27; /note="Helical"; /evidence="ECO:0000255"	TOPO_DOM 1..4; /note="Mitochondrial intermembrane"; /evidence="ECO:0000255"; TOPO_DOM 28..252; /note="Cytoplasmic"; /evidence="ECO:0000255"	141, 158, 164, 213, 220, 221	O			O
Q8N4H5	TOM5_HUMAN	Mitochondrial import receptor subunit TOM5 homolog	integral component of membrane [GO:0016021]; mitochondrial outer membrane [GO:0005741]; mitochondrial outer membrane translocase complex [GO:0005742]; mitochondrion [GO:0005739]	TRANSMEM 27..45; /note="Helical"; /evidence="ECO:0000255"		10, 17	N/A	O		O
Q8NAN2	MIGA1_HUMAN	Mitoguardin 1 (Protein FAM73A)	integral component of plasma membrane [GO:0005887]; mitochondrial outer membrane [GO:0005741]; mitochondrion [GO:0005739]	TRANSMEM 70..90; /note="Helical"; /evidence="ECO:0000255"		103, 118, 143, 145, 630	N/A	O		O
Q8NBU5	ATAD1_HUMAN	Outer mitochondrial transmembrane helix translocase (EC 7.4.2.-) (ATPase family AAA domain-containing protein 1) (hATAD1) (Thorase)	cytosol [GO:0005829]; integral component of membrane [GO:0016021]; membrane [GO:0016020]; mitochondrial outer membrane [GO:0005741]; peroxisomal membrane [GO:0005778]; postsynaptic membrane [GO:0045211]	TRANSMEM 16..32; /note="Helical"; /evidence="ECO:0000255"	TOPO_DOM 1..15; /note="Mitochondrial intermembrane"; /evidence="ECO:0000305"; TOPO_DOM 33..361; /note="Cytoplasmic"; /evidence="ECO:0000305"	65, 114, 127, 144, 263, 270, 274, 345, 347	O			O
Q8TB36	GDAP1_HUMAN	Ganglioside-induced differentiation-associated protein 1 (GDAP1)	cytosol [GO:0005829]; integral component of mitochondrial outer membrane [GO:0031307]; membrane [GO:0016020]; mitochondrion [GO:0005739]; nucleus [GO:0005634]; peroxisomal membrane [GO:0005778]	TRANSMEM 292..312; /note="Helical"; /evidence="ECO:0000255"; TRANSMEM 320..340; /note="Helical"; /evidence="ECO:0000255"		173, 188, 195	N/A	O		O
Q969V5	MUL1_HUMAN	Mitochondrial ubiquitin ligase activator of NFKB 1 (EC 2.3.2.27) (E3 SUMO-protein ligase MUL1) (E3 ubiquitin-protein ligase MUL1) (Growth inhibition and death E3 ligase) (Mitochondrial-anchored protein ligase) (Protein Hades) (Putative NF-kappa-B-activati	axon [GO:0030424]; integral component of mitochondrial outer membrane [GO:0031307]; membrane [GO:0016020]; mitochondrion [GO:0005739]; neuronal cell body [GO:0043025]; peroxisome [GO:0005777]	TRANSMEM 9..29; /note="Helical"; /evidence="ECO:0000255"; TRANSMEM 239..259; /note="Helical"; /evidence="ECO:0000255"	TOPO_DOM 1..8; /note="Cytoplasmic"; /evidence="ECO:0000255"; TOPO_DOM 30..238; /note="Mitochondrial intermembrane"; /evidence="ECO:0000255"; TOPO_DOM 260..352; /note="Cytoplasmic"; /evidence="ECO:0000255"	100, 299	X			O
Q96TC7	RMD3_HUMAN	Regulator of microtubule dynamics protein 3 (RMD-3) (hRMD-3) (Cerebral protein 10) (Protein FAM82A2) (Protein FAM82C) (Protein tyrosine phosphatase-interacting protein 51) (TCPTP-interacting protein 51)	cytoplasm [GO:0005737]; integral component of membrane [GO:0016021]; intercellular bridge [GO:0045171]; mitochondrial outer membrane [GO:0005741]; mitochondrion [GO:0005739]; mitotic spindle pole [GO:0097431]; nucleus [GO:0005634]; organelle membrane contact site [GO:0044232]; spindle microtubule [GO:0005876]	TRANSMEM 13..35; /note="Helical"; /evidence="ECO:0000255"	TOPO_DOM 1..12; /note="Mitochondrial intermembrane"; /evidence="ECO:0000305"; TOPO_DOM 36..470; /note="Cytoplasmic"; /evidence="ECO:0000305"	89, 267, 385	O			O
Q9BWH2	FUND2_HUMAN	FUN14 domain-containing protein 2 (Cervical cancer proto-oncogene 3 protein) (HCC-3) (Hepatitis C virus core-binding protein 6)	integral component of mitochondrial outer membrane [GO:0031307]; mitochondrion [GO:0005739]; nucleus [GO:0005634]	TRANSMEM 81..101; /note="Helical"; /evidence="ECO:0000255"; TRANSMEM 108..128; /note="Helical"; /evidence="ECO:0000255"; TRANSMEM 165..185; /note="Helical"; /evidence="ECO:0000255"	TOPO_DOM 1..80; /note="Cytoplasmic"; /evidence="ECO:0000305|PubMed:29786068"; TOPO_DOM 102..107; /note="Mitochondrial intermembrane"; /evidence="ECO:0000305|PubMed:29786068"; TOPO_DOM 129..164; /note="Cytoplasmic"; /evidence="ECO:0000305|PubMed:2978	147, 150	O			O
Q9GZY8	MFF_HUMAN	Mitochondrial fission factor	integral component of mitochondrial membrane [GO:0032592]; integral component of mitochondrial outer membrane [GO:0031307]; mitochondrial outer membrane [GO:0005741]; mitochondrion [GO:0005739]; peroxisome [GO:0005777]; protein-containing complex [GO:0032991]; synaptic vesicle [GO:0008021]	TRANSMEM 323..340; /note="Helical; Anchor for type IV membrane protein"; /evidence="ECO:0000255"	TOPO_DOM 1..322; /note="Cytoplasmic"; /evidence="ECO:0000255"; TOPO_DOM 341..342; /note="Mitochondrial intermembrane"; /evidence="ECO:0000255"	52, 54, 109, 114	O			O
Q9HCL2	GPAT1_HUMAN	Glycerol-3-phosphate acyltransferase 1, mitochondrial (GPAT-1) (EC 2.3.1.15)	integral component of membrane [GO:0016021]; mitochondrial membrane [GO:0031966]; mitochondrial outer membrane [GO:0005741]; plasma membrane [GO:0005886]	TRANSMEM 472..494; /note="Helical"; /evidence="ECO:0000255"; TRANSMEM 575..593; /note="Helical"; /evidence="ECO:0000255"	TOPO_DOM ?..471; /note="Mitochondrial intermembrane"; /evidence="ECO:0000255"; TOPO_DOM 495..574; /note="Cytoplasmic"; /evidence="ECO:0000255"; TOPO_DOM 594..828; /note="Mitochondrial intermembrane"; /evidence="ECO:0000255"	50, 679	X			O
Q9NQG6	MID51_HUMAN	Mitochondrial dynamics protein MID51 (Mitochondrial dynamics protein of 51 kDa) (Mitochondrial elongation factor 1) (Smith-Magenis syndrome chromosomal region candidate gene 7 protein-like) (SMCR7-like protein)	integral component of membrane [GO:0016021]; mitochondrial outer membrane [GO:0005741]; mitochondrion [GO:0005739]	TRANSMEM 24..46; /note="Helical"; /evidence="ECO:0000255"	TOPO_DOM 1..23; /note="Mitochondrial intermembrane"; /evidence="ECO:0000255"; TOPO_DOM 47..463; /note="Cytoplasmic"; /evidence="ECO:0000255"	88, 116, 121, 127	O			O
Q9NS69	TOM22_HUMAN	Mitochondrial import receptor subunit TOM22 homolog (hTom22) (1C9-2) (Translocase of outer membrane 22 kDa subunit homolog)	integral component of membrane [GO:0016021]; membrane [GO:0016020]; mitochondrial outer membrane [GO:0005741]; mitochondrial outer membrane translocase complex [GO:0005742]; mitochondrion [GO:0005739]	TRANSMEM 84..103; /note="Helical"; /evidence="ECO:0000255"	TOPO_DOM 2..83; /note="Cytoplasmic"; /evidence="ECO:0000255"; TOPO_DOM 104..142; /note="Mitochondrial intermembrane"; /evidence="ECO:0000255"	141	X			O
Q9NVH0	EXD2_HUMAN	Exonuclease 3'-5' domain-containing protein 2 (EC 3.1.11.1) (3'-5' exoribonuclease EXD2) (EC 3.1.13.-) (Exonuclease 3'-5' domain-like-containing protein 2)	cytoplasm [GO:0005737]; integral component of membrane [GO:0016021]; intermediate filament cytoskeleton [GO:0045111]; mitochondrial matrix [GO:0005759]; mitochondrial outer membrane [GO:0005741]; mitochondrion [GO:0005739]; nucleus [GO:0005634]; site of DNA damage [GO:0090734]	TRANSMEM 5..25; /note="Helical"; /evidence="ECO:0000255"	TOPO_DOM 1..4; /note="Mitochondrial intermembrane"; /evidence="ECO:0000305|PubMed:31127291"; TOPO_DOM 26..621; /note="Cytoplasmic"; /evidence="ECO:0000305|PubMed:31127291"	46, 146, 221, 270, 283, 321, 341, 351, 375, 382, 396, 416, 432, 441, 520, 562, 607, 611	O			O
Q9NZ45	CISD1_HUMAN	CDGSH iron-sulfur domain-containing protein 1 (MitoNEET)	integral component of membrane [GO:0016021]; mitochondrial outer membrane [GO:0005741]; mitochondrion [GO:0005739]	TRANSMEM 14..31; /note="Helical; Signal-anchor for type III membrane protein"; /evidence="ECO:0000255"	TOPO_DOM 32..108; /note="Cytoplasmic"; /evidence="ECO:0000255"	42, 51, 55, 68, 79, 104	O			O
Q9UH62	ARMX3_HUMAN	Armadillo repeat-containing X-linked protein 3 (ARM protein lost in epithelial cancers on chromosome X 3) (Protein ALEX3)	axon cytoplasm [GO:1904115]; cytosol [GO:0005829]; integral component of mitochondrial outer membrane [GO:0031307]; mitochondrion [GO:0005739]; nucleus [GO:0005634]	TRANSMEM 7..29; /note="Helical; Signal-anchor"; /evidence="ECO:0000255"	TOPO_DOM 1..6; /note="Mitochondrial intermembrane"; /evidence="ECO:0000250|UniProtKB:Q8BHS6"; TOPO_DOM 30..379; /note="Cytoplasmic"; /evidence="ECO:0000250|UniProtKB:Q8BHS6"	170, 180	O			O
Q9Y6C9	MTCH2_HUMAN	Mitochondrial carrier homolog 2 (Met-induced mitochondrial protein)	integral component of membrane [GO:0016021]; membrane [GO:0016020]; mitochondrial inner membrane [GO:0005743]; mitochondrial outer membrane [GO:0005741]; mitochondrion [GO:0005739]; nucleus [GO:0005634]	TRANSMEM 8..28; /note="Helical"; /evidence="ECO:0000255"; TRANSMEM 175..195; /note="Helical"; /evidence="ECO:0000255"; TRANSMEM 224..244; /note="Helical"; /evidence="ECO:0000255"		90, 293	N/A	O		O
O60238	BNI3L_HUMAN	BCL2/adenovirus E1B 19 kDa protein-interacting protein 3-like (Adenovirus E1B19K-binding protein B5) (BCL2/adenovirus E1B 19 kDa protein-interacting protein 3A) (NIP3-like protein X) (NIP3L)	endoplasmic reticulum [GO:0005783]; integral component of membrane [GO:0016021]; intrinsic component of membrane [GO:0031224]; mitochondrial outer membrane [GO:0005741]; mitochondrion [GO:0005739]; nuclear envelope [GO:0005635]; nuclear speck [GO:0016607]; nucleus [GO:0005634]	TRANSMEM 188..208; /note="Helical"; /evidence="ECO:0000255"		136	N/A	O			O
O60488	ACSL4_HUMAN	Long-chain-fatty-acid--CoA ligase 4 (EC 6.2.1.3) (Arachidonate--CoA ligase) (EC 6.2.1.15) (Long-chain acyl-CoA synthetase 4) (LACS 4)	cytoplasm [GO:0005737]; endoplasmic reticulum [GO:0005783]; endoplasmic reticulum membrane [GO:0005789]; extracellular exosome [GO:0070062]; integral component of membrane [GO:0016021]; lipid droplet [GO:0005811]; membrane [GO:0016020]; mitochondria-associated endoplasmic reticulum membrane [GO:0044233]; mitochondrial outer membrane [GO:0005741]; peroxisomal membrane [GO:0005778]; plasma membrane…	TRANSMEM 8..28; /note="Helical; Signal-anchor for type III membrane protein"; /evidence="ECO:0000255"	TOPO_DOM 29..711; /note="Cytoplasmic"; /evidence="ECO:0000255"	587, 670, 702	O				O
P00167	CYB5_HUMAN	Cytochrome b5 (Microsomal cytochrome b5 type A) (MCB5)	cytosol [GO:0005829]; endoplasmic reticulum membrane [GO:0005789]; integral component of membrane [GO:0016021]; intracellular membrane-bounded organelle [GO:0043231]; membrane [GO:0016020]; mitochondrial outer membrane [GO:0005741]	TRANSMEM 109..131; /note="Helical"; /evidence="ECO:0000255"		24, 33, 39, 77	N/A	O			O
P10620	MGST1_HUMAN	Microsomal glutathione S-transferase 1 (Microsomal GST-1) (EC 2.5.1.18) (Microsomal GST-I)	azurophil granule membrane [GO:0035577]; endoplasmic reticulum [GO:0005783]; endoplasmic reticulum membrane [GO:0005789]; integral component of membrane [GO:0016021]; mitochondrial outer membrane [GO:0005741]; mitochondrion [GO:0005739]; peroxisomal membrane [GO:0005778]; plasma membrane [GO:0005886]	TRANSMEM 10..33; /note="Helical"; /evidence="ECO:0000250"; TRANSMEM 63..96; /note="Helical"; /evidence="ECO:0000250"; TRANSMEM 100..123; /note="Helical"; /evidence="ECO:0000250"; TRANSMEM 129..148; /note="Helical"; /evidence="ECO:0000250"	TOPO_DOM 3..9; /note="Lumenal"; /evidence="ECO:0000250"; TOPO_DOM 34..62; /note="Cytoplasmic"; /evidence="ECO:0000250"; TOPO_DOM 97..99; /note="Lumenal"; /evidence="ECO:0000250"; TOPO_DOM 124..128; /note="Cytoplasmic"; /evidence="ECO:0000250"; TOP	55	O				O
P33897	ABCD1_HUMAN	ATP-binding cassette sub-family D member 1 (EC 3.1.2.-) (EC 7.6.2.-) (Adrenoleukodystrophy protein) (ALDP)	cytoplasm [GO:0005737]; cytosol [GO:0005829]; endoplasmic reticulum membrane [GO:0005789]; integral component of peroxisomal membrane [GO:0005779]; lysosomal membrane [GO:0005765]; membrane [GO:0016020]; mitochondrial membrane [GO:0031966]; perinuclear region of cytoplasm [GO:0048471]; peroxisomal membrane [GO:0005778]; peroxisome [GO:0005777]	TRANSMEM 92..112; /note="Helical"; /evidence="ECO:0000255|PROSITE-ProRule:PRU00441"; TRANSMEM 131..151; /note="Helical"; /evidence="ECO:0000255|PROSITE-ProRule:PRU00441"; TRANSMEM 238..258; /note="Helical"; /evidence="ECO:0000255|PROSITE-ProRule:PRU		462	N/A		O
P51572	BAP31_HUMAN	B-cell receptor-associated protein 31 (BCR-associated protein 31) (Bap31) (6C6-AG tumor-associated antigen) (Protein CDM) (p28)	clathrin-coated vesicle [GO:0030136]; cytosol [GO:0005829]; endoplasmic reticulum [GO:0005783]; endoplasmic reticulum-Golgi intermediate compartment membrane [GO:0033116]; endoplasmic reticulum membrane [GO:0005789]; Golgi cisterna membrane [GO:0032580]; Golgi membrane [GO:0000139]; integral component of lumenal side of endoplasmic reticulum membrane [GO:0071556]; integral component of plasma mem…	TRANSMEM 7..27; /note="Helical"; /evidence="ECO:0000255"; TRANSMEM 44..64; /note="Helical"; /evidence="ECO:0000255"; TRANSMEM 103..123; /note="Helical"; /evidence="ECO:0000255"	TOPO_DOM 2..6; /note="Lumenal"; /evidence="ECO:0000255"; TOPO_DOM 28..43; /note="Cytoplasmic"; /evidence="ECO:0000255"; TOPO_DOM 65..102; /note="Lumenal"; /evidence="ECO:0000255"; TOPO_DOM 124..246; /note="Cytoplasmic"; /evidence="ECO:0000255"	221	O		O
P56962	STX17_HUMAN	Syntaxin-17	autophagosome [GO:0005776]; autophagosome membrane [GO:0000421]; COPII-coated ER to Golgi transport vesicle [GO:0030134]; cytosol [GO:0005829]; endomembrane system [GO:0012505]; endoplasmic reticulum-Golgi intermediate compartment [GO:0005793]; endoplasmic reticulum-Golgi intermediate compartment membrane [GO:0033116]; endoplasmic reticulum membrane [GO:0005789]; ER to Golgi transport vesicle mem…	TRANSMEM 229..249; /note="Helical"; /evidence="ECO:0000255"; TRANSMEM 255..275; /note="Helical"; /evidence="ECO:0000255"	TOPO_DOM 2..228; /note="Cytoplasmic"; /evidence="ECO:0000255"; TOPO_DOM 250..254; /note="Lumenal"; /evidence="ECO:0000255"; TOPO_DOM 276..302; /note="Cytoplasmic"; /evidence="ECO:0000255"	19, 34, 41, 74, 78, 81, 118	O		O
Q07812	BAX_HUMAN	Apoptosis regulator BAX (Bcl-2-like protein 4) (Bcl2-L-4)	BAK complex [GO:0097145]; BAX complex [GO:0097144]; Bcl-2 family protein complex [GO:0097136]; cytoplasm [GO:0005737]; cytosol [GO:0005829]; endoplasmic reticulum [GO:0005783]; endoplasmic reticulum membrane [GO:0005789]; extracellular exosome [GO:0070062]; membrane [GO:0016020]; mitochondrial outer membrane [GO:0005741]; mitochondrial permeability transition pore complex [GO:0005757]; mitochondr…	TRANSMEM 172..192; /note="Helical"; /evidence="ECO:0000255"		21, 128	N/A	O			O
Q12983	BNIP3_HUMAN	BCL2/adenovirus E1B 19 kDa protein-interacting protein 3	cytoplasm [GO:0005737]; dendrite [GO:0030425]; endoplasmic reticulum [GO:0005783]; integral component of mitochondrial outer membrane [GO:0031307]; mitochondrial membrane [GO:0031966]; mitochondrial outer membrane [GO:0005741]; mitochondrion [GO:0005739]; nuclear envelope [GO:0005635]; nucleoplasm [GO:0005654]; nucleus [GO:0005634]; postsynaptic density [GO:0014069]	TRANSMEM 229..249; /note="Helical"; /evidence="ECO:0000255"		176, 177, 200	N/A	O		O
Q14318	FKBP8_HUMAN	Peptidyl-prolyl cis-trans isomerase FKBP8 (PPIase FKBP8) (EC 5.2.1.8) (38 kDa FK506-binding protein) (38 kDa FKBP) (FKBP-38) (hFKBP38) (FK506-binding protein 8) (FKBP-8) (FKBPR38) (Rotamase)	cytosol [GO:0005829]; endoplasmic reticulum [GO:0005783]; integral component of endoplasmic reticulum membrane [GO:0030176]; membrane [GO:0016020]; mitochondrial membrane [GO:0031966]; mitochondrion [GO:0005739]; protein-containing complex [GO:0032991]	TRANSMEM 390..410; /note="Helical"; /evidence="ECO:0000255"		249, 256, 271, 273, 284, 307, 314, 334, 340, 348, 366, 377	N/A	O	O
Q8N2F6	ARM10_HUMAN	Armadillo repeat-containing protein 10 (Splicing variant involved in hepatocarcinogenesis protein)	endoplasmic reticulum [GO:0005783]; endoplasmic reticulum membrane [GO:0005789]; integral component of membrane [GO:0016021]; mitochondrion [GO:0005739]	TRANSMEM 5..27; /note="Helical"; /evidence="ECO:0000255"		155, 335, 342	N/A	O	O
Q8N5K1	CISD2_HUMAN	CDGSH iron-sulfur domain-containing protein 2 (Endoplasmic reticulum intermembrane small protein) (MitoNEET-related 1 protein) (Miner1) (Nutrient-deprivation autophagy factor-1) (NAF-1)	endoplasmic reticulum [GO:0005783]; endoplasmic reticulum membrane [GO:0005789]; integral component of membrane [GO:0016021]; membrane [GO:0016020]; mitochondrial outer membrane [GO:0005741]; perinuclear endoplasmic reticulum [GO:0097038]; protein-containing complex [GO:0032991]	TRANSMEM 38..60; /note="Helical"; /evidence="ECO:0000255"	TOPO_DOM 2..37; /note="Lumenal"; /evidence="ECO:0000255"; TOPO_DOM 61..135; /note="Cytoplasmic"; /evidence="ECO:0000255"	95, 105, 131	O				O
Q96AG4	LRC59_HUMAN	Leucine-rich repeat-containing protein 59 (Ribosome-binding protein p34) (p34) [Cleaved into: Leucine-rich repeat-containing protein 59, N-terminally processed]	endoplasmic reticulum [GO:0005783]; endoplasmic reticulum membrane [GO:0005789]; integral component of membrane [GO:0016021]; membrane [GO:0016020]; mitochondrial nucleoid [GO:0042645]; nuclear envelope [GO:0005635]	TRANSMEM 245..265; /note="Helical"; /evidence="ECO:0000255"	TOPO_DOM 1..244; /note="Cytoplasmic"; /evidence="ECO:0000255"; TOPO_DOM 266..307; /note="Lumenal"; /evidence="ECO:0000255"	40, 71, 96, 108, 111	O		O
Q9NP80	PLPL8_HUMAN	Calcium-independent phospholipase A2-gamma (EC 3.1.1.-) (EC 3.1.1.5) (Intracellular membrane-associated calcium-independent phospholipase A2 gamma) (iPLA2-gamma) (PNPLA-gamma) (Patatin-like phospholipase domain-containing protein 8) (iPLA2-2)	endoplasmic reticulum membrane [GO:0005789]; integral component of membrane [GO:0016021]; membrane [GO:0016020]; mitochondrial membrane [GO:0031966]; mitochondrion [GO:0005739]; peroxisomal membrane [GO:0005778]; peroxisome [GO:0005777]	TRANSMEM 475..495; /note="Helical"; /evidence="ECO:0000255"		167, 245, 257, 268, 677	N/A	O	O
Q9NUQ2	PLCE_HUMAN	1-acyl-sn-glycerol-3-phosphate acyltransferase epsilon (EC 2.3.1.51) (1-acylglycerol-3-phosphate O-acyltransferase 5) (1-AGP acyltransferase 5) (1-AGPAT 5) (Lysophosphatidic acid acyltransferase epsilon) (LPAAT-epsilon)	endomembrane system [GO:0012505]; endoplasmic reticulum membrane [GO:0005789]; integral component of membrane [GO:0016021]; mitochondrial outer membrane [GO:0005741]; mitochondrion [GO:0005739]; nuclear envelope [GO:0005635]	TRANSMEM 15..35; /note="Helical"; /evidence="ECO:0000255"; TRANSMEM 61..81; /note="Helical"; /evidence="ECO:0000255"; TRANSMEM 344..364; /note="Helical"; /evidence="ECO:0000255"		183, 257	N/A	O			O
Q9NX47	MARH5_HUMAN	E3 ubiquitin-protein ligase MARCHF5 (EC 2.3.2.27) (Membrane-associated RING finger protein 5) (Membrane-associated RING-CH protein V) (MARCH-V) (Mitochondrial ubiquitin ligase) (MITOL) (RING finger protein 153) (RING-type E3 ubiquitin transferase MARCHF5)	endoplasmic reticulum [GO:0005783]; endoplasmic reticulum membrane [GO:0005789]; integral component of membrane [GO:0016021]; membrane [GO:0016020]; mitochondrial outer membrane [GO:0005741]; mitochondrion [GO:0005739]	TRANSMEM 99..119; /note="Helical"; /evidence="ECO:0000255"; TRANSMEM 139..159; /note="Helical"; /evidence="ECO:0000255"; TRANSMEM 209..229; /note="Helical"; /evidence="ECO:0000255"; TRANSMEM 238..258; /note="Helical"; /evidence="ECO:0000255"		40	N/A	O			O
Q9UHQ9	NB5R1_HUMAN	NADH-cytochrome b5 reductase 1 (b5R.1) (EC 1.6.2.2) (Humb5R2) (NAD(P)H:quinone oxidoreductase type 3 polypeptide A2)	endoplasmic reticulum membrane [GO:0005789]; extracellular exosome [GO:0070062]; integral component of membrane [GO:0016021]; membrane [GO:0016020]; mitochondrion [GO:0005739]; plasma membrane [GO:0005886]; platelet alpha granule membrane [GO:0031092]	TRANSMEM 8..28; /note="Helical"; /evidence="ECO:0000255"		46, 248	N/A	O	O
A0FGR8	ESYT2_HUMAN	Extended synaptotagmin-2 (E-Syt2) (Chr2Syt)	endoplasmic reticulum membrane [GO:0005789]; endoplasmic reticulum-plasma membrane contact site [GO:0140268]; extrinsic component of cytoplasmic side of plasma membrane [GO:0031234]; integral component of plasma membrane [GO:0005887]; intrinsic component of endoplasmic reticulum membrane [GO:0031227]; membrane [GO:0016020]; organelle membrane contact site [GO:0044232]	TRANSMEM 104..124; /note="Helical"; /evidence="ECO:0000255"; TRANSMEM 128..148; /note="Helical"; /evidence="ECO:0000255"	TOPO_DOM 1..103; /note="Cytoplasmic"; /evidence="ECO:0000255"; TOPO_DOM 125..127; /note="Lumenal"; /evidence="ECO:0000255"; TOPO_DOM 149..921; /note="Cytoplasmic"; /evidence="ECO:0000255"	405, 750	O		O
O00767	SCD_HUMAN	Stearoyl-CoA desaturase (hSCD1) (EC 1.14.19.1) (Acyl-CoA desaturase) (Delta(9)-desaturase) (Delta-9 desaturase) (Fatty acid desaturase)	endoplasmic reticulum [GO:0005783]; endoplasmic reticulum membrane [GO:0005789]; integral component of endoplasmic reticulum membrane [GO:0030176]; integral component of membrane [GO:0016021]; membrane [GO:0016020]; nucleolus [GO:0005730]	TRANSMEM 73..93; /note="Helical"; /evidence="ECO:0000269|PubMed:26098317"; TRANSMEM 98..118; /note="Helical"; /evidence="ECO:0000269|PubMed:26098317"; TRANSMEM 218..237; /note="Helical"; /evidence="ECO:0000269|PubMed:26098317"; TRANSMEM 242..263; /	TOPO_DOM 1..72; /note="Cytoplasmic"; /evidence="ECO:0000305|PubMed:26098317"; TOPO_DOM 94..97; /note="Lumenal"; /evidence="ECO:0000305|PubMed:26098317"; TOPO_DOM 119..217; /note="Cytoplasmic"; /evidence="ECO:0000305|PubMed:26098317"; TOPO_DOM 238..2	341	O		O
O15155	BET1_HUMAN	BET1 homolog (hBET1) (Golgi vesicular membrane-trafficking protein p18)	endoplasmic reticulum-Golgi intermediate compartment membrane [GO:0033116]; endoplasmic reticulum membrane [GO:0005789]; Golgi membrane [GO:0000139]; Golgi trans cisterna [GO:0000138]; integral component of Golgi membrane [GO:0030173]; membrane [GO:0016020]; SNARE complex [GO:0031201]; transport vesicle [GO:0030133]	TRANSMEM 95..115; /note="Helical; Anchor for type IV membrane protein"; /evidence="ECO:0000255"	TOPO_DOM 1..94; /note="Cytoplasmic"; /evidence="ECO:0000255"; TOPO_DOM 116..118; /note="Vesicular"; /evidence="ECO:0000255"	42, 47	O		O
O15173	PGRC2_HUMAN	Membrane-associated progesterone receptor component 2 (Progesterone membrane-binding protein) (Steroid receptor protein DG6)	endomembrane system [GO:0012505]; endoplasmic reticulum [GO:0005783]; integral component of membrane [GO:0016021]; membrane [GO:0016020]; nuclear envelope [GO:0005635]	TRANSMEM 42..66; /note="Helical"; /evidence="ECO:0000255"		135, 193	N/A	O	O
O75396	SC22B_HUMAN	Vesicle-trafficking protein SEC22b (ER-Golgi SNARE of 24 kDa) (ERS-24) (ERS24) (SEC22 vesicle-trafficking protein homolog B) (SEC22 vesicle-trafficking protein-like 1)	endoplasmic reticulum-Golgi intermediate compartment [GO:0005793]; endoplasmic reticulum-Golgi intermediate compartment membrane [GO:0033116]; endoplasmic reticulum membrane [GO:0005789]; ER to Golgi transport vesicle membrane [GO:0012507]; Golgi membrane [GO:0000139]; integral component of membrane [GO:0016021]; melanosome [GO:0042470]; phagocytic vesicle membrane [GO:0030670]; SNARE complex [GO…	TRANSMEM 195..215; /note="Helical; Anchor for type IV membrane protein"; /evidence="ECO:0000255"	TOPO_DOM 2..194; /note="Cytoplasmic"; /evidence="ECO:0000255"	169	O		O
O75911	DHRS3_HUMAN	Short-chain dehydrogenase/reductase 3 (EC 1.1.1.300) (DD83.1) (Retinal short-chain dehydrogenase/reductase 1) (retSDR1) (Retinol dehydrogenase 17) (Short chain dehydrogenase/reductase family 16C member 1)	endoplasmic reticulum membrane [GO:0005789]; integral component of membrane [GO:0016021]; lipid droplet [GO:0005811]; photoreceptor outer segment membrane [GO:0042622]	TRANSMEM 9..29; /note="Helical"; /evidence="ECO:0000255"; TRANSMEM 170..190; /note="Helical"; /evidence="ECO:0000255"; TRANSMEM 195..215; /note="Helical"; /evidence="ECO:0000255"; TRANSMEM 253..273; /note="Helical"; /evidence="ECO:0000255"		156	N/A	O	O
O94905	ERLN2_HUMAN	Erlin-2 (Endoplasmic reticulum lipid raft-associated protein 2) (Stomatin-prohibitin-flotillin-HflC/K domain-containing protein 2) (SPFH domain-containing protein 2)	cytosol [GO:0005829]; endoplasmic reticulum [GO:0005783]; endoplasmic reticulum membrane [GO:0005789]; integral component of membrane [GO:0016021]; membrane raft [GO:0045121]; plasma membrane [GO:0005886]; protein-containing complex [GO:0032991]	TRANSMEM 4..24; /note="Helical"; /evidence="ECO:0000255"	TOPO_DOM 1..3; /note="Cytoplasmic"; /evidence="ECO:0000255"; TOPO_DOM 25..339; /note="Lumenal"; /evidence="ECO:0000255"	273	X		O
O95210	STBD1_HUMAN	Starch-binding domain-containing protein 1 (Genethonin-1) (Glycophagy cargo receptor STBD1)	endoplasmic reticulum [GO:0005783]; endoplasmic reticulum membrane [GO:0005789]; ficolin-1-rich granule membrane [GO:0101003]; integral component of plasma membrane [GO:0005887]; membrane [GO:0016020]; perinuclear region of cytoplasm [GO:0048471]; phagophore assembly site membrane [GO:0034045]; plasma membrane [GO:0005886]; tertiary granule membrane [GO:0070821]; T-tubule [GO:0030315]	TRANSMEM 7..23; /note="Helical"; /evidence="ECO:0000255"	TOPO_DOM 1..6; /note="Extracellular"; /evidence="ECO:0000255"; TOPO_DOM 24..358; /note="Cytoplasmic"; /evidence="ECO:0000255"	92, 172, 250	O		O
O95292	VAPB_HUMAN	Vesicle-associated membrane protein-associated protein B/C (VAMP-B/VAMP-C) (VAMP-associated protein B/C) (VAP-B/VAP-C)	cytoplasm [GO:0005737]; endoplasmic reticulum [GO:0005783]; endoplasmic reticulum membrane [GO:0005789]; Golgi apparatus [GO:0005794]; integral component of membrane [GO:0016021]; plasma membrane [GO:0005886]	TRANSMEM 223..243; /note="Helical; Anchor for type IV membrane protein"; /evidence="ECO:0000255"	TOPO_DOM 2..222; /note="Cytoplasmic"; /evidence="ECO:0000255"	139, 147, 155	O		O
O95476	CNEP1_HUMAN	CTD nuclear envelope phosphatase 1 (EC 3.1.3.16) (Serine/threonine-protein phosphatase dullard)	cytoplasm [GO:0005737]; endoplasmic reticulum membrane [GO:0005789]; integral component of membrane [GO:0016021]; lipid droplet [GO:0005811]; Nem1-Spo7 phosphatase complex [GO:0071595]; nuclear envelope [GO:0005635]; nuclear membrane [GO:0031965]	TRANSMEM 7..29; /note="Helical"; /evidence="ECO:0000255"		101	N/A	O	O
O95477	ABCA1_HUMAN	Phospholipid-transporting ATPase ABCA1 (EC 7.6.2.1) (ATP-binding cassette sub-family A member 1) (ATP-binding cassette transporter 1) (ABC-1) (ATP-binding cassette 1) (Cholesterol efflux regulatory protein)	endocytic vesicle [GO:0030139]; endoplasmic reticulum membrane [GO:0005789]; endosome [GO:0005768]; external side of plasma membrane [GO:0009897]; Golgi apparatus [GO:0005794]; integral component of plasma membrane [GO:0005887]; intracellular membrane-bounded organelle [GO:0043231]; intracellular vesicle [GO:0097708]; membrane raft [GO:0045121]; perinuclear region of cytoplasm [GO:0048471]; phago…	TRANSMEM 22..42; /note="Helical"; /evidence="ECO:0000255"; TRANSMEM 640..660; /note="Helical"; /evidence="ECO:0000255"; TRANSMEM 683..703; /note="Helical"; /evidence="ECO:0000255"; TRANSMEM 716..736; /note="Helical"; /evidence="ECO:0000255"; TRANS	TOPO_DOM 43..639; /note="Extracellular"; TOPO_DOM 1372..1656; /note="Extracellular"	2036	N/A		O
P18850	ATF6A_HUMAN	Cyclic AMP-dependent transcription factor ATF-6 alpha (cAMP-dependent transcription factor ATF-6 alpha) (Activating transcription factor 6 alpha) (ATF6-alpha) [Cleaved into: Processed cyclic AMP-dependent transcription factor ATF-6 alpha]	chromatin [GO:0000785]; cytosol [GO:0005829]; endoplasmic reticulum [GO:0005783]; endoplasmic reticulum membrane [GO:0005789]; Golgi apparatus [GO:0005794]; Golgi membrane [GO:0000139]; integral component of endoplasmic reticulum membrane [GO:0030176]; membrane [GO:0016020]; nuclear envelope [GO:0005635]; nucleoplasm [GO:0005654]; nucleus [GO:0005634]; RNA polymerase II transcription regulator co…	TRANSMEM 378..398; /note="Helical; Signal-anchor for type II membrane protein"; /evidence="ECO:0000255"	TOPO_DOM 1..377; /note="Cytoplasmic"; /evidence="ECO:0000255"; TOPO_DOM 399..670; /note="Lumenal"; /evidence="ECO:0000255"	201	O		O
P31512	FMO4_HUMAN	Dimethylaniline monooxygenase [N-oxide-forming] 4 (EC 1.14.13.8) (Dimethylaniline oxidase 4) (Hepatic flavin-containing monooxygenase 4) (FMO 4)	endoplasmic reticulum membrane [GO:0005789]; integral component of membrane [GO:0016021]	TRANSMEM 517..537; /note="Helical"; /evidence="ECO:0000255"		498	N/A	O	O
P50402	EMD_HUMAN	Emerin	cytoplasm [GO:0005737]; cytosol [GO:0005829]; endoplasmic reticulum [GO:0005783]; integral component of membrane [GO:0016021]; membrane [GO:0016020]; microtubule [GO:0005874]; nuclear envelope [GO:0005635]; nuclear inner membrane [GO:0005637]; nuclear membrane [GO:0031965]; nuclear outer membrane [GO:0005640]; nucleoplasm [GO:0005654]; spindle [GO:0005819]	TRANSMEM 223..243; /note="Helical"; /evidence="ECO:0000255"		79, 88	N/A	O	O
P50851	LRBA_HUMAN	Lipopolysaccharide-responsive and beige-like anchor protein (Beige-like protein) (CDC4-like protein)	cytosol [GO:0005829]; endoplasmic reticulum [GO:0005783]; Golgi apparatus [GO:0005794]; integral component of membrane [GO:0016021]; lysosome [GO:0005764]; membrane [GO:0016020]; plasma membrane [GO:0005886]	TRANSMEM 1531..1548; /note="Helical"; /evidence="ECO:0000255"		1483, 1674, 1731	N/A	O	O
P51648	AL3A2_HUMAN	Aldehyde dehydrogenase family 3 member A2 (EC 1.2.1.3) (EC 1.2.1.94) (Aldehyde dehydrogenase 10) (Fatty aldehyde dehydrogenase) (Microsomal aldehyde dehydrogenase)	cytoplasm [GO:0005737]; cytosol [GO:0005829]; endoplasmic reticulum membrane [GO:0005789]; integral component of membrane [GO:0016021]; intracellular membrane-bounded organelle [GO:0043231]; peroxisomal membrane [GO:0005778]; peroxisome [GO:0005777]	TRANSMEM 464..484; /note="Helical"; /evidence="ECO:0000255"	TOPO_DOM 1..463; /note="Cytoplasmic"	357	O		O
P56937	DHB7_HUMAN	3-keto-steroid reductase/17-beta-hydroxysteroid dehydrogenase 7 (17-beta-hydroxysteroid dehydrogenase 7) (17-beta-HSD 7) (3-keto-steroid reductase) (EC 1.1.1.270) (Dihydrotestosterone oxidoreductase) (EC 1.1.1.210) (Estradiol 17-beta-dehydrogenase 7) (EC	endoplasmic reticulum [GO:0005783]; endoplasmic reticulum membrane [GO:0005789]; integral component of membrane [GO:0016021]	TRANSMEM 230..250; /note="Helical"; /evidence="ECO:0000255"	TOPO_DOM 1..229; /note="Extracellular"; /evidence="ECO:0000255"; TOPO_DOM 251..341; /note="Cytoplasmic"; /evidence="ECO:0000255"	329	O		O
P60468	SC61B_HUMAN	Protein transport protein Sec61 subunit beta	cytosol [GO:0005829]; endoplasmic reticulum [GO:0005783]; endoplasmic reticulum membrane [GO:0005789]; endoplasmic reticulum quality control compartment [GO:0044322]; endoplasmic reticulum Sec complex [GO:0031205]; integral component of membrane [GO:0016021]; membrane [GO:0016020]; Sec61 translocon complex [GO:0005784]	TRANSMEM 71..91; /note="Helical"; /evidence="ECO:0000255"	TOPO_DOM 2..70; /note="Cytoplasmic"; /evidence="ECO:0000255"	20	O		O
P84157	MXRA7_HUMAN	Matrix-remodeling-associated protein 7	collagen-containing extracellular matrix [GO:0062023]; endoplasmic reticulum [GO:0005783]; integral component of membrane [GO:0016021]	TRANSMEM 7..27; /note="Helical"; /evidence="ECO:0000255"		147, 170, 181	N/A	O	O
Q00765	REEP5_HUMAN	Receptor expression-enhancing protein 5 (Polyposis locus protein 1) (Protein TB2)	endoplasmic reticulum [GO:0005783]; endoplasmic reticulum tubular network [GO:0071782]; integral component of membrane [GO:0016021]	TRANSMEM 35..51; /note="Helical"; /evidence="ECO:0000305|PubMed:32075961"; TRANSMEM 54..74; /note="Helical"; /evidence="ECO:0000305|PubMed:32075961"; TRANSMEM 85..103; /note="Helical"; /evidence="ECO:0000305|PubMed:32075961"; TRANSMEM 106..123; /no	TOPO_DOM 1..34; /note="Cytoplasmic"; /evidence="ECO:0000269|PubMed:32075961"; TOPO_DOM 52..53; /note="Lumenal"; /evidence="ECO:0000305|PubMed:32075961"; TOPO_DOM 75..84; /note="Cytoplasmic"; /evidence="ECO:0000305|PubMed:32075961"; TOPO_DOM 104..105	172, 176	O		O
Q07065	CKAP4_HUMAN	Cytoskeleton-associated protein 4 (63-kDa cytoskeleton-linking membrane protein) (Climp-63) (p63)	azurophil granule membrane [GO:0035577]; cytoplasmic ribonucleoprotein granule [GO:0036464]; cytoskeleton [GO:0005856]; cytosol [GO:0005829]; endoplasmic reticulum [GO:0005783]; endoplasmic reticulum lumen [GO:0005788]; endoplasmic reticulum membrane [GO:0005789]; extracellular exosome [GO:0070062]; integral component of membrane [GO:0016021]; lamellar body [GO:0042599]; lipid droplet [GO:0005811…	TRANSMEM 107..127; /note="Helical"; /evidence="ECO:0000255"	TOPO_DOM 1..106; /note="Cytoplasmic"; /evidence="ECO:0000255"; TOPO_DOM 128..602; /note="Extracellular"; /evidence="ECO:0000255"	21	O		O
Q13586	STIM1_HUMAN	Stromal interaction molecule 1	cortical endoplasmic reticulum [GO:0032541]; endoplasmic reticulum [GO:0005783]; endoplasmic reticulum membrane [GO:0005789]; integral component of endoplasmic reticulum membrane [GO:0030176]; integral component of plasma membrane [GO:0005887]; microtubule [GO:0005874]; plasma membrane [GO:0005886]; plasma membrane raft [GO:0044853]; sarcoplasmic reticulum membrane [GO:0033017]	TRANSMEM 214..234; /note="Helical"; /evidence="ECO:0000255"	TOPO_DOM 23..213; /note="Extracellular"; /evidence="ECO:0000255"; TOPO_DOM 235..685; /note="Cytoplasmic"; /evidence="ECO:0000255"	580, 581, 592, 673	O		O
Q14739	LBR_HUMAN	Delta(14)-sterol reductase LBR (Delta-14-SR) (EC 1.3.1.70) (3-beta-hydroxysterol Delta (14)-reductase) (C-14 sterol reductase) (C14SR) (Integral nuclear envelope inner membrane protein) (LMN2R) (Lamin-B receptor) (Sterol C14-reductase)	cytoplasm [GO:0005737]; endoplasmic reticulum membrane [GO:0005789]; integral component of membrane [GO:0016021]; integral component of nuclear inner membrane [GO:0005639]; membrane [GO:0016020]; nuclear envelope [GO:0005635]; nuclear inner membrane [GO:0005637]; nuclear membrane [GO:0031965]; nucleus [GO:0005634]	TRANSMEM 212..232; /note="Helical"; /evidence="ECO:0000255"; TRANSMEM 258..278; /note="Helical"; /evidence="ECO:0000255"; TRANSMEM 299..319; /note="Helical"; /evidence="ECO:0000255"; TRANSMEM 326..346; /note="Helical"; /evidence="ECO:0000255"; TRA	TOPO_DOM 1..211; /note="Nuclear"; /evidence="ECO:0000255"	123, 190	O		O
Q14789	GOGB1_HUMAN	Golgin subfamily B member 1 (372 kDa Golgi complex-associated protein) (GCP372) (Giantin) (Macrogolgin)	cis-Golgi network [GO:0005801]; cytosol [GO:0005829]; endoplasmic reticulum-Golgi intermediate compartment [GO:0005793]; Golgi apparatus [GO:0005794]; Golgi membrane [GO:0000139]; Golgi stack [GO:0005795]; integral component of membrane [GO:0016021]; membrane [GO:0016020]	TRANSMEM 3236..3256; /note="Helical"; /evidence="ECO:0000255"	TOPO_DOM 1..3235; /note="Cytoplasmic"; /evidence="ECO:0000255"; TOPO_DOM 3257..3259; /note="Lumenal"; /evidence="ECO:0000255"	2927	O		O
Q3ZAQ7	VMA21_HUMAN	Vacuolar ATPase assembly integral membrane protein VMA21 (Myopathy with excessive autophagy protein)	endoplasmic reticulum-Golgi intermediate compartment membrane [GO:0033116]; endoplasmic reticulum membrane [GO:0005789]; ER to Golgi transport vesicle membrane [GO:0012507]; integral component of membrane [GO:0016021]; lysosome [GO:0005764]	TRANSMEM 26..46; /note="Helical"; /evidence="ECO:0000255|HAMAP-Rule:MF_03058"; TRANSMEM 66..86; /note="Helical"; /evidence="ECO:0000255|HAMAP-Rule:MF_03058"	TOPO_DOM 1..25; /note="Cytoplasmic"; /evidence="ECO:0000255|HAMAP-Rule:MF_03058"; TOPO_DOM 47..65; /note="Lumenal"; /evidence="ECO:0000255|HAMAP-Rule:MF_03058"; TOPO_DOM 87..101; /note="Cytoplasmic"; /evidence="ECO:0000255|HAMAP-Rule:MF_03058"	6	O		O
Q5JRA6	TGO1_HUMAN	Transport and Golgi organization protein 1 homolog (TANGO1) (C219-reactive peptide) (D320) (Melanoma inhibitory activity protein 3)	endoplasmic reticulum exit site [GO:0070971]; endoplasmic reticulum lumen [GO:0005788]; endoplasmic reticulum membrane [GO:0005789]; integral component of membrane [GO:0016021]; intracellular membrane-bounded organelle [GO:0043231]; membrane [GO:0016020]	TRANSMEM 1177..1197; /note="Helical"; /evidence="ECO:0000255"	TOPO_DOM 23..1144; /note="Lumenal"; /evidence="ECO:0000255"; TOPO_DOM 1166..1176; /note="Lumenal"; /evidence="ECO:0000255"; TOPO_DOM 1198..1907; /note="Cytoplasmic"; /evidence="ECO:0000255"	1477, 1754	O		O
Q5VV42	CDKAL_HUMAN	Threonylcarbamoyladenosine tRNA methylthiotransferase (EC 2.8.4.5) (CDK5 regulatory subunit-associated protein 1-like 1) (tRNA-t(6)A37 methylthiotransferase)	endoplasmic reticulum [GO:0005783]; endoplasmic reticulum membrane [GO:0005789]; integral component of membrane [GO:0016021]; membrane [GO:0016020]; rough endoplasmic reticulum [GO:0005791]	TRANSMEM 556..578; /note="Helical"; /evidence="ECO:0000255"		32	N/A	O	O
Q6P1M0	S27A4_HUMAN	Long-chain fatty acid transport protein 4 (FATP-4) (Fatty acid transport protein 4) (Arachidonate--CoA ligase) (EC 6.2.1.15) (Long-chain-fatty-acid--CoA ligase) (Solute carrier family 27 member 4) (Very long-chain acyl-CoA synthetase 4) (ACSVL4) (EC 6.2.1	brush border membrane [GO:0031526]; endoplasmic reticulum [GO:0005783]; endoplasmic reticulum membrane [GO:0005789]; integral component of membrane [GO:0016021]; membrane [GO:0016020]; microvillus [GO:0005902]; plasma membrane [GO:0005886]	TRANSMEM 20..42; /note="Helical"; /evidence="ECO:0000255"; TRANSMEM 139..156; /note="Helical"; /evidence="ECO:0000255"		590	N/A	O	O
Q6PML9	ZNT9_HUMAN	Zinc transporter 9 (ZnT-9) (Human embryonic lung protein) (HuEL) (Solute carrier family 30 member 9)	cytoplasmic vesicle [GO:0031410]; cytoskeleton [GO:0005856]; endoplasmic reticulum [GO:0005783]; integral component of membrane [GO:0016021]; nucleus [GO:0005634]	TRANSMEM 239..259; /note="Helical"; /evidence="ECO:0000255"; TRANSMEM 314..334; /note="Helical"; /evidence="ECO:0000255"; TRANSMEM 342..362; /note="Helical"; /evidence="ECO:0000255"; TRANSMEM 392..412; /note="Helical"; /evidence="ECO:0000255"; TRA		85, 104, 487	N/A		O
Q86UL3	GPAT4_HUMAN	Glycerol-3-phosphate acyltransferase 4 (EC 2.3.1.15) (1-acylglycerol-3-phosphate O-acyltransferase 6) (1-AGP acyltransferase 6) (1-AGPAT 6) (Acyl-CoA:glycerol-3-phosphate acyltransferase 4) (Lysophosphatidic acid acyltransferase zeta) (LPAAT-zeta) (Testis	endoplasmic reticulum [GO:0005783]; endoplasmic reticulum membrane [GO:0005789]; integral component of membrane [GO:0016021]; membrane [GO:0016020]	TRANSMEM 156..176; /note="Helical"; /evidence="ECO:0000255"; TRANSMEM 180..200; /note="Helical"; /evidence="ECO:0000255"		444	N/A	O	O
Q86XL3	ANKL2_HUMAN	Ankyrin repeat and LEM domain-containing protein 2 (LEM domain-containing protein 4)	endoplasmic reticulum [GO:0005783]; endoplasmic reticulum membrane [GO:0005789]; integral component of endoplasmic reticulum membrane [GO:0030176]; membrane [GO:0016020]	TRANSMEM 13..32; /note="Helical; Signal-anchor for type III membrane protein"; /evidence="ECO:0000255"	TOPO_DOM 1..12; /note="Lumenal"; /evidence="ECO:0000255"; TOPO_DOM 33..938; /note="Cytoplasmic"; /evidence="ECO:0000255"	90, 230, 262, 271, 546, 750, 759, 883	O		O
Q8IWB9	TEX2_HUMAN	Testis-expressed protein 2 (Transmembrane protein 96)	endoplasmic reticulum [GO:0005783]; endoplasmic reticulum membrane [GO:0005789]; integral component of membrane [GO:0016021]; nuclear membrane [GO:0031965]	TRANSMEM 475..495; /note="Helical"; /evidence="ECO:0000255"; TRANSMEM 497..517; /note="Helical"; /evidence="ECO:0000255"		248, 279, 396, 404, 919	N/A	O	O
Q8N2K1	UB2J2_HUMAN	Ubiquitin-conjugating enzyme E2 J2 (EC 2.3.2.23) (E2 ubiquitin-conjugating enzyme J2) (Non-canonical ubiquitin-conjugating enzyme 2) (NCUBE-2)	cytosol [GO:0005829]; endoplasmic reticulum [GO:0005783]; endoplasmic reticulum membrane [GO:0005789]; integral component of membrane [GO:0016021]; nucleus [GO:0005634]; ubiquitin ligase complex [GO:0000151]	TRANSMEM 227..247; /note="Helical; Anchor for type IV membrane protein"; /evidence="ECO:0000255"	TOPO_DOM 1..226; /note="Cytoplasmic"; /evidence="ECO:0000255"; TOPO_DOM 248..259; /note="Lumenal"; /evidence="ECO:0000255"	18	O		O
Q96S66	CLCC1_HUMAN	Chloride channel CLIC-like protein 1 (Mid-1-related chloride channel protein 1)	chloride channel complex [GO:0034707]; endoplasmic reticulum [GO:0005783]; endoplasmic reticulum membrane [GO:0005789]; Golgi membrane [GO:0000139]; intracellular membrane-bounded organelle [GO:0043231]; membrane [GO:0016020]; mitochondria-associated endoplasmic reticulum membrane [GO:0044233]; nuclear membrane [GO:0031965]	TRANSMEM 185..205; /note="Helical"; /evidence="ECO:0000255"; TRANSMEM 217..237; /note="Helical"; /evidence="ECO:0000255"; TRANSMEM 330..350; /note="Helical"; /evidence="ECO:0000255"		437, 463	N/A	O	O
Q9BSJ8	ESYT1_HUMAN	Extended synaptotagmin-1 (E-Syt1) (Membrane-bound C2 domain-containing protein)	endoplasmic reticulum [GO:0005783]; endoplasmic reticulum membrane [GO:0005789]; extrinsic component of cytoplasmic side of plasma membrane [GO:0031234]; integral component of endoplasmic reticulum membrane [GO:0030176]; intrinsic component of endoplasmic reticulum membrane [GO:0031227]; membrane [GO:0016020]	TRANSMEM 39..59; /note="Helical"; /evidence="ECO:0000255"; TRANSMEM 63..83; /note="Helical"; /evidence="ECO:0000255"	TOPO_DOM 1..38; /note="Cytoplasmic"; /evidence="ECO:0000255"; TOPO_DOM 60..62; /note="Lumenal"; /evidence="ECO:0000255"; TOPO_DOM 84..1104; /note="Cytoplasmic"; /evidence="ECO:0000255"	344, 349, 671	O		O
Q9BZF1	OSBL8_HUMAN	Oxysterol-binding protein-related protein 8 (ORP-8) (OSBP-related protein 8)	cortical endoplasmic reticulum [GO:0032541]; cytosol [GO:0005829]; endoplasmic reticulum [GO:0005783]; endoplasmic reticulum membrane [GO:0005789]; integral component of membrane [GO:0016021]; intracellular membrane-bounded organelle [GO:0043231]; membrane [GO:0016020]; nuclear membrane [GO:0031965]	TRANSMEM 871..888; /note="Helical"; /evidence="ECO:0000255"		57	N/A	O	O
Q9NPA0	EMC7_HUMAN	ER membrane protein complex subunit 7	EMC complex [GO:0072546]; integral component of endoplasmic reticulum membrane [GO:0030176]; integral component of membrane [GO:0016021]	TRANSMEM 160..180; /note="Helical"; /evidence="ECO:0000255"	TOPO_DOM 24..159; /note="Lumenal"; /evidence="ECO:0000269|PubMed:32439656"; TOPO_DOM 181..242; /note="Cytoplasmic"; /evidence="ECO:0000269|PubMed:32439656"	221	O		O
Q9NYK1	TLR7_HUMAN	Toll-like receptor 7	cytoplasm [GO:0005737]; early phagosome [GO:0032009]; endolysosome membrane [GO:0036020]; endoplasmic reticulum [GO:0005783]; endoplasmic reticulum membrane [GO:0005789]; endosome [GO:0005768]; endosome membrane [GO:0010008]; Golgi membrane [GO:0000139]; integral component of membrane [GO:0016021]; lysosome [GO:0005764]; plasma membrane [GO:0005886]; receptor complex [GO:0043235]	TRANSMEM 840..860; /note="Helical"; /evidence="ECO:0000255"	TOPO_DOM 27..839; /note="Extracellular"; /evidence="ECO:0000255"; TOPO_DOM 861..1049; /note="Cytoplasmic"; /evidence="ECO:0000255"	119	X		O
Q9P0L0	VAPA_HUMAN	Vesicle-associated membrane protein-associated protein A (VAMP-A) (VAMP-associated protein A) (VAP-A) (33 kDa VAMP-associated protein) (VAP-33)	azurophil granule membrane [GO:0035577]; bicellular tight junction [GO:0005923]; cytosol [GO:0005829]; endoplasmic reticulum [GO:0005783]; endoplasmic reticulum membrane [GO:0005789]; Golgi membrane [GO:0000139]; integral component of membrane [GO:0016021]; microtubule cytoskeleton [GO:0015630]; nuclear membrane [GO:0031965]; plasma membrane [GO:0005886]; vesicle [GO:0031982]	TRANSMEM 228..248; /note="Helical; Anchor for type IV membrane protein"; /evidence="ECO:0000255"	TOPO_DOM 2..227; /note="Cytoplasmic"; /evidence="ECO:0000255"	146	O		O
Q9P2E9	RRBP1_HUMAN	Ribosome-binding protein 1 (180 kDa ribosome receptor homolog) (RRp) (ES/130-related protein) (Ribosome receptor protein)	endoplasmic reticulum [GO:0005783]; integral component of endoplasmic reticulum membrane [GO:0030176]; membrane [GO:0016020]; ribosome [GO:0005840]	TRANSMEM 8..28; /note="Helical"; /evidence="ECO:0000255"	TOPO_DOM 1..7; /note="Lumenal"; /evidence="ECO:0000255"; TOPO_DOM 29..1410; /note="Cytoplasmic"; /evidence="ECO:0000255"	166	O		O
Q9UGP8	SEC63_HUMAN	Translocation protein SEC63 homolog	endoplasmic reticulum [GO:0005783]; integral component of membrane [GO:0016021]; membrane [GO:0016020]; Sec62/Sec63 complex [GO:0031207]	TRANSMEM 15..35; /note="Helical"; /evidence="ECO:0000255"; TRANSMEM 70..90; /note="Helical"; /evidence="ECO:0000255"; TRANSMEM 189..209; /note="Helical"; /evidence="ECO:0000255"	TOPO_DOM 1..14; /note="Lumenal"; /evidence="ECO:0000255"; TOPO_DOM 36..69; /note="Cytoplasmic"; /evidence="ECO:0000255"; TOPO_DOM 91..188; /note="Lumenal"; /evidence="ECO:0000255"; TOPO_DOM 210..760; /note="Cytoplasmic"; /evidence="ECO:0000255"	535	O		O
Q9Y5Y5	PEX16_HUMAN	Peroxisomal membrane protein PEX16 (Peroxin-16) (Peroxisomal biogenesis factor 16)	cytosol [GO:0005829]; endoplasmic reticulum [GO:0005783]; endoplasmic reticulum membrane [GO:0005789]; integral component of peroxisomal membrane [GO:0005779]; membrane [GO:0016020]; peroxisomal membrane [GO:0005778]; peroxisome [GO:0005777]	TRANSMEM 85..105; /note="Helical"; /evidence="ECO:0000255"; TRANSMEM 111..131; /note="Helical"; /evidence="ECO:0000255"	TOPO_DOM 1..84; /note="Cytoplasmic"; /evidence="ECO:0000255"; TOPO_DOM 106..110; /note="Peroxisomal"; /evidence="ECO:0000255"; TOPO_DOM 132..336; /note="Cytoplasmic"; /evidence="ECO:0000255"	169	O		O
Q9Y6I9	TX264_HUMAN	Testis-expressed protein 264 (Putative secreted protein Zsig11)	autophagosome membrane [GO:0000421]; cytosol [GO:0005829]; endoplasmic reticulum membrane [GO:0005789]; extracellular region [GO:0005576]; integral component of membrane [GO:0016021]; nucleus [GO:0005634]; platelet alpha granule lumen [GO:0031093]; replication fork [GO:0005657]	TRANSMEM 7..31; /note="Helical; Signal-anchor for type III membrane protein"; /evidence="ECO:0000255"	TOPO_DOM 1..6; /note="Lumenal"; /evidence="ECO:0000269|PubMed:31006538"; TOPO_DOM 32..313; /note="Cytoplasmic"; /evidence="ECO:0000269|PubMed:31006538"	300	O		O
