# Supplementary material for: OrthoID: profiling dynamic proteomes through time and space using mutually orthogonal chemical tools
Source: Nat Commun. 2024 Feb 29;15:1851. doi: 10.1038/s41467-024-46034-z (PMC10904832; doi:10.1038/s41467-024-46034-z)
Supplement: Supplementary file 7 — Supplementary Data 4 [file 41467_2024_46034_MOESM7_ESM.xlsx]

## Sheet: a. Column Definition
Column	Column definition
Master Protein Accessions	Uniprot code
Entry Name	An abbreviation of the protein/gene name
Protein Names
# PSM	Number of peptide spectrum matches
Avg. Precursor abundance	Average Intensity
GOCC	Gene ontology cellular component		ER annotation
			Mitochondria annotation
			Both ER & Mitochondria annotation
Transmembrane	Transmembrane domain sequence from Uniprot
Topology	Topological domain information from Uniprot
GOCC ERM	Gene ontology cellular component annotation as endoplasmic reticulum membrane
GOCC OMM	Gene ontology cellular component annotation as outer mitochondrial membrane
GOCC MAM	Gene ontology cellular component annotation as mitochondria-associated endoplasmic reticulum membrane

## Sheet: b. SPOT-SupraID (N≥2)
Master Protein Accessions	Entry Name	Protein Names	# PSM (Rep1)	# PSM (Rep2)	# PSM (Rep3)	Avg. Precursor abundance (Rep1)	Avg. Precursor abundance (Rep2)	Avg. Precursor abundance (Rep3)	GOCC	Transmembrane	Topology	GOCC ERM	GOCC OMM	GOCC MAM
Q9H5K3	SG196_HUMAN	Protein O-mannose kinase (POMK) (EC 2.7.1.183) (Protein kinase-like protein SgK196) (Sugen kinase 196)	2		1	429742		177446	endoplasmic reticulum membrane [GO:0005789]; integral component of membrane [GO:0016021]	TRANSMEM 21..43; /note="Helical; Signal-anchor for type II membrane protein"; /evidence="ECO:0000255"	TOPO_DOM 1..20; /note="Cytoplasmic"; /evidence="ECO:0000255"; TOPO_DOM 44..350; /note="Lumenal"; /evidence="ECO:0000255"	O
Q9UM00	TMCO1_HUMAN	Calcium load-activated calcium channel (CLAC channel) (Transmembrane and coiled-coil domain-containing protein 1) (Transmembrane and coiled-coil domains protein 4) (Xenogeneic cross-immune protein PCIA3)	5	5	4	444411	595430	605747	cytoplasm [GO:0005737]; endoplasmic reticulum [GO:0005783]; Golgi membrane [GO:0000139]; integral component of endoplasmic reticulum membrane [GO:0030176]	TRANSMEM 61..81; /note="Helical"; /evidence="ECO:0000255"; TRANSMEM 142..162; /note="Helical"; /evidence="ECO:0000255"	TOPO_DOM 1..60; /note="Cytoplasmic"; /evidence="ECO:0000305|PubMed:27212239"; TOPO_DOM 82..141; /note="Lumenal"; /evidence="ECO:0000305|PubMed:27212239"; TOPO_DOM 163..188; /note="Cytoplasmic"; /evidence="ECO:0000305|PubMed:27212239"; TOPO_DOM 206..239; /note="Cytoplasmic"; /evidence="ECO:0000305|PubMed:27212239"	O
Q15363	TMED2_HUMAN	Transmembrane emp24 domain-containing protein 2 (Membrane protein p24A) (p24) (p24 family protein beta-1) (p24beta1)	13	12	10	1.4992e+06	1.13808e+06	1.32649e+06	COPI-coated vesicle [GO:0030137]; COPI-coated vesicle membrane [GO:0030663]; COPII-coated ER to Golgi transport vesicle [GO:0030134]; endoplasmic reticulum [GO:0005783]; endoplasmic reticulum-Golgi intermediate compartment [GO:0005793]; endoplasmic reticulum-Golgi intermediate compartment membrane [GO:0033116]; endoplasmic reticulum membrane [GO:0005789]; ER to Golgi transport vesicle membrane [G…	TRANSMEM 169..189; /note="Helical"; /evidence="ECO:0000255"	TOPO_DOM 21..168; /note="Lumenal"; /evidence="ECO:0000255"; TOPO_DOM 190..201; /note="Cytoplasmic"; /evidence="ECO:0000255"	O
Q7Z7H5	TMED4_HUMAN	Transmembrane emp24 domain-containing protein 4 (Endoplasmic reticulum stress-response protein 25) (ERS25) (GMP25iso) (Putative NF-kappa-B-activating protein 156) (p24 family protein alpha-3) (p24alpha3)		3	1		870678	1.77119e+06	COPII-coated ER to Golgi transport vesicle [GO:0030134]; endoplasmic reticulum [GO:0005783]; endoplasmic reticulum-Golgi intermediate compartment [GO:0005793]; endoplasmic reticulum membrane [GO:0005789]; Golgi apparatus [GO:0005794]; integral component of membrane [GO:0016021]	TRANSMEM 195..212; /note="Helical"; /evidence="ECO:0000255"	TOPO_DOM 30..194; /note="Lumenal"; /evidence="ECO:0000255"; TOPO_DOM 213..227; /note="Cytoplasmic"; /evidence="ECO:0000255"	O
Q9Y3A6	TMED5_HUMAN	Transmembrane emp24 domain-containing protein 5 (p24 family protein gamma-2) (p24gamma2) (p28)	4	2	5	548046	418672	484902	cis-Golgi network [GO:0005801]; COPII-coated ER to Golgi transport vesicle [GO:0030134]; endoplasmic reticulum [GO:0005783]; endoplasmic reticulum exit site [GO:0070971]; endoplasmic reticulum-Golgi intermediate compartment [GO:0005793]; endoplasmic reticulum-Golgi intermediate compartment membrane [GO:0033116]; endoplasmic reticulum membrane [GO:0005789]; Golgi apparatus [GO:0005794]; integral c…	TRANSMEM 197..217; /note="Helical"; /evidence="ECO:0000255"	TOPO_DOM 28..196; /note="Lumenal"; /evidence="ECO:0000255"; TOPO_DOM 218..229; /note="Cytoplasmic"; /evidence="ECO:0000255"	O
Q9Y3B3	TMED7_HUMAN	Transmembrane emp24 domain-containing protein 7 (p24 family protein gamma-3) (p24gamma3) (p27)	1	2	3	183699	733916	504909	COPII-coated ER to Golgi transport vesicle [GO:0030134]; COPII vesicle coat [GO:0030127]; COPI vesicle coat [GO:0030126]; endoplasmic reticulum [GO:0005783]; endoplasmic reticulum-Golgi intermediate compartment [GO:0005793]; endoplasmic reticulum-Golgi intermediate compartment membrane [GO:0033116]; endoplasmic reticulum membrane [GO:0005789]; Golgi apparatus [GO:0005794]; Golgi membrane [GO:0000…	TRANSMEM 188..208; /note="Helical"; /evidence="ECO:0000255"	TOPO_DOM 35..187; /note="Lumenal"; /evidence="ECO:0000255"; TOPO_DOM 209..224; /note="Cytoplasmic"; /evidence="ECO:0000255"	O
Q9BVK6	TMED9_HUMAN	Transmembrane emp24 domain-containing protein 9 (GMP25) (Glycoprotein 25L2) (p24 family protein alpha-2) (p24alpha2) (p25)	10	10	11	2.23239e+06	1.8614e+06	1.30205e+06	COPII-coated ER to Golgi transport vesicle [GO:0030134]; endoplasmic reticulum [GO:0005783]; endoplasmic reticulum-Golgi intermediate compartment [GO:0005793]; endoplasmic reticulum-Golgi intermediate compartment membrane [GO:0033116]; endoplasmic reticulum membrane [GO:0005789]; extracellular exosome [GO:0070062]; Golgi apparatus [GO:0005794]; Golgi membrane [GO:0000139]; integral component of m…	TRANSMEM 203..222; /note="Helical"; /evidence="ECO:0000255"	TOPO_DOM 38..202; /note="Lumenal"; /evidence="ECO:0000255"; TOPO_DOM 223..235; /note="Cytoplasmic"; /evidence="ECO:0000255"	O
P49755	TMEDA_HUMAN	Transmembrane emp24 domain-containing protein 10 (Protein TMED10) (21 kDa transmembrane-trafficking protein) (S31I125) (S31III125) (Tmp-21-I) (Transmembrane protein Tmp21) (p23) (p24 family protein delta-1) (p24delta1) (p24delta)	27	20	24	1.2199e+06	949706	842478	cis-Golgi network [GO:0005801]; COPI-coated vesicle [GO:0030137]; COPII-coated ER to Golgi transport vesicle [GO:0030134]; endoplasmic reticulum [GO:0005783]; endoplasmic reticulum-Golgi intermediate compartment [GO:0005793]; endoplasmic reticulum-Golgi intermediate compartment membrane [GO:0033116]; endoplasmic reticulum membrane [GO:0005789]; ER to Golgi transport vesicle membrane [GO:0012507];…	TRANSMEM 186..206; /note="Helical"; /evidence="ECO:0000255"	TOPO_DOM 32..185; /note="Lumenal"; /evidence="ECO:0000305"; TOPO_DOM 207..219; /note="Cytoplasmic"; /evidence="ECO:0000305"	O
Q6ZXV5	TMTC3_HUMAN	Protein O-mannosyl-transferase TMTC3 (EC 2.4.1.109) (Protein SMILE) (Transmembrane and TPR repeat-containing protein 3)	3	3	4	743985	1135729	886564	endoplasmic reticulum [GO:0005783]; integral component of membrane [GO:0016021]	TRANSMEM 9..29; /note="Helical"; /evidence="ECO:0000255"; TRANSMEM 94..114; /note="Helical"; /evidence="ECO:0000255"; TRANSMEM 136..158; /note="Helical"; /evidence="ECO:0000255"; TRANSMEM 167..187; /note="Helical"; /evidence="ECO:0000255"; TRANSMEM 194..214; /note="Helical"; /evidence="ECO:0000255"; TRANSMEM 232..252; /note="Helical"; /evidence="ECO:0000255"; TRANSMEM 318..338; /note="Helical"; /…		O
Q02809	PLOD1_HUMAN	Procollagen-lysine,2-oxoglutarate 5-dioxygenase 1 (EC 1.14.11.4) (Lysyl hydroxylase 1) (LH1)	40	35	41	1.51061e+06	1.70971e+06	1.3848e+06	catalytic complex [GO:1902494]; endoplasmic reticulum [GO:0005783]; endoplasmic reticulum membrane [GO:0005789]; extracellular exosome [GO:0070062]; rough endoplasmic reticulum membrane [GO:0030867]			O
O60568	PLOD3_HUMAN	Multifunctional procollagen lysine hydroxylase and glycosyltransferase LH3 [Includes: Procollagen-lysine,2-oxoglutarate 5-dioxygenase 3 (EC 1.14.11.4) (Lysyl hydroxylase 3) (LH3); Procollagen glycosyltransferase (EC 2.4.1.50) (EC 2.4.1.66) (Galactosylhydr	9	4	6	3.12903e+06	4.28376e+06	5.1189e+06	collagen-containing extracellular matrix [GO:0062023]; endoplasmic reticulum [GO:0005783]; endoplasmic reticulum lumen [GO:0005788]; endoplasmic reticulum membrane [GO:0005789]; extracellular exosome [GO:0070062]; extracellular space [GO:0005615]; Golgi apparatus [GO:0005794]; rough endoplasmic reticulum [GO:0005791]; trans-Golgi network [GO:0005802]			O
Q9BTV4	TMM43_HUMAN	Transmembrane protein 43 (Protein LUMA)	14	12	10	1.47254e+06	2.18163e+06	1.43848e+06	endoplasmic reticulum lumen [GO:0005788]; Golgi apparatus [GO:0005794]; integral component of nuclear inner membrane [GO:0005639]	TRANSMEM 32..52; /note="Helical"; /evidence="ECO:0000255"; TRANSMEM 314..334; /note="Helical"; /evidence="ECO:0000255"; TRANSMEM 346..366; /note="Helical"; /evidence="ECO:0000255"; TRANSMEM 369..389; /note="Helical"; /evidence="ECO:0000255"	TOPO_DOM 2..31; /note="Nuclear"; /evidence="ECO:0000255"; TOPO_DOM 53..313; /note="Perinuclear space"; /evidence="ECO:0000255"; TOPO_DOM 335..345; /note="Nuclear"; /evidence="ECO:0000255"; TOPO_DOM 367..368; /note="Perinuclear space"; /evidence="ECO:0000255"; TOPO_DOM 390..400; /note="Nuclear"; /evidence="ECO:0000255"
Q9UGP8	SEC63_HUMAN	Translocation protein SEC63 homolog	21	20	21	2.47156e+06	2.46991e+06	3.24642e+06	endoplasmic reticulum [GO:0005783]; integral component of membrane [GO:0016021]; membrane [GO:0016020]; Sec62/Sec63 complex [GO:0031207]	TRANSMEM 15..35; /note="Helical"; /evidence="ECO:0000255"; TRANSMEM 70..90; /note="Helical"; /evidence="ECO:0000255"; TRANSMEM 189..209; /note="Helical"; /evidence="ECO:0000255"	TOPO_DOM 1..14; /note="Lumenal"; /evidence="ECO:0000255"; TOPO_DOM 36..69; /note="Cytoplasmic"; /evidence="ECO:0000255"; TOPO_DOM 91..188; /note="Lumenal"; /evidence="ECO:0000255"; TOPO_DOM 210..760; /note="Cytoplasmic"; /evidence="ECO:0000255"	O
Q9H497	TOR3A_HUMAN	Torsin-3A (ATP-dependent interferon-responsive protein) (Torsin family 3 member A)		2	2		130381	161491	endoplasmic reticulum [GO:0005783]; endoplasmic reticulum lumen [GO:0005788]; extracellular exosome [GO:0070062]; nuclear envelope [GO:0005635]
Q8TBF5	PIGX_HUMAN	Phosphatidylinositol-glycan biosynthesis class X protein (PIG-X)	3	1	1	732267	387824	193235	endoplasmic reticulum membrane [GO:0005789]; integral component of membrane [GO:0016021]	TRANSMEM 231..251; /note="Helical"; /evidence="ECO:0000255"	TOPO_DOM 22..230; /note="Lumenal"; /evidence="ECO:0000255"; TOPO_DOM 252..258; /note="Cytoplasmic"; /evidence="ECO:0000255"	O
P60468	SC61B_HUMAN	Protein transport protein Sec61 subunit beta	2	3	2	2.67889e+06	2.28233e+06	3051961	cytosol [GO:0005829]; endoplasmic reticulum [GO:0005783]; endoplasmic reticulum membrane [GO:0005789]; endoplasmic reticulum quality control compartment [GO:0044322]; endoplasmic reticulum Sec complex [GO:0031205]; integral component of membrane [GO:0016021]; membrane [GO:0016020]; Sec61 translocon complex [GO:0005784]	TRANSMEM 71..91; /note="Helical"; /evidence="ECO:0000255"	TOPO_DOM 2..70; /note="Cytoplasmic"; /evidence="ECO:0000255"	O
P51571	SSRD_HUMAN	Translocon-associated protein subunit delta (TRAP-delta) (Signal sequence receptor subunit delta) (SSR-delta)	23	24	21	9.53046e+06	9.91181e+06	8.71819e+06	endomembrane system [GO:0012505]; endoplasmic reticulum [GO:0005783]; extracellular exosome [GO:0070062]; integral component of membrane [GO:0016021]; Sec61 translocon complex [GO:0005784]	TRANSMEM 145..165; /note="Helical"; /evidence="ECO:0000255"	TOPO_DOM 24..144; /note="Lumenal"; /evidence="ECO:0000255"; TOPO_DOM 166..173; /note="Cytoplasmic"; /evidence="ECO:0000255"	O
Q969N2	PIGT_HUMAN	GPI transamidase component PIG-T (Phosphatidylinositol-glycan biosynthesis class T protein)	1	2	5	441819	728869	828018	cytoplasmic vesicle [GO:0031410]; endoplasmic reticulum membrane [GO:0005789]; GPI-anchor transamidase complex [GO:0042765]; integral component of endoplasmic reticulum membrane [GO:0030176]; membrane [GO:0016020]	TRANSMEM 528..548; /note="Helical"; /evidence="ECO:0000255"	TOPO_DOM 22..527; /note="Lumenal"; /evidence="ECO:0000255"; TOPO_DOM 549..578; /note="Cytoplasmic"; /evidence="ECO:0000255"	O
O95302	FKBP9_HUMAN	Peptidyl-prolyl cis-trans isomerase FKBP9 (PPIase FKBP9) (EC 5.2.1.8) (63 kDa FK506-binding protein) (63 kDa FKBP) (FKBP-63) (FK506-binding protein 9) (FKBP-9) (Rotamase)	13	16	14	2.1401e+06	1.98027e+06	1.8697e+06	endoplasmic reticulum [GO:0005783]
Q9H0V9	LMA2L_HUMAN	VIP36-like protein (Lectin mannose-binding 2-like) (LMAN2-like protein)	3	5	4	2.58048e+06	3.18441e+06	2.51645e+06	COPII-coated ER to Golgi transport vesicle [GO:0030134]; endoplasmic reticulum-Golgi intermediate compartment [GO:0005793]; endoplasmic reticulum membrane [GO:0005789]; Golgi apparatus [GO:0005794]; Golgi membrane [GO:0000139]; integral component of membrane [GO:0016021]	TRANSMEM 314..336; /note="Helical"; /evidence="ECO:0000255"	TOPO_DOM 45..313; /note="Lumenal"; /evidence="ECO:0000255"; TOPO_DOM 337..348; /note="Cytoplasmic"; /evidence="ECO:0000255"	O
P49257	LMAN1_HUMAN	Protein ERGIC-53 (ER-Golgi intermediate compartment 53 kDa protein) (Gp58) (Intracellular mannose-specific lectin MR60) (Lectin mannose-binding 1)	30	23	26	4.27656e+06	3.30472e+06	4.24005e+06	collagen-containing extracellular matrix [GO:0062023]; COPII-coated ER to Golgi transport vesicle [GO:0030134]; endoplasmic reticulum [GO:0005783]; endoplasmic reticulum-Golgi intermediate compartment [GO:0005793]; endoplasmic reticulum-Golgi intermediate compartment membrane [GO:0033116]; endoplasmic reticulum membrane [GO:0005789]; ER to Golgi transport vesicle membrane [GO:0012507]; extracellu…	TRANSMEM 478..498; /note="Helical"; /evidence="ECO:0000255"	TOPO_DOM 31..477; /note="Lumenal"; /evidence="ECO:0000255"; TOPO_DOM 499..510; /note="Cytoplasmic"; /evidence="ECO:0000255"	O
Q12907	LMAN2_HUMAN	Vesicular integral-membrane protein VIP36 (Glycoprotein GP36b) (Lectin mannose-binding 2) (Vesicular integral-membrane protein 36) (VIP36)	12	12	14	6.12319e+06	5.77836e+06	5.39131e+06	cell surface [GO:0009986]; COPII-coated ER to Golgi transport vesicle [GO:0030134]; endoplasmic reticulum-Golgi intermediate compartment [GO:0005793]; endoplasmic reticulum-Golgi intermediate compartment membrane [GO:0033116]; endoplasmic reticulum membrane [GO:0005789]; extracellular exosome [GO:0070062]; extracellular space [GO:0005615]; Golgi apparatus [GO:0005794]; Golgi membrane [GO:0000139]…	TRANSMEM 323..345; /note="Helical"; /evidence="ECO:0000255"	TOPO_DOM 45..322; /note="Lumenal"; /evidence="ECO:0000255"; TOPO_DOM 346..356; /note="Cytoplasmic"; /evidence="ECO:0000255"	O
Q9H0U3	MAGT1_HUMAN	Magnesium transporter protein 1 (MagT1) (Dolichyl-diphosphooligosaccharide--protein glycosyltransferase subunit MAGT1) (Oligosaccharyl transferase subunit MAGT1) (Implantation-associated protein) (IAP)	4	4	5	1.3752e+06	1.14739e+06	1.1364e+06	azurophil granule membrane [GO:0035577]; endoplasmic reticulum [GO:0005783]; integral component of plasma membrane [GO:0005887]; membrane [GO:0016020]; oligosaccharyltransferase complex [GO:0008250]; plasma membrane [GO:0005886]	TRANSMEM 185..205; /note="Helical"; /evidence="ECO:0000255"; TRANSMEM 210..230; /note="Helical"; /evidence="ECO:0000255"; TRANSMEM 271..291; /note="Helical"; /evidence="ECO:0000255"; TRANSMEM 301..321; /note="Helical"; /evidence="ECO:0000255"	TOPO_DOM 30..184; /note="Extracellular"; /evidence="ECO:0000255"; TOPO_DOM 206..209; /note="Cytoplasmic"; /evidence="ECO:0000255"; TOPO_DOM 231..270; /note="Extracellular"; /evidence="ECO:0000255"; TOPO_DOM 292..300; /note="Cytoplasmic"; /evidence="ECO:0000255"; TOPO_DOM 322..335; /note="Extracellular"; /evidence="ECO:0000255"
Q05707	COEA1_HUMAN	Collagen alpha-1(XIV) chain (Undulin)	5	3	5	456540	625725	378154	collagen-containing extracellular matrix [GO:0062023]; collagen trimer [GO:0005581]; collagen type XIV trimer [GO:0005596]; endoplasmic reticulum lumen [GO:0005788]; extracellular matrix [GO:0031012]; extracellular region [GO:0005576]; extracellular space [GO:0005615]; interstitial matrix [GO:0005614]
Q9P035	HACD3_HUMAN	Very-long-chain (3R)-3-hydroxyacyl-CoA dehydratase 3 (EC 4.2.1.134) (3-hydroxyacyl-CoA dehydratase 3) (HACD3) (Butyrate-induced protein 1) (B-ind1) (hB-ind1) (Protein-tyrosine phosphatase-like A domain-containing protein 1)	9	8	9	1.27784e+06	1.97345e+06	1.4985e+06	endoplasmic reticulum [GO:0005783]; focal adhesion [GO:0005925]; integral component of endoplasmic reticulum membrane [GO:0030176]; nuclear membrane [GO:0031965]	TRANSMEM 150..170; /note="Helical"; /evidence="ECO:0000255"; TRANSMEM 186..207; /note="Helical"; /evidence="ECO:0000255"; TRANSMEM 218..235; /note="Helical"; /evidence="ECO:0000255"; TRANSMEM 242..256; /note="Helical"; /evidence="ECO:0000255"; TRANSMEM 280..298; /note="Helical"; /evidence="ECO:0000255"; TRANSMEM 323..343; /note="Helical"; /evidence="ECO:0000255"	TOPO_DOM 1..149; /note="Cytoplasmic"; /evidence="ECO:0000255"; TOPO_DOM 171..185; /note="Lumenal"; /evidence="ECO:0000255"; TOPO_DOM 208..217; /note="Cytoplasmic"; /evidence="ECO:0000255"; TOPO_DOM 236..241; /note="Lumenal"; /evidence="ECO:0000255"; TOPO_DOM 257..279; /note="Cytoplasmic"; /evidence="ECO:0000255"; TOPO_DOM 299..322; /note="Lumenal"; /evidence="ECO:0000255"; TOPO_DOM 344..362; /not…	O
Q9BV10	ALG12_HUMAN	Dol-P-Man:Man(7)GlcNAc(2)-PP-Dol alpha-1,6-mannosyltransferase (EC 2.4.1.260) (Asparagine-linked glycosylation protein 12 homolog) (hALG12) (Dolichyl-P-Man:Man(7)GlcNAc(2)-PP-dolichyl-alpha-1,6-mannosyltransferase) (Mannosyltransferase ALG12 homolog) (Mem		1	1		182428	241911	endoplasmic reticulum [GO:0005783]; endoplasmic reticulum lumen [GO:0005788]; endoplasmic reticulum membrane [GO:0005789]; integral component of membrane [GO:0016021]; membrane [GO:0016020]	TRANSMEM 11..31; /note="Helical"; /evidence="ECO:0000255"; TRANSMEM 68..88; /note="Helical"; /evidence="ECO:0000255"; TRANSMEM 93..113; /note="Helical"; /evidence="ECO:0000255"; TRANSMEM 122..142; /note="Helical"; /evidence="ECO:0000255"; TRANSMEM 145..165; /note="Helical"; /evidence="ECO:0000255"; TRANSMEM 177..197; /note="Helical"; /evidence="ECO:0000255"; TRANSMEM 212..232; /note="Helical"; /e…		O
Q9Y680	FKBP7_HUMAN	Peptidyl-prolyl cis-trans isomerase FKBP7 (PPIase FKBP7) (EC 5.2.1.8) (23 kDa FK506-binding protein) (23 kDa FKBP) (FKBP-23) (FK506-binding protein 7) (FKBP-7) (Rotamase)	8	5	8	878915	594222	831814	endoplasmic reticulum [GO:0005783]; endoplasmic reticulum lumen [GO:0005788]
Q9Y4L1	HYOU1_HUMAN	Hypoxia up-regulated protein 1 (150 kDa oxygen-regulated protein) (ORP-150) (170 kDa glucose-regulated protein) (GRP-170)	63	55	56	4.49752e+06	4.44133e+06	5.11137e+06	endocytic vesicle lumen [GO:0071682]; endoplasmic reticulum [GO:0005783]; endoplasmic reticulum chaperone complex [GO:0034663]; endoplasmic reticulum lumen [GO:0005788]; extracellular exosome [GO:0070062]; extracellular region [GO:0005576]; focal adhesion [GO:0005925]; membrane [GO:0016020]; smooth endoplasmic reticulum [GO:0005790]
Q9BS26	ERP44_HUMAN	Endoplasmic reticulum resident protein 44 (ER protein 44) (ERp44) (Thioredoxin domain-containing protein 4)	3	5	4	1.06708e+06	608917	559745	cell surface [GO:0009986]; endoplasmic reticulum-Golgi intermediate compartment [GO:0005793]; endoplasmic reticulum lumen [GO:0005788]; endoplasmic reticulum membrane [GO:0005789]; extracellular exosome [GO:0070062]; extracellular region [GO:0005576]; specific granule lumen [GO:0035580]			O
P30040	ERP29_HUMAN	Endoplasmic reticulum resident protein 29 (ERp29) (Endoplasmic reticulum resident protein 28) (ERp28) (Endoplasmic reticulum resident protein 31) (ERp31)	54	51	60	2.54923e+06	3.11272e+06	2.34233e+06	cell surface [GO:0009986]; endoplasmic reticulum [GO:0005783]; endoplasmic reticulum lumen [GO:0005788]; melanosome [GO:0042470]; membrane [GO:0016020]; smooth endoplasmic reticulum [GO:0005790]; transport vesicle [GO:0030133]
Q14974	IMB1_HUMAN	Importin subunit beta-1 (Importin-90) (Karyopherin subunit beta-1) (Nuclear factor p97) (Pore targeting complex 97 kDa subunit) (PTAC97)	1	3	2	236928	312146	440882	cytoplasm [GO:0005737]; cytoplasmic stress granule [GO:0010494]; cytosol [GO:0005829]; endoplasmic reticulum tubular network [GO:0071782]; extracellular exosome [GO:0070062]; extracellular region [GO:0005576]; ficolin-1-rich granule lumen [GO:1904813]; membrane [GO:0016020]; NLS-dependent protein nuclear import complex [GO:0042564]; nuclear envelope [GO:0005635]; nuclear membrane [GO:0031965]; nu…
P61769	B2MG_HUMAN	Beta-2-microglobulin [Cleaved into: Beta-2-microglobulin form pI 5.3]		2	2		514134	779903	cytosol [GO:0005829]; early endosome lumen [GO:0031905]; early endosome membrane [GO:0031901]; endoplasmic reticulum lumen [GO:0005788]; ER to Golgi transport vesicle membrane [GO:0012507]; external side of plasma membrane [GO:0009897]; extracellular exosome [GO:0070062]; extracellular region [GO:0005576]; extracellular space [GO:0005615]; focal adhesion [GO:0005925]; Golgi apparatus [GO:0005794]…			O
Q96L12	CALR3_HUMAN	Calreticulin-3 (Calreticulin-2) (Calsperin)	7	7	12	4.58502e+06	4.86297e+06	4.10128e+06	endoplasmic reticulum lumen [GO:0005788]; endoplasmic reticulum membrane [GO:0005789]; nuclear envelope [GO:0005635]			O
P11047	LAMC1_HUMAN	Laminin subunit gamma-1 (Laminin B2 chain) (Laminin-1 subunit gamma) (Laminin-10 subunit gamma) (Laminin-11 subunit gamma) (Laminin-2 subunit gamma) (Laminin-3 subunit gamma) (Laminin-4 subunit gamma) (Laminin-6 subunit gamma) (Laminin-7 subunit gamma) (L	21	19	17	993830	777152	759561	basement membrane [GO:0005604]; collagen-containing extracellular matrix [GO:0062023]; endoplasmic reticulum lumen [GO:0005788]; extracellular exosome [GO:0070062]; extracellular region [GO:0005576]; extracellular space [GO:0005615]; laminin-10 complex [GO:0043259]; laminin-11 complex [GO:0043260]; laminin-1 complex [GO:0005606]
P14625	ENPL_HUMAN	Endoplasmin (94 kDa glucose-regulated protein) (GRP-94) (Heat shock protein 90 kDa beta member 1) (Tumor rejection antigen 1) (gp96 homolog)	273	277	287	6.75463e+06	8.18553e+06	8.72104e+06	collagen-containing extracellular matrix [GO:0062023]; cytosol [GO:0005829]; endocytic vesicle lumen [GO:0071682]; endoplasmic reticulum [GO:0005783]; endoplasmic reticulum chaperone complex [GO:0034663]; endoplasmic reticulum lumen [GO:0005788]; endoplasmic reticulum membrane [GO:0005789]; extracellular exosome [GO:0070062]; extracellular region [GO:0005576]; focal adhesion [GO:0005925]; melanos…			O
Q96CS3	FAF2_HUMAN	FAS-associated factor 2 (Protein ETEA) (UBX domain-containing protein 3B) (UBX domain-containing protein 8)	1		2	234768		179230	azurophil granule lumen [GO:0035578]; endoplasmic reticulum [GO:0005783]; extracellular region [GO:0005576]; lipid droplet [GO:0005811]; VCP-NPL4-UFD1 AAA ATPase complex [GO:0034098]
P07942	LAMB1_HUMAN	Laminin subunit beta-1 (Laminin B1 chain) (Laminin-1 subunit beta) (Laminin-10 subunit beta) (Laminin-12 subunit beta) (Laminin-2 subunit beta) (Laminin-6 subunit beta) (Laminin-8 subunit beta)	24	26	32	2.58298e+06	1.90135e+06	2.01024e+06	basement membrane [GO:0005604]; collagen-containing extracellular matrix [GO:0062023]; endoplasmic reticulum lumen [GO:0005788]; extracellular exosome [GO:0070062]; extracellular region [GO:0005576]; extracellular space [GO:0005615]; laminin-10 complex [GO:0043259]; laminin-1 complex [GO:0005606]; laminin-2 complex [GO:0005607]; laminin-8 complex [GO:0043257]; laminin complex [GO:0043256]; perinu…
Q9NWM8	FKB14_HUMAN	Peptidyl-prolyl cis-trans isomerase FKBP14 (PPIase FKBP14) (EC 5.2.1.8) (22 kDa FK506-binding protein) (22 kDa FKBP) (FKBP-22) (FK506-binding protein 14) (FKBP-14) (Rotamase)	5	4	5	263833	223836	177154	endoplasmic reticulum lumen [GO:0005788]
Q5BKT4	AG10A_HUMAN	Dol-P-Glc:Glc(2)Man(9)GlcNAc(2)-PP-Dol alpha-1,2-glucosyltransferase (EC 2.4.1.256) (Alpha-1,2-glucosyltransferase ALG10-A) (Alpha-2-glucosyltransferase ALG10-A) (Asparagine-linked glycosylation protein 10 homolog A)	2	1	1	518207	177672	1.02538e+06	endoplasmic reticulum [GO:0005783]; endoplasmic reticulum membrane [GO:0005789]; integral component of membrane [GO:0016021]	TRANSMEM 7..27; /note="Helical"; /evidence="ECO:0000255"; TRANSMEM 65..85; /note="Helical"; /evidence="ECO:0000255"; TRANSMEM 98..118; /note="Helical"; /evidence="ECO:0000255"; TRANSMEM 131..151; /note="Helical"; /evidence="ECO:0000255"; TRANSMEM 152..172; /note="Helical"; /evidence="ECO:0000255"; TRANSMEM 176..196; /note="Helical"; /evidence="ECO:0000255"; TRANSMEM 250..270; /note="Helical"; /ev…	TOPO_DOM 1..6; /note="Cytoplasmic"; /evidence="ECO:0000255"; TOPO_DOM 28..64; /note="Extracellular"; /evidence="ECO:0000255"; TOPO_DOM 86..97; /note="Cytoplasmic"; /evidence="ECO:0000255"; TOPO_DOM 119..130; /note="Extracellular"; /evidence="ECO:0000255"; TOPO_DOM 173..175; /note="Extracellular"; /evidence="ECO:0000255"; TOPO_DOM 197..249; /note="Cytoplasmic"; /evidence="ECO:0000255"; TOPO_DOM 27…	O
Q9UHQ4	BAP29_HUMAN	B-cell receptor-associated protein 29 (BCR-associated protein 29) (Bap29)	3	3	3	456081	354247	672146	endoplasmic reticulum membrane [GO:0005789]; integral component of membrane [GO:0016021]; membrane [GO:0016020]	TRANSMEM 7..27; /note="Helical"; /evidence="ECO:0000255"; TRANSMEM 44..64; /note="Helical"; /evidence="ECO:0000255"; TRANSMEM 104..124; /note="Helical"; /evidence="ECO:0000255"	TOPO_DOM 1..6; /note="Lumenal"; /evidence="ECO:0000255"; TOPO_DOM 28..43; /note="Cytoplasmic"; /evidence="ECO:0000255"; TOPO_DOM 65..103; /note="Lumenal"; /evidence="ECO:0000255"; TOPO_DOM 125..241; /note="Cytoplasmic"; /evidence="ECO:0000255"	O
Q9UBS4	DJB11_HUMAN	DnaJ homolog subfamily B member 11 (APOBEC1-binding protein 2) (ABBP-2) (DnaJ protein homolog 9) (ER-associated DNAJ) (ER-associated Hsp40 co-chaperone) (Endoplasmic reticulum DNA J domain-containing protein 3) (ER-resident protein ERdj3) (ERdj3) (ERj3p)	38	33	34	1.5765e+06	1.65805e+06	1.65919e+06	chaperone complex [GO:0101031]; endoplasmic reticulum [GO:0005783]; endoplasmic reticulum chaperone complex [GO:0034663]; endoplasmic reticulum lumen [GO:0005788]; extracellular space [GO:0005615]; membrane [GO:0016020]; nucleus [GO:0005634]
Q9NZ08	ERAP1_HUMAN	Endoplasmic reticulum aminopeptidase 1 (EC 3.4.11.-) (ARTS-1) (Adipocyte-derived leucine aminopeptidase) (A-LAP) (Aminopeptidase PILS) (Puromycin-insensitive leucyl-specific aminopeptidase) (PILS-AP) (Type 1 tumor necrosis factor receptor shedding aminope	2	1	1	615663	844852	739935	cytoplasm [GO:0005737]; cytosol [GO:0005829]; endoplasmic reticulum [GO:0005783]; endoplasmic reticulum lumen [GO:0005788]; endoplasmic reticulum membrane [GO:0005789]; extracellular exosome [GO:0070062]; extracellular region [GO:0005576]; extracellular space [GO:0005615]; integral component of membrane [GO:0016021]; membrane [GO:0016020]; plasma membrane [GO:0005886]	TRANSMEM 2..21; /note="Helical; Signal-anchor for type II membrane protein"; /evidence="ECO:0000255"	TOPO_DOM 1; /note="Cytoplasmic"; /evidence="ECO:0000255"; TOPO_DOM 22..941; /note="Lumenal"; /evidence="ECO:0000255"	O
O94905	ERLN2_HUMAN	Erlin-2 (Endoplasmic reticulum lipid raft-associated protein 2) (Stomatin-prohibitin-flotillin-HflC/K domain-containing protein 2) (SPFH domain-containing protein 2)	34	29	30	2.71651e+06	2.53476e+06	3.64236e+06	cytosol [GO:0005829]; endoplasmic reticulum [GO:0005783]; endoplasmic reticulum membrane [GO:0005789]; integral component of membrane [GO:0016021]; membrane raft [GO:0045121]; plasma membrane [GO:0005886]; protein-containing complex [GO:0032991]	TRANSMEM 4..24; /note="Helical"; /evidence="ECO:0000255"	TOPO_DOM 1..3; /note="Cytoplasmic"; /evidence="ECO:0000255"; TOPO_DOM 25..339; /note="Lumenal"; /evidence="ECO:0000255"	O
Q96KC8	DNJC1_HUMAN	DnaJ homolog subfamily C member 1 (DnaJ protein homolog MTJ1)		1	1		67064.6	117408	endoplasmic reticulum [GO:0005783]; endoplasmic reticulum membrane [GO:0005789]; integral component of membrane [GO:0016021]; membrane [GO:0016020]; nuclear membrane [GO:0031965]; plasma membrane [GO:0005886]	TRANSMEM 154..174; /note="Helical"; /evidence="ECO:0000255"	TOPO_DOM 48..153; /note="Lumenal"; /evidence="ECO:0000250"; TOPO_DOM 175..554; /note="Cytoplasmic"; /evidence="ECO:0000250"	O
Q9NYP7	ELOV5_HUMAN	Elongation of very long chain fatty acids protein 5 (EC 2.3.1.199) (3-keto acyl-CoA synthase ELOVL5) (ELOVL fatty acid elongase 5) (ELOVL FA elongase 5) (Fatty acid elongase 1) (hELO1) (Very long chain 3-ketoacyl-CoA synthase 5) (Very long chain 3-oxoacyl	4	4	4	1.07109e+06	1.15474e+06	1.06628e+06	dendrite [GO:0030425]; dendritic tree [GO:0097447]; endoplasmic reticulum [GO:0005783]; endoplasmic reticulum membrane [GO:0005789]; integral component of endoplasmic reticulum membrane [GO:0030176]; membrane [GO:0016020]; neuronal cell body [GO:0043025]	TRANSMEM 26..46; /note="Helical"; /evidence="ECO:0000255|HAMAP-Rule:MF_03205"; TRANSMEM 64..84; /note="Helical"; /evidence="ECO:0000255|HAMAP-Rule:MF_03205"; TRANSMEM 112..132; /note="Helical"; /evidence="ECO:0000255|HAMAP-Rule:MF_03205"; TRANSMEM 139..158; /note="Helical"; /evidence="ECO:0000255|HAMAP-Rule:MF_03205"; TRANSMEM 168..187; /note="Helical"; /evidence="ECO:0000255|HAMAP-Rule:MF_03205"…		O
Q9BTY2	FUCO2_HUMAN	Plasma alpha-L-fucosidase (EC 3.2.1.51) (Alpha-L-fucoside fucohydrolase 2) (Alpha-L-fucosidase 2)	1	1	1	195694	227384	252831	azurophil granule lumen [GO:0035578]; endoplasmic reticulum lumen [GO:0005788]; extracellular exosome [GO:0070062]; extracellular region [GO:0005576]; extracellular space [GO:0005615]; lysosome [GO:0005764]
Q10471	GALT2_HUMAN	Polypeptide N-acetylgalactosaminyltransferase 2 (EC 2.4.1.41) (Polypeptide GalNAc transferase 2) (GalNAc-T2) (pp-GaNTase 2) (Protein-UDP acetylgalactosaminyltransferase 2) (UDP-GalNAc:polypeptide N-acetylgalactosaminyltransferase 2) [Cleaved into: Polypep	2	1	1	310567	585576	466659	endoplasmic reticulum membrane [GO:0005789]; extracellular region [GO:0005576]; Golgi apparatus [GO:0005794]; Golgi cisterna membrane [GO:0032580]; Golgi membrane [GO:0000139]; Golgi stack [GO:0005795]; integral component of Golgi membrane [GO:0030173]; membrane [GO:0016020]; perinuclear region of cytoplasm [GO:0048471]	TRANSMEM 7..24; /note="Helical; Signal-anchor for type II membrane protein"; /evidence="ECO:0000255"	TOPO_DOM 1..6; /note="Cytoplasmic"; /evidence="ECO:0000255"; TOPO_DOM 25..571; /note="Lumenal"; /evidence="ECO:0000255"	O
Q14697	GANAB_HUMAN	Neutral alpha-glucosidase AB (EC 3.2.1.207) (Alpha-glucosidase 2) (Glucosidase II subunit alpha)	79	73	75	5.01967e+06	3.72996e+06	6.09296e+06	endoplasmic reticulum lumen [GO:0005788]; extracellular exosome [GO:0070062]; glucosidase II complex [GO:0017177]; Golgi apparatus [GO:0005794]; intracellular membrane-bounded organelle [GO:0043231]; melanosome [GO:0042470]; membrane [GO:0016020]
Q96RQ1	ERGI2_HUMAN	Endoplasmic reticulum-Golgi intermediate compartment protein 2	1	1	1	448186	1.43871e+06	492477	COPII-coated ER to Golgi transport vesicle [GO:0030134]; cytoplasm [GO:0005737]; endoplasmic reticulum [GO:0005783]; endoplasmic reticulum-Golgi intermediate compartment membrane [GO:0033116]; endoplasmic reticulum membrane [GO:0005789]; Golgi apparatus [GO:0005794]; integral component of membrane [GO:0016021]; intracellular membrane-bounded organelle [GO:0043231]; membrane [GO:0016020]; nucleolu…	TRANSMEM 34..54; /note="Helical"; /evidence="ECO:0000255"; TRANSMEM 320..340; /note="Helical"; /evidence="ECO:0000255"	TOPO_DOM 1..33; /note="Cytoplasmic"; /evidence="ECO:0000255"; TOPO_DOM 55..319; /note="Lumenal"; /evidence="ECO:0000255"; TOPO_DOM 341..377; /note="Cytoplasmic"; /evidence="ECO:0000255"	O
O75477	ERLN1_HUMAN	Erlin-1 (Endoplasmic reticulum lipid raft-associated protein 1) (Protein KE04) (Stomatin-prohibitin-flotillin-HflC/K domain-containing protein 1) (SPFH domain-containing protein 1)	9	5	5	494814	878499	813669	endoplasmic reticulum [GO:0005783]; endoplasmic reticulum membrane [GO:0005789]; integral component of membrane [GO:0016021]; protein-containing complex [GO:0032991]	TRANSMEM 8..28; /note="Helical"; /evidence="ECO:0000255"	TOPO_DOM 1..7; /note="Cytoplasmic"; /evidence="ECO:0000305"; TOPO_DOM 29..348; /note="Lumenal"; /evidence="ECO:0000305"	O
P27797	CALR_HUMAN	Calreticulin (CRP55) (Calregulin) (Endoplasmic reticulum resident protein 60) (ERp60) (HACBP) (grp60)	119	114	119	1.11028e+07	9.91102e+06	9.29225e+06	acrosomal vesicle [GO:0001669]; cell surface [GO:0009986]; collagen-containing extracellular matrix [GO:0062023]; cortical granule [GO:0060473]; cytolytic granule [GO:0044194]; cytoplasm [GO:0005737]; cytosol [GO:0005829]; endocytic vesicle lumen [GO:0071682]; endoplasmic reticulum [GO:0005783]; endoplasmic reticulum-Golgi intermediate compartment membrane [GO:0033116]; endoplasmic reticulum lume…			O
O43852	CALU_HUMAN	Calumenin (Crocalbin) (IEF SSP 9302)	102	104	91	3.19851e+06	3.36398e+06	3.16528e+06	endoplasmic reticulum [GO:0005783]; endoplasmic reticulum lumen [GO:0005788]; endoplasmic reticulum membrane [GO:0005789]; extracellular region [GO:0005576]; Golgi apparatus [GO:0005794]; melanosome [GO:0042470]; membrane [GO:0016020]; sarcoplasmic reticulum lumen [GO:0033018]			O
Q8N766	EMC1_HUMAN	ER membrane protein complex subunit 1	40	39	37	975496	1.3231e+06	1.28087e+06	EMC complex [GO:0072546]; endoplasmic reticulum membrane [GO:0005789]; integral component of endoplasmic reticulum membrane [GO:0030176]; integral component of membrane [GO:0016021]; protein-containing complex [GO:0032991]	TRANSMEM 963..983; /note="Helical"; /evidence="ECO:0000269|PubMed:32439656"	TOPO_DOM 23..962; /note="Lumenal"; /evidence="ECO:0000269|PubMed:32439656"; TOPO_DOM 984..993; /note="Cytoplasmic"; /evidence="ECO:0000269|PubMed:32439656"	O
Q8NAT1	PMGT2_HUMAN	Protein O-linked-mannose beta-1,4-N-acetylglucosaminyltransferase 2 (POMGnT2) (EC 2.4.1.312) (Extracellular O-linked N-acetylglucosamine transferase-like) (Glycosyltransferase-like domain-containing protein 2)	1	1	2	876509	965432	501252	endoplasmic reticulum [GO:0005783]; endoplasmic reticulum membrane [GO:0005789]; integral component of membrane [GO:0016021]	TRANSMEM 5..25; /note="Helical; Signal-anchor for type II membrane protein"; /evidence="ECO:0000255"	TOPO_DOM 1..4; /note="Cytoplasmic"; /evidence="ECO:0000255"; TOPO_DOM 26..580; /note="Lumenal"; /evidence="ECO:0000255"	O
Q15084	PDIA6_HUMAN	Protein disulfide-isomerase A6 (EC 5.3.4.1) (Endoplasmic reticulum protein 5) (ER protein 5) (ERp5) (Protein disulfide isomerase P5) (Thioredoxin domain-containing protein 7)	43	37	37	5.85454e+06	4.07771e+06	4.29181e+06	cytosol [GO:0005829]; endoplasmic reticulum [GO:0005783]; endoplasmic reticulum chaperone complex [GO:0034663]; endoplasmic reticulum-Golgi intermediate compartment [GO:0005793]; endoplasmic reticulum lumen [GO:0005788]; endoplasmic reticulum membrane [GO:0005789]; extracellular exosome [GO:0070062]; extracellular space [GO:0005615]; melanosome [GO:0042470]; plasma membrane [GO:0005886]			O
Q16880	CGT_HUMAN	2-hydroxyacylsphingosine 1-beta-galactosyltransferase (EC 2.4.1.47) (Ceramide UDP-galactosyltransferase) (Cerebroside synthase) (UDP-galactose-ceramide galactosyltransferase)	4	6	3	520546	623745	527239	endoplasmic reticulum [GO:0005783]; integral component of membrane [GO:0016021]; intracellular membrane-bounded organelle [GO:0043231]; plasma membrane [GO:0005886]	TRANSMEM 472..492; /note="Helical"; /evidence="ECO:0000255"		O
Q969V3	NCLN_HUMAN	Nicalin (Nicastrin-like protein)	11	14	11	2.14217e+06	1.46486e+06	1.85932e+06	endoplasmic reticulum membrane [GO:0005789]; integral component of membrane [GO:0016021]; membrane [GO:0016020]; protein-containing complex [GO:0032991]	TRANSMEM 523..543; /note="Helical"; /evidence="ECO:0000255"	TOPO_DOM 43..522; /note="Lumenal"; /evidence="ECO:0000255"; TOPO_DOM 544..563; /note="Cytoplasmic"; /evidence="ECO:0000255"	O
Q14393	GAS6_HUMAN	Growth arrest-specific protein 6 (GAS-6) (AXL receptor tyrosine kinase ligand)	1	1	1	287151	157516	237758	cytoplasm [GO:0005737]; endoplasmic reticulum lumen [GO:0005788]; extracellular exosome [GO:0070062]; extracellular region [GO:0005576]; extracellular space [GO:0005615]; Golgi lumen [GO:0005796]; platelet alpha granule lumen [GO:0031093]
Q96HE7	ERO1A_HUMAN	ERO1-like protein alpha (ERO1-L) (ERO1-L-alpha) (EC 1.8.4.-) (Endoplasmic oxidoreductin-1-like protein) (Endoplasmic reticulum oxidoreductase alpha) (Oxidoreductin-1-L-alpha)	15	9	17	666304	1.03782e+06	883050	dendrite [GO:0030425]; endoplasmic reticulum [GO:0005783]; endoplasmic reticulum lumen [GO:0005788]; endoplasmic reticulum membrane [GO:0005789]; intracellular membrane-bounded organelle [GO:0043231]; membrane [GO:0016020]			O
Q8TEM1	PO210_HUMAN	Nuclear pore membrane glycoprotein 210 (Nuclear pore protein gp210) (Nuclear envelope pore membrane protein POM 210) (POM210) (Nucleoporin Nup210) (Pore membrane protein of 210 kDa)	63	60	61	4.38785e+06	4.48627e+06	4.80382e+06	endoplasmic reticulum membrane [GO:0005789]; integral component of membrane [GO:0016021]; membrane [GO:0016020]; nuclear envelope [GO:0005635]; nuclear inner membrane [GO:0005637]; nuclear outer membrane [GO:0005640]; nuclear pore [GO:0005643]	TRANSMEM 1809..1829; /note="Helical"; /evidence="ECO:0000255"	TOPO_DOM 27..1808; /note="Perinuclear space"; /evidence="ECO:0000305"; TOPO_DOM 1830..1887; /note="Cytoplasmic"; /evidence="ECO:0000305"	O
O75718	CRTAP_HUMAN	Cartilage-associated protein	7	6	6	564185	532125	824834	endoplasmic reticulum [GO:0005783]; endoplasmic reticulum lumen [GO:0005788]; extracellular space [GO:0005615]; protein-containing complex [GO:0032991]
Q32P28	P3H1_HUMAN	Prolyl 3-hydroxylase 1 (EC 1.14.11.7) (Growth suppressor 1) (Leucine- and proline-enriched proteoglycan 1) (Leprecan-1)	21	26	22	2.38125e+06	2.24122e+06	2.83289e+06	cytoplasm [GO:0005737]; endoplasmic reticulum [GO:0005783]; endoplasmic reticulum lumen [GO:0005788]; extracellular exosome [GO:0070062]; membrane [GO:0016020]; nucleus [GO:0005634]; protein-containing complex [GO:0032991]
P29122	PCSK6_HUMAN	Proprotein convertase subtilisin/kexin type 6 (EC 3.4.21.-) (Paired basic amino acid cleaving enzyme 4) (Subtilisin-like proprotein convertase 4) (SPC4) (Subtilisin/kexin-like protease PACE4)	2	2		251570	533408		cell surface [GO:0009986]; collagen-containing extracellular matrix [GO:0062023]; endoplasmic reticulum [GO:0005783]; extracellular region [GO:0005576]; extracellular space [GO:0005615]; Golgi lumen [GO:0005796]; membrane [GO:0016020]; plasma membrane [GO:0005886]
P50454	SERPH_HUMAN	Serpin H1 (47 kDa heat shock protein) (Arsenic-transactivated protein 3) (AsTP3) (Cell proliferation-inducing gene 14 protein) (Collagen-binding protein) (Colligin) (Rheumatoid arthritis-related antigen RA-A47)	31	27	29	2.51416e+06	2.47061e+06	2.4797e+06	collagen-containing extracellular matrix [GO:0062023]; endoplasmic reticulum [GO:0005783]; endoplasmic reticulum-Golgi intermediate compartment [GO:0005793]; endoplasmic reticulum lumen [GO:0005788]; extracellular space [GO:0005615]; membrane raft [GO:0045121]
P46977	STT3A_HUMAN	Dolichyl-diphosphooligosaccharide--protein glycosyltransferase subunit STT3A (Oligosaccharyl transferase subunit STT3A) (STT3-A) (EC 2.4.99.18) (B5) (Integral membrane protein 1) (Transmembrane protein TMC)	40	33	42	6.54203e+06	8.57856e+06	6.46381e+06	endoplasmic reticulum membrane [GO:0005789]; integral component of membrane [GO:0016021]; membrane [GO:0016020]; oligosaccharyltransferase complex [GO:0008250]; oligosaccharyltransferase III complex [GO:0035000]	TRANSMEM 18..38; /note="Helical"; /evidence="ECO:0000255"; TRANSMEM 120..138; /note="Helical"; /evidence="ECO:0000250|UniProtKB:P39007"; TRANSMEM 141..158; /note="Helical"; /evidence="ECO:0000250|UniProtKB:P39007"; TRANSMEM 170..189; /note="Helical"; /evidence="ECO:0000250|UniProtKB:P39007"; TRANSMEM 192..206; /note="Helical"; /evidence="ECO:0000250|UniProtKB:P39007"; TRANSMEM 212..228; /note="He…	TOPO_DOM 1..17; /note="Cytoplasmic"; /evidence="ECO:0000305"; TOPO_DOM 39..119; /note="Lumenal"; /evidence="ECO:0000305"; TOPO_DOM 139..140; /note="Cytoplasmic"; /evidence="ECO:0000305"; TOPO_DOM 159..169; /note="Lumenal"; /evidence="ECO:0000305"; TOPO_DOM 190..191; /note="Cytoplasmic"; /evidence="ECO:0000305"; TOPO_DOM 207..211; /note="Lumenal"; /evidence="ECO:0000305"; TOPO_DOM 229..233; /note=…	O
P43308	SSRB_HUMAN	Translocon-associated protein subunit beta (TRAP-beta) (Signal sequence receptor subunit beta) (SSR-beta)	7	6	4	2.22801e+07	2.45175e+07	41138973	endoplasmic reticulum [GO:0005783]; endoplasmic reticulum membrane [GO:0005789]; integral component of membrane [GO:0016021]	TRANSMEM 150..169; /note="Helical"; /evidence="ECO:0000255"	TOPO_DOM 18..149; /note="Lumenal"; /evidence="ECO:0000255"; TOPO_DOM 170..183; /note="Cytoplasmic"; /evidence="ECO:0000255"	O
Q15904	VAS1_HUMAN	V-type proton ATPase subunit S1 (V-ATPase subunit S1) (Protein XAP-3) (V-ATPase Ac45 subunit) (V-ATPase S1 accessory protein) (Vacuolar proton pump subunit S1)	7	4	6	649400	506917	443505	endoplasmic reticulum-Golgi intermediate compartment membrane [GO:0033116]; endoplasmic reticulum membrane [GO:0005789]; endosome membrane [GO:0010008]; extracellular exosome [GO:0070062]; integral component of membrane [GO:0016021]; plasma membrane proton-transporting V-type ATPase complex [GO:0033181]; proton-transporting two-sector ATPase complex [GO:0016469]; proton-transporting V-type ATPase…	TRANSMEM 420..440; /note="Helical"; /evidence="ECO:0000255"	TOPO_DOM 42..419; /note="Lumenal"; /evidence="ECO:0000255"; TOPO_DOM 441..470; /note="Cytoplasmic"; /evidence="ECO:0000255"	O
Q9H488	OFUT1_HUMAN	GDP-fucose protein O-fucosyltransferase 1 (EC 2.4.1.221) (Peptide-O-fucosyltransferase 1) (O-FucT-1)	10	7	10	470541	668335	443725	endoplasmic reticulum [GO:0005783]; membrane [GO:0016020]
Q8IVL6	P3H3_HUMAN	Prolyl 3-hydroxylase 3 (EC 1.14.11.7) (Leprecan-like protein 2) (Protein B)	3	3	3	1.07777e+06	1.00585e+06	1.11059e+06	catalytic complex [GO:1902494]; endoplasmic reticulum [GO:0005783]
O15460	P4HA2_HUMAN	Prolyl 4-hydroxylase subunit alpha-2 (4-PH alpha-2) (EC 1.14.11.2) (Procollagen-proline,2-oxoglutarate-4-dioxygenase subunit alpha-2)	9	8	7	561938	668448	771512	cytosol [GO:0005829]; endoplasmic reticulum [GO:0005783]; endoplasmic reticulum lumen [GO:0005788]; intracellular membrane-bounded organelle [GO:0043231]; nucleoplasm [GO:0005654]
P04844	RPN2_HUMAN	Dolichyl-diphosphooligosaccharide--protein glycosyltransferase subunit 2 (Dolichyl-diphosphooligosaccharide--protein glycosyltransferase 63 kDa subunit) (RIBIIR) (Ribophorin II) (RPN-II) (Ribophorin-2)	49	46	44	5.38708e+06	5.44719e+06	5.65925e+06	autophagosome membrane [GO:0000421]; endoplasmic reticulum [GO:0005783]; endoplasmic reticulum membrane [GO:0005789]; integral component of membrane [GO:0016021]; membrane [GO:0016020]; nuclear body [GO:0016604]; oligosaccharyltransferase complex [GO:0008250]; rough endoplasmic reticulum [GO:0005791]	TRANSMEM 541..561; /note="Helical"; /evidence="ECO:0000255"; TRANSMEM 572..592; /note="Helical"; /evidence="ECO:0000255"; TRANSMEM 597..617; /note="Helical"; /evidence="ECO:0000255"	TOPO_DOM 23..540; /note="Lumenal"; /evidence="ECO:0000255"; TOPO_DOM 562..571; /note="Cytoplasmic"; /evidence="ECO:0000255"; TOPO_DOM 593..596; /note="Lumenal"; /evidence="ECO:0000255"; TOPO_DOM 618..631; /note="Cytoplasmic"; /evidence="ECO:0000255"	O
P61586	RHOA_HUMAN	Transforming protein RhoA (EC 3.6.5.2) (Rho cDNA clone 12) (h12)		1	1		707469	735261	apical junction complex [GO:0043296]; axon [GO:0030424]; cell cortex [GO:0005938]; cell junction [GO:0030054]; cell periphery [GO:0071944]; cell projection [GO:0042995]; cleavage furrow [GO:0032154]; cytoplasmic vesicle [GO:0031410]; cytoskeleton [GO:0005856]; cytosol [GO:0005829]; dendritic spine [GO:0043197]; endoplasmic reticulum membrane [GO:0005789]; endosome [GO:0005768]; extracellular exos…			O
O00469	PLOD2_HUMAN	Procollagen-lysine,2-oxoglutarate 5-dioxygenase 2 (EC 1.14.11.4) (Lysyl hydroxylase 2) (LH2)	6	4	6	546674	1.18571e+06	1.18041e+06	endoplasmic reticulum [GO:0005783]; endoplasmic reticulum membrane [GO:0005789]; extracellular exosome [GO:0070062]; rough endoplasmic reticulum membrane [GO:0030867]			O
P48651	PTSS1_HUMAN	Phosphatidylserine synthase 1 (PSS-1) (PtdSer synthase 1) (EC 2.7.8.29) (Serine-exchange enzyme I)	2	1	2	139913	337105	178843	endoplasmic reticulum membrane [GO:0005789]; integral component of membrane [GO:0016021]; membrane [GO:0016020]	TRANSMEM 36..56; /note="Helical"; /evidence="ECO:0000255"; TRANSMEM 73..93; /note="Helical"; /evidence="ECO:0000255"; TRANSMEM 103..123; /note="Helical"; /evidence="ECO:0000255"; TRANSMEM 187..207; /note="Helical"; /evidence="ECO:0000255"; TRANSMEM 217..237; /note="Helical"; /evidence="ECO:0000255"; TRANSMEM 287..307; /note="Helical"; /evidence="ECO:0000255"; TRANSMEM 320..342; /note="Helical"; /…	TOPO_DOM 2..35; /note="Cytoplasmic"; /evidence="ECO:0000255"; TOPO_DOM 57..72; /note="Lumenal"; /evidence="ECO:0000255"; TOPO_DOM 94..102; /note="Cytoplasmic"; /evidence="ECO:0000255"; TOPO_DOM 124..186; /note="Lumenal"; /evidence="ECO:0000255"; TOPO_DOM 208..216; /note="Cytoplasmic"; /evidence="ECO:0000255"; TOPO_DOM 238..286; /note="Lumenal"; /evidence="ECO:0000255"; TOPO_DOM 308..319; /note="C…	O
O75787	RENR_HUMAN	Renin receptor (ATPase H(+)-transporting lysosomal accessory protein 2) (ATPase H(+)-transporting lysosomal-interacting protein 2) (ER-localized type I transmembrane adapter) (Embryonic liver differentiation factor 10) (N14F) (Renin/prorenin receptor) (Va	2	1	1	415839	685629	516675	apical plasma membrane [GO:0016324]; autophagosome membrane [GO:0000421]; axon [GO:0030424]; cell body [GO:0044297]; dendritic spine membrane [GO:0032591]; endoplasmic reticulum membrane [GO:0005789]; endosome membrane [GO:0010008]; external side of plasma membrane [GO:0009897]; extracellular exosome [GO:0070062]; ficolin-1-rich granule membrane [GO:0101003]; integral component of membrane [GO:00…	TRANSMEM 303..323; /note="Helical"; /evidence="ECO:0000255"	TOPO_DOM 17..302; /note="Extracellular"; /evidence="ECO:0000255"; TOPO_DOM 324..350; /note="Cytoplasmic"; /evidence="ECO:0000255"	O
Q6UXH1	CREL2_HUMAN	Protein disulfide isomerase CRELD2 (EC 5.3.4.1) (Cysteine-rich with EGF-like domain protein 2)	14	12	13	922742	1.04651e+06	1.18647e+06	endoplasmic reticulum [GO:0005783]; extracellular space [GO:0005615]; Golgi apparatus [GO:0005794]
Q8NI22	MCFD2_HUMAN	Multiple coagulation factor deficiency protein 2 (Neural stem cell-derived neuronal survival protein)	7	9	6	570128	457471	529134	endoplasmic reticulum-Golgi intermediate compartment membrane [GO:0033116]; endoplasmic reticulum membrane [GO:0005789]; ER to Golgi transport vesicle membrane [GO:0012507]; Golgi apparatus [GO:0005794]			O
Q13724	MOGS_HUMAN	Mannosyl-oligosaccharide glucosidase (EC 3.2.1.106) (Processing A-glucosidase I)	5	2	3	417793	1.06326e+06	603934	endoplasmic reticulum [GO:0005783]; endoplasmic reticulum membrane [GO:0005789]; extracellular exosome [GO:0070062]; integral component of membrane [GO:0016021]; membrane [GO:0016020]	TRANSMEM 39..59; /note="Helical; Signal-anchor for type II membrane protein"; /evidence="ECO:0000255"	TOPO_DOM 1..38; /note="Cytoplasmic"; /evidence="ECO:0000255"; TOPO_DOM 60..837; /note="Lumenal"; /evidence="ECO:0000255"	O
P23284	PPIB_HUMAN	Peptidyl-prolyl cis-trans isomerase B (PPIase B) (EC 5.2.1.8) (CYP-S1) (Cyclophilin B) (Rotamase B) (S-cyclophilin) (SCYLP)	15	17	16	3.79579e+06	3.24768e+06	3.62148e+06	cytoplasm [GO:0005737]; endoplasmic reticulum [GO:0005783]; endoplasmic reticulum chaperone complex [GO:0034663]; endoplasmic reticulum lumen [GO:0005788]; extracellular exosome [GO:0070062]; focal adhesion [GO:0005925]; intracellular membrane-bounded organelle [GO:0043231]; melanosome [GO:0042470]; membrane [GO:0016020]; nucleoplasm [GO:0005654]; nucleus [GO:0005634]; perinuclear region of cytop…
Q9H173	SIL1_HUMAN	Nucleotide exchange factor SIL1 (BiP-associated protein) (BAP)	6	3	6	618433	600504	738595	endoplasmic reticulum [GO:0005783]; endoplasmic reticulum lumen [GO:0005788]; extracellular space [GO:0005615]
Q99720	SGMR1_HUMAN	Sigma non-opioid intracellular receptor 1 (Aging-associated gene 8 protein) (SR31747-binding protein) (SR-BP) (Sigma 1-type opioid receptor) (SIG-1R) (Sigma1-receptor) (Sigma1R) (hSigmaR1)	10	11	10	1.36014e+06	1.43399e+06	1.77102e+06	cytoplasmic vesicle [GO:0031410]; cytosol [GO:0005829]; endoplasmic reticulum [GO:0005783]; endoplasmic reticulum membrane [GO:0005789]; growth cone [GO:0030426]; integral component of membrane [GO:0016021]; lipid droplet [GO:0005811]; membrane [GO:0016020]; nuclear envelope [GO:0005635]; nuclear inner membrane [GO:0005637]; nuclear outer membrane [GO:0005640]; postsynaptic density [GO:0014069]; …	TRANSMEM 10..30; /note="Helical"; /evidence="ECO:0000269|PubMed:27042935"	TOPO_DOM 1..9; /note="Lumenal"; /evidence="ECO:0000305|PubMed:27042935"; TOPO_DOM 31..223; /note="Cytoplasmic"; /evidence="ECO:0000305|PubMed:27042935"	O
O95470	SGPL1_HUMAN	Sphingosine-1-phosphate lyase 1 (S1PL) (SP-lyase 1) (SPL 1) (hSPL) (EC 4.1.2.27) (Sphingosine-1-phosphate aldolase)	4	4	4	470974	598085	495959	endoplasmic reticulum [GO:0005783]; endoplasmic reticulum membrane [GO:0005789]; integral component of endoplasmic reticulum membrane [GO:0030176]	TRANSMEM 41..61; /note="Helical; Signal-anchor for type III membrane protein"; /evidence="ECO:0000255"	TOPO_DOM 1..40; /note="Lumenal"; /evidence="ECO:0000255"; TOPO_DOM 62..568; /note="Cytoplasmic"; /evidence="ECO:0000255"	O
Q14696	MESD_HUMAN	LRP chaperone MESD (LDLR chaperone MESD) (Mesoderm development LRP chaperone MESD) (Mesoderm development candidate 2) (Mesoderm development protein) (Renal carcinoma antigen NY-REN-61)	17	17	23	1.23043e+06	921270	1.34516e+06	endoplasmic reticulum [GO:0005783]; plasma membrane [GO:0005886]
Q13438	OS9_HUMAN	Protein OS-9 (Amplified in osteosarcoma 9)	2	3	3	389137	392354	296694	endoplasmic reticulum [GO:0005783]; endoplasmic reticulum lumen [GO:0005788]; endoplasmic reticulum membrane [GO:0005789]; Hrd1p ubiquitin ligase complex [GO:0000836]			O
P56589	PEX3_HUMAN	Peroxisomal biogenesis factor 3 (Peroxin-3) (Peroxisomal assembly protein PEX3)	1	1	1	618210	668949	644004	endoplasmic reticulum [GO:0005783]; integral component of peroxisomal membrane [GO:0005779]; membrane [GO:0016020]; nucleoplasm [GO:0005654]; peroxisomal membrane [GO:0005778]; peroxisome [GO:0005777]; protein-containing complex [GO:0032991]; protein-lipid complex [GO:0032994]	TRANSMEM 16..36; /note="Helical"; /evidence="ECO:0000255"; TRANSMEM 117..140; /note="Helical"; /evidence="ECO:0000255"	TOPO_DOM 1..15; /note="Cytoplasmic"; /evidence="ECO:0000255"; TOPO_DOM 37..116; /note="Peroxisomal"; /evidence="ECO:0000255"; TOPO_DOM 141..373; /note="Cytoplasmic"; /evidence="ECO:0000255"
P13667	PDIA4_HUMAN	Protein disulfide-isomerase A4 (EC 5.3.4.1) (Endoplasmic reticulum resident protein 70) (ER protein 70) (ERp70) (Endoplasmic reticulum resident protein 72) (ER protein 72) (ERp-72) (ERp72)	223	214	223	1.08674e+07	9.18997e+06	1.12295e+07	cell surface [GO:0009986]; endoplasmic reticulum [GO:0005783]; endoplasmic reticulum lumen [GO:0005788]; extracellular space [GO:0005615]; melanosome [GO:0042470]
Q14554	PDIA5_HUMAN	Protein disulfide-isomerase A5 (EC 5.3.4.1) (Protein disulfide isomerase-related protein)	2	1	3	544578	1.31896e+06	1.13017e+06	endoplasmic reticulum lumen [GO:0005788]; endoplasmic reticulum membrane [GO:0005789]			O
Q92791	SC65_HUMAN	Endoplasmic reticulum protein SC65 (Leprecan-like protein 4) (Nucleolar autoantigen No55) (Prolyl 3-hydroxylase family member 4) (Synaptonemal complex protein SC65)	1	1	3	294638	814826	305287	catalytic complex [GO:1902494]; condensed nuclear chromosome [GO:0000794]; endoplasmic reticulum [GO:0005783]; intracellular membrane-bounded organelle [GO:0043231]; nucleolus [GO:0005730]; synaptonemal complex [GO:0000795]
Q9NZV5	SELN_HUMAN	Selenoprotein N (SelN)		1	1		158889	185989	endoplasmic reticulum membrane [GO:0005789]			O
P04843	RPN1_HUMAN	Dolichyl-diphosphooligosaccharide--protein glycosyltransferase subunit 1 (Dolichyl-diphosphooligosaccharide--protein glycosyltransferase 67 kDa subunit) (Ribophorin I) (RPN-I) (Ribophorin-1)	75	59	67	5.9761e+06	5.97616e+06	6.29573e+06	cytosol [GO:0005829]; endoplasmic reticulum [GO:0005783]; endoplasmic reticulum membrane [GO:0005789]; integral component of membrane [GO:0016021]; melanosome [GO:0042470]; membrane [GO:0016020]; oligosaccharyltransferase complex [GO:0008250]; rough endoplasmic reticulum [GO:0005791]	TRANSMEM 439..457; /note="Helical"; /evidence="ECO:0000255"	TOPO_DOM 24..438; /note="Lumenal"; /evidence="ECO:0000255"; TOPO_DOM 458..607; /note="Cytoplasmic"; /evidence="ECO:0000255"	O
Q7Z4H8	PLGT3_HUMAN	Protein O-glucosyltransferase 3 (EC 2.4.1.-) (KDEL motif-containing protein 2) (Protein O-xylosyltransferase POGLUT3) (EC 2.4.2.-)	10	12	13	851389	837365	866572	endomembrane system [GO:0012505]; endoplasmic reticulum lumen [GO:0005788]
Q9UBV2	SE1L1_HUMAN	Protein sel-1 homolog 1 (Suppressor of lin-12-like protein 1) (Sel-1L)	12	10	12	765989	1.28403e+06	1.41423e+06	Derlin-1 retrotranslocation complex [GO:0036513]; endoplasmic reticulum [GO:0005783]; endoplasmic reticulum membrane [GO:0005789]; Hrd1p ubiquitin ligase complex [GO:0000836]; Hrd1p ubiquitin ligase ERAD-L complex [GO:0000839]; integral component of membrane [GO:0016021]	TRANSMEM 739..759; /note="Helical"; /evidence="ECO:0000255"	TOPO_DOM 22..738; /note="Lumenal"; /evidence="ECO:0000255"; TOPO_DOM 760..794; /note="Cytoplasmic"; /evidence="ECO:0000255"	O
Q5H8A4	PIGG_HUMAN	GPI ethanolamine phosphate transferase 2 (EC 2.-.-.-) (GPI7 homolog) (hGPI7) (Phosphatidylinositol-glycan biosynthesis class G protein) (PIG-G)	2	1	2	2.0028e+06	1.63361e+06	2.88124e+06	endoplasmic reticulum [GO:0005783]; endoplasmic reticulum membrane [GO:0005789]; integral component of endoplasmic reticulum membrane [GO:0030176]; membrane [GO:0016020]	TRANSMEM 432..452; /note="Helical"; /evidence="ECO:0000255"; TRANSMEM 471..491; /note="Helical"; /evidence="ECO:0000255"; TRANSMEM 506..526; /note="Helical"; /evidence="ECO:0000255"; TRANSMEM 552..572; /note="Helical"; /evidence="ECO:0000255"; TRANSMEM 699..719; /note="Helical"; /evidence="ECO:0000255"; TRANSMEM 721..741; /note="Helical"; /evidence="ECO:0000255"; TRANSMEM 752..772; /note="Helical…	TOPO_DOM 1..431; /note="Lumenal"; /evidence="ECO:0000255"	O
Q9HCN8	SDF2L_HUMAN	Stromal cell-derived factor 2-like protein 1 (SDF2-like protein 1) (PWP1-interacting protein 8)	1	1	1	446533	475813	523303	chaperone complex [GO:0101031]; endoplasmic reticulum [GO:0005783]; endoplasmic reticulum chaperone complex [GO:0034663]; endoplasmic reticulum lumen [GO:0005788]; membrane [GO:0016020]
Q8TCJ2	STT3B_HUMAN	Dolichyl-diphosphooligosaccharide--protein glycosyltransferase subunit STT3B (Oligosaccharyl transferase subunit STT3B) (STT3-B) (EC 2.4.99.18) (Source of immunodominant MHC-associated peptides homolog)	2	3	1	293307	306750	689805	endoplasmic reticulum [GO:0005783]; integral component of membrane [GO:0016021]; membrane [GO:0016020]; oligosaccharyltransferase complex [GO:0008250]; oligosaccharyltransferase I complex [GO:0034998]; protein-containing complex [GO:0032991]	TRANSMEM 42..86; /note="Helical"; /evidence="ECO:0000250|UniProtKB:P39007"; TRANSMEM 174..192; /note="Helical"; /evidence="ECO:0000250|UniProtKB:P39007"; TRANSMEM 195..212; /note="Helical"; /evidence="ECO:0000250|UniProtKB:P39007"; TRANSMEM 224..243; /note="Helical"; /evidence="ECO:0000250|UniProtKB:P39007"; TRANSMEM 246..260; /note="Helical"; /evidence="ECO:0000250|UniProtKB:P39007"; TRANSMEM 26…	TOPO_DOM 2..41; /note="Cytoplasmic"; /evidence="ECO:0000305"; TOPO_DOM 87..173; /note="Lumenal"; /evidence="ECO:0000305"; TOPO_DOM 193..194; /note="Cytoplasmic"; /evidence="ECO:0000305"; TOPO_DOM 213..223; /note="Lumenal"; /evidence="ECO:0000305"; TOPO_DOM 244..245; /note="Cytoplasmic"; /evidence="ECO:0000305"; TOPO_DOM 261..265; /note="Lumenal"; /evidence="ECO:0000305"; TOPO_DOM 283..287; /note=…	O
O14656	TOR1A_HUMAN	Torsin-1A (Dystonia 1 protein) (Torsin ATPase-1A) (EC 3.6.4.-) (Torsin family 1 member A)	6	5	4	1.57498e+06	1.58703e+06	1.66477e+06	cytoplasmic vesicle membrane [GO:0030659]; cytoskeleton [GO:0005856]; cytosol [GO:0005829]; endoplasmic reticulum [GO:0005783]; endoplasmic reticulum lumen [GO:0005788]; extracellular exosome [GO:0070062]; extrinsic component of endoplasmic reticulum membrane [GO:0042406]; growth cone [GO:0030426]; intracellular membrane-bounded organelle [GO:0043231]; membrane [GO:0016020]; nuclear envelope [GO:…
P62341	SELT_HUMAN	Thioredoxin reductase-like selenoprotein T (SelT) (EC 1.8.1.9)	1		1	534543		440759	endoplasmic reticulum [GO:0005783]; endoplasmic reticulum membrane [GO:0005789]; integral component of membrane [GO:0016021]	TRANSMEM 85..103; /note="Helical"; /evidence="ECO:0000255"		O
O95881	TXD12_HUMAN	Thioredoxin domain-containing protein 12 (EC 1.8.4.2) (Endoplasmic reticulum resident protein 18) (ER protein 18) (ERp18) (Endoplasmic reticulum resident protein 19) (ER protein 19) (ERp19) (Thioredoxin-like protein p19) (hTLP19)	5	9	6	2.63467e+06	1.71699e+06	2.27481e+06	endoplasmic reticulum [GO:0005783]; endoplasmic reticulum lumen [GO:0005788]
Q9NYU1	UGGG2_HUMAN	UDP-glucose:glycoprotein glucosyltransferase 2 (UGT2) (hUGT2) (EC 2.4.1.-) (UDP--Glc:glycoprotein glucosyltransferase 2) (UDP-glucose ceramide glucosyltransferase-like 1)	2	3	2	2.1922e+06	927663	1.59214e+06	endoplasmic reticulum [GO:0005783]; endoplasmic reticulum-Golgi intermediate compartment [GO:0005793]; endoplasmic reticulum lumen [GO:0005788]; endoplasmic reticulum quality control compartment [GO:0044322]; protein-containing complex [GO:0032991]
Q5JRA6	TGO1_HUMAN	Transport and Golgi organization protein 1 homolog (TANGO1) (C219-reactive peptide) (D320) (Melanoma inhibitory activity protein 3)	6	7	8	369856	353614	419149	endoplasmic reticulum exit site [GO:0070971]; endoplasmic reticulum lumen [GO:0005788]; endoplasmic reticulum membrane [GO:0005789]; integral component of membrane [GO:0016021]; intracellular membrane-bounded organelle [GO:0043231]; membrane [GO:0016020]	TRANSMEM 1177..1197; /note="Helical"; /evidence="ECO:0000255"	TOPO_DOM 23..1144; /note="Lumenal"; /evidence="ECO:0000255"; TOPO_DOM 1166..1176; /note="Lumenal"; /evidence="ECO:0000255"; TOPO_DOM 1198..1907; /note="Cytoplasmic"; /evidence="ECO:0000255"	O
Q9Y5M8	SRPRB_HUMAN	Signal recognition particle receptor subunit beta (SR-beta) (Protein APMCF1)	9	8	8	1.92796e+06	1.54802e+06	1.86188e+06	cytoplasm [GO:0005737]; cytoplasmic microtubule [GO:0005881]; endoplasmic reticulum membrane [GO:0005789]; integral component of membrane [GO:0016021]; membrane [GO:0016020]; signal recognition particle receptor complex [GO:0005785]	TRANSMEM 37..57; /note="Helical"; /evidence="ECO:0000255"		O
Q8IWF2	FXRD2_HUMAN	FAD-dependent oxidoreductase domain-containing protein 2 (Endoplasmic reticulum flavoprotein associated with degradation)	1		1	251567		190308	endoplasmic reticulum lumen [GO:0005788]
P61247	RS3A_HUMAN	40S ribosomal protein S3a (Small ribosomal subunit protein eS1) (v-fos transformation effector protein) (Fte-1)	1		1	1.11427e+06		976236	cytoplasm [GO:0005737]; cytosol [GO:0005829]; cytosolic ribosome [GO:0022626]; cytosolic small ribosomal subunit [GO:0022627]; endoplasmic reticulum [GO:0005783]; extracellular exosome [GO:0070062]; focal adhesion [GO:0005925]; nucleolus [GO:0005730]; nucleoplasm [GO:0005654]; nucleus [GO:0005634]; ribonucleoprotein complex [GO:1990904]; synapse [GO:0045202]
Q9NZ01	TECR_HUMAN	Very-long-chain enoyl-CoA reductase (EC 1.3.1.93) (Synaptic glycoprotein SC2) (Trans-2,3-enoyl-CoA reductase) (TER)	4	4	3	3.76398e+06	2.8479e+06	3.69946e+06	endoplasmic reticulum [GO:0005783]; endoplasmic reticulum membrane [GO:0005789]; integral component of endoplasmic reticulum membrane [GO:0030176]; nucleus [GO:0005634]	TRANSMEM 87..107; /note="Helical"; /evidence="ECO:0000255"; TRANSMEM 194..214; /note="Helical"; /evidence="ECO:0000255"; TRANSMEM 255..275; /note="Helical"; /evidence="ECO:0000255"		O
P55072	TERA_HUMAN	Transitional endoplasmic reticulum ATPase (TER ATPase) (EC 3.6.4.6) (15S Mg(2+)-ATPase p97 subunit) (Valosin-containing protein) (VCP)	1		1	207501		269039	ATPase complex [GO:1904949]; azurophil granule lumen [GO:0035578]; cytoplasm [GO:0005737]; cytoplasmic stress granule [GO:0010494]; cytosol [GO:0005829]; Derlin-1 retrotranslocation complex [GO:0036513]; endoplasmic reticulum [GO:0005783]; endoplasmic reticulum membrane [GO:0005789]; extracellular exosome [GO:0070062]; extracellular region [GO:0005576]; ficolin-1-rich granule lumen [GO:1904813]; …			O
Q8NBI6	XXLT1_HUMAN	Xyloside xylosyltransferase 1 (EC 2.4.2.62) (UDP-xylose:alpha-xyloside alpha-1,3-xylosyltransferase)	1	2	2	81203.1	290678	296561	integral component of endoplasmic reticulum membrane [GO:0030176]	TRANSMEM 24..44; /note="Helical; Signal-anchor for type II membrane protein"; /evidence="ECO:0000255"	TOPO_DOM 1..23; /note="Cytoplasmic"; /evidence="ECO:0000305|PubMed:22117070"; TOPO_DOM 45..393; /note="Lumenal"; /evidence="ECO:0000305|PubMed:22117070"	O
P39656	OST48_HUMAN	Dolichyl-diphosphooligosaccharide--protein glycosyltransferase 48 kDa subunit (DDOST 48 kDa subunit) (Oligosaccharyl transferase 48 kDa subunit)	39	50	43	6.04643e+06	4.44051e+06	5.12834e+06	azurophil granule membrane [GO:0035577]; endoplasmic reticulum [GO:0005783]; endoplasmic reticulum membrane [GO:0005789]; integral component of membrane [GO:0016021]; intracellular membrane-bounded organelle [GO:0043231]; membrane [GO:0016020]; oligosaccharyltransferase complex [GO:0008250]; plasma membrane [GO:0005886]	TRANSMEM 428..447; /note="Helical"; /evidence="ECO:0000255"	TOPO_DOM 43..427; /note="Lumenal"; /evidence="ECO:0000255"; TOPO_DOM 448..456; /note="Cytoplasmic"; /evidence="ECO:0000255"	O
Q8NBS9	TXND5_HUMAN	Thioredoxin domain-containing protein 5 (Endoplasmic reticulum resident protein 46) (ER protein 46) (ERp46) (Thioredoxin-like protein p46)	50	50	54	6.61885e+06	5.35987e+06	5.96759e+06	azurophil granule lumen [GO:0035578]; endoplasmic reticulum [GO:0005783]; endoplasmic reticulum lumen [GO:0005788]; extracellular exosome [GO:0070062]; extracellular region [GO:0005576]; lysosomal lumen [GO:0043202]
Q13162	PRDX4_HUMAN	Peroxiredoxin-4 (EC 1.11.1.24) (Antioxidant enzyme AOE372) (AOE37-2) (Peroxiredoxin IV) (Prx-IV) (Thioredoxin peroxidase AO372) (Thioredoxin-dependent peroxide reductase A0372) (Thioredoxin-dependent peroxiredoxin 4)	40	34	41	1.02287e+07	7.06041e+06	1.25562e+07	cytosol [GO:0005829]; endoplasmic reticulum [GO:0005783]; extracellular exosome [GO:0070062]; extracellular region [GO:0005576]; ficolin-1-rich granule lumen [GO:1904813]; nucleus [GO:0005634]; secretory granule lumen [GO:0034774]
Q6UW63	PLGT2_HUMAN	Protein O-glucosyltransferase 2 (EC 2.4.1.-) (Endoplasmic reticulum resident protein 58) (ER protein 58) (ERp58) (KDEL motif-containing protein 1) (Protein O-xylosyltransferase POGLUT2) (EC 2.4.2.-)	1	1		165014	252464		cytosol [GO:0005829]; endomembrane system [GO:0012505]; endoplasmic reticulum lumen [GO:0005788]; nucleoplasm [GO:0005654]
Q96JJ7	TMX3_HUMAN	Protein disulfide-isomerase TMX3 (EC 5.3.4.1) (Thioredoxin domain-containing protein 10) (Thioredoxin-related transmembrane protein 3)	9	8	9	1.01544e+06	505088	505961	cell surface [GO:0009986]; endoplasmic reticulum [GO:0005783]; endoplasmic reticulum membrane [GO:0005789]; integral component of membrane [GO:0016021]; plasma membrane [GO:0005886]; platelet alpha granule membrane [GO:0031092]	TRANSMEM 376..396; /note="Helical"; /evidence="ECO:0000255"	TOPO_DOM 25..375; /note="Lumenal"; /evidence="ECO:0000255"; TOPO_DOM 397..454; /note="Cytoplasmic"; /evidence="ECO:0000255"	O
P38435	VKGC_HUMAN	Vitamin K-dependent gamma-carboxylase (EC 4.1.1.90) (Gamma-glutamyl carboxylase) (Peptidyl-glutamate 4-carboxylase) (Vitamin K gamma glutamyl carboxylase)	1	1	2	398063	355965	368993	endoplasmic reticulum membrane [GO:0005789]; integral component of membrane [GO:0016021]; membrane [GO:0016020]	TRANSMEM 61..81; /note="Helical"; /evidence="ECO:0000255"; TRANSMEM 114..134; /note="Helical"; /evidence="ECO:0000255"; TRANSMEM 137..157; /note="Helical"; /evidence="ECO:0000255"; TRANSMEM 293..313; /note="Helical"; /evidence="ECO:0000255"; TRANSMEM 362..382; /note="Helical"; /evidence="ECO:0000255"	TOPO_DOM 2..60; /note="Cytoplasmic"; /evidence="ECO:0000255"; TOPO_DOM 82..113; /note="Lumenal"; /evidence="ECO:0000255"; TOPO_DOM 135..136; /note="Cytoplasmic"; /evidence="ECO:0000255"; TOPO_DOM 158..292; /note="Lumenal"; /evidence="ECO:0000255"; TOPO_DOM 314..361; /note="Cytoplasmic"; /evidence="ECO:0000255"; TOPO_DOM 383..758; /note="Lumenal"; /evidence="ECO:0000255"	O
Q9H3N1	TMX1_HUMAN	Thioredoxin-related transmembrane protein 1 (Thioredoxin domain-containing protein 1) (Transmembrane Trx-related protein)		1	1		304644	83863	endoplasmic reticulum membrane [GO:0005789]; integral component of membrane [GO:0016021]	TRANSMEM 181..203; /note="Helical"; /evidence="ECO:0000255"	TOPO_DOM 27..180; /note="Extracellular"; /evidence="ECO:0000255"; TOPO_DOM 204..280; /note="Cytoplasmic"; /evidence="ECO:0000255"	O
Q8NFQ8	TOIP2_HUMAN	Torsin-1A-interacting protein 2 (Lumenal domain-like LAP1)	1	2	2	482025	486542	343008	endoplasmic reticulum [GO:0005783]; endoplasmic reticulum membrane [GO:0005789]; integral component of membrane [GO:0016021]; membrane [GO:0016020]; nuclear membrane [GO:0031965]	TRANSMEM 215..235; /note="Helical"; /evidence="ECO:0000255"	TOPO_DOM 2..214; /note="Cytoplasmic"; /evidence="ECO:0000255"; TOPO_DOM 236..470; /note="Lumenal"; /evidence="ECO:0000255"	O
P30101	PDIA3_HUMAN	Protein disulfide-isomerase A3 (EC 5.3.4.1) (58 kDa glucose-regulated protein) (58 kDa microsomal protein) (p58) (Disulfide isomerase ER-60) (Endoplasmic reticulum resident protein 57) (ER protein 57) (ERp57) (Endoplasmic reticulum resident protein 60) (E	153	132	136	8.82723e+06	8.11582e+06	9.05084e+06	cell surface [GO:0009986]; endoplasmic reticulum [GO:0005783]; endoplasmic reticulum lumen [GO:0005788]; extracellular exosome [GO:0070062]; extracellular space [GO:0005615]; focal adhesion [GO:0005925]; melanosome [GO:0042470]; MHC class I peptide loading complex [GO:0042824]; nucleus [GO:0005634]; phagocytic vesicle [GO:0045335]; recycling endosome membrane [GO:0055038]; Tapasin-ERp57 complex […
Q9P2K2	TXD16_HUMAN	Thioredoxin domain-containing protein 16	2	1	1	175327	260146	195438	endoplasmic reticulum lumen [GO:0005788]; extracellular exosome [GO:0070062]
Q9NYU2	UGGG1_HUMAN	UDP-glucose:glycoprotein glucosyltransferase 1 (UGT1) (hUGT1) (EC 2.4.1.-) (UDP--Glc:glycoprotein glucosyltransferase) (UDP-glucose ceramide glucosyltransferase-like 1)	65	60	66	2.11079e+06	1.89801e+06	1.8356e+06	endoplasmic reticulum [GO:0005783]; endoplasmic reticulum-Golgi intermediate compartment [GO:0005793]; endoplasmic reticulum lumen [GO:0005788]; endoplasmic reticulum quality control compartment [GO:0044322]; extracellular exosome [GO:0070062]; protein-containing complex [GO:0032991]
Q5JPE7	NOMO2_HUMAN	Nodal modulator 2 (pM5 protein 2)	47	42	45	1.2912e+06	1.55616e+06	1.38838e+06	endoplasmic reticulum membrane [GO:0005789]; integral component of membrane [GO:0016021]; protein-containing complex [GO:0032991]	TRANSMEM 1156..1176; /note="Helical"; /evidence="ECO:0000255"	TOPO_DOM 32..1155; /note="Lumenal"; /evidence="ECO:0000255"; TOPO_DOM 1177..1267; /note="Cytoplasmic"; /evidence="ECO:0000255"	O
Q96S52	PIGS_HUMAN	GPI transamidase component PIG-S (Phosphatidylinositol-glycan biosynthesis class S protein)	8	4	6	846017	1.04486e+06	1.2995e+06	endoplasmic reticulum membrane [GO:0005789]; GPI-anchor transamidase complex [GO:0042765]; membrane [GO:0016020]	TRANSMEM 19..39; /note="Helical"; /evidence="ECO:0000255"; TRANSMEM 521..541; /note="Helical"; /evidence="ECO:0000255"	TOPO_DOM 2..18; /note="Cytoplasmic"; /evidence="ECO:0000255"; TOPO_DOM 40..520; /note="Lumenal"; /evidence="ECO:0000255"; TOPO_DOM 542..555; /note="Cytoplasmic"; /evidence="ECO:0000255"	O
P07237	PDIA1_HUMAN	Protein disulfide-isomerase (PDI) (EC 5.3.4.1) (Cellular thyroid hormone-binding protein) (Prolyl 4-hydroxylase subunit beta) (p55)	85	82	84	1.59753e+07	1.6941e+07	1.50342e+07	cytoskeleton [GO:0005856]; cytosol [GO:0005829]; endoplasmic reticulum [GO:0005783]; endoplasmic reticulum chaperone complex [GO:0034663]; endoplasmic reticulum-Golgi intermediate compartment [GO:0005793]; endoplasmic reticulum lumen [GO:0005788]; external side of plasma membrane [GO:0009897]; extracellular exosome [GO:0070062]; extracellular region [GO:0005576]; focal adhesion [GO:0005925]; lame…
Q15293	RCN1_HUMAN	Reticulocalbin-1	46	53	47	3.37273e+06	2.25553e+06	2.56611e+06	endoplasmic reticulum [GO:0005783]; endoplasmic reticulum lumen [GO:0005788]
Q14257	RCN2_HUMAN	Reticulocalbin-2 (Calcium-binding protein ERC-55) (E6-binding protein) (E6BP)	54	63	56	2.13299e+06	2.63003e+06	2.13746e+06	endoplasmic reticulum [GO:0005783]; endoplasmic reticulum lumen [GO:0005788]; nucleolus [GO:0005730]
P30533	AMRP_HUMAN	Alpha-2-macroglobulin receptor-associated protein (Alpha-2-MRAP) (Low density lipoprotein receptor-related protein-associated protein 1) (RAP)	13	15	13	946593	1.03987e+06	919930	cell surface [GO:0009986]; cis-Golgi network [GO:0005801]; endomembrane system [GO:0012505]; endoplasmic reticulum [GO:0005783]; endoplasmic reticulum-Golgi intermediate compartment [GO:0005793]; endosome [GO:0005768]; endosome lumen [GO:0031904]; extracellular region [GO:0005576]; Golgi apparatus [GO:0005794]; Golgi lumen [GO:0005796]; plasma membrane [GO:0005886]; rough endoplasmic reticulum lu…
Q9NWW5	CLN6_HUMAN	Ceroid-lipofuscinosis neuronal protein 6 (Protein CLN6)	7	5	6	1.50057e+06	1.77199e+06	1.73359e+06	early endosome [GO:0005769]; endoplasmic reticulum [GO:0005783]; endoplasmic reticulum lumen [GO:0005788]; endoplasmic reticulum membrane [GO:0005789]; integral component of membrane [GO:0016021]; intracellular membrane-bounded organelle [GO:0043231]; membrane [GO:0016020]; membrane raft [GO:0045121]; nucleolus [GO:0005730]	TRANSMEM 56..76; /note="Helical"; /evidence="ECO:0000255"; TRANSMEM 81..101; /note="Helical"; /evidence="ECO:0000255"; TRANSMEM 111..131; /note="Helical"; /evidence="ECO:0000255"; TRANSMEM 179..199; /note="Helical"; /evidence="ECO:0000255"; TRANSMEM 204..224; /note="Helical"; /evidence="ECO:0000255"; TRANSMEM 225..245; /note="Helical"; /evidence="ECO:0000255"; TRANSMEM 260..280; /note="Helical"; …		O
Q12797	ASPH_HUMAN	Aspartyl/asparaginyl beta-hydroxylase (EC 1.14.11.16) (Aspartate beta-hydroxylase) (ASP beta-hydroxylase) (Peptide-aspartate beta-dioxygenase)	15	16	13	1.57616e+06	1.45365e+06	1.69198e+06	calcium channel complex [GO:0034704]; cortical endoplasmic reticulum [GO:0032541]; endoplasmic reticulum [GO:0005783]; endoplasmic reticulum membrane [GO:0005789]; integral component of endoplasmic reticulum membrane [GO:0030176]; integral component of membrane [GO:0016021]; junctional sarcoplasmic reticulum membrane [GO:0014701]; plasma membrane [GO:0005886]; sarcoplasmic reticulum lumen [GO:003…	TRANSMEM 54..74; /note="Helical; Signal-anchor for type II membrane protein"; /evidence="ECO:0000255"	TOPO_DOM 1..53; /note="Cytoplasmic"; /evidence="ECO:0000255"; TOPO_DOM 75..758; /note="Lumenal"; /evidence="ECO:0000255"	O
P16615	AT2A2_HUMAN	Sarcoplasmic/endoplasmic reticulum calcium ATPase 2 (SERCA2) (SR Ca(2+)-ATPase 2) (EC 7.2.2.10) (Calcium pump 2) (Calcium-transporting ATPase sarcoplasmic reticulum type, slow twitch skeletal muscle isoform) (Endoplasmic reticulum class 1/2 Ca(2+) ATPase)	16	15	13	1.47902e+06	1.71722e+06	2.52814e+06	calcium ion-transporting ATPase complex [GO:0090534]; endoplasmic reticulum [GO:0005783]; endoplasmic reticulum membrane [GO:0005789]; integral component of membrane [GO:0016021]; integral component of plasma membrane [GO:0005887]; longitudinal sarcoplasmic reticulum [GO:0014801]; membrane [GO:0016020]; platelet dense tubular network membrane [GO:0031095]; ribbon synapse [GO:0097470]; sarcoplasmi…	TRANSMEM 49..69; /note="Helical; Name=1"; /evidence="ECO:0000250|UniProtKB:P04191"; TRANSMEM 90..110; /note="Helical; Name=2"; /evidence="ECO:0000250|UniProtKB:P04191"; TRANSMEM 254..273; /note="Helical; Name=3"; /evidence="ECO:0000250|UniProtKB:P04191"; TRANSMEM 296..313; /note="Helical; Name=4"; /evidence="ECO:0000250|UniProtKB:P04191"; TRANSMEM 757..776; /note="Helical; Name=5"; /evidence="ECO…	TOPO_DOM 1..48; /note="Cytoplasmic"; /evidence="ECO:0000305"; TOPO_DOM 70..89; /note="Lumenal"; /evidence="ECO:0000305"; TOPO_DOM 111..253; /note="Cytoplasmic"; /evidence="ECO:0000305"; TOPO_DOM 274..295; /note="Lumenal"; /evidence="ECO:0000305"; TOPO_DOM 314..756; /note="Cytoplasmic"; /evidence="ECO:0000305"; TOPO_DOM 777..786; /note="Lumenal"; /evidence="ECO:0000305"; TOPO_DOM 808..827; /note="…	O
Q8N2K0	ABD12_HUMAN	Lysophosphatidylserine lipase ABHD12 (EC 3.1.-.-) (2-arachidonoylglycerol hydrolase ABHD12) (Abhydrolase domain-containing protein 12) (hABHD12) (Monoacylglycerol lipase ABHD12) (EC 3.1.1.23) (Oxidized phosphatidylserine lipase ABHD12) (EC 3.1.-.-)	3	3	8	183618	320769	252466	AMPA glutamate receptor complex [GO:0032281]; dendrite cytoplasm [GO:0032839]; endoplasmic reticulum membrane [GO:0005789]; integral component of membrane [GO:0016021]; membrane [GO:0016020]; plasma membrane [GO:0005886]	TRANSMEM 75..95; /note="Helical"; /evidence="ECO:0000250|UniProtKB:Q99LR1"	TOPO_DOM 1..74; /note="Cytoplasmic"; /evidence="ECO:0000250|UniProtKB:Q99LR1"; TOPO_DOM 96..398; /note="Extracellular"; /evidence="ECO:0000250|UniProtKB:Q99LR1"	O
Q12841	FSTL1_HUMAN	Follistatin-related protein 1 (Follistatin-like protein 1)	4	1	2	467139	983912	714699	endoplasmic reticulum lumen [GO:0005788]; extracellular exosome [GO:0070062]; extracellular region [GO:0005576]; extracellular space [GO:0005615]
P63241	IF5A1_HUMAN	Eukaryotic translation initiation factor 5A-1 (eIF-5A-1) (eIF-5A1) (Eukaryotic initiation factor 5A isoform 1) (eIF-5A) (Rev-binding factor) (eIF-4D)	4	5	4	871113	835915	863337	annulate lamellae [GO:0005642]; cytoplasm [GO:0005737]; cytosol [GO:0005829]; endoplasmic reticulum membrane [GO:0005789]; membrane [GO:0016020]; nuclear pore [GO:0005643]; nucleus [GO:0005634]			O
Q70UQ0	IKIP_HUMAN	Inhibitor of nuclear factor kappa-B kinase-interacting protein (I kappa-B kinase-interacting protein) (IKBKB-interacting protein) (IKK-interacting protein)	3	3	2	3.54367e+06	2.23239e+06	7.43196e+06	endoplasmic reticulum [GO:0005783]; endoplasmic reticulum membrane [GO:0005789]; integral component of membrane [GO:0016021]; membrane [GO:0016020]	TRANSMEM 46..62; /note="Helical"; /evidence="ECO:0000255"		O
Q969H8	MYDGF_HUMAN	Myeloid-derived growth factor (MYDGF)	2	2	1	1.29624e+06	1.15773e+06	9346214	endoplasmic reticulum [GO:0005783]; endoplasmic reticulum-Golgi intermediate compartment [GO:0005793]; endoplasmic reticulum lumen [GO:0005788]; extracellular space [GO:0005615]; Golgi apparatus [GO:0005794]
Q8NBJ5	GT251_HUMAN	Procollagen galactosyltransferase 1 (EC 2.4.1.50) (Collagen beta(1-O)galactosyltransferase 1) (ColGalT 1) (Glycosyltransferase 25 family member 1) (Hydroxylysine galactosyltransferase 1)	2	1	4	1.35701e+06	2.19612e+06	718398	endoplasmic reticulum lumen [GO:0005788]; membrane [GO:0016020]
P14314	GLU2B_HUMAN	Glucosidase 2 subunit beta (80K-H protein) (Glucosidase II subunit beta) (Protein kinase C substrate 60.1 kDa protein heavy chain) (PKCSH)	5	8	12	908526	2.00527e+06	2.42309e+06	endoplasmic reticulum [GO:0005783]; endoplasmic reticulum lumen [GO:0005788]; glucosidase II complex [GO:0017177]; intracellular membrane-bounded organelle [GO:0043231]
Q14739	LBR_HUMAN	Delta(14)-sterol reductase LBR (Delta-14-SR) (EC 1.3.1.70) (3-beta-hydroxysterol Delta (14)-reductase) (C-14 sterol reductase) (C14SR) (Integral nuclear envelope inner membrane protein) (LMN2R) (Lamin-B receptor) (Sterol C14-reductase)	3	4	3	380799	344978	370880	cytoplasm [GO:0005737]; endoplasmic reticulum membrane [GO:0005789]; integral component of membrane [GO:0016021]; integral component of nuclear inner membrane [GO:0005639]; membrane [GO:0016020]; nuclear envelope [GO:0005635]; nuclear inner membrane [GO:0005637]; nuclear membrane [GO:0031965]; nucleus [GO:0005634]	TRANSMEM 212..232; /note="Helical"; /evidence="ECO:0000255"; TRANSMEM 258..278; /note="Helical"; /evidence="ECO:0000255"; TRANSMEM 299..319; /note="Helical"; /evidence="ECO:0000255"; TRANSMEM 326..346; /note="Helical"; /evidence="ECO:0000255"; TRANSMEM 386..406; /note="Helical"; /evidence="ECO:0000255"; TRANSMEM 447..467; /note="Helical"; /evidence="ECO:0000255"; TRANSMEM 481..501; /note="Helical…	TOPO_DOM 1..211; /note="Nuclear"; /evidence="ECO:0000255"	O
Q92643	GPI8_HUMAN	GPI-anchor transamidase (GPI transamidase) (EC 3.-.-.-) (GPI8 homolog) (hGPI8) (Phosphatidylinositol-glycan biosynthesis class K protein) (PIG-K)	10	12	12	1.39393e+06	1.29835e+06	1.24544e+06	endoplasmic reticulum membrane [GO:0005789]; GPI-anchor transamidase complex [GO:0042765]; membrane [GO:0016020]	TRANSMEM 368..388; /note="Helical"; /evidence="ECO:0000255"	TOPO_DOM 28..367; /note="Lumenal"; /evidence="ECO:0000255"; TOPO_DOM 389..395; /note="Cytoplasmic"; /evidence="ECO:0000255"	O
P10321	HLAC_HUMAN	HLA class I histocompatibility antigen, C alpha chain (HLA-C) (HLA-Cw) (Human leukocyte antigen C)	5	3	5	295236	298376	371955	cell surface [GO:0009986]; early endosome membrane [GO:0031901]; endoplasmic reticulum [GO:0005783]; ER to Golgi transport vesicle membrane [GO:0012507]; extracellular exosome [GO:0070062]; Golgi apparatus [GO:0005794]; Golgi membrane [GO:0000139]; integral component of lumenal side of endoplasmic reticulum membrane [GO:0071556]; integral component of plasma membrane [GO:0005887]; membrane [GO:00…	TRANSMEM 309..333; /note="Helical"; /evidence="ECO:0000255"	TOPO_DOM 25..308; /note="Extracellular"; /evidence="ECO:0000255"; TOPO_DOM 334..366; /note="Cytoplasmic"; /evidence="ECO:0000255"	O
P01034	CYTC_HUMAN	Cystatin-C (Cystatin-3) (Gamma-trace) (Neuroendocrine basic polypeptide) (Post-gamma-globulin)	1	1	1	95222	282899	168180	endoplasmic reticulum [GO:0005783]; endoplasmic reticulum lumen [GO:0005788]; extracellular exosome [GO:0070062]; extracellular region [GO:0005576]; extracellular space [GO:0005615]; ficolin-1-rich granule lumen [GO:1904813]; Golgi apparatus [GO:0005794]; plasma membrane [GO:0005886]; tertiary granule lumen [GO:1904724]
Q9BU23	LMF2_HUMAN	Lipase maturation factor 2 (Transmembrane protein 112B) (Transmembrane protein 153)	3	1	1	596798	860920	992253	endoplasmic reticulum membrane [GO:0005789]; integral component of membrane [GO:0016021]; membrane [GO:0016020]	TRANSMEM 10..30; /note="Helical"; /evidence="ECO:0000255"; TRANSMEM 78..98; /note="Helical"; /evidence="ECO:0000255"; TRANSMEM 102..122; /note="Helical"; /evidence="ECO:0000255"; TRANSMEM 123..143; /note="Helical"; /evidence="ECO:0000255"; TRANSMEM 165..185; /note="Helical"; /evidence="ECO:0000255"; TRANSMEM 227..247; /note="Helical"; /evidence="ECO:0000255"; TRANSMEM 259..279; /note="Helical"; /…		O
P55145	MANF_HUMAN	Mesencephalic astrocyte-derived neurotrophic factor (Arginine-rich protein) (Protein ARMET)	32	25	21	4.39901e+06	4.18796e+06	5.05767e+06	cytosol [GO:0005829]; endoplasmic reticulum [GO:0005783]; endoplasmic reticulum lumen [GO:0005788]; extracellular region [GO:0005576]; extracellular space [GO:0005615]; nucleus [GO:0005634]; perinuclear region of cytoplasm [GO:0048471]; sarcoplasmic reticulum lumen [GO:0033018]
Q14165	MLEC_HUMAN	Malectin	18	18	14	1.84233e+06	1.87216e+06	2.01138e+06	endoplasmic reticulum [GO:0005783]; endoplasmic reticulum membrane [GO:0005789]; integral component of membrane [GO:0016021]; membrane [GO:0016020]; oligosaccharyltransferase complex [GO:0008250]; plasma membrane [GO:0005886]; specific granule membrane [GO:0035579]	TRANSMEM 270..290; /note="Helical"; /evidence="ECO:0000255"	TOPO_DOM 29..269; /note="Lumenal"; /evidence="ECO:0000255"; TOPO_DOM 291..292; /note="Cytoplasmic"; /evidence="ECO:0000255"	O
Q9UNW1	MINP1_HUMAN	Multiple inositol polyphosphate phosphatase 1 (EC 3.1.3.62) (2,3-bisphosphoglycerate 3-phosphatase) (2,3-BPG phosphatase) (EC 3.1.3.80) (Inositol (1,3,4,5)-tetrakisphosphate 3-phosphatase) (Ins(1,3,4,5)P(4) 3-phosphatase)	6	6	5	587386	590806	631695	endoplasmic reticulum [GO:0005783]; endoplasmic reticulum lumen [GO:0005788]; extracellular exosome [GO:0070062]
Q96G23	CERS2_HUMAN	Ceramide synthase 2 (CerS2) (LAG1 longevity assurance homolog 2) (SP260) (Sphingosine N-acyltransferase CERS2) (EC 2.3.1.24) (Tumor metastasis-suppressor gene 1 protein) (Very-long-chain ceramide synthase CERS2) (EC 2.3.1.297)	2	2	3	268713	282169	236853	endoplasmic reticulum [GO:0005783]; endoplasmic reticulum membrane [GO:0005789]; integral component of membrane [GO:0016021]; membrane [GO:0016020]	TRANSMEM 41..61; /note="Helical"; /evidence="ECO:0000255"; TRANSMEM 140..160; /note="Helical"; /evidence="ECO:0000255"; TRANSMEM 181..201; /note="Helical"; /evidence="ECO:0000255"; TRANSMEM 209..229; /note="Helical"; /evidence="ECO:0000255"; TRANSMEM 264..284; /note="Helical"; /evidence="ECO:0000255"; TRANSMEM 304..324; /note="Helical"; /evidence="ECO:0000255"	TOPO_DOM 1..40; /note="Lumenal"; /evidence="ECO:0000305|PubMed:16263699, ECO:0000305|PubMed:19159218"; TOPO_DOM 325..380; /note="Cytoplasmic"; /evidence="ECO:0000305|PubMed:26887952"	O
Q07065	CKAP4_HUMAN	Cytoskeleton-associated protein 4 (63-kDa cytoskeleton-linking membrane protein) (Climp-63) (p63)	22	20	25	2.21766e+06	2.74484e+06	2.60943e+06	azurophil granule membrane [GO:0035577]; cytoplasmic ribonucleoprotein granule [GO:0036464]; cytoskeleton [GO:0005856]; cytosol [GO:0005829]; endoplasmic reticulum [GO:0005783]; endoplasmic reticulum lumen [GO:0005788]; endoplasmic reticulum membrane [GO:0005789]; extracellular exosome [GO:0070062]; integral component of membrane [GO:0016021]; lamellar body [GO:0042599]; lipid droplet [GO:0005811…	TRANSMEM 107..127; /note="Helical"; /evidence="ECO:0000255"	TOPO_DOM 1..106; /note="Cytoplasmic"; /evidence="ECO:0000255"; TOPO_DOM 128..602; /note="Extracellular"; /evidence="ECO:0000255"	O
Q9H6U8	ALG9_HUMAN	Alpha-1,2-mannosyltransferase ALG9 (EC 2.4.1.259) (EC 2.4.1.261) (Asparagine-linked glycosylation protein 9 homolog) (Disrupted in bipolar disorder protein 1) (Dol-P-Man:Man(6)GlcNAc(2)-PP-Dol alpha-1,2-mannosyltransferase) (Dol-P-Man:Man(8)GlcNAc(2)-PP-D	1	1		866794	1.207e+06		endoplasmic reticulum membrane [GO:0005789]; integral component of membrane [GO:0016021]; membrane [GO:0016020]	TRANSMEM 136..156; /note="Helical"; /evidence="ECO:0000255"; TRANSMEM 172..192; /note="Helical"; /evidence="ECO:0000255"; TRANSMEM 214..234; /note="Helical"; /evidence="ECO:0000255"; TRANSMEM 250..270; /note="Helical"; /evidence="ECO:0000255"; TRANSMEM 305..325; /note="Helical"; /evidence="ECO:0000255"; TRANSMEM 343..363; /note="Helical"; /evidence="ECO:0000255"; TRANSMEM 371..391; /note="Helical…	TOPO_DOM 1..135; /note="Lumenal"; /evidence="ECO:0000255"; TOPO_DOM 157..171; /note="Cytoplasmic"; /evidence="ECO:0000255"; TOPO_DOM 193..213; /note="Lumenal"; /evidence="ECO:0000255"; TOPO_DOM 235..249; /note="Cytoplasmic"; /evidence="ECO:0000255"; TOPO_DOM 271..304; /note="Lumenal"; /evidence="ECO:0000255"; TOPO_DOM 326..342; /note="Cytoplasmic"; /evidence="ECO:0000255"; TOPO_DOM 364..370; /not…	O
P12109	CO6A1_HUMAN	Collagen alpha-1(VI) chain		1	1		155048	580615	collagen-containing extracellular matrix [GO:0062023]; collagen type VI trimer [GO:0005589]; endoplasmic reticulum lumen [GO:0005788]; extracellular exosome [GO:0070062]; extracellular region [GO:0005576]; extracellular space [GO:0005615]; lysosomal membrane [GO:0005765]; membrane [GO:0016020]; protein-containing complex [GO:0032991]; sarcolemma [GO:0042383]
O14967	CLGN_HUMAN	Calmegin	11	9	7	964232	1.34014e+06	993408	endoplasmic reticulum [GO:0005783]; endoplasmic reticulum membrane [GO:0005789]; integral component of membrane [GO:0016021]	TRANSMEM 472..492; /note="Helical"; /evidence="ECO:0000255"	TOPO_DOM 20..471; /note="Lumenal"; /evidence="ECO:0000255"; TOPO_DOM 493..610; /note="Cytoplasmic"; /evidence="ECO:0000255"	O
Q9Y2B0	CNPY2_HUMAN	Protein canopy homolog 2 (MIR-interacting saposin-like protein) (Putative secreted protein Zsig9) (Transmembrane protein 4)	12	11	8	2.87624e+06	2.86499e+06	5.01699e+06	endoplasmic reticulum [GO:0005783]
Q9BT09	CNPY3_HUMAN	Protein canopy homolog 3 (CTG repeat protein 4a) (Expanded repeat-domain protein CAG/CTG 5) (Protein associated with TLR4) (Trinucleotide repeat-containing gene 5 protein)	5	4	3	2.2921e+06	2.09257e+06	2.10062e+06	endoplasmic reticulum lumen [GO:0005788]
Q13217	DNJC3_HUMAN	DnaJ homolog subfamily C member 3 (Endoplasmic reticulum DNA J domain-containing protein 6) (ER-resident protein ERdj6) (ERdj6) (Interferon-induced, double-stranded RNA-activated protein kinase inhibitor) (Protein kinase inhibitor of 58 kDa) (Protein kina	11	7	9	974198	1.25408e+06	1.05406e+06	azurophil granule lumen [GO:0035578]; cytoplasm [GO:0005737]; cytosol [GO:0005829]; endoplasmic reticulum [GO:0005783]; endoplasmic reticulum lumen [GO:0005788]; extracellular exosome [GO:0070062]; extracellular region [GO:0005576]; extracellular vesicle [GO:1903561]; membrane [GO:0016020]; smooth endoplasmic reticulum [GO:0005790]
Q9NXW2	DJB12_HUMAN	DnaJ homolog subfamily B member 12	1		2	419726		535536	endoplasmic reticulum [GO:0005783]; endoplasmic reticulum membrane [GO:0005789]; integral component of endoplasmic reticulum membrane [GO:0030176]; membrane [GO:0016020]; nuclear membrane [GO:0031965]	TRANSMEM 244..264; /note="Helical"; /evidence="ECO:0000255"	TOPO_DOM 1..243; /note="Cytoplasmic"; /evidence="ECO:0000305|PubMed:21148293, ECO:0000305|PubMed:21150129"; TOPO_DOM 265..375; /note="Lumenal"; /evidence="ECO:0000305|PubMed:21148293, ECO:0000305|PubMed:21150129"	O
Q9BRK5	CAB45_HUMAN	45 kDa calcium-binding protein (Cab45) (Stromal cell-derived factor 4) (SDF-4)	1	3	1	334583	537486	318664	bleb [GO:0032059]; cytoplasm [GO:0005737]; endoplasmic reticulum [GO:0005783]; extracellular exosome [GO:0070062]; Golgi apparatus [GO:0005794]; Golgi lumen [GO:0005796]; late endosome [GO:0005770]; membrane [GO:0016020]; plasma membrane [GO:0005886]
Q16850	CP51A_HUMAN	Lanosterol 14-alpha demethylase (LDM) (EC 1.14.14.154) (CYPLI) (Cytochrome P450 51A1) (Cytochrome P450-14DM) (Cytochrome P45014DM) (Cytochrome P450LI) (Sterol 14-alpha demethylase)	1		2	932826		650079	endoplasmic reticulum [GO:0005783]; endoplasmic reticulum membrane [GO:0005789]; integral component of membrane [GO:0016021]; membrane [GO:0016020]	TRANSMEM 30..50; /note="Helical"; /evidence="ECO:0000255"		O
Q9H6E4	CC134_HUMAN	Coiled-coil domain-containing protein 134	3	1	2	1.36042e+06	857944	975374	endoplasmic reticulum [GO:0005783]; extracellular region [GO:0005576]; membrane [GO:0016020]; nucleus [GO:0005634]
P26885	FKBP2_HUMAN	Peptidyl-prolyl cis-trans isomerase FKBP2 (PPIase FKBP2) (EC 5.2.1.8) (13 kDa FK506-binding protein) (13 kDa FKBP) (FKBP-13) (FK506-binding protein 2) (FKBP-2) (Immunophilin FKBP13) (Rotamase)	15	16	12	3.37924e+06	3.76782e+06	5.25433e+06	endoplasmic reticulum [GO:0005783]; endoplasmic reticulum membrane [GO:0005789]			O
P50402	EMD_HUMAN	Emerin	3	3	3	430733	459212	554810	cytoplasm [GO:0005737]; cytosol [GO:0005829]; endoplasmic reticulum [GO:0005783]; integral component of membrane [GO:0016021]; membrane [GO:0016020]; microtubule [GO:0005874]; nuclear envelope [GO:0005635]; nuclear inner membrane [GO:0005637]; nuclear membrane [GO:0031965]; nuclear outer membrane [GO:0005640]; nucleoplasm [GO:0005654]; spindle [GO:0005819]	TRANSMEM 223..243; /note="Helical"; /evidence="ECO:0000255"		O
Q969X5	ERGI1_HUMAN	Endoplasmic reticulum-Golgi intermediate compartment protein 1 (ER-Golgi intermediate compartment 32 kDa protein) (ERGIC-32)	5	2	4	1.06196e+06	938942	1.02765e+06	COPII-coated ER to Golgi transport vesicle [GO:0030134]; endoplasmic reticulum [GO:0005783]; endoplasmic reticulum-Golgi intermediate compartment [GO:0005793]; endoplasmic reticulum-Golgi intermediate compartment membrane [GO:0033116]; integral component of endoplasmic reticulum membrane [GO:0030176]; integral component of Golgi membrane [GO:0030173]; intracellular membrane-bounded organelle [GO:…	TRANSMEM 27..47; /note="Helical"; /evidence="ECO:0000255"; TRANSMEM 255..275; /note="Helical"; /evidence="ECO:0000255"	TOPO_DOM 1..26; /note="Cytoplasmic"; /evidence="ECO:0000255"; TOPO_DOM 48..254; /note="Lumenal"; /evidence="ECO:0000255"; TOPO_DOM 276..290; /note="Cytoplasmic"; /evidence="ECO:0000255"	O
Q96DZ1	ERLEC_HUMAN	Endoplasmic reticulum lectin 1 (ER lectin) (Erlectin) (XTP3-transactivated gene B protein)	4	4	3	366491	518291	583244	endoplasmic reticulum lumen [GO:0005788]; endoplasmic reticulum quality control compartment [GO:0044322]
Q86YB8	ERO1B_HUMAN	ERO1-like protein beta (ERO1-L-beta) (EC 1.8.4.-) (Endoplasmic reticulum oxidoreductase beta) (Endoplasmic reticulum oxidoreductin-1-like protein B) (Oxidoreductin-1-L-beta)	3	3	4	539019	509025	1.05158e+06	endoplasmic reticulum [GO:0005783]; endoplasmic reticulum membrane [GO:0005789]			O
Q9BRR6	ADPGK_HUMAN	ADP-dependent glucokinase (ADP-GK) (ADPGK) (EC 2.7.1.147) (RbBP-35)	6	5	5	1.28175e+06	1.22922e+06	1.18277e+06	endoplasmic reticulum [GO:0005783]; endoplasmic reticulum membrane [GO:0005789]; extracellular region [GO:0005576]; membrane [GO:0016020]			O
Q9NPA0	EMC7_HUMAN	ER membrane protein complex subunit 7	12	7	10	2.37657e+06	2.54446e+06	2.59369e+06	EMC complex [GO:0072546]; integral component of endoplasmic reticulum membrane [GO:0030176]; integral component of membrane [GO:0016021]	TRANSMEM 160..180; /note="Helical"; /evidence="ECO:0000255"	TOPO_DOM 24..159; /note="Lumenal"; /evidence="ECO:0000269|PubMed:32439656"; TOPO_DOM 181..242; /note="Cytoplasmic"; /evidence="ECO:0000269|PubMed:32439656"	O
Q9BZQ6	EDEM3_HUMAN	ER degradation-enhancing alpha-mannosidase-like protein 3 (EC 3.2.1.113) (Alpha-1,2-mannosidase EDEM3)	2	1	2	408044	387990	530494	endoplasmic reticulum lumen [GO:0005788]; endoplasmic reticulum quality control compartment [GO:0044322]; membrane [GO:0016020]
Q8IXB1	DJC10_HUMAN	DnaJ homolog subfamily C member 10 (EC 1.8.4.-) (Endoplasmic reticulum DNA J domain-containing protein 5) (ER-resident protein ERdj5) (ERdj5) (Macrothioredoxin) (MTHr)	23	20	25	920755	1.28639e+06	1.06591e+06	endoplasmic reticulum [GO:0005783]; endoplasmic reticulum chaperone complex [GO:0034663]; endoplasmic reticulum lumen [GO:0005788]; membrane [GO:0016020]
Q9BW60	ELOV1_HUMAN	Elongation of very long chain fatty acids protein 1 (EC 2.3.1.199) (3-keto acyl-CoA synthase ELOVL1) (ELOVL fatty acid elongase 1) (ELOVL FA elongase 1) (Very long chain 3-ketoacyl-CoA synthase 1) (Very long chain 3-oxoacyl-CoA synthase 1)	2	2	2	236490	260213	258399	endoplasmic reticulum [GO:0005783]; endoplasmic reticulum membrane [GO:0005789]; integral component of endoplasmic reticulum membrane [GO:0030176]; membrane [GO:0016020]	TRANSMEM 23..43; /note="Helical"; /evidence="ECO:0000255|HAMAP-Rule:MF_03201"; TRANSMEM 61..81; /note="Helical"; /evidence="ECO:0000255|HAMAP-Rule:MF_03201"; TRANSMEM 110..130; /note="Helical"; /evidence="ECO:0000255|HAMAP-Rule:MF_03201"; TRANSMEM 137..154; /note="Helical"; /evidence="ECO:0000255|HAMAP-Rule:MF_03201"; TRANSMEM 176..196; /note="Helical"; /evidence="ECO:0000255|HAMAP-Rule:MF_03201"…		O
P27824	CALX_HUMAN	Calnexin (IP90) (Major histocompatibility complex class I antigen-binding protein p88) (p90)	94	77	73	1.52326e+07	1.70365e+07	7.93575e+06	axon [GO:0030424]; dendrite cytoplasm [GO:0032839]; dendritic spine [GO:0043197]; endoplasmic reticulum [GO:0005783]; endoplasmic reticulum lumen [GO:0005788]; endoplasmic reticulum membrane [GO:0005789]; endoplasmic reticulum quality control compartment [GO:0044322]; extracellular exosome [GO:0070062]; glutamatergic synapse [GO:0098978]; integral component of lumenal side of endoplasmic reticulu…	TRANSMEM 482..502; /note="Helical"; /evidence="ECO:0000255"	TOPO_DOM 21..481; /note="Lumenal"; /evidence="ECO:0000255"; TOPO_DOM 503..592; /note="Cytoplasmic"; /evidence="ECO:0000255"	O		O
Q96S66	CLCC1_HUMAN	Chloride channel CLIC-like protein 1 (Mid-1-related chloride channel protein 1)	8	6	8	890833	1.43773e+06	1.28772e+06	chloride channel complex [GO:0034707]; endoplasmic reticulum [GO:0005783]; endoplasmic reticulum membrane [GO:0005789]; Golgi membrane [GO:0000139]; intracellular membrane-bounded organelle [GO:0043231]; membrane [GO:0016020]; mitochondria-associated endoplasmic reticulum membrane [GO:0044233]; nuclear membrane [GO:0031965]	TRANSMEM 185..205; /note="Helical"; /evidence="ECO:0000255"; TRANSMEM 217..237; /note="Helical"; /evidence="ECO:0000255"; TRANSMEM 330..350; /note="Helical"; /evidence="ECO:0000255"		O		O
P51572	BAP31_HUMAN	B-cell receptor-associated protein 31 (BCR-associated protein 31) (Bap31) (6C6-AG tumor-associated antigen) (Protein CDM) (p28)	9	11	10	1.24301e+07	2.44193e+07	1.56729e+07	clathrin-coated vesicle [GO:0030136]; cytosol [GO:0005829]; endoplasmic reticulum [GO:0005783]; endoplasmic reticulum-Golgi intermediate compartment membrane [GO:0033116]; endoplasmic reticulum membrane [GO:0005789]; Golgi cisterna membrane [GO:0032580]; Golgi membrane [GO:0000139]; integral component of lumenal side of endoplasmic reticulum membrane [GO:0071556]; integral component of plasma mem…	TRANSMEM 7..27; /note="Helical"; /evidence="ECO:0000255"; TRANSMEM 44..64; /note="Helical"; /evidence="ECO:0000255"; TRANSMEM 103..123; /note="Helical"; /evidence="ECO:0000255"	TOPO_DOM 2..6; /note="Lumenal"; /evidence="ECO:0000255"; TOPO_DOM 28..43; /note="Cytoplasmic"; /evidence="ECO:0000255"; TOPO_DOM 65..102; /note="Lumenal"; /evidence="ECO:0000255"; TOPO_DOM 124..246; /note="Cytoplasmic"; /evidence="ECO:0000255"	O		O
P14618	KPYM_HUMAN	Pyruvate kinase PKM (EC 2.7.1.40) (Cytosolic thyroid hormone-binding protein) (CTHBP) (Opa-interacting protein 3) (OIP-3) (Pyruvate kinase 2/3) (Pyruvate kinase muscle isozyme) (Thyroid hormone-binding protein 1) (THBP1) (Tumor M2-PK) (p58)	1		2	873638		1.21488e+06	cilium [GO:0005929]; collagen-containing extracellular matrix [GO:0062023]; cytoplasm [GO:0005737]; cytosol [GO:0005829]; extracellular exosome [GO:0070062]; extracellular region [GO:0005576]; extracellular vesicle [GO:1903561]; ficolin-1-rich granule lumen [GO:1904813]; mitochondrion [GO:0005739]; nucleus [GO:0005634]; rough endoplasmic reticulum [GO:0005791]; secretory granule lumen [GO:0034774…
P62987	RL40_HUMAN	Ubiquitin-60S ribosomal protein L40 (CEP52) (Ubiquitin A-52 residue ribosomal protein fusion product 1) [Cleaved into: Ubiquitin; 60S ribosomal protein L40 (Large ribosomal subunit protein eL40)]	1		1	815194		768042	cytoplasm [GO:0005737]; cytosol [GO:0005829]; cytosolic large ribosomal subunit [GO:0022625]; cytosolic ribosome [GO:0022626]; cytosolic small ribosomal subunit [GO:0022627]; endocytic vesicle membrane [GO:0030666]; endoplasmic reticulum [GO:0005783]; endoplasmic reticulum membrane [GO:0005789]; endosome membrane [GO:0010008]; extracellular exosome [GO:0070062]; extracellular space [GO:0005615]; …			O	O
P11021	BIP_HUMAN	Endoplasmic reticulum chaperone BiP (EC 3.6.4.10) (78 kDa glucose-regulated protein) (GRP-78) (Binding-immunoglobulin protein) (BiP) (Heat shock protein 70 family protein 5) (HSP70 family protein 5) (Heat shock protein family A member 5) (Immunoglobulin h	193	174	204	1.56482e+07	1.58204e+07	1.37697e+07	cell surface [GO:0009986]; cytoplasm [GO:0005737]; cytosol [GO:0005829]; endoplasmic reticulum [GO:0005783]; endoplasmic reticulum chaperone complex [GO:0034663]; endoplasmic reticulum-Golgi intermediate compartment [GO:0005793]; endoplasmic reticulum lumen [GO:0005788]; endoplasmic reticulum membrane [GO:0005789]; extracellular exosome [GO:0070062]; focal adhesion [GO:0005925]; integral componen…			O
P0DMV9	HS71B_HUMAN	Heat shock 70 kDa protein 1B (Heat shock 70 kDa protein 2) (HSP70-2) (HSP70.2)	20	12	13	1.03865e+06	1.35702e+06	901383	aggresome [GO:0016235]; blood microparticle [GO:0072562]; centriole [GO:0005814]; centrosome [GO:0005813]; cytoplasm [GO:0005737]; cytosol [GO:0005829]; endoplasmic reticulum [GO:0005783]; extracellular exosome [GO:0070062]; extracellular region [GO:0005576]; ficolin-1-rich granule lumen [GO:1904813]; focal adhesion [GO:0005925]; inclusion body [GO:0016234]; mitochondrion [GO:0005739]; nuclear sp…
P35613	BASI_HUMAN	Basigin (5F7) (Collagenase stimulatory factor) (Extracellular matrix metalloproteinase inducer) (EMMPRIN) (Hepatoma-associated antigen) (HAb18G) (Leukocyte activation antigen M6) (OK blood group antigen) (Tumor cell-derived collagenase stimulatory factor)	1	1	2	1.07237e+06	1.00467e+06	744153	acrosomal membrane [GO:0002080]; axon [GO:0030424]; basolateral plasma membrane [GO:0016323]; endoplasmic reticulum membrane [GO:0005789]; endosome [GO:0005768]; extracellular exosome [GO:0070062]; focal adhesion [GO:0005925]; Golgi membrane [GO:0000139]; integral component of plasma membrane [GO:0005887]; intracellular membrane-bounded organelle [GO:0043231]; melanosome [GO:0042470]; membrane [G…	TRANSMEM 324..344; /note="Helical"; /evidence="ECO:0000255"	TOPO_DOM 138..323; /note="Extracellular"; /evidence="ECO:0000250|UniProtKB:P26453"; TOPO_DOM 345..385; /note="Cytoplasmic"; /evidence="ECO:0000250|UniProtKB:P26453"	O
Q96AY3	FKB10_HUMAN	Peptidyl-prolyl cis-trans isomerase FKBP10 (PPIase FKBP10) (EC 5.2.1.8) (65 kDa FK506-binding protein) (65 kDa FKBP) (FKBP-65) (FK506-binding protein 10) (FKBP-10) (Immunophilin FKBP65) (Rotamase)	11	11	10	840476	783239	1.02565e+06	endoplasmic reticulum [GO:0005783]; endoplasmic reticulum lumen [GO:0005788]; membrane [GO:0016020]; mitochondrial intermembrane space [GO:0005758]
P48723	HSP13_HUMAN	Heat shock 70 kDa protein 13 (Microsomal stress-70 protein ATPase core) (Stress-70 protein chaperone microsome-associated 60 kDa protein)	3	3	2	2.16264e+06	3.32766e+06	2.41182e+06	cytoplasm [GO:0005737]; endoplasmic reticulum [GO:0005783]; extracellular exosome [GO:0070062]; intracellular membrane-bounded organelle [GO:0043231]; mitochondrion [GO:0005739]
O95674	CDS2_HUMAN	Phosphatidate cytidylyltransferase 2 (EC 2.7.7.41) (CDP-DAG synthase 2) (CDP-DG synthase 2) (CDP-diacylglycerol synthase 2) (CDS 2) (CDP-diglyceride pyrophosphorylase 2) (CDP-diglyceride synthase 2) (CTP:phosphatidate cytidylyltransferase 2)	4	5	4	674040	562550	517507	endoplasmic reticulum [GO:0005783]; endoplasmic reticulum membrane [GO:0005789]; integral component of membrane [GO:0016021]; membrane [GO:0016020]; mitochondrial inner membrane [GO:0005743]	TRANSMEM 79..99; /note="Helical"; /evidence="ECO:0000255"; TRANSMEM 132..152; /note="Helical"; /evidence="ECO:0000255"; TRANSMEM 166..186; /note="Helical"; /evidence="ECO:0000255"; TRANSMEM 213..233; /note="Helical"; /evidence="ECO:0000255"; TRANSMEM 262..282; /note="Helical"; /evidence="ECO:0000255"; TRANSMEM 340..360; /note="Helical"; /evidence="ECO:0000255"		O
O00429	DNM1L_HUMAN	Dynamin-1-like protein (EC 3.6.5.5) (Dnm1p/Vps1p-like protein) (DVLP) (Dynamin family member proline-rich carboxyl-terminal domain less) (Dymple) (Dynamin-like protein) (Dynamin-like protein 4) (Dynamin-like protein IV) (HdynIV) (Dynamin-related protein 1	1		1	563278		1088934	brush border [GO:0005903]; clathrin-coated pit [GO:0005905]; cytoplasm [GO:0005737]; cytosol [GO:0005829]; endoplasmic reticulum [GO:0005783]; endoplasmic reticulum membrane [GO:0005789]; Golgi apparatus [GO:0005794]; intracellular membrane-bounded organelle [GO:0043231]; membrane [GO:0016020]; microtubule [GO:0005874]; mitochondrial outer membrane [GO:0005741]; mitochondrion [GO:0005739]; perinu…			O	O
Q96AG4	LRC59_HUMAN	Leucine-rich repeat-containing protein 59 (Ribosome-binding protein p34) (p34) [Cleaved into: Leucine-rich repeat-containing protein 59, N-terminally processed]	6	6	11	2.14585e+06	2.12016e+06	1.96326e+06	endoplasmic reticulum [GO:0005783]; endoplasmic reticulum membrane [GO:0005789]; integral component of membrane [GO:0016021]; membrane [GO:0016020]; mitochondrial nucleoid [GO:0042645]; nuclear envelope [GO:0005635]	TRANSMEM 245..265; /note="Helical"; /evidence="ECO:0000255"	TOPO_DOM 1..244; /note="Cytoplasmic"; /evidence="ECO:0000255"; TOPO_DOM 266..307; /note="Lumenal"; /evidence="ECO:0000255"	O
P13674	P4HA1_HUMAN	Prolyl 4-hydroxylase subunit alpha-1 (4-PH alpha-1) (EC 1.14.11.2) (Procollagen-proline,2-oxoglutarate-4-dioxygenase subunit alpha-1)	17	16	17	1.14907e+06	1.05581e+06	1.56555e+06	endoplasmic reticulum [GO:0005783]; endoplasmic reticulum lumen [GO:0005788]; intracellular membrane-bounded organelle [GO:0043231]; membrane [GO:0016020]; mitochondrion [GO:0005739]; procollagen-proline 4-dioxygenase complex [GO:0016222]
Q92542	NICA_HUMAN	Nicastrin	1	1	2	161793	183847	461015	azurophil granule membrane [GO:0035577]; early endosome [GO:0005769]; endoplasmic reticulum [GO:0005783]; endosome membrane [GO:0010008]; extracellular exosome [GO:0070062]; focal adhesion [GO:0005925]; gamma-secretase complex [GO:0070765]; Golgi apparatus [GO:0005794]; integral component of membrane [GO:0016021]; integral component of plasma membrane [GO:0005887]; integral component of presynapt…	TRANSMEM 670..690; /note="Helical"; /evidence="ECO:0000305|PubMed:26280335, ECO:0000305|PubMed:26776682"	TOPO_DOM 34..669; /note="Extracellular"; /evidence="ECO:0000305|PubMed:26280335, ECO:0000305|PubMed:26776682"; TOPO_DOM 691..709; /note="Cytoplasmic"; /evidence="ECO:0000305|PubMed:26280335, ECO:0000305|PubMed:26776682"	O
Q9UMX5	NENF_HUMAN	Neudesin (Cell immortalization-related protein 2) (Neuron-derived neurotrophic factor) (Protein GIG47) (Secreted protein of unknown function) (SPUF protein)	12	11	11	4.21363e+06	3.33451e+06	4.24605e+06	endomembrane system [GO:0012505]; endoplasmic reticulum [GO:0005783]; extracellular space [GO:0005615]; membrane [GO:0016020]; mitochondrion [GO:0005739]
O43292	GPAA1_HUMAN	Glycosylphosphatidylinositol anchor attachment 1 protein (GPI anchor attachment protein 1) (GAA1 protein homolog) (hGAA1)		1	1		316084	469290	centrosome [GO:0005813]; cytosol [GO:0005829]; endoplasmic reticulum [GO:0005783]; endoplasmic reticulum membrane [GO:0005789]; GPI-anchor transamidase complex [GO:0042765]; membrane [GO:0016020]; mitochondrion [GO:0005739]	TRANSMEM 25..45; /note="Helical"; /evidence="ECO:0000255"; TRANSMEM 369..389; /note="Helical"; /evidence="ECO:0000255"; TRANSMEM 428..448; /note="Helical"; /evidence="ECO:0000255"; TRANSMEM 459..479; /note="Helical"; /evidence="ECO:0000255"; TRANSMEM 496..516; /note="Helical"; /evidence="ECO:0000255"; TRANSMEM 544..564; /note="Helical"; /evidence="ECO:0000255"; TRANSMEM 600..620; /note="Helical";…	TOPO_DOM 2..24; /note="Cytoplasmic"; /evidence="ECO:0000255"; TOPO_DOM 46..368; /note="Lumenal"; /evidence="ECO:0000255"; TOPO_DOM 390..427; /note="Cytoplasmic"; /evidence="ECO:0000255"; TOPO_DOM 449..458; /note="Lumenal"; /evidence="ECO:0000255"; TOPO_DOM 480..495; /note="Cytoplasmic"; /evidence="ECO:0000255"; TOPO_DOM 517..543; /note="Lumenal"; /evidence="ECO:0000255"; TOPO_DOM 565..599; /note=…	O
Q8N5K1	CISD2_HUMAN	CDGSH iron-sulfur domain-containing protein 2 (Endoplasmic reticulum intermembrane small protein) (MitoNEET-related 1 protein) (Miner1) (Nutrient-deprivation autophagy factor-1) (NAF-1)	1	1		5.90702e+06	4.46072e+06		endoplasmic reticulum [GO:0005783]; endoplasmic reticulum membrane [GO:0005789]; integral component of membrane [GO:0016021]; membrane [GO:0016020]; mitochondrial outer membrane [GO:0005741]; perinuclear endoplasmic reticulum [GO:0097038]; protein-containing complex [GO:0032991]	TRANSMEM 38..60; /note="Helical"; /evidence="ECO:0000255"	TOPO_DOM 2..37; /note="Lumenal"; /evidence="ECO:0000255"; TOPO_DOM 61..135; /note="Cytoplasmic"; /evidence="ECO:0000255"	O	O
Q9Y3D6	FIS1_HUMAN	Mitochondrial fission 1 protein (FIS1 homolog) (hFis1) (Tetratricopeptide repeat protein 11) (TPR repeat protein 11)	1	1		204474	288429		cytosol [GO:0005829]; endoplasmic reticulum [GO:0005783]; integral component of mitochondrial outer membrane [GO:0031307]; integral component of peroxisomal membrane [GO:0005779]; membrane [GO:0016020]; mitochondrion [GO:0005739]; peroxisomal membrane [GO:0005778]; peroxisome [GO:0005777]; protein-containing complex [GO:0032991]	TRANSMEM 123..143; /note="Helical"; /evidence="ECO:0000255"	TOPO_DOM 1..122; /note="Cytoplasmic"; /evidence="ECO:0000255"; TOPO_DOM 144..152; /note="Mitochondrial intermembrane"; /evidence="ECO:0000255"		O
Q99623	PHB2_HUMAN	Prohibitin-2 (B-cell receptor-associated protein BAP37) (D-prohibitin) (Repressor of estrogen receptor activity)	1		1	140485		130379	axon [GO:0030424]; cell periphery [GO:0071944]; cell surface [GO:0009986]; cytoplasm [GO:0005737]; GABA-ergic synapse [GO:0098982]; glutamatergic synapse [GO:0098978]; mitochondrial inner membrane [GO:0005743]; mitochondrial outer membrane [GO:0005741]; mitochondrial prohibitin complex [GO:0035632]; mitochondrion [GO:0005739]; nuclear matrix [GO:0016363]; nucleus [GO:0005634]; plasma membrane [GO…				O
P21796	VDAC1_HUMAN	Voltage-dependent anion-selective channel protein 1 (VDAC-1) (hVDAC1) (Outer mitochondrial membrane protein porin 1) (Plasmalemmal porin) (Porin 31HL) (Porin 31HM)	6	5	4	895925	895261	810860	extracellular exosome [GO:0070062]; membrane [GO:0016020]; membrane raft [GO:0045121]; mitochondrial membrane [GO:0031966]; mitochondrial nucleoid [GO:0042645]; mitochondrial outer membrane [GO:0005741]; mitochondrial permeability transition pore complex [GO:0005757]; mitochondrion [GO:0005739]; nucleus [GO:0005634]; plasma membrane [GO:0005886]; pore complex [GO:0046930]	TRANSMEM 26..35; /note="Beta stranded"; /evidence="ECO:0000269|PubMed:18755977, ECO:0000269|PubMed:18832158"; TRANSMEM 39..47; /note="Beta stranded"; /evidence="ECO:0000269|PubMed:18755977, ECO:0000269|PubMed:18832158"; TRANSMEM 54..64; /note="Beta stranded"; /evidence="ECO:0000269|PubMed:18755977, ECO:0000269|PubMed:18832158"; TRANSMEM 69..76; /note="Beta stranded"; /evidence="ECO:0000269|PubMed…			O
Q9Y277	VDAC3_HUMAN	Voltage-dependent anion-selective channel protein 3 (VDAC-3) (hVDAC3) (Outer mitochondrial membrane protein porin 3)	1		2	380728		682474	extracellular exosome [GO:0070062]; membrane [GO:0016020]; mitochondrial outer membrane [GO:0005741]; mitochondrion [GO:0005739]; nucleus [GO:0005634]; pore complex [GO:0046930]	TRANSMEM 26..35; /note="Beta stranded"; /evidence="ECO:0000250|UniProtKB:P21796"; TRANSMEM 39..47; /note="Beta stranded"; /evidence="ECO:0000250|UniProtKB:P21796"; TRANSMEM 54..64; /note="Beta stranded"; /evidence="ECO:0000250|UniProtKB:P21796"; TRANSMEM 69..76; /note="Beta stranded"; /evidence="ECO:0000250|UniProtKB:P21796"; TRANSMEM 80..89; /note="Beta stranded"; /evidence="ECO:0000250|UniProtK…			O
Q99714	HCD2_HUMAN	3-hydroxyacyl-CoA dehydrogenase type-2 (EC 1.1.1.35) (17-beta-estradiol 17-dehydrogenase) (EC 1.1.1.62) (2-methyl-3-hydroxybutyryl-CoA dehydrogenase) (MHBD) (3-alpha-(17-beta)-hydroxysteroid dehydrogenase (NAD(+))) (EC 1.1.1.239) (3-hydroxy-2-methylbutyry	1	1	1	631120	535233	545737	cytoplasm [GO:0005737]; mitochondrial matrix [GO:0005759]; mitochondrial nucleoid [GO:0042645]; mitochondrial ribonuclease P complex [GO:0030678]; mitochondrion [GO:0005739]; plasma membrane [GO:0005886]; tRNA methyltransferase complex [GO:0043527]
P07900	HS90A_HUMAN	Heat shock protein HSP 90-alpha (EC 3.6.4.10) (Heat shock 86 kDa) (HSP 86) (HSP86) (Lipopolysaccharide-associated protein 2) (LAP-2) (LPS-associated protein 2) (Renal carcinoma antigen NY-REN-38)	4	1		429307	407950		axonal growth cone [GO:0044295]; cytoplasm [GO:0005737]; cytosol [GO:0005829]; dendritic growth cone [GO:0044294]; endocytic vesicle lumen [GO:0071682]; extracellular exosome [GO:0070062]; extracellular region [GO:0005576]; ficolin-1-rich granule lumen [GO:1904813]; lysosomal lumen [GO:0043202]; melanosome [GO:0042470]; membrane [GO:0016020]; mitochondrion [GO:0005739]; myelin sheath [GO:0043209]…
P19367	HXK1_HUMAN	Hexokinase-1 (EC 2.7.1.1) (Brain form hexokinase) (Hexokinase type I) (HK I) (Hexokinase-A)	1	1		1.62886e+06	1.1275e+06		cytosol [GO:0005829]; membrane raft [GO:0045121]; mitochondrial outer membrane [GO:0005741]; mitochondrion [GO:0005739]				O
Q02790	FKBP4_HUMAN	Peptidyl-prolyl cis-trans isomerase FKBP4 (PPIase FKBP4) (EC 5.2.1.8) (51 kDa FK506-binding protein) (FKBP51) (52 kDa FK506-binding protein) (52 kDa FKBP) (FKBP-52) (59 kDa immunophilin) (p59) (FK506-binding protein 4) (FKBP-4) (FKBP59) (HSP-binding immun	1	3	3	468018	452325	557882	axonal growth cone [GO:0044295]; cytoplasm [GO:0005737]; cytosol [GO:0005829]; extracellular exosome [GO:0070062]; microtubule [GO:0005874]; mitochondrion [GO:0005739]; neuronal cell body [GO:0043025]; nucleoplasm [GO:0005654]; perinuclear region of cytoplasm [GO:0048471]; protein-containing complex [GO:0032991]
Q9Y6C9	MTCH2_HUMAN	Mitochondrial carrier homolog 2 (Met-induced mitochondrial protein)	1		1	557593		412518	integral component of membrane [GO:0016021]; membrane [GO:0016020]; mitochondrial inner membrane [GO:0005743]; mitochondrial outer membrane [GO:0005741]; mitochondrion [GO:0005739]; nucleus [GO:0005634]	TRANSMEM 8..28; /note="Helical"; /evidence="ECO:0000255"; TRANSMEM 175..195; /note="Helical"; /evidence="ECO:0000255"; TRANSMEM 224..244; /note="Helical"; /evidence="ECO:0000255"			O
Q16891	MIC60_HUMAN	MICOS complex subunit MIC60 (Cell proliferation-inducing gene 4/52 protein) (Mitochondrial inner membrane protein) (Mitofilin) (p87/89)	1	1	1	284904	260401	255843	membrane [GO:0016020]; MIB complex [GO:0140275]; MICOS complex [GO:0061617]; mitochondrial inner membrane [GO:0005743]; mitochondrial intermembrane space [GO:0005758]; mitochondrion [GO:0005739]; SAM complex [GO:0001401]	TRANSMEM 46..64; /note="Helical"; /evidence="ECO:0000255"	TOPO_DOM 34..45; /note="Mitochondrial matrix"; /evidence="ECO:0000255"; TOPO_DOM 65..758; /note="Mitochondrial intermembrane"; /evidence="ECO:0000255"
Q15165	PON2_HUMAN	Serum paraoxonase/arylesterase 2 (PON 2) (EC 3.1.1.2) (EC 3.1.1.81) (Aromatic esterase 2) (A-esterase 2) (Serum aryldialkylphosphatase 2)	5	5	6	340808	360550	287416	extracellular region [GO:0005576]; lysosome [GO:0005764]; mitochondrion [GO:0005739]; nucleus [GO:0005634]; plasma membrane [GO:0005886]
P63244	RACK1_HUMAN	Receptor of activated protein C kinase 1 (Cell proliferation-inducing gene 21 protein) (Guanine nucleotide-binding protein subunit beta-2-like 1) (Guanine nucleotide-binding protein subunit beta-like protein 12.3) (Human lung cancer oncogene 7 protein) (H		1	1		1.23394e+06	679992	cytoplasm [GO:0005737]; cytosol [GO:0005829]; dendrite [GO:0030425]; extracellular exosome [GO:0070062]; IRE1-RACK1-PP2A complex [GO:1990630]; midbody [GO:0030496]; mitochondrion [GO:0005739]; neuronal cell body [GO:0043025]; nucleoplasm [GO:0005654]; nucleus [GO:0005634]; perikaryon [GO:0043204]; perinuclear region of cytoplasm [GO:0048471]; phagocytic cup [GO:0001891]; small ribosomal subunit […
Q15818	NPTX1_HUMAN	Neuronal pentraxin-1 (NP1) (Neuronal pentraxin I) (NP-I)	1	1	1	471899	425195	408546	glutamatergic synapse [GO:0098978]; mitochondrion [GO:0005739]; neuron projection [GO:0043005]; plasma membrane [GO:0005886]; synaptic cleft [GO:0043083]; transport vesicle [GO:0030133]
Q5T9A4	ATD3B_HUMAN	ATPase family AAA domain-containing protein 3B (AAA-TOB3)	1		1	2.22118e+06		1.23087e+06	ficolin-1-rich granule membrane [GO:0101003]; mitochondrial inner membrane [GO:0005743]; mitochondrion [GO:0005739]; plasma membrane [GO:0005886]; secretory granule membrane [GO:0030667]		TOPO_DOM 2..246; /note="Mitochondrial intermembrane"; /evidence="ECO:0000255"; TOPO_DOM 265..648; /note="Mitochondrial intermembrane"; /evidence="ECO:0000255"
Q96ES6	MFSD3_HUMAN	Major facilitator superfamily domain-containing protein 3	2	2	1	389651	226379	380102	integral component of membrane [GO:0016021]	TRANSMEM 10..30; /note="Helical"; /evidence="ECO:0000255"; TRANSMEM 40..60; /note="Helical"; /evidence="ECO:0000255"; TRANSMEM 73..93; /note="Helical"; /evidence="ECO:0000255"; TRANSMEM 94..114; /note="Helical"; /evidence="ECO:0000255"; TRANSMEM 138..158; /note="Helical"; /evidence="ECO:0000255"; TRANSMEM 166..186; /note="Helical"; /evidence="ECO:0000255"; TRANSMEM 209..229; /note="Helical"; /evi…
Q9BZM1	PG12A_HUMAN	Group XIIA secretory phospholipase A2 (GXII sPLA2) (sPLA2-XII) (EC 3.1.1.4) (Phosphatidylcholine 2-acylhydrolase 12A)	1	1		279731	247430		cytoplasm [GO:0005737]; extracellular region [GO:0005576]
Q9UHG3	PCYOX_HUMAN	Prenylcysteine oxidase 1 (EC 1.8.3.5) (Prenylcysteine lyase)	15	16	14	1.4406e+06	1.10787e+06	1.18425e+06	extracellular exosome [GO:0070062]; lysosome [GO:0005764]; plasma membrane [GO:0005886]; very-low-density lipoprotein particle [GO:0034361]
O14737	PDCD5_HUMAN	Programmed cell death protein 5 (TF-1 cell apoptosis-related protein 19) (Protein TFAR19)	1		2	1.28522e+06		769167	cytoplasm [GO:0005737]; cytosol [GO:0005829]; extracellular exosome [GO:0070062]; nucleus [GO:0005634]
Q6ZMI0	PPR21_HUMAN	Protein phosphatase 1 regulatory subunit 21 (Coiled-coil domain-containing protein 128) (KLRAQ motif-containing protein 1)	1		1	49201.7		85166.6	early endosome [GO:0005769]; membrane [GO:0016020]
Q9H330	TM245_HUMAN	Transmembrane protein 245 (Protein CG-2)	1		1	1.28265e+06		1.24077e+06	integral component of membrane [GO:0016021]	TRANSMEM 60..80; /note="Helical"; /evidence="ECO:0000255"; TRANSMEM 119..139; /note="Helical"; /evidence="ECO:0000255"; TRANSMEM 148..168; /note="Helical"; /evidence="ECO:0000255"; TRANSMEM 185..205; /note="Helical"; /evidence="ECO:0000255"; TRANSMEM 219..239; /note="Helical"; /evidence="ECO:0000255"; TRANSMEM 241..261; /note="Helical"; /evidence="ECO:0000255"; TRANSMEM 354..374; /note="Helical";…
P61254	RL26_HUMAN	60S ribosomal protein L26 (Large ribosomal subunit protein uL24)	1		1	255804		255026	cytoplasm [GO:0005737]; cytosol [GO:0005829]; cytosolic large ribosomal subunit [GO:0022625]; cytosolic ribosome [GO:0022626]; extracellular exosome [GO:0070062]; membrane [GO:0016020]; nucleolus [GO:0005730]; nucleoplasm [GO:0005654]; ribonucleoprotein complex [GO:1990904]
Q99805	TM9S2_HUMAN	Transmembrane 9 superfamily member 2 (p76)	1	2	2	286522	270492	156190	cytoskeleton [GO:0005856]; endosome [GO:0005768]; endosome membrane [GO:0010008]; extracellular exosome [GO:0070062]; Golgi apparatus [GO:0005794]; integral component of plasma membrane [GO:0005887]; membrane [GO:0016020]	TRANSMEM 301..321; /note="Helical"; /evidence="ECO:0000255"; TRANSMEM 375..395; /note="Helical"; /evidence="ECO:0000255"; TRANSMEM 399..419; /note="Helical"; /evidence="ECO:0000255"; TRANSMEM 438..458; /note="Helical"; /evidence="ECO:0000255"; TRANSMEM 467..487; /note="Helical"; /evidence="ECO:0000255"; TRANSMEM 523..543; /note="Helical"; /evidence="ECO:0000255"; TRANSMEM 555..575; /note="Helical…	TOPO_DOM 29..300; /note="Lumenal"; /evidence="ECO:0000255"; TOPO_DOM 322..374; /note="Cytoplasmic"; /evidence="ECO:0000255"; TOPO_DOM 396..398; /note="Lumenal"; /evidence="ECO:0000255"; TOPO_DOM 420..437; /note="Cytoplasmic"; /evidence="ECO:0000255"; TOPO_DOM 459..466; /note="Lumenal"; /evidence="ECO:0000255"; TOPO_DOM 488..522; /note="Cytoplasmic"; /evidence="ECO:0000255"; TOPO_DOM 544..554; /no…
Q9BWS9	CHID1_HUMAN	Chitinase domain-containing protein 1 (Stabilin-1-interacting chitinase-like protein) (SI-CLP)	22	16	18	1.28277e+06	1.4929e+06	1.23574e+06	extracellular exosome [GO:0070062]; extracellular region [GO:0005576]; extracellular space [GO:0005615]; late endosome [GO:0005770]; lysosomal lumen [GO:0043202]; lysosome [GO:0005764]; membrane [GO:0016020]; nucleus [GO:0005634]; trans-Golgi network [GO:0005802]
Q08380	LG3BP_HUMAN	Galectin-3-binding protein (Basement membrane autoantigen p105) (Lectin galactoside-binding soluble 3-binding protein) (Mac-2-binding protein) (MAC2BP) (Mac-2 BP) (Tumor-associated antigen 90K)	1		1	1.13837e+06		1.17495e+06	blood microparticle [GO:0072562]; collagen-containing extracellular matrix [GO:0062023]; extracellular exosome [GO:0070062]; extracellular region [GO:0005576]; extracellular space [GO:0005615]; membrane [GO:0016020]; platelet dense granule lumen [GO:0031089]
P11717	MPRI_HUMAN	Cation-independent mannose-6-phosphate receptor (CI Man-6-P receptor) (CI-MPR) (M6PR) (300 kDa mannose 6-phosphate receptor) (MPR 300) (Insulin-like growth factor 2 receptor) (Insulin-like growth factor II receptor) (IGF-II receptor) (M6P/IGF2 receptor) (	1	2	1	177250	786359	252022	cell surface [GO:0009986]; clathrin coat [GO:0030118]; clathrin-coated endocytic vesicle membrane [GO:0030669]; early endosome [GO:0005769]; endocytic vesicle [GO:0030139]; endosome [GO:0005768]; endosome membrane [GO:0010008]; extracellular exosome [GO:0070062]; focal adhesion [GO:0005925]; Golgi apparatus [GO:0005794]; Golgi membrane [GO:0000139]; integral component of plasma membrane [GO:00058…	TRANSMEM 2305..2327; /note="Helical"; /evidence="ECO:0000255"	TOPO_DOM 41..2304; /note="Lumenal"; /evidence="ECO:0000269|PubMed:2957598"; TOPO_DOM 2328..2491; /note="Cytoplasmic"; /evidence="ECO:0000269|PubMed:2957598"
Q7LGA3	HS2ST_HUMAN	Heparan sulfate 2-O-sulfotransferase 1 (2-O-sulfotransferase) (2OST) (EC 2.8.2.-)	1	3	3	669421	857905	1.05611e+06	Golgi membrane [GO:0000139]; integral component of membrane [GO:0016021]; membrane [GO:0016020]	TRANSMEM 12..28; /note="Helical; Signal-anchor for type II membrane protein"; /evidence="ECO:0000255"	TOPO_DOM 1..11; /note="Cytoplasmic"; /evidence="ECO:0000255"; TOPO_DOM 29..356; /note="Lumenal"; /evidence="ECO:0000255"
Q9NYL4	FKB11_HUMAN	Peptidyl-prolyl cis-trans isomerase FKBP11 (PPIase FKBP11) (EC 5.2.1.8) (19 kDa FK506-binding protein) (19 kDa FKBP) (FKBP-19) (FK506-binding protein 11) (FKBP-11) (Rotamase)	3	5	6	2.5344e+06	1.62112e+06	2.1446e+06	integral component of membrane [GO:0016021]; membrane [GO:0016020]	TRANSMEM 156..176; /note="Helical"; /evidence="ECO:0000255"
Q6UWU4	CF089_HUMAN	Bombesin receptor-activated protein C6orf89 (Amfion)	1	1	1	1.48466e+06	1.69592e+06	1.49647e+06	cytoplasm [GO:0005737]; Golgi membrane [GO:0000139]; integral component of membrane [GO:0016021]; midbody [GO:0030496]; nucleolus [GO:0005730]; plasma membrane [GO:0005886]	TRANSMEM 59..79; /note="Helical"; /evidence="ECO:0000255"	TOPO_DOM 1..58; /note="Cytoplasmic"; /evidence="ECO:0000305|PubMed:23460338"; TOPO_DOM 80..347; /note="Extracellular"; /evidence="ECO:0000305|PubMed:23460338"
Q10469	MGAT2_HUMAN	Alpha-1,6-mannosyl-glycoprotein 2-beta-N-acetylglucosaminyltransferase (EC 2.4.1.143) (Beta-1,2-N-acetylglucosaminyltransferase II) (GlcNAc-T II) (GNT-II) (Mannoside acetylglucosaminyltransferase 2) (N-glycosyl-oligosaccharide-glycoprotein N-acetylglucosa	1		1	146429		268076	Golgi apparatus [GO:0005794]; Golgi membrane [GO:0000139]; Golgi stack [GO:0005795]; integral component of membrane [GO:0016021]; membrane [GO:0016020]	TRANSMEM 10..29; /note="Helical; Signal-anchor for type II membrane protein"; /evidence="ECO:0000255"	TOPO_DOM 1..9; /note="Cytoplasmic"; /evidence="ECO:0000255"; TOPO_DOM 30..447; /note="Lumenal"; /evidence="ECO:0000255"
O00461	GOLI4_HUMAN	Golgi integral membrane protein 4 (Golgi integral membrane protein, cis) (GIMPc) (Golgi phosphoprotein 4) (Golgi-localized phosphoprotein of 130 kDa) (Golgi phosphoprotein of 130 kDa)		1	1		481743	377957	cis-Golgi network [GO:0005801]; endocytic vesicle [GO:0030139]; endosome membrane [GO:0010008]; Golgi apparatus [GO:0005794]; Golgi cisterna membrane [GO:0032580]; Golgi lumen [GO:0005796]; Golgi membrane [GO:0000139]; integral component of membrane [GO:0016021]; membrane [GO:0016020]; transport vesicle [GO:0030133]	TRANSMEM 13..33; /note="Helical; Signal-anchor for type II membrane protein"; /evidence="ECO:0000255"	TOPO_DOM 2..12; /note="Cytoplasmic"; /evidence="ECO:0000255"; TOPO_DOM 34..696; /note="Lumenal"; /evidence="ECO:0000255"
P60842	IF4A1_HUMAN	Eukaryotic initiation factor 4A-I (eIF-4A-I) (eIF4A-I) (EC 3.6.4.13) (ATP-dependent RNA helicase eIF4A-1)	2	2	2	902517	2.60505e+06	1.26563e+06	cytoplasm [GO:0005737]; cytosol [GO:0005829]; eukaryotic translation initiation factor 4F complex [GO:0016281]; extracellular exosome [GO:0070062]; membrane [GO:0016020]
Q9UN81	LORF1_HUMAN	LINE-1 retrotransposable element ORF1 protein (L1ORF1p) (LINE retrotransposable element 1) (LINE1 retrotransposable element 1)	1	4	4	4494893	3.31504e+06	3.44251e+06	cytoplasm [GO:0005737]; cytoplasmic ribonucleoprotein granule [GO:0036464]; cytoplasmic stress granule [GO:0010494]; nucleolus [GO:0005730]; ribonucleoprotein complex [GO:1990904]
Q6N075	MFSD5_HUMAN	Molybdate-anion transporter (Major facilitator superfamily domain-containing protein 5) (Molybdate transporter 2 homolog) (hsMOT2)	1	1	1	278345	302044	278068	integral component of membrane [GO:0016021]; membrane [GO:0016020]; plasma membrane [GO:0005886]	TRANSMEM 1..21; /note="Helical"; /evidence="ECO:0000255"; TRANSMEM 43..63; /note="Helical"; /evidence="ECO:0000255"; TRANSMEM 79..99; /note="Helical"; /evidence="ECO:0000255"; TRANSMEM 128..148; /note="Helical"; /evidence="ECO:0000255"; TRANSMEM 174..194; /note="Helical"; /evidence="ECO:0000255"; TRANSMEM 195..215; /note="Helical"; /evidence="ECO:0000255"; TRANSMEM 249..269; /note="Helical"; /evi…
O43505	B4GA1_HUMAN	Beta-1,4-glucuronyltransferase 1 (EC 2.4.1.-) (I-beta-1,3-N-acetylglucosaminyltransferase) (iGnT) (N-acetyllactosaminide beta-1,3-N-acetylglucosaminyltransferase) (Poly-N-acetyllactosamine extension enzyme) (UDP-GlcNAc:betaGal beta-1,3-N-acetylglucosaminy	4	3	2	499323	593954	522862	extracellular exosome [GO:0070062]; Golgi apparatus [GO:0005794]; Golgi membrane [GO:0000139]; integral component of Golgi membrane [GO:0030173]	TRANSMEM 9..36; /note="Helical; Signal-anchor for type II membrane protein"; /evidence="ECO:0000255"	TOPO_DOM 1..8; /note="Cytoplasmic"; /evidence="ECO:0000255"; TOPO_DOM 37..415; /note="Lumenal"; /evidence="ECO:0000255"
Q9UHI8	ATS1_HUMAN	A disintegrin and metalloproteinase with thrombospondin motifs 1 (ADAM-TS 1) (ADAM-TS1) (ADAMTS-1) (EC 3.4.24.-) (METH-1)	3	4	3	698592	633220	659209	basement membrane [GO:0005604]; cytoplasmic vesicle [GO:0031410]; extracellular matrix [GO:0031012]; extracellular region [GO:0005576]
P78357	CNTP1_HUMAN	Contactin-associated protein 1 (Caspr) (Caspr1) (Neurexin IV) (Neurexin-4) (p190)	2	2	2	412658	438063	345128	integral component of membrane [GO:0016021]; integral component of plasma membrane [GO:0005887]; paranodal junction [GO:0033010]; paranode region of axon [GO:0033270]; presynaptic active zone membrane [GO:0048787]	TRANSMEM 1284..1304; /note="Helical"; /evidence="ECO:0000255"	TOPO_DOM 20..1283; /note="Extracellular"; /evidence="ECO:0000255"; TOPO_DOM 1305..1384; /note="Cytoplasmic"; /evidence="ECO:0000255"
Q8WUJ1	NEUFC_HUMAN	Neuferricin (Cytochrome b5 domain-containing protein 2)	1		1	217599		294291	endomembrane system [GO:0012505]; extracellular region [GO:0005576]; membrane [GO:0016020]
Q9NX62	IMPA3_HUMAN	Golgi-resident adenosine 3',5'-bisphosphate 3'-phosphatase (Golgi-resident PAP phosphatase) (gPAPP) (EC 3.1.3.7) (3'(2'), 5'-bisphosphate nucleotidase 2) (Inositol monophosphatase domain-containing protein 1) (Myo-inositol monophosphatase A3) (Phosphoaden	1		1	379919		508693	cytosol [GO:0005829]; endomembrane system [GO:0012505]; Golgi apparatus [GO:0005794]; Golgi lumen [GO:0005796]; integral component of membrane [GO:0016021]; membrane [GO:0016020]; nuclear body [GO:0016604]; nucleoplasm [GO:0005654]; trans-Golgi network membrane [GO:0032588]	TRANSMEM 13..33; /note="Helical"; /evidence="ECO:0000255"	TOPO_DOM 1..12; /note="Cytoplasmic"; /evidence="ECO:0000255"; TOPO_DOM 34..359; /note="Lumenal"; /evidence="ECO:0000255"
Q9H0X4	F234A_HUMAN	Protein FAM234A (Protein ITFG3)	1		1	164574		143931	cell surface [GO:0009986]; extracellular exosome [GO:0070062]; integral component of membrane [GO:0016021]	TRANSMEM 50..70; /note="Helical; Signal-anchor for type II membrane protein"; /evidence="ECO:0000255"	TOPO_DOM 1..49; /note="Cytoplasmic"; /evidence="ECO:0000255"; TOPO_DOM 71..552; /note="Extracellular"; /evidence="ECO:0000255"
Q13444	ADA15_HUMAN	Disintegrin and metalloproteinase domain-containing protein 15 (ADAM 15) (EC 3.4.24.-) (Metalloprotease RGD disintegrin protein) (Metalloproteinase-like, disintegrin-like, and cysteine-rich protein 15) (MDC-15) (Metargidin)	1	1	2	529694	459771	411007	acrosomal vesicle [GO:0001669]; adherens junction [GO:0005912]; cell surface [GO:0009986]; extracellular exosome [GO:0070062]; extracellular space [GO:0005615]; integral component of membrane [GO:0016021]; motile cilium [GO:0031514]; plasma membrane [GO:0005886]	TRANSMEM 697..717; /note="Helical"; /evidence="ECO:0000255"	TOPO_DOM 207..696; /note="Extracellular"; /evidence="ECO:0000255"; TOPO_DOM 718..863; /note="Cytoplasmic"; /evidence="ECO:0000255"
Q8TAM1	BBS10_HUMAN	Bardet-Biedl syndrome 10 protein	1	3	1	1.89379e+06	1.39244e+06	1.91482e+06	cilium [GO:0005929]
P06733	ENOA_HUMAN	Alpha-enolase (EC 4.2.1.11) (2-phospho-D-glycerate hydro-lyase) (C-myc promoter-binding protein) (Enolase 1) (MBP-1) (MPB-1) (Non-neural enolase) (NNE) (Phosphopyruvate hydratase) (Plasminogen-binding protein)		1	1		364005	477015	cell cortex [GO:0005938]; cell surface [GO:0009986]; cytoplasm [GO:0005737]; cytosol [GO:0005829]; extracellular exosome [GO:0070062]; extracellular space [GO:0005615]; M band [GO:0031430]; membrane [GO:0016020]; nuclear outer membrane [GO:0005640]; nucleus [GO:0005634]; phosphopyruvate hydratase complex [GO:0000015]; plasma membrane [GO:0005886]
Q96KA5	CLP1L_HUMAN	Cleft lip and palate transmembrane protein 1-like protein (CLPTM1-like protein) (Cisplatin resistance-related protein 9) (CRR9p)	2	2	2	2.25743e+06	1.87903e+06	2.10505e+06	integral component of membrane [GO:0016021]; membrane [GO:0016020]	TRANSMEM 11..31; /note="Helical"; /evidence="ECO:0000255"; TRANSMEM 285..305; /note="Helical"; /evidence="ECO:0000255"; TRANSMEM 325..342; /note="Helical"; /evidence="ECO:0000255"; TRANSMEM 347..364; /note="Helical"; /evidence="ECO:0000255"; TRANSMEM 403..423; /note="Helical"; /evidence="ECO:0000255"; TRANSMEM 429..449; /note="Helical"; /evidence="ECO:0000255"	TOPO_DOM 1..10; /note="Cytoplasmic"; /evidence="ECO:0000255"; TOPO_DOM 32..284; /note="Extracellular"; /evidence="ECO:0000255"; TOPO_DOM 306..324; /note="Cytoplasmic"; /evidence="ECO:0000255"; TOPO_DOM 343..346; /note="Extracellular"; /evidence="ECO:0000255"; TOPO_DOM 365..402; /note="Cytoplasmic"; /evidence="ECO:0000255"; TOPO_DOM 424..428; /note="Extracellular"; /evidence="ECO:0000255"; TOPO_DO…
P54802	ANAG_HUMAN	Alpha-N-acetylglucosaminidase (EC 3.2.1.50) (N-acetyl-alpha-glucosaminidase) (NAG) [Cleaved into: Alpha-N-acetylglucosaminidase 82 kDa form; Alpha-N-acetylglucosaminidase 77 kDa form]	1		2	98102.5		137297	extracellular exosome [GO:0070062]; lysosomal lumen [GO:0043202]; lysosome [GO:0005764]
P68104	EF1A1_HUMAN	Elongation factor 1-alpha 1 (EF-1-alpha-1) (Elongation factor Tu) (EF-Tu) (Eukaryotic elongation factor 1 A-1) (eEF1A-1) (Leukocyte receptor cluster member 7)	2	1	2	1.18592e+06	1.6469e+06	1.12573e+06	cortical actin cytoskeleton [GO:0030864]; cytoplasm [GO:0005737]; cytoplasmic side of lysosomal membrane [GO:0098574]; cytosol [GO:0005829]; eukaryotic translation elongation factor 1 complex [GO:0005853]; extracellular exosome [GO:0070062]; extracellular region [GO:0005576]; extracellular space [GO:0005615]; ficolin-1-rich granule lumen [GO:1904813]; membrane [GO:0016020]; nucleolus [GO:0005730]…
P35556	FBN2_HUMAN	Fibrillin-2 [Cleaved into: Placensin]	5	3	5	1.4385e+06	231972	262490	collagen-containing extracellular matrix [GO:0062023]; extracellular matrix [GO:0031012]; extracellular region [GO:0005576]; extracellular space [GO:0005615]; microfibril [GO:0001527]
Q4G148	GXLT1_HUMAN	Glucoside xylosyltransferase 1 (EC 2.4.2.42) (Glycosyltransferase 8 domain-containing protein 3)	1	1	1	179343	826363	335577	integral component of membrane [GO:0016021]	TRANSMEM 7..29; /note="Helical; Signal-anchor for type II membrane protein"; /evidence="ECO:0000255"	TOPO_DOM 1..6; /note="Cytoplasmic"; /evidence="ECO:0000255"; TOPO_DOM 30..440; /note="Lumenal"; /evidence="ECO:0000255"
Q14435	GALT3_HUMAN	Polypeptide N-acetylgalactosaminyltransferase 3 (EC 2.4.1.41) (Polypeptide GalNAc transferase 3) (GalNAc-T3) (pp-GaNTase 3) (Protein-UDP acetylgalactosaminyltransferase 3) (UDP-GalNAc:polypeptide N-acetylgalactosaminyltransferase 3)	4	3	3	181326	228617	275553	extracellular exosome [GO:0070062]; Golgi apparatus [GO:0005794]; Golgi cisterna membrane [GO:0032580]; Golgi membrane [GO:0000139]; integral component of membrane [GO:0016021]; membrane [GO:0016020]; perinuclear region of cytoplasm [GO:0048471]	TRANSMEM 20..37; /note="Helical; Signal-anchor for type II membrane protein"; /evidence="ECO:0000255"	TOPO_DOM 1..19; /note="Cytoplasmic"; /evidence="ECO:0000255"; TOPO_DOM 38..633; /note="Lumenal"; /evidence="ECO:0000255"
Q86SF2	GALT7_HUMAN	N-acetylgalactosaminyltransferase 7 (EC 2.4.1.41) (Polypeptide GalNAc transferase 7) (GalNAc-T7) (pp-GaNTase 7) (Protein-UDP acetylgalactosaminyltransferase 7) (UDP-GalNAc:polypeptide N-acetylgalactosaminyltransferase 7)	2	3	4	649386	461341	359493	extracellular exosome [GO:0070062]; Golgi apparatus [GO:0005794]; Golgi membrane [GO:0000139]; integral component of membrane [GO:0016021]; membrane [GO:0016020]	TRANSMEM 7..29; /note="Helical; Signal-anchor for type II membrane protein"; /evidence="ECO:0000255"	TOPO_DOM 1..6; /note="Cytoplasmic"; /evidence="ECO:0000255"; TOPO_DOM 30..657; /note="Lumenal"; /evidence="ECO:0000255"
O94919	ENDD1_HUMAN	Endonuclease domain-containing 1 protein (EC 3.1.30.-)	3		3	313138		310727	cytosol [GO:0005829]; extracellular exosome [GO:0070062]; extracellular region [GO:0005576]; membrane [GO:0016020]
Q92896	GSLG1_HUMAN	Golgi apparatus protein 1 (CFR-1) (Cysteine-rich fibroblast growth factor receptor) (E-selectin ligand 1) (ESL-1) (Golgi sialoglycoprotein MG-160)	1	1	1	236455	334432	333614	cytoskeleton [GO:0005856]; extracellular exosome [GO:0070062]; extracellular matrix [GO:0031012]; Golgi apparatus [GO:0005794]; Golgi membrane [GO:0000139]; integral component of membrane [GO:0016021]; membrane [GO:0016020]; plasma membrane [GO:0005886]	TRANSMEM 1146..1166; /note="Helical"; /evidence="ECO:0000255"	TOPO_DOM 30..1145; /note="Extracellular"; /evidence="ECO:0000255"; TOPO_DOM 1167..1179; /note="Cytoplasmic"; /evidence="ECO:0000255"
Q7Z7M0	MEGF8_HUMAN	Multiple epidermal growth factor-like domains protein 8 (Multiple EGF-like domains protein 8) (Epidermal growth factor-like protein 4) (EGF-like protein 4)	1	2	1	339059	243344	298408	extracellular exosome [GO:0070062]; integral component of membrane [GO:0016021]; nucleus [GO:0005634]	TRANSMEM 2648..2668; /note="Helical"; /evidence="ECO:0000255"	TOPO_DOM 28..2647; /note="Extracellular"; /evidence="ECO:0000255"; TOPO_DOM 2669..2845; /note="Cytoplasmic"; /evidence="ECO:0000255"
P13797	PLST_HUMAN	Plastin-3 (T-plastin)		2	1		586980	458748	actin filament [GO:0005884]; actin filament bundle [GO:0032432]; cytoplasm [GO:0005737]; cytosol [GO:0005829]; plasma membrane [GO:0005886]
Q16363	LAMA4_HUMAN	Laminin subunit alpha-4 (Laminin-14 subunit alpha) (Laminin-8 subunit alpha) (Laminin-9 subunit alpha)	2	2	1	175012	174614	98426.3	basement membrane [GO:0005604]; collagen-containing extracellular matrix [GO:0062023]; extracellular exosome [GO:0070062]; extracellular region [GO:0005576]
O15230	LAMA5_HUMAN	Laminin subunit alpha-5 (Laminin-10 subunit alpha) (Laminin-11 subunit alpha) (Laminin-15 subunit alpha)	2	1		282417	444616		basement membrane [GO:0005604]; collagen-containing extracellular matrix [GO:0062023]; extracellular exosome [GO:0070062]; extracellular region [GO:0005576]; extracellular space [GO:0005615]; laminin-10 complex [GO:0043259]; laminin-11 complex [GO:0043260]; laminin-5 complex [GO:0005610]; neuromuscular junction [GO:0031594]; nucleus [GO:0005634]; synaptic cleft [GO:0043083]
P00338	LDHA_HUMAN	L-lactate dehydrogenase A chain (LDH-A) (EC 1.1.1.27) (Cell proliferation-inducing gene 19 protein) (LDH muscle subunit) (LDH-M) (Renal carcinoma antigen NY-REN-59)	3	3	3	324014	429412	510073	cytosol [GO:0005829]; extracellular exosome [GO:0070062]; membrane [GO:0016020]; nucleus [GO:0005634]; oxidoreductase complex [GO:1990204]
Q9NX40	OCAD1_HUMAN	OCIA domain-containing protein 1 (Ovarian cancer immunoreactive antigen domain containing 1) (Ovarian carcinoma immunoreactive antigen)	2	1	2	1.05208e+06	878536	887566	endosome [GO:0005768]; Golgi apparatus [GO:0005794]; lysosome [GO:0005764]; membrane [GO:0016020]
Q9Y2U8	MAN1_HUMAN	Inner nuclear membrane protein Man1 (LEM domain-containing protein 3)	1	1	2	234142	224790	380091	integral component of membrane [GO:0016021]; integral component of nuclear inner membrane [GO:0005639]; membrane [GO:0016020]; nuclear inner membrane [GO:0005637]; nuclear membrane [GO:0031965]	TRANSMEM 475..495; /note="Helical"; /evidence="ECO:0000255"; TRANSMEM 628..648; /note="Helical"; /evidence="ECO:0000255"
P07602	SAP_HUMAN	Prosaposin (Proactivator polypeptide) [Cleaved into: Saposin-A (Protein A); Saposin-B-Val; Saposin-B (Cerebroside sulfate activator) (CSAct) (Dispersin) (Sphingolipid activator protein 1) (SAP-1) (Sulfatide/GM1 activator); Saposin-C (A1 activator) (Co-bet	1	2	2	528436	306988	306960	azurophil granule membrane [GO:0035577]; collagen-containing extracellular matrix [GO:0062023]; extracellular exosome [GO:0070062]; extracellular region [GO:0005576]; extracellular space [GO:0005615]; intracellular membrane-bounded organelle [GO:0043231]; late endosome [GO:0005770]; lysosomal lumen [GO:0043202]; lysosomal membrane [GO:0005765]; lysosome [GO:0005764]; plasma membrane [GO:0005886]
O43291	SPIT2_HUMAN	Kunitz-type protease inhibitor 2 (Hepatocyte growth factor activator inhibitor type 2) (HAI-2) (Placental bikunin)	2	2	1	390159	103939	776930	cytoplasm [GO:0005737]; extracellular region [GO:0005576]; integral component of membrane [GO:0016021]; plasma membrane [GO:0005886]	TRANSMEM 198..218; /note="Helical"; /evidence="ECO:0000255"	TOPO_DOM 28..197; /note="Extracellular"; /evidence="ECO:0000255"; TOPO_DOM 219..252; /note="Cytoplasmic"; /evidence="ECO:0000255"
P62277	RS13_HUMAN	40S ribosomal protein S13 (Small ribosomal subunit protein uS15)		1	1		477039	94838.6	cytosol [GO:0005829]; cytosolic ribosome [GO:0022626]; cytosolic small ribosomal subunit [GO:0022627]; extracellular exosome [GO:0070062]; focal adhesion [GO:0005925]; membrane [GO:0016020]; nucleolus [GO:0005730]; nucleoplasm [GO:0005654]; nucleus [GO:0005634]; postsynaptic density [GO:0014069]; ribosome [GO:0005840]
Q99426	TBCB_HUMAN	Tubulin-folding cofactor B (Cytoskeleton-associated protein 1) (Cytoskeleton-associated protein CKAPI) (Tubulin-specific chaperone B)	1	1	1	320036	219686	256277	cytoplasm [GO:0005737]; cytosol [GO:0005829]; microtubule [GO:0005874]; microtubule cytoskeleton [GO:0015630]
P68363	TBA1B_HUMAN	Tubulin alpha-1B chain (Alpha-tubulin ubiquitous) (Tubulin K-alpha-1) (Tubulin alpha-ubiquitous chain) [Cleaved into: Detyrosinated tubulin alpha-1B chain]	23	19	22	1.59294e+06	1.509e+06	1.6643e+06	cytoplasm [GO:0005737]; cytoplasmic microtubule [GO:0005881]; microtubule [GO:0005874]; microtubule cytoskeleton [GO:0015630]
P08670	VIME_HUMAN	Vimentin	1	1	1	1.19903e+06	880730	741954	cell leading edge [GO:0031252]; cytoplasm [GO:0005737]; cytoskeleton [GO:0005856]; cytosol [GO:0005829]; extracellular exosome [GO:0070062]; focal adhesion [GO:0005925]; intermediate filament [GO:0005882]; intermediate filament cytoskeleton [GO:0045111]; microtubule organizing center [GO:0005815]; neuron projection [GO:0043005]; nuclear matrix [GO:0016363]; peroxisome [GO:0005777]; phagocytic ves…
P50990	TCPQ_HUMAN	T-complex protein 1 subunit theta (TCP-1-theta) (CCT-theta) (Chaperonin containing T-complex polypeptide 1 subunit 8) (Renal carcinoma antigen NY-REN-15)	1	1		572482	576689		azurophil granule lumen [GO:0035578]; cell body [GO:0044297]; centrosome [GO:0005813]; chaperonin-containing T-complex [GO:0005832]; cilium [GO:0005929]; cytoplasm [GO:0005737]; cytosol [GO:0005829]; extracellular exosome [GO:0070062]; extracellular region [GO:0005576]; ficolin-1-rich granule lumen [GO:1904813]; intermediate filament cytoskeleton [GO:0045111]; microtubule [GO:0005874]; nucleoplas…
Q5JTV8	TOIP1_HUMAN	Torsin-1A-interacting protein 1 (Lamin-associated protein 1B) (LAP1B)	5	5	5	626961	751969	727647	integral component of membrane [GO:0016021]; membrane [GO:0016020]; nuclear inner membrane [GO:0005637]; nuclear membrane [GO:0031965]; nucleus [GO:0005634]	TRANSMEM 339..355; /note="Helical"; /evidence="ECO:0000255"	TOPO_DOM 1..338; /note="Nuclear"; /evidence="ECO:0000255"; TOPO_DOM 356..583; /note="Perinuclear space"; /evidence="ECO:0000255"
P23526	SAHH_HUMAN	Adenosylhomocysteinase (AdoHcyase) (EC 3.3.1.1) (S-adenosyl-L-homocysteine hydrolase)		1	1		442779	795998	cytosol [GO:0005829]; extracellular exosome [GO:0070062]; melanosome [GO:0042470]
P08708	RS17_HUMAN	40S ribosomal protein S17 (Small ribosomal subunit protein eS17)		1	1		713407	665584	cytosol [GO:0005829]; cytosolic ribosome [GO:0022626]; cytosolic small ribosomal subunit [GO:0022627]; focal adhesion [GO:0005925]; membrane [GO:0016020]; nucleoplasm [GO:0005654]; ribosome [GO:0005840]
P62917	RL8_HUMAN	60S ribosomal protein L8 (Large ribosomal subunit protein uL2)		1	1		313911	390024	cytosol [GO:0005829]; cytosolic large ribosomal subunit [GO:0022625]; cytosolic ribosome [GO:0022626]; focal adhesion [GO:0005925]; membrane [GO:0016020]; polysomal ribosome [GO:0042788]; postsynapse [GO:0098794]; postsynaptic density [GO:0014069]
Q9BRX8	PXL2A_HUMAN	Peroxiredoxin-like 2A (Peroxiredoxin-like 2 activated in M-CSF stimulated monocytes) (Protein PAMM) (Redox-regulatory protein FAM213A)	2	1	1	212312	503366	440127	cytoplasm [GO:0005737]; extracellular region [GO:0005576]
Q4KWH8	PLCH1_HUMAN	1-phosphatidylinositol 4,5-bisphosphate phosphodiesterase eta-1 (EC 3.1.4.11) (Phosphoinositide phospholipase C-eta-1) (Phospholipase C-eta-1) (PLC-eta-1) (Phospholipase C-like protein 3) (PLC-L3)	11	7	7	869412	1.07806e+06	2.13323e+06	cytoplasm [GO:0005737]; intracellular membrane-bounded organelle [GO:0043231]; plasma membrane [GO:0005886]
P67809	YBOX1_HUMAN	Y-box-binding protein 1 (YB-1) (CCAAT-binding transcription factor I subunit A) (CBF-A) (DNA-binding protein B) (DBPB) (Enhancer factor I subunit A) (EFI-A) (Nuclease-sensitive element-binding protein 1) (Y-box transcription factor)	1	2		272884	321674		CRD-mediated mRNA stability complex [GO:0070937]; cytoplasm [GO:0005737]; cytoplasmic stress granule [GO:0010494]; cytosol [GO:0005829]; extracellular exosome [GO:0070062]; extracellular region [GO:0005576]; histone pre-mRNA 3'end processing complex [GO:0071204]; intracellular membrane-bounded organelle [GO:0043231]; messenger ribonucleoprotein complex [GO:1990124]; nuclear membrane [GO:0031965];…
Q8NBP0	TTC13_HUMAN	Tetratricopeptide repeat protein 13 (TPR repeat protein 13)	4	2	1	464455	406658	533128
Q96A49	SYAP1_HUMAN	Synapse-associated protein 1 (BSD domain-containing signal transducer and Akt interactor protein) (BSTA)	1	1	1	272302	296408	291255	axon [GO:0030424]; cytoplasm [GO:0005737]; cytosol [GO:0005829]; dendrite [GO:0030425]; extracellular exosome [GO:0070062]; extrinsic component of cytoplasmic side of plasma membrane [GO:0031234]; Golgi apparatus [GO:0005794]; growth cone [GO:0030426]; nucleoplasm [GO:0005654]; nucleus [GO:0005634]; perikaryon [GO:0043204]; perinuclear region of cytoplasm [GO:0048471]; postsynaptic membrane [GO:0…
O43670	ZN207_HUMAN	BUB3-interacting and GLEBS motif-containing protein ZNF207 (BuGZ) (hBuGZ) (Zinc finger protein 207)	1	1	1	545757	664609	511064	cytoplasm [GO:0005737]; kinetochore [GO:0000776]; microtubule [GO:0005874]; nucleolus [GO:0005730]; nucleoplasm [GO:0005654]; nucleus [GO:0005634]; spindle [GO:0005819]; spindle matrix [GO:1990047]
Q13885	TBB2A_HUMAN	Tubulin beta-2A chain (Tubulin beta class IIa)	2	4	5	660574	519206	625339	cytoplasm [GO:0005737]; extracellular exosome [GO:0070062]; extracellular vesicle [GO:1903561]; microtubule [GO:0005874]; nucleus [GO:0005634]
O94901	SUN1_HUMAN	SUN domain-containing protein 1 (Protein unc-84 homolog A) (Sad1/unc-84 protein-like 1)	2	2	1	2.21315e+06	1.61282e+06	2.59265e+06	cytoplasm [GO:0005737]; integral component of nuclear inner membrane [GO:0005639]; intracellular membrane-bounded organelle [GO:0043231]; meiotic nuclear membrane microtubule tethering complex [GO:0034993]; nuclear envelope [GO:0005635]; nuclear membrane [GO:0031965]	TRANSMEM 289..308; /note="Helical"	TOPO_DOM 1..288; /note="Nuclear"; /evidence="ECO:0000269|PubMed:18845190"; TOPO_DOM 309..785; /note="Perinuclear space"; /evidence="ECO:0000269|PubMed:18845190"
Q9UH99	SUN2_HUMAN	SUN domain-containing protein 2 (Protein unc-84 homolog B) (Rab5-interacting protein) (Rab5IP) (Sad1/unc-84 protein-like 2)	2	4	4	1.37715e+06	2.14608e+06	2.40136e+06	endosome membrane [GO:0010008]; integral component of nuclear inner membrane [GO:0005639]; meiotic nuclear membrane microtubule tethering complex [GO:0034993]; nuclear envelope [GO:0005635]; nuclear membrane [GO:0031965]	TRANSMEM 213..233; /note="Helical"	TOPO_DOM 1..212; /note="Nuclear"; /evidence="ECO:0000269|PubMed:15082709"; TOPO_DOM 234..717; /note="Perinuclear space"; /evidence="ECO:0000269|PubMed:15082709"
P43034	LIS1_HUMAN	Platelet-activating factor acetylhydrolase IB subunit beta (Lissencephaly-1 protein) (LIS-1) (PAF acetylhydrolase 45 kDa subunit) (PAF-AH 45 kDa subunit) (PAF-AH alpha) (PAFAH alpha)	1	2	1	492127	2.41753e+06	6.88194e+06	1-alkyl-2-acetylglycerophosphocholine esterase complex [GO:0008247]; astral microtubule [GO:0000235]; axon cytoplasm [GO:1904115]; cell cortex [GO:0005938]; cell leading edge [GO:0031252]; central region of growth cone [GO:0090724]; centrosome [GO:0005813]; cytoplasmic microtubule [GO:0005881]; cytosol [GO:0005829]; extracellular exosome [GO:0070062]; kinesin complex [GO:0005871]; kinetochore [GO…
Q9BQE3	TBA1C_HUMAN	Tubulin alpha-1C chain (Alpha-tubulin 6) (Tubulin alpha-6 chain) [Cleaved into: Detyrosinated tubulin alpha-1C chain]	2	3	2	337359	359885	250164	cytoplasm [GO:0005737]; cytoplasmic microtubule [GO:0005881]; membrane raft [GO:0045121]; microtubule [GO:0005874]; microtubule cytoskeleton [GO:0015630]; nucleus [GO:0005634]; vesicle [GO:0031982]
Q6ZRP7	QSOX2_HUMAN	Sulfhydryl oxidase 2 (EC 1.8.3.2) (Neuroblastoma-derived sulfhydryl oxidase) (Quiescin Q6-like protein 1)	1	1	1	161355	173972	226027	extracellular space [GO:0005615]; Golgi apparatus [GO:0005794]; integral component of Golgi membrane [GO:0030173]; nuclear membrane [GO:0031965]; nucleoplasm [GO:0005654]; plasma membrane [GO:0005886]	TRANSMEM 662..682; /note="Helical"; /evidence="ECO:0000255"
Q06278	AOXA_HUMAN	Aldehyde oxidase (EC 1.2.3.1) (Aldehyde oxidase 1) (Azaheterocycle hydroxylase) (EC 1.17.3.-)	1	3	2	987242	917563	1.14632e+06	cytosol [GO:0005829]; extracellular exosome [GO:0070062]
Q92520	FAM3C_HUMAN	Protein FAM3C (Interleukin-like EMT inducer)	2	4	2	1.29469e+06	467794	948948	extracellular exosome [GO:0070062]; extracellular region [GO:0005576]; extracellular space [GO:0005615]; Golgi apparatus [GO:0005794]; platelet dense granule lumen [GO:0031089]
P11142	HSP7C_HUMAN	Heat shock cognate 71 kDa protein (EC 3.6.4.10) (Heat shock 70 kDa protein 8) (Lipopolysaccharide-associated protein 1) (LAP-1) (LPS-associated protein 1)	4	3	4	2.05372e+06	3.12574e+06	1.9078e+06	autophagosome [GO:0005776]; blood microparticle [GO:0072562]; chaperone complex [GO:0101031]; clathrin-sculpted gamma-aminobutyric acid transport vesicle membrane [GO:0061202]; cytoplasm [GO:0005737]; cytosol [GO:0005829]; dendrite [GO:0030425]; extracellular exosome [GO:0070062]; extracellular region [GO:0005576]; extracellular space [GO:0005615]; ficolin-1-rich granule lumen [GO:1904813]; focal…
Q12965	MYO1E_HUMAN	Unconventional myosin-Ie (Myosin-Ic) (Unconventional myosin 1E)	5	3	3	1.09685e+07	14403099	1.23065e+07	actin cytoskeleton [GO:0015629]; adherens junction [GO:0005912]; brush border [GO:0005903]; clathrin-coated vesicle [GO:0030136]; cuticular plate [GO:0032437]; cytoplasm [GO:0005737]; cytoskeleton [GO:0005856]; extracellular exosome [GO:0070062]; microvillus [GO:0005902]; myosin complex [GO:0016459]; plasma membrane [GO:0005886]; vesicle [GO:0031982]
P43490	NAMPT_HUMAN	Nicotinamide phosphoribosyltransferase (NAmPRTase) (Nampt) (EC 2.4.2.12) (Pre-B-cell colony-enhancing factor 1) (Pre-B cell-enhancing factor) (Visfatin)		1	1		214270	181947	cell junction [GO:0030054]; cytosol [GO:0005829]; extracellular exosome [GO:0070062]; nuclear speck [GO:0016607]
Q9Y639	NPTN_HUMAN	Neuroplastin (Stromal cell-derived receptor 1) (SDR-1)	2	1	1	221690	285509	333778	axon [GO:0030424]; cell surface [GO:0009986]; dendrite [GO:0030425]; GABA-ergic synapse [GO:0098982]; glutamatergic synapse [GO:0098978]; immunological synapse [GO:0001772]; inhibitory synapse [GO:0060077]; integral component of postsynaptic density membrane [GO:0099061]; integral component of presynaptic active zone membrane [GO:0099059]; plasma membrane [GO:0005886]; presynaptic membrane [GO:00…	TRANSMEM 340..360; /note="Helical"; /evidence="ECO:0000269|PubMed:30190470"	TOPO_DOM 29..339; /note="Extracellular"; /evidence="ECO:0000255"; TOPO_DOM 361..398; /note="Cytoplasmic"; /evidence="ECO:0000255"
Q96CX2	KCD12_HUMAN	BTB/POZ domain-containing protein KCTD12 (Pfetin) (Predominantly fetal expressed T1 domain)	1	1	1	225113	191154	174513	cell projection [GO:0042995]; postsynaptic membrane [GO:0045211]; presynaptic membrane [GO:0042734]
Q2PZI1	D19L1_HUMAN	Probable C-mannosyltransferase DPY19L1 (EC 2.4.1.-) (Dpy-19-like protein 1) (Protein dpy-19 homolog 1)	2		2	775933		774867	integral component of membrane [GO:0016021]; membrane [GO:0016020]; nuclear inner membrane [GO:0005637]	TRANSMEM 66..88; /note="Helical"; /evidence="ECO:0000255"; TRANSMEM 156..176; /note="Helical"; /evidence="ECO:0000255"; TRANSMEM 186..208; /note="Helical"; /evidence="ECO:0000255"; TRANSMEM 236..254; /note="Helical"; /evidence="ECO:0000255"; TRANSMEM 260..279; /note="Helical"; /evidence="ECO:0000255"; TRANSMEM 286..303; /note="Helical"; /evidence="ECO:0000255"; TRANSMEM 309..325; /note="Helical";…
Q6ZPD9	D19L3_HUMAN	Probable C-mannosyltransferase DPY19L3 (EC 2.4.1.-) (Dpy-19-like protein 3) (Protein dpy-19 homolog 3)	6	5	3	390174	452610	450592	integral component of membrane [GO:0016021]; nuclear inner membrane [GO:0005637]	TRANSMEM 44..64; /note="Helical"; /evidence="ECO:0000255"; TRANSMEM 156..174; /note="Helical"; /evidence="ECO:0000255"; TRANSMEM 179..195; /note="Helical"; /evidence="ECO:0000255"; TRANSMEM 215..235; /note="Helical"; /evidence="ECO:0000255"; TRANSMEM 244..264; /note="Helical"; /evidence="ECO:0000255"; TRANSMEM 269..289; /note="Helical"; /evidence="ECO:0000255"; TRANSMEM 298..318; /note="Helical";…
P06756	ITAV_HUMAN	Integrin alpha-V (Vitronectin receptor) (Vitronectin receptor subunit alpha) (CD antigen CD51) [Cleaved into: Integrin alpha-V heavy chain; Integrin alpha-V light chain]	2	1	3	486302	224605	476285	alphav-beta3 integrin-HMGB1 complex [GO:0035868]; alphav-beta3 integrin-IGF-1-IGF1R complex [GO:0035867]; alphav-beta3 integrin-PKCalpha complex [GO:0035866]; cell surface [GO:0009986]; cytosol [GO:0005829]; external side of plasma membrane [GO:0009897]; extracellular exosome [GO:0070062]; filopodium membrane [GO:0031527]; focal adhesion [GO:0005925]; integral component of plasma membrane [GO:000…	TRANSMEM 993..1016; /note="Helical"; /evidence="ECO:0000255"	TOPO_DOM 31..992; /note="Extracellular"; /evidence="ECO:0000255"; TOPO_DOM 1017..1048; /note="Cytoplasmic"; /evidence="ECO:0000255"
P63104	1433Z_HUMAN	14-3-3 protein zeta/delta (Protein kinase C inhibitor protein 1) (KCIP-1)		2	2		341010	226153	blood microparticle [GO:0072562]; cytoplasm [GO:0005737]; cytosol [GO:0005829]; extracellular exosome [GO:0070062]; extracellular space [GO:0005615]; focal adhesion [GO:0005925]; glutamatergic synapse [GO:0098978]; hippocampal mossy fiber to CA3 synapse [GO:0098686]; melanosome [GO:0042470]; nucleoplasm [GO:0005654]; nucleus [GO:0005634]; vesicle [GO:0031982]
Q9HDC9	APMAP_HUMAN	Adipocyte plasma membrane-associated protein (Protein BSCv)	8	8	8	1.47061e+06	1.592e+06	1.22886e+06	cell surface [GO:0009986]; integral component of membrane [GO:0016021]; membrane [GO:0016020]	TRANSMEM 41..61; /note="Helical; Signal-anchor for type II membrane protein"; /evidence="ECO:0000255"	TOPO_DOM 2..40; /note="Cytoplasmic"; /evidence="ECO:0000255"; TOPO_DOM 62..416; /note="Extracellular"; /evidence="ECO:0000255"
O96005	CLPT1_HUMAN	Cleft lip and palate transmembrane protein 1	8	5	7	830297	670883	751848	external side of plasma membrane [GO:0009897]; integral component of plasma membrane [GO:0005887]; membrane [GO:0016020]	TRANSMEM 355..375; /note="Helical"; /evidence="ECO:0000255"; TRANSMEM 391..411; /note="Helical"; /evidence="ECO:0000255"; TRANSMEM 417..437; /note="Helical"; /evidence="ECO:0000255"; TRANSMEM 478..498; /note="Helical"; /evidence="ECO:0000255"; TRANSMEM 503..523; /note="Helical"; /evidence="ECO:0000255"	TOPO_DOM 2..354; /note="Extracellular"; /evidence="ECO:0000255"; TOPO_DOM 376..390; /note="Cytoplasmic"; /evidence="ECO:0000255"; TOPO_DOM 412..416; /note="Extracellular"; /evidence="ECO:0000255"; TOPO_DOM 438..477; /note="Cytoplasmic"; /evidence="ECO:0000255"; TOPO_DOM 499..502; /note="Extracellular"; /evidence="ECO:0000255"; TOPO_DOM 524..669; /note="Cytoplasmic"; /evidence="ECO:0000255"
Q8IW92	GLBL2_HUMAN	Beta-galactosidase-1-like protein 2 (EC 3.2.1.-)	1	1	1	433884	335074	411391	extracellular region [GO:0005576]; vacuole [GO:0005773]
Q92820	GGH_HUMAN	Gamma-glutamyl hydrolase (EC 3.4.19.9) (Conjugase) (GH) (Gamma-Glu-X carboxypeptidase)	1	1	2	218131	260930	163706	azurophil granule lumen [GO:0035578]; extracellular exosome [GO:0070062]; extracellular region [GO:0005576]; extracellular space [GO:0005615]; melanosome [GO:0042470]; nucleus [GO:0005634]; specific granule lumen [GO:0035580]; tertiary granule lumen [GO:1904724]; vacuole [GO:0005773]
Q9UJ14	GGT7_HUMAN	Glutathione hydrolase 7 (EC 3.4.19.13) (Gamma-glutamyltransferase 7) (GGT 7) (EC 2.3.2.2) (Gamma-glutamyltransferase-like 3) (Gamma-glutamyltransferase-like 5) (Gamma-glutamyltranspeptidase 7) [Cleaved into: Glutathione hydrolase 7 heavy chain; Glutathion		1	1		990017	1400877	integral component of membrane [GO:0016021]; plasma membrane [GO:0005886]	TRANSMEM 107..127; /note="Helical; Signal-anchor for type II membrane protein"; /evidence="ECO:0000255"	TOPO_DOM 1..106; /note="Cytoplasmic"; /evidence="ECO:0000255"; TOPO_DOM 128..662; /note="Extracellular"; /evidence="ECO:0000255"
P62258	1433E_HUMAN	14-3-3 protein epsilon (14-3-3E)	4	4	5	521164	235648	455970	cytoplasm [GO:0005737]; cytosol [GO:0005829]; extracellular exosome [GO:0070062]; focal adhesion [GO:0005925]; melanosome [GO:0042470]; membrane [GO:0016020]; nucleus [GO:0005634]
O75882	ATRN_HUMAN	Attractin (DPPT-L) (Mahogany homolog)	1		1	2.01817e+06		1.56125e+06	basement membrane [GO:0005604]; cytoplasm [GO:0005737]; extracellular exosome [GO:0070062]; extracellular space [GO:0005615]; integral component of plasma membrane [GO:0005887]; plasma membrane [GO:0005886]	TRANSMEM 1280..1300; /note="Helical"; /evidence="ECO:0000255"	TOPO_DOM 84..1279; /note="Extracellular"; /evidence="ECO:0000255"; TOPO_DOM 1301..1429; /note="Cytoplasmic"; /evidence="ECO:0000255"
Q96HD1	CREL1_HUMAN	Protein disulfide isomerase CRELD1 (EC 5.3.4.1) (Cysteine-rich with EGF-like domain protein 1)		1	2		3.53159e+06	1.93335e+06	collagen-containing extracellular matrix [GO:0062023]; integral component of membrane [GO:0016021]	TRANSMEM 363..383; /note="Helical"; /evidence="ECO:0000255"; TRANSMEM 385..405; /note="Helical"; /evidence="ECO:0000255"	TOPO_DOM 30..362; /note="Extracellular"; /evidence="ECO:0000255"; TOPO_DOM 384; /note="Cytoplasmic"; /evidence="ECO:0000255"; TOPO_DOM 406..420; /note="Extracellular"; /evidence="ECO:0000255"
O00468	AGRIN_HUMAN	Agrin [Cleaved into: Agrin N-terminal 110 kDa subunit; Agrin C-terminal 110 kDa subunit; Agrin C-terminal 90 kDa fragment (C90); Agrin C-terminal 22 kDa fragment (C22)]	4	2	3	1.70803e+06	1.29468e+06	1.50133e+06	basement membrane [GO:0005604]; collagen-containing extracellular matrix [GO:0062023]; extracellular exosome [GO:0070062]; extracellular region [GO:0005576]; Golgi lumen [GO:0005796]; integral component of membrane [GO:0016021]; lysosomal lumen [GO:0043202]; plasma membrane [GO:0005886]; synapse [GO:0045202]
Q86V85	GP180_HUMAN	Integral membrane protein GPR180 (Intimal thickness-related receptor)	2		3	228338		216061	integral component of membrane [GO:0016021]	TRANSMEM 173..193; /note="Helical"; /evidence="ECO:0000255"; TRANSMEM 202..222; /note="Helical"; /evidence="ECO:0000255"; TRANSMEM 249..269; /note="Helical"; /evidence="ECO:0000255"; TRANSMEM 284..304; /note="Helical"; /evidence="ECO:0000255"; TRANSMEM 321..341; /note="Helical"; /evidence="ECO:0000255"; TRANSMEM 360..380; /note="Helical"; /evidence="ECO:0000255"; TRANSMEM 389..409; /note="Helical…
P04075	ALDOA_HUMAN	Fructose-bisphosphate aldolase A (EC 4.1.2.13) (Lung cancer antigen NY-LU-1) (Muscle-type aldolase)	2	2	2	1.20513e+06	852427	1.23264e+06	actin cytoskeleton [GO:0015629]; cytosol [GO:0005829]; extracellular exosome [GO:0070062]; extracellular region [GO:0005576]; extracellular space [GO:0005615]; ficolin-1-rich granule lumen [GO:1904813]; I band [GO:0031674]; M band [GO:0031430]; membrane [GO:0016020]; nucleus [GO:0005634]; platelet alpha granule lumen [GO:0031093]; secretory granule lumen [GO:0034774]; sperm head [GO:0061827]; ter…
P61204	ARF3_HUMAN	ADP-ribosylation factor 3	3		2	554963		919878	extracellular exosome [GO:0070062]; Golgi membrane [GO:0000139]; perinuclear region of cytoplasm [GO:0048471]; plasma membrane [GO:0005886]
P24534	EF1B_HUMAN	Elongation factor 1-beta (EF-1-beta)		1	1		1.43365e+06	1.81926e+06	cytoplasm [GO:0005737]; cytosol [GO:0005829]; eukaryotic translation elongation factor 1 complex [GO:0005853]
P13639	EF2_HUMAN	Elongation factor 2 (EF-2)	1	1	1	580725	540292	733065	aggresome [GO:0016235]; cytoplasm [GO:0005737]; cytosol [GO:0005829]; extracellular exosome [GO:0070062]; extracellular region [GO:0005576]; ficolin-1-rich granule lumen [GO:1904813]; membrane [GO:0016020]; nucleus [GO:0005634]; plasma membrane [GO:0005886]; polysome [GO:0005844]; ribonucleoprotein complex [GO:1990904]; secretory granule lumen [GO:0034774]; synapse [GO:0045202]
P60709	ACTB_HUMAN	Actin, cytoplasmic 1 (Beta-actin) [Cleaved into: Actin, cytoplasmic 1, N-terminally processed]	5	4	5	1.34799e+06	988977	892455	actin cytoskeleton [GO:0015629]; actin filament [GO:0005884]; adherens junction [GO:0005912]; apical junction complex [GO:0043296]; axon [GO:0030424]; blood microparticle [GO:0072562]; calyx of Held [GO:0044305]; cell-cell junction [GO:0005911]; chromatin [GO:0000785]; cortical cytoskeleton [GO:0030863]; cytoplasm [GO:0005737]; cytoplasmic ribonucleoprotein granule [GO:0036464]; cytoskeleton [GO:…

## Sheet: c. SPOT-BioID (N≥2)
Master Protein Accessions	Entry Name	Protein Names	# PSM (Rep1)	# PSM (Rep2)	# PSM (Rep3)	Avg. Precursor abundance (Rep1)	Avg. Precursor abundance (Rep2)	Avg. Precursor abundance (Rep3)	GOCC	Transmembrane	Topology	GOCC ERM	GOCC OMM	GOCC MAM
Q15388	TOM20_HUMAN	Mitochondrial import receptor subunit TOM20 homolog (Mitochondrial 20 kDa outer membrane protein) (Outer mitochondrial membrane receptor Tom20)	59	53	48	2.63996e+08	2.69668e+08	3.45875e+08	integral component of mitochondrial outer membrane [GO:0031307]; mitochondria-associated endoplasmic reticulum membrane [GO:0044233]; mitochondrial outer membrane [GO:0005741]; mitochondrial outer membrane translocase complex [GO:0005742]; mitochondrion [GO:0005739]; sperm midpiece [GO:0097225]	TRANSMEM 7..24; /note="Helical"; /evidence="ECO:0000255"	TOPO_DOM 1..6; /note="Mitochondrial intermembrane"; /evidence="ECO:0000255"; TOPO_DOM 25..145; /note="Cytoplasmic"; /evidence="ECO:0000255"		O	O
O96008	TOM40_HUMAN	Mitochondrial import receptor subunit TOM40 homolog (Protein Haymaker) (Translocase of outer membrane 40 kDa subunit homolog) (p38.5)	1	1	1	122450	190222	197142	cytosol [GO:0005829]; integral component of membrane [GO:0016021]; integral component of mitochondrial outer membrane [GO:0031307]; mitochondria-associated endoplasmic reticulum membrane [GO:0044233]; mitochondrial inner membrane [GO:0005743]; mitochondrial outer membrane [GO:0005741]; mitochondrial outer membrane translocase complex [GO:0005742]; mitochondrion [GO:0005739]; pore complex [GO:0046…				O	O
P12532	KCRU_HUMAN	Creatine kinase U-type, mitochondrial (EC 2.7.3.2) (Acidic-type mitochondrial creatine kinase) (Mia-CK) (Ubiquitous mitochondrial creatine kinase) (U-MtCK)		1	1		152929	118416	mitochondrial inner membrane [GO:0005743]; mitochondrion [GO:0005739]
Q9P0J1	PDP1_HUMAN	[Pyruvate dehydrogenase [acetyl-transferring]]-phosphatase 1, mitochondrial (PDP 1) (EC 3.1.3.43) (Protein phosphatase 2C) (Pyruvate dehydrogenase phosphatase catalytic subunit 1) (PDPC 1)	1	1	1	128333	120702	210611	mitochondrial matrix [GO:0005759]; mitochondrion [GO:0005739]
P53350	PLK1_HUMAN	Serine/threonine-protein kinase PLK1 (EC 2.7.11.21) (Polo-like kinase 1) (PLK-1) (Serine/threonine-protein kinase 13) (STPK13)	1	2	2	2592212	973450	1.95653e+06	centriolar satellite [GO:0034451]; centriole [GO:0005814]; centrosome [GO:0005813]; chromatin [GO:0000785]; cytoplasm [GO:0005737]; cytosol [GO:0005829]; kinetochore [GO:0000776]; microtubule cytoskeleton [GO:0015630]; midbody [GO:0030496]; mitotic spindle pole [GO:0097431]; nucleoplasm [GO:0005654]; nucleus [GO:0005634]; outer kinetochore [GO:0000940]; spindle [GO:0005819]; spindle midzone [GO:0…
Q8WTT2	NOC3L_HUMAN	Nucleolar complex protein 3 homolog (NOC3 protein homolog) (Factor for adipocyte differentiation 24) (NOC3-like protein) (Nucleolar complex-associated protein 3-like protein)	4	4	5	530479	656183	728265	mitochondrion [GO:0005739]; nuclear speck [GO:0016607]; nucleolus [GO:0005730]; nucleoplasm [GO:0005654]
Q16718	NDUA5_HUMAN	NADH dehydrogenase [ubiquinone] 1 alpha subcomplex subunit 5 (Complex I subunit B13) (Complex I-13kD-B) (CI-13kD-B) (NADH-ubiquinone oxidoreductase 13 kDa-B subunit)	1	1	1	1913195	1.74062e+06	2477162	mitochondrial inner membrane [GO:0005743]; mitochondrial respiratory chain complex I [GO:0005747]
O75570	RF1M_HUMAN	Peptide chain release factor 1, mitochondrial (MRF-1) (MtRF-1)	2	2	3	3.37551e+06	4804234	3.38358e+06	mitochondrion [GO:0005739]
Q5ST30	SYVM_HUMAN	Valine--tRNA ligase, mitochondrial (EC 6.1.1.9) (Valyl-tRNA synthetase) (ValRS) (Valyl-tRNA synthetase-like)	2	3	4	572282	463008	493750	cytosol [GO:0005829]; mitochondrion [GO:0005739]
P21796	VDAC1_HUMAN	Voltage-dependent anion-selective channel protein 1 (VDAC-1) (hVDAC1) (Outer mitochondrial membrane protein porin 1) (Plasmalemmal porin) (Porin 31HL) (Porin 31HM)	2	1		117182	87961.6		extracellular exosome [GO:0070062]; membrane [GO:0016020]; membrane raft [GO:0045121]; mitochondrial membrane [GO:0031966]; mitochondrial nucleoid [GO:0042645]; mitochondrial outer membrane [GO:0005741]; mitochondrial permeability transition pore complex [GO:0005757]; mitochondrion [GO:0005739]; nucleus [GO:0005634]; plasma membrane [GO:0005886]; pore complex [GO:0046930]	TRANSMEM 26..35; /note="Beta stranded"; /evidence="ECO:0000269|PubMed:18755977, ECO:0000269|PubMed:18832158"; TRANSMEM 39..47; /note="Beta stranded"; /evidence="ECO:0000269|PubMed:18755977, ECO:0000269|PubMed:18832158"; TRANSMEM 54..64; /note="Beta stranded"; /evidence="ECO:0000269|PubMed:18755977, ECO:0000269|PubMed:18832158"; TRANSMEM 69..76; /note="Beta stranded"; /evidence="ECO:0000269|PubMed…			O
Q9Y3B8	ORN_HUMAN	Oligoribonuclease, mitochondrial (EC 3.1.15.-) (RNA exonuclease 2 homolog) (Small fragment nuclease)	2	1	1	3.02509e+06	4.46964e+06	4326728	cytoplasm [GO:0005737]; focal adhesion [GO:0005925]; mitochondrial intermembrane space [GO:0005758]; mitochondrial matrix [GO:0005759]; mitochondrion [GO:0005739]; nucleolus [GO:0005730]; nucleus [GO:0005634]
Q6P444	MTFR2_HUMAN	Mitochondrial fission regulator 2 (DUF729 domain-containing protein 1)	5	3	5	271923	314600	373147	mitochondrion [GO:0005739]
Q9UI43	MRM2_HUMAN	rRNA methyltransferase 2, mitochondrial (EC 2.1.1.-) (16S rRNA (uridine(1369)-2'-O)-methyltransferase) (16S rRNA [Um1369] 2'-O-methyltransferase) (Protein ftsJ homolog 2)	1		1	162086		247363	mitochondrial matrix [GO:0005759]; mitochondrion [GO:0005739]; nucleolus [GO:0005730]
Q15070	OXA1L_HUMAN	Mitochondrial inner membrane protein OXA1L (Hsa) (OXA1Hs) (Oxidase assembly 1-like protein) (OXA1-like protein)	5	7	7	5.45869e+07	3.87943e+07	6.16704e+07	integral component of mitochondrial inner membrane [GO:0031305]; integral component of mitochondrial membrane [GO:0032592]; mitochondrial matrix [GO:0005759]; mitochondrial membrane [GO:0031966]; mitochondrion [GO:0005739]; protein-containing complex [GO:0032991]	TRANSMEM 114..134; /note="Helical"; /evidence="ECO:0000255"; TRANSMEM 140..160; /note="Helical"; /evidence="ECO:0000255"; TRANSMEM 213..233; /note="Helical"; /evidence="ECO:0000255"; TRANSMEM 261..281; /note="Helical"; /evidence="ECO:0000255"; TRANSMEM 300..320; /note="Helical"; /evidence="ECO:0000255"	TOPO_DOM 1..113; /note="Mitochondrial intermembrane"; /evidence="ECO:0000255"; TOPO_DOM 135..139; /note="Mitochondrial matrix"; /evidence="ECO:0000255"; TOPO_DOM 161..212; /note="Mitochondrial intermembrane"; /evidence="ECO:0000255"; TOPO_DOM 234..2
Q15311	RBP1_HUMAN	RalA-binding protein 1 (RalBP1) (76 kDa Ral-interacting protein) (Dinitrophenyl S-glutathione ATPase) (DNP-SG ATPase) (EC 7.6.2.2) (EC 7.6.2.3) (Ral-interacting protein 1)	1	1	1	112305	130261	211173	cytosol [GO:0005829]; membrane [GO:0016020]; mitochondrion [GO:0005739]; nucleus [GO:0005634]; plasma membrane [GO:0005886]; spindle pole [GO:0000922]
P51149	RAB7A_HUMAN	Ras-related protein Rab-7a (EC 3.6.5.2)	1	3	3	343266	152600	383738	alveolar lamellar body [GO:0097208]; anchored component of synaptic vesicle membrane [GO:0098993]; autophagosome membrane [GO:0000421]; cytosol [GO:0005829]; endosome membrane [GO:0010008]; extracellular exosome [GO:0070062]; extrinsic component of lysosome membrane [GO:0032419]; Golgi apparatus [GO:0005794]; late endosome [GO:0005770]; late endosome membrane [GO:0031902]; lipid droplet [GO:00058…
Q7Z7F7	RM55_HUMAN	39S ribosomal protein L55, mitochondrial (L55mt) (MRP-L55) (Mitochondrial large ribosomal subunit protein bL31m) (Mitochondrial large ribosomal subunit protein mL55)	1		1	231833		504087	mitochondrial inner membrane [GO:0005743]; mitochondrial large ribosomal subunit [GO:0005762]; mitochondrion [GO:0005739]
Q5T160	SYRM_HUMAN	Probable arginine--tRNA ligase, mitochondrial (EC 6.1.1.19) (Arginyl-tRNA synthetase) (ArgRS)	1	1	1	440771	469119	547744	mitochondrial matrix [GO:0005759]; mitochondrion [GO:0005739]
Q9BVV7	TIM21_HUMAN	Mitochondrial import inner membrane translocase subunit Tim21 (TIM21-like protein, mitochondrial)	8	2	1	133567	504845	214123	integral component of membrane [GO:0016021]; TIM23 mitochondrial import inner membrane translocase complex [GO:0005744]	TRANSMEM 108..128; /note="Helical"; /evidence="ECO:0000255"
Q9H9B4	SFXN1_HUMAN	Sideroflexin-1	3	1	3	277926	969604	517732	integral component of mitochondrial inner membrane [GO:0031305]; mitochondrion [GO:0005739]	TRANSMEM 103..120; /note="Helical"; /evidence="ECO:0000255"; TRANSMEM 147..167; /note="Helical"; /evidence="ECO:0000255"; TRANSMEM 175..195; /note="Helical"; /evidence="ECO:0000255"; TRANSMEM 229..249; /note="Helical"; /evidence="ECO:0000255"; TRANSMEM 267..287; /note="Helical"; /evidence="ECO:0000255"	TOPO_DOM 2..102; /note="Mitochondrial matrix"; /evidence="ECO:0000305|PubMed:30442778"; TOPO_DOM 121..146; /note="Mitochondrial intermembrane"; /evidence="ECO:0000305"; TOPO_DOM 168..174; /note="Mitochondrial matrix"; /evidence="ECO:0000305"; TOPO_D
Q9UPV9	TRAK1_HUMAN	Trafficking kinesin-binding protein 1 (106 kDa O-GlcNAc transferase-interacting protein) (Protein Milton)	4	2	4	353038	489854	375809	axon cytoplasm [GO:1904115]; cell cortex [GO:0005938]; cytoplasm [GO:0005737]; cytoplasmic vesicle [GO:0031410]; cytosol [GO:0005829]; dendrite [GO:0030425]; early endosome [GO:0005769]; mitochondrial membrane [GO:0031966]; mitochondrion [GO:0005739]; nucleus [GO:0005634]
O60296	TRAK2_HUMAN	Trafficking kinesin-binding protein 2 (Amyotrophic lateral sclerosis 2 chromosomal region candidate gene 3 protein)		1	1		35174.6	57749.5	axon cytoplasm [GO:1904115]; cytoplasm [GO:0005737]; cytoplasmic vesicle [GO:0031410]; cytosol [GO:0005829]; dendrite [GO:0030425]; dendrite cytoplasm [GO:0032839]; early endosome [GO:0005769]; mitochondrion [GO:0005739]; plasma membrane [GO:0005886]
Q12931	TRAP1_HUMAN	Heat shock protein 75 kDa, mitochondrial (HSP 75) (TNFR-associated protein 1) (Tumor necrosis factor type 1 receptor-associated protein) (TRAP-1)	47	50	49	6.00914e+06	9.13351e+06	6.42179e+06	cell periphery [GO:0071944]; membrane [GO:0016020]; mitochondrial inner membrane [GO:0005743]; mitochondrial intermembrane space [GO:0005758]; mitochondrial matrix [GO:0005759]; mitochondrion [GO:0005739]; nucleoplasm [GO:0005654]
O15235	RT12_HUMAN	28S ribosomal protein S12, mitochondrial (MRP-S12) (S12mt) (MT-RPS12) (Mitochondrial small ribosomal subunit protein uS12m)	8	6	7	1.93239e+06	1.53847e+06	2.41066e+06	mitochondrial inner membrane [GO:0005743]; mitochondrial ribosome [GO:0005761]; mitochondrial small ribosomal subunit [GO:0005763]; ribosome [GO:0005840]
O60783	RT14_HUMAN	28S ribosomal protein S14, mitochondrial (MRP-S14) (S14mt) (Mitochondrial small ribosomal subunit protein uS14m)	1	1	1	4354771	6.46313e+06	6.17942e+06	mitochondrial inner membrane [GO:0005743]; mitochondrial ribosome [GO:0005761]; mitochondrial small ribosomal subunit [GO:0005763]; mitochondrion [GO:0005739]; nuclear membrane [GO:0031965]; small ribosomal subunit [GO:0015935]
P82914	RT15_HUMAN	28S ribosomal protein S15, mitochondrial (MRP-S15) (S15mt) (Mitochondrial small ribosomal subunit protein uS15m)	4	6	7	327586	454555	562393	mitochondrial inner membrane [GO:0005743]; mitochondrial small ribosomal subunit [GO:0005763]; mitochondrion [GO:0005739]; nucleolus [GO:0005730]; nucleoplasm [GO:0005654]
Q9Y3D3	RT16_HUMAN	28S ribosomal protein S16, mitochondrial (MRP-S16) (S16mt) (Mitochondrial small ribosomal subunit protein bS16m)	1		1	91125.4		237365	cytosol [GO:0005829]; mitochondrial inner membrane [GO:0005743]; mitochondrial small ribosomal subunit [GO:0005763]; mitochondrion [GO:0005739]; small ribosomal subunit [GO:0015935]
P82675	RT05_HUMAN	28S ribosomal protein S5, mitochondrial (MRP-S5) (S5mt) (Mitochondrial small ribosomal subunit protein uS5m)	14	9	13	497790	851074	908837	mitochondrial inner membrane [GO:0005743]; mitochondrial small ribosomal subunit [GO:0005763]; mitochondrion [GO:0005739]
Q9NVS2	RT18A_HUMAN	39S ribosomal protein S18a, mitochondrial (MRP-S18-a) (Mrps18a) (S18mt-a) (39S ribosomal protein S18-3, mitochondrial) (MRP-S18-3) (Mitochondrial large ribosomal subunit protein bS18a) (Mitochondrial large ribosomal subunit protein mL66)	5	6	5	494853	580259	612940	mitochondrial inner membrane [GO:0005743]; mitochondrial large ribosomal subunit [GO:0005762]; mitochondrial small ribosomal subunit [GO:0005763]; mitochondrion [GO:0005739]
Q9Y676	RT18B_HUMAN	28S ribosomal protein S18b, mitochondrial (MRP-S18-b) (Mrps18-b) (S18mt-b) (28S ribosomal protein S18-2, mitochondrial) (MRP-S18-2) (Mitochondrial small ribosomal subunit protein bS18b) (Mitochondrial small ribosomal subunit protein mS40)	1	1	1	83478.5	138396	369569	cell junction [GO:0030054]; mitochondrial inner membrane [GO:0005743]; mitochondrial small ribosomal subunit [GO:0005763]; mitochondrion [GO:0005739]; nucleoplasm [GO:0005654]
P82932	RT06_HUMAN	28S ribosomal protein S6, mitochondrial (MRP-S6) (S6mt) (Mitochondrial small ribosomal subunit protein bS6m)	1	1	1	94191.6	90015.5	146590	mitochondrial inner membrane [GO:0005743]; mitochondrial small ribosomal subunit [GO:0005763]; mitochondrion [GO:0005739]; small ribosomal subunit [GO:0015935]
Q9Y3D5	RT18C_HUMAN	28S ribosomal protein S18c, mitochondrial (MRP-S18-c) (Mrps18-c) (S18mt-c) (28S ribosomal protein S18-1, mitochondrial) (MRP-S18-1) (Mitochondrial small ribosomal subunit protein bS18c) (Mitochondrial small ribosomal subunit protein bS18m)	2	1	3	152398	211722	305880	mitochondrial inner membrane [GO:0005743]; mitochondrial small ribosomal subunit [GO:0005763]
P82933	RT09_HUMAN	28S ribosomal protein S9, mitochondrial (MRP-S9) (S9mt) (Mitochondrial small ribosomal subunit protein uS9m)	2	3	2	575802	624765	811022	mitochondrial inner membrane [GO:0005743]; mitochondrial small ribosomal subunit [GO:0005763]; mitochondrion [GO:0005739]; nucleolus [GO:0005730]; small ribosomal subunit [GO:0015935]
Q9Y2R9	RT07_HUMAN	28S ribosomal protein S7, mitochondrial (MRP-S7) (S7mt) (Mitochondrial small ribosomal subunit protein uS7m) (bMRP-27a) (bMRP27a)	4	5	3	220469	198181	308422	mitochondrial inner membrane [GO:0005743]; mitochondrial small ribosomal subunit [GO:0005763]; ribosome [GO:0005840]
P82921	RT21_HUMAN	28S ribosomal protein S21, mitochondrial (MRP-S21) (S21mt) (Mitochondrial small ribosomal subunit protein bS21m)	1	1	1	128269	143270	154760	mitochondrial inner membrane [GO:0005743]; mitochondrial small ribosomal subunit [GO:0005763]
P82650	RT22_HUMAN	28S ribosomal protein S22, mitochondrial (MRP-S22) (S22mt) (Mitochondrial small ribosomal subunit protein mS22)	4	4	6	806307	634597	896863	mitochondrial inner membrane [GO:0005743]; mitochondrial ribosome [GO:0005761]; mitochondrial small ribosomal subunit [GO:0005763]; mitochondrion [GO:0005739]
Q9Y3D9	RT23_HUMAN	28S ribosomal protein S23, mitochondrial (MRP-S23) (S23mt) (Mitochondrial small ribosomal subunit protein mS23)	2	3	4	1.2596e+06	1.62427e+06	1.86697e+06	mitochondrial inner membrane [GO:0005743]; mitochondrion [GO:0005739]; nuclear membrane [GO:0031965]; ribosome [GO:0005840]
Q96EL2	RT24_HUMAN	28S ribosomal protein S24, mitochondrial (MRP-S24) (S24mt) (Mitochondrial small ribosomal subunit protein uS3m) (bMRP-47) (bMRP47)	3	4	5	5.23938e+06	5.59629e+06	8.50914e+06	mitochondrial inner membrane [GO:0005743]; mitochondrial small ribosomal subunit [GO:0005763]
P82663	RT25_HUMAN	28S ribosomal protein S25, mitochondrial (MRP-S25) (S25mt) (Mitochondrial small ribosomal subunit protein mS25)	1	1	1	425627	512377	441282	mitochondrial inner membrane [GO:0005743]; mitochondrion [GO:0005739]; ribosome [GO:0005840]
Q9BYN8	RT26_HUMAN	28S ribosomal protein S26, mitochondrial (MRP-S26) (S26mt) (28S ribosomal protein S13, mitochondrial) (MRP-S13) (S13mt) (Mitochondrial small ribosomal subunit protein mS26)	1	1		4.08738e+06	4.15298e+06		mitochondrial inner membrane [GO:0005743]; mitochondrial small ribosomal subunit [GO:0005763]; mitochondrion [GO:0005739]; nucleoplasm [GO:0005654]
Q92552	RT27_HUMAN	28S ribosomal protein S27, mitochondrial (MRP-S27) (S27mt) (Mitochondrial ribosomal protein S27) (Mitochondrial small ribosomal subunit protein mS27)	3	4	5	313739	269452	557149	cytoplasm [GO:0005737]; mitochondrial inner membrane [GO:0005743]; mitochondrial small ribosomal subunit [GO:0005763]; mitochondrion [GO:0005739]; nucleolus [GO:0005730]
Q9Y2Q9	RT28_HUMAN	28S ribosomal protein S28, mitochondrial (MRP-S28) (S28mt) (28S ribosomal protein S35, mitochondrial) (MRP-S35) (S35mt) (Mitochondrial small ribosomal subunit protein bS1m)	4	4	3	295978	549554	519166	mitochondrial inner membrane [GO:0005743]; mitochondrial small ribosomal subunit [GO:0005763]; mitochondrion [GO:0005739]
P51398	RT29_HUMAN	28S ribosomal protein S29, mitochondrial (MRP-S29) (S29mt) (Death-associated protein 3) (DAP-3) (Ionizing radiation resistance conferring protein) (Mitochondrial small ribosomal subunit protein mS29)	1	1	1	89002.2	128525	126745	mitochondrial inner membrane [GO:0005743]; mitochondrial small ribosomal subunit [GO:0005763]; mitochondrion [GO:0005739]; nucleoplasm [GO:0005654]
Q9NP92	RT30_HUMAN	39S ribosomal protein S30, mitochondrial (MRP-S30) (S30mt) (Mitochondrial large ribosomal subunit protein mL65) (Mitochondrial large ribosomal subunit protein mS30) (Programmed cell death protein 9)	11	10	11	858667	706653	1.23202e+06	mitochondrial inner membrane [GO:0005743]; mitochondrial large ribosomal subunit [GO:0005762]; mitochondrion [GO:0005739]
Q92665	RT31_HUMAN	28S ribosomal protein S31, mitochondrial (MRP-S31) (S31mt) (Imogen 38) (Mitochondrial small ribosomal subunit protein mS31)	38	25	37	4.13891e+07	1.7885e+07	4.33915e+07	mitochondrial inner membrane [GO:0005743]; mitochondrial small ribosomal subunit [GO:0005763]; mitochondrion [GO:0005739]; nucleolus [GO:0005730]
Q9Y291	RT33_HUMAN	28S ribosomal protein S33, mitochondrial (MRP-S33) (S33mt) (Mitochondrial small ribosomal subunit protein mS33)	1	1	1	76266.5	93874.6	140748	mitochondrial inner membrane [GO:0005743]; mitochondrial small ribosomal subunit [GO:0005763]; mitochondrion [GO:0005739]
P82930	RT34_HUMAN	28S ribosomal protein S34, mitochondrial (MRP-S34) (S34mt) (Mitochondrial small ribosomal subunit protein mS34)	1	1	2	256997	222662	420528	mitochondrial inner membrane [GO:0005743]; mitochondrial small ribosomal subunit [GO:0005763]; mitochondrion [GO:0005739]
P82673	RT35_HUMAN	28S ribosomal protein S35, mitochondrial (MRP-S35) (S35mt) (28S ribosomal protein S28, mitochondrial) (MRP-S28) (S28mt) (Mitochondrial small ribosomal subunit protein mS35)	3	5	9	223846	211367	378599	mitochondrial inner membrane [GO:0005743]; mitochondrial small ribosomal subunit [GO:0005763]
Q15120	PDK3_HUMAN	[Pyruvate dehydrogenase (acetyl-transferring)] kinase isozyme 3, mitochondrial (EC 2.7.11.2) (Pyruvate dehydrogenase kinase isoform 3)	3	2	3	785869	1.01588e+06	1.54781e+06	mitochondrial matrix [GO:0005759]; mitochondrion [GO:0005739]; nucleolus [GO:0005730]
Q9Y371	SHLB1_HUMAN	Endophilin-B1 (Bax-interacting factor 1) (Bif-1) (SH3 domain-containing GRB2-like protein B1)	1	1	4	201558	151386	165159	autophagosome membrane [GO:0000421]; cytoplasm [GO:0005737]; cytoplasmic vesicle [GO:0031410]; cytosol [GO:0005829]; Golgi membrane [GO:0000139]; membrane [GO:0016020]; midbody [GO:0030496]; mitochondrial outer membrane [GO:0005741]; protein-containing complex [GO:0032991]				O
Q9NS69	TOM22_HUMAN	Mitochondrial import receptor subunit TOM22 homolog (hTom22) (1C9-2) (Translocase of outer membrane 22 kDa subunit homolog)	1	2	2	1.15978e+06	281993	1.31395e+06	integral component of membrane [GO:0016021]; membrane [GO:0016020]; mitochondrial outer membrane [GO:0005741]; mitochondrial outer membrane translocase complex [GO:0005742]; mitochondrion [GO:0005739]	TRANSMEM 84..103; /note="Helical"; /evidence="ECO:0000255"	TOPO_DOM 2..83; /note="Cytoplasmic"; /evidence="ECO:0000255"; TOPO_DOM 104..142; /note="Mitochondrial intermembrane"; /evidence="ECO:0000255"		O
Q15785	TOM34_HUMAN	Mitochondrial import receptor subunit TOM34 (hTom34) (Translocase of outer membrane 34 kDa subunit)	1	2	3	56909.8	78322	110863	cytosol [GO:0005829]; integral component of membrane [GO:0016021]; intracellular membrane-bounded organelle [GO:0043231]; membrane [GO:0016020]; mitochondrial outer membrane [GO:0005741]; mitochondrion [GO:0005739]; nucleus [GO:0005634]				O
Q9BYC8	RM32_HUMAN	39S ribosomal protein L32, mitochondrial (L32mt) (MRP-L32) (Mitochondrial large ribosomal subunit protein bL32m)	14	13	15	1.06573e+06	611483	1.29979e+06	mitochondrial inner membrane [GO:0005743]; mitochondrial large ribosomal subunit [GO:0005762]; mitochondrial ribosome [GO:0005761]; mitochondrion [GO:0005739]
P09001	RM03_HUMAN	39S ribosomal protein L3, mitochondrial (L3mt) (MRP-L3) (Mitochondrial large ribosomal subunit protein uL3m)	1		2	377787		269790	mitochondrial inner membrane [GO:0005743]; mitochondrial large ribosomal subunit [GO:0005762]; mitochondrion [GO:0005739]
Q9H9J2	RM44_HUMAN	39S ribosomal protein L44, mitochondrial (L44mt) (MRP-L44) (EC 3.1.26.-) (Mitochondrial large ribosomal subunit protein mL44)	4	3	3	440513	133999	552322	mitochondrial inner membrane [GO:0005743]; mitochondrial large ribosomal subunit [GO:0005762]; mitochondrion [GO:0005739]; nuclear body [GO:0016604]; nucleoplasm [GO:0005654]; plasma membrane [GO:0005886]
P31040	SDHA_HUMAN	Succinate dehydrogenase [ubiquinone] flavoprotein subunit, mitochondrial (EC 1.3.5.1) (Flavoprotein subunit of complex II) (Fp)	8	11	9	519927	508022	1.38384e+06	mitochondrial inner membrane [GO:0005743]; mitochondrial respiratory chain complex II, succinate dehydrogenase complex (ubiquinone) [GO:0005749]; mitochondrion [GO:0005739]; nucleolus [GO:0005730]
Q9NPL8	TIDC1_HUMAN	Complex I assembly factor TIMMDC1, mitochondrial (Protein M5-14) (Translocase of inner mitochondrial membrane domain-containing protein 1) (TIMM domain containing-protein 1)	2	1	1	714114	1.58238e+06	1.89839e+06	integral component of membrane [GO:0016021]; mitochondrial inner membrane [GO:0005743]; mitochondrion [GO:0005739]; nucleoplasm [GO:0005654]	TRANSMEM 80..100; /note="Helical"; /evidence="ECO:0000255"; TRANSMEM 137..159; /note="Helical"; /evidence="ECO:0000255"; TRANSMEM 165..185; /note="Helical"; /evidence="ECO:0000255"; TRANSMEM 189..209; /note="Helical"; /evidence="ECO:0000255"
P52758	RIDA_HUMAN	2-iminobutanoate/2-iminopropanoate deaminase (EC 3.5.99.10) (14.5 kDa translational inhibitor protein) (hp14.5) (p14.5) (Heat-responsive protein 12) (Reactive intermediate imine deaminase A homolog) (Translation inhibitor L-PSP ribonuclease) (UK114 antige	1	1	2	389293	318848	438961	cytoplasm [GO:0005737]; cytosol [GO:0005829]; extracellular exosome [GO:0070062]; mitochondrial matrix [GO:0005759]; mitochondrion [GO:0005739]; nucleus [GO:0005634]; peroxisome [GO:0005777]
Q5VUM1	SDHF4_HUMAN	Succinate dehydrogenase assembly factor 4, mitochondrial (SDH assembly factor 4) (SDHAF4)	3	3	3	416798	544275	404971	mitochondrial matrix [GO:0005759]; mitochondrion [GO:0005739]
Q96TC7	RMD3_HUMAN	Regulator of microtubule dynamics protein 3 (RMD-3) (hRMD-3) (Cerebral protein 10) (Protein FAM82A2) (Protein FAM82C) (Protein tyrosine phosphatase-interacting protein 51) (TCPTP-interacting protein 51)	2	2	3	452685	383504	630455	cytoplasm [GO:0005737]; integral component of membrane [GO:0016021]; intercellular bridge [GO:0045171]; mitochondrial outer membrane [GO:0005741]; mitochondrion [GO:0005739]; mitotic spindle pole [GO:0097431]; nucleus [GO:0005634]; organelle membrane contact site [GO:0044232]; spindle microtubule [GO:0005876]	TRANSMEM 13..35; /note="Helical"; /evidence="ECO:0000255"	TOPO_DOM 1..12; /note="Mitochondrial intermembrane"; /evidence="ECO:0000305"; TOPO_DOM 36..470; /note="Cytoplasmic"; /evidence="ECO:0000305"		O
Q04837	SSBP_HUMAN	Single-stranded DNA-binding protein, mitochondrial (Mt-SSB) (MtSSB) (PWP1-interacting protein 17)	3	2	3	636539	1.03732e+06	1584593	extracellular exosome [GO:0070062]; mitochondrial matrix [GO:0005759]; mitochondrial nucleoid [GO:0042645]; mitochondrion [GO:0005739]; nucleoid [GO:0009295]; nucleus [GO:0005634]
Q86SX6	GLRX5_HUMAN	Glutaredoxin-related protein 5, mitochondrial (Monothiol glutaredoxin-5)	1		1	153049		234182	dendrite [GO:0030425]; mitochondrial matrix [GO:0005759]; mitochondrion [GO:0005739]; neuronal cell body [GO:0043025]; nucleus [GO:0005634]
Q99714	HCD2_HUMAN	3-hydroxyacyl-CoA dehydrogenase type-2 (EC 1.1.1.35) (17-beta-estradiol 17-dehydrogenase) (EC 1.1.1.62) (2-methyl-3-hydroxybutyryl-CoA dehydrogenase) (MHBD) (3-alpha-(17-beta)-hydroxysteroid dehydrogenase (NAD(+))) (EC 1.1.1.239) (3-hydroxy-2-methylbutyry	1	1	1	335540	366553	529207	cytoplasm [GO:0005737]; mitochondrial matrix [GO:0005759]; mitochondrial nucleoid [GO:0042645]; mitochondrial ribonuclease P complex [GO:0030678]; mitochondrion [GO:0005739]; plasma membrane [GO:0005886]; tRNA methyltransferase complex [GO:0043527]
Q8ND56	LS14A_HUMAN	Protein LSM14 homolog A (Protein FAM61A) (Protein SCD6 homolog) (Putative alpha-synuclein-binding protein) (AlphaSNBP) (RNA-associated protein 55A) (hRAP55) (hRAP55A)	4	3	2	294279	500806	519211	cytoplasm [GO:0005737]; cytoplasmic ribonucleoprotein granule [GO:0036464]; cytoplasmic stress granule [GO:0010494]; cytosol [GO:0005829]; messenger ribonucleoprotein complex [GO:1990124]; mitotic spindle [GO:0072686]; P-body [GO:0000932]
P23368	MAOM_HUMAN	NAD-dependent malic enzyme, mitochondrial (NAD-ME) (EC 1.1.1.38) (Malic enzyme 2)	2	2	3	328602	201438	471960	intracellular membrane-bounded organelle [GO:0043231]; mitochondrial matrix [GO:0005759]; mitochondrion [GO:0005739]
Q5VT66	MARC1_HUMAN	Mitochondrial amidoxime-reducing component 1 (mARC1) (EC 1.7.-.-) (Molybdenum cofactor sulfurase C-terminal domain-containing protein 1) (MOSC domain-containing protein 1) (Moco sulfurase C-terminal domain-containing protein 1)	5	5	5	212765	388377	529119	integral component of membrane [GO:0016021]; mitochondrial outer membrane [GO:0005741]; mitochondrion [GO:0005739]; nitric-oxide synthase complex [GO:1903958]	TRANSMEM 21..40; /note="Helical; Signal-anchor for type II membrane protein"; /evidence="ECO:0000255"	TOPO_DOM 2..20; /note="Mitochondrial matrix"; /evidence="ECO:0000269|PubMed:23086957"; TOPO_DOM 41..337; /note="Cytoplasmic"; /evidence="ECO:0000269|PubMed:23086957"		O
Q969Z3	MARC2_HUMAN	Mitochondrial amidoxime reducing component 2 (mARC2) (EC 1.7.-.-) (Molybdenum cofactor sulfurase C-terminal domain-containing protein 2) (MOSC domain-containing protein 2) (Moco sulfurase C-terminal domain-containing protein 2)	17	14	18	1.12401e+06	1.14817e+06	1.24027e+06	mitochondrial outer membrane [GO:0005741]; mitochondrion [GO:0005739]; peroxisome [GO:0005777]				O
Q15691	MARE1_HUMAN	Microtubule-associated protein RP/EB family member 1 (APC-binding protein EB1) (End-binding protein 1) (EB1)	4	3	3	219322	282306	362983	cell projection membrane [GO:0031253]; centrosome [GO:0005813]; ciliary basal body [GO:0036064]; cortical microtubule cytoskeleton [GO:0030981]; cytoplasmic microtubule [GO:0005881]; cytosol [GO:0005829]; focal adhesion [GO:0005925]; Golgi apparatus [GO:0005794]; microtubule [GO:0005874]; microtubule organizing center [GO:0005815]; microtubule plus-end [GO:0035371]; mitotic spindle astral microtu…
Q8WWC4	MAIP1_HUMAN	m-AAA protease-interacting protein 1, mitochondrial (Matrix AAA peptidase-interacting protein 1)	2	1	2	1.01281e+06	615962	1.4866e+06	mitochondrial inner membrane [GO:0005743]; mitochondrial matrix [GO:0005759]
Q02978	M2OM_HUMAN	Mitochondrial 2-oxoglutarate/malate carrier protein (OGCP) (Solute carrier family 25 member 11)	5	6	5	570052	738806	852379	integral component of plasma membrane [GO:0005887]; mitochondrial inner membrane [GO:0005743]; mitochondrion [GO:0005739]; nucleus [GO:0005634]	TRANSMEM 24..42; /note="Helical; Name=1"; /evidence="ECO:0000255"; TRANSMEM 83..101; /note="Helical; Name=2"; /evidence="ECO:0000255"; TRANSMEM 119..140; /note="Helical; Name=3"; /evidence="ECO:0000255"; TRANSMEM 183..202; /note="Helical; Name=4"; /evidence="ECO:0000255"; TRANSMEM 222..240; /note="Helical; Name=5"; /evidence="ECO:0000255"; TRANSMEM 281..300; /note="Helical; Name=6"; /evidence="EC…
P40926	MDHM_HUMAN	Malate dehydrogenase, mitochondrial (EC 1.1.1.37)	2	2	3	456630	332976	462822	cytoplasm [GO:0005737]; extracellular exosome [GO:0070062]; membrane [GO:0016020]; mitochondrial matrix [GO:0005759]; mitochondrion [GO:0005739]; nucleus [GO:0005634]
P20794	MAK_HUMAN	Serine/threonine-protein kinase MAK (EC 2.7.11.1) (Male germ cell-associated kinase)	1	1	1	623923	1.12052e+06	1.07297e+06	axoneme [GO:0005930]; centrosome [GO:0005813]; cilium [GO:0005929]; cytoplasm [GO:0005737]; midbody [GO:0030496]; mitotic spindle [GO:0072686]; motile cilium [GO:0031514]; nucleus [GO:0005634]; photoreceptor connecting cilium [GO:0032391]; photoreceptor inner segment [GO:0001917]; photoreceptor outer segment [GO:0001750]
Q96BP2	CHCH1_HUMAN	Coiled-coil-helix-coiled-coil-helix domain-containing protein 1 (28S ribosomal protein S37, mitochondrial) (MRP-S37) (Mitochondrial small ribosomal subunit protein mS37) (Nuclear protein C2360)	7	6	7	1.28002e+06	1.33696e+06	1.80296e+06	cytosol [GO:0005829]; fibrillar center [GO:0001650]; mitochondrial inner membrane [GO:0005743]; mitochondrial ribosome [GO:0005761]; mitochondrion [GO:0005739]; nucleoplasm [GO:0005654]
Q9H1K1	ISCU_HUMAN	Iron-sulfur cluster assembly enzyme ISCU, mitochondrial (NifU-like N-terminal domain-containing protein) (NifU-like protein)	16	14	16	3.58774e+06	3.97145e+06	6.14201e+06	cytoplasm [GO:0005737]; cytosol [GO:0005829]; iron-sulfur cluster assembly complex [GO:1990229]; mitochondrial matrix [GO:0005759]; mitochondrion [GO:0005739]; nucleus [GO:0005634]
Q9Y2Q3	GSTK1_HUMAN	Glutathione S-transferase kappa 1 (EC 2.5.1.18) (GST 13-13) (GST class-kappa) (GSTK1-1) (hGSTK1) (Glutathione S-transferase subunit 13)	4	5	5	816571	900361	1.09558e+06	cytosol [GO:0005829]; extracellular exosome [GO:0070062]; membrane [GO:0016020]; mitochondrial matrix [GO:0005759]; mitochondrion [GO:0005739]; peroxisomal matrix [GO:0005782]; peroxisome [GO:0005777]
Q00839	HNRPU_HUMAN	Heterogeneous nuclear ribonucleoprotein U (hnRNP U) (GRIP120) (Nuclear p120 ribonucleoprotein) (Scaffold-attachment factor A) (SAF-A) (p120) (pp120)	3	4	4	678864	803710	1.24203e+06	catalytic step 2 spliceosome [GO:0071013]; cell surface [GO:0009986]; centrosome [GO:0005813]; CRD-mediated mRNA stability complex [GO:0070937]; cytoplasmic ribonucleoprotein granule [GO:0036464]; cytosol [GO:0005829]; dendrite cytoplasm [GO:0032839]; inactive sex chromosome [GO:0098577]; kinetochore [GO:0000776]; membrane [GO:0016020]; midbody [GO:0030496]; mitotic spindle [GO:0072686]; mitotic …
P27816	MAP4_HUMAN	Microtubule-associated protein 4 (MAP-4)	12	13	15	1.01694e+06	1.26205e+06	1.39944e+06	axon [GO:0030424]; axoneme [GO:0005930]; cytosol [GO:0005829]; microtubule [GO:0005874]; microtubule associated complex [GO:0005875]; microtubule cytoskeleton [GO:0015630]; microtubule organizing center [GO:0005815]; mitotic spindle [GO:0072686]; neuron projection [GO:0043005]; plasma membrane [GO:0005886]
Q7Z434	MAVS_HUMAN	Mitochondrial antiviral-signaling protein (MAVS) (CARD adapter inducing interferon beta) (Cardif) (Interferon beta promoter stimulator protein 1) (IPS-1) (Putative NF-kappa-B-activating protein 031N) (Virus-induced-signaling adapter) (VISA)	87	82	65	3.43737e+06	2.66358e+06	5.31253e+06	integral component of membrane [GO:0016021]; mitochondrial membrane [GO:0031966]; mitochondrial outer membrane [GO:0005741]; mitochondrion [GO:0005739]; peroxisomal membrane [GO:0005778]	TRANSMEM 514..534; /note="Helical"; /evidence="ECO:0000255"	TOPO_DOM 1..513; /note="Cytoplasmic"; /evidence="ECO:0000305"; TOPO_DOM 535..540; /note="Mitochondrial intermembrane"; /evidence="ECO:0000305"		O
Q7L311	ARMX2_HUMAN	Armadillo repeat-containing X-linked protein 2 (ARM protein lost in epithelial cancers on chromosome X 2) (Protein ALEX2)	3	3	3	653429	870003	871200	integral component of membrane [GO:0016021]; mitochondrial outer membrane [GO:0005741]; mitochondrion [GO:0005739]	TRANSMEM 7..25; /note="Helical; Signal-anchor"; /evidence="ECO:0000255"	TOPO_DOM 1..6; /note="Mitochondrial intermembrane"; /evidence="ECO:0000250|UniProtKB:Q8BHS6"; TOPO_DOM 26..632; /note="Cytoplasmic"; /evidence="ECO:0000250|UniProtKB:Q8BHS6"		O
Q7L2E3	DHX30_HUMAN	ATP-dependent RNA helicase DHX30 (EC 3.6.4.13) (DEAH box protein 30)	2	2	3	343027	348074	380084	cytoplasm [GO:0005737]; cytosol [GO:0005829]; mitochondrial nucleoid [GO:0042645]; mitochondrion [GO:0005739]; ribonucleoprotein granule [GO:0035770]
Q9Y4W6	AFG32_HUMAN	AFG3-like protein 2 (EC 3.4.24.-) (Paraplegin-like protein)	1	1	2	145827	87003	148754	m-AAA complex [GO:0005745]; mitochondrial inner membrane [GO:0005743]; mitochondrion [GO:0005739]	TRANSMEM 143..163; /note="Helical"; /evidence="ECO:0000255"; TRANSMEM 251..271; /note="Helical"; /evidence="ECO:0000255"
P05141	ADT2_HUMAN	ADP/ATP translocase 2 (ADP,ATP carrier protein 2) (ADP,ATP carrier protein, fibroblast isoform) (Adenine nucleotide translocator 2) (ANT 2) (Solute carrier family 25 member 5) [Cleaved into: ADP/ATP translocase 2, N-terminally processed]	18	14	15	4.88627e+07	3.81232e+07	6.76175e+07	integral component of plasma membrane [GO:0005887]; membrane [GO:0016020]; membrane raft [GO:0045121]; mitochondrial inner membrane [GO:0005743]; mitochondrial nucleoid [GO:0042645]; mitochondrial permeability transition pore complex [GO:0005757]; mitochondrion [GO:0005739]; MMXD complex [GO:0071817]; nucleus [GO:0005634]	TRANSMEM 8..37; /note="Helical; Name=1"; /evidence="ECO:0000250|UniProtKB:P02722"; TRANSMEM 75..99; /note="Helical; Name=2"; /evidence="ECO:0000250|UniProtKB:P02722"; TRANSMEM 110..130; /note="Helical; Name=3"; /evidence="ECO:0000250|UniProtKB:P02722"; TRANSMEM 179..199; /note="Helical; Name=4"; /evidence="ECO:0000250|UniProtKB:P02722"; TRANSMEM 211..231; /note="Helical; Name=5"; /evidence="ECO:0…	TOPO_DOM 1..7; /note="Mitochondrial intermembrane"; /evidence="ECO:0000305"; TOPO_DOM 38..74; /note="Mitochondrial matrix"; /evidence="ECO:0000305"; TOPO_DOM 100..109; /note="Mitochondrial intermembrane"; /evidence="ECO:0000305"; TOPO_DOM 131..178;
P12236	ADT3_HUMAN	ADP/ATP translocase 3 (ADP,ATP carrier protein 3) (ADP,ATP carrier protein, isoform T2) (ANT 2) (Adenine nucleotide translocator 3) (ANT 3) (Solute carrier family 25 member 6) [Cleaved into: ADP/ATP translocase 3, N-terminally processed]	9	8	7	1.05311e+07	6.25298e+06	1.79296e+07	integral component of membrane [GO:0016021]; membrane [GO:0016020]; mitochondrial inner membrane [GO:0005743]; mitochondrion [GO:0005739]; nucleus [GO:0005634]; TIM23 mitochondrial import inner membrane translocase complex [GO:0005744]	TRANSMEM 8..37; /note="Helical; Name=1"; /evidence="ECO:0000250|UniProtKB:P02722"; TRANSMEM 75..99; /note="Helical; Name=2"; /evidence="ECO:0000250|UniProtKB:P02722"; TRANSMEM 110..130; /note="Helical; Name=3"; /evidence="ECO:0000250|UniProtKB:P02722"; TRANSMEM 179..199; /note="Helical; Name=4"; /evidence="ECO:0000250|UniProtKB:P02722"; TRANSMEM 211..231; /note="Helical; Name=5"; /evidence="ECO:0…	TOPO_DOM 1..7; /note="Mitochondrial intermembrane"; /evidence="ECO:0000305"; TOPO_DOM 38..74; /note="Mitochondrial matrix"; /evidence="ECO:0000305"; TOPO_DOM 100..109; /note="Mitochondrial intermembrane"; /evidence="ECO:0000305"; TOPO_DOM 131..178;
Q53H12	AGK_HUMAN	Acylglycerol kinase, mitochondrial (hAGK) (EC 2.7.1.107) (EC 2.7.1.138) (EC 2.7.1.94) (Multiple substrate lipid kinase) (HsMuLK) (MuLK) (Multi-substrate lipid kinase)	1		2	67543.7		102301	cytoplasm [GO:0005737]; cytosol [GO:0005829]; integral component of mitochondrial inner membrane [GO:0031305]; intracellular membrane-bounded organelle [GO:0043231]; membrane [GO:0016020]; mitochondrial inner membrane [GO:0005743]; mitochondrial intermembrane space [GO:0005758]; mitochondrial membrane [GO:0031966]; mitochondrial outer membrane [GO:0005741]; mitochondrion [GO:0005739]; TIM22 mitoc…				O
Q5SVS4	KMCP1_HUMAN	Kidney mitochondrial carrier protein 1 (Solute carrier family 25 member 30)	2	2	2	635650	608147	900283	integral component of membrane [GO:0016021]; mitochondrial inner membrane [GO:0005743]; mitochondrion [GO:0005739]	TRANSMEM 9..26; /note="Helical; Name=1"; /evidence="ECO:0000255"; TRANSMEM 71..89; /note="Helical; Name=2"; /evidence="ECO:0000255"; TRANSMEM 105..124; /note="Helical; Name=3"; /evidence="ECO:0000255"; TRANSMEM 164..183; /note="Helical; Name=4"; /evidence="ECO:0000255"; TRANSMEM 204..224; /note="Helical; Name=5"; /evidence="ECO:0000255"; TRANSMEM 264..283; /note="Helical; Name=6"; /evidence="ECO:…
O60566	BUB1B_HUMAN	Mitotic checkpoint serine/threonine-protein kinase BUB1 beta (EC 2.7.11.1) (MAD3/BUB1-related protein kinase) (hBUBR1) (Mitotic checkpoint kinase MAD3L) (Protein SSK1)	1	1	2	62194.4	108099	137263	anaphase-promoting complex [GO:0005680]; cytoplasm [GO:0005737]; cytosol [GO:0005829]; kinetochore [GO:0000776]; microtubule organizing center [GO:0005815]; mitotic checkpoint complex [GO:0033597]; outer kinetochore [GO:0000940]; perinuclear region of cytoplasm [GO:0048471]; spindle [GO:0005819]
P27144	KAD4_HUMAN	Adenylate kinase 4, mitochondrial (AK 4) (EC 2.7.4.10) (EC 2.7.4.6) (Adenylate kinase 3-like) (GTP:AMP phosphotransferase AK4)	1	1	1	2.07963e+06	2.25595e+06	2.62731e+06	cytoplasm [GO:0005737]; mitochondrial matrix [GO:0005759]; mitochondrion [GO:0005739]
P07900	HS90A_HUMAN	Heat shock protein HSP 90-alpha (EC 3.6.4.10) (Heat shock 86 kDa) (HSP 86) (HSP86) (Lipopolysaccharide-associated protein 2) (LAP-2) (LPS-associated protein 2) (Renal carcinoma antigen NY-REN-38)	9	9	10	1.0791e+06	1.67159e+06	1.44223e+06	axonal growth cone [GO:0044295]; cytoplasm [GO:0005737]; cytosol [GO:0005829]; dendritic growth cone [GO:0044294]; endocytic vesicle lumen [GO:0071682]; extracellular exosome [GO:0070062]; extracellular region [GO:0005576]; ficolin-1-rich granule lumen [GO:1904813]; lysosomal lumen [GO:0043202]; melanosome [GO:0042470]; membrane [GO:0016020]; mitochondrion [GO:0005739]; myelin sheath [GO:0043209]…
Q96ND0	F210A_HUMAN	Protein FAM210A	2	2	3	167721	313170	258561	cytoplasm [GO:0005737]; integral component of membrane [GO:0016021]; mitochondrion [GO:0005739]	TRANSMEM 136..156; /note="Helical"; /evidence="ECO:0000255"
P12081	HARS1_HUMAN	Histidine--tRNA ligase, cytoplasmic (EC 6.1.1.21) (Histidyl-tRNA synthetase) (HisRS)	1	1	1	852962	1.08961e+06	1.17163e+06	cytoplasm [GO:0005737]; cytosol [GO:0005829]; mitochondrion [GO:0005739]
Q6YN16	HSDL2_HUMAN	Hydroxysteroid dehydrogenase-like protein 2 (EC 1.-.-.-) (Short chain dehydrogenase/reductase family 13C member 1)		1	3		632901	429667	membrane [GO:0016020]; mitochondrion [GO:0005739]; peroxisome [GO:0005777]
Q8TB36	GDAP1_HUMAN	Ganglioside-induced differentiation-associated protein 1 (GDAP1)	9	9	12	2.82183e+06	3.1467e+06	4.0832e+06	cytosol [GO:0005829]; integral component of mitochondrial outer membrane [GO:0031307]; membrane [GO:0016020]; mitochondrion [GO:0005739]; nucleus [GO:0005634]; peroxisomal membrane [GO:0005778]	TRANSMEM 292..312; /note="Helical"; /evidence="ECO:0000255"; TRANSMEM 320..340; /note="Helical"; /evidence="ECO:0000255"			O
Q12906	ILF3_HUMAN	Interleukin enhancer-binding factor 3 (Double-stranded RNA-binding protein 76) (DRBP76) (M-phase phosphoprotein 4) (MPP4) (Nuclear factor associated with dsRNA) (NFAR) (Nuclear factor of activated T-cells 90 kDa) (NF-AT-90) (Translational control protein	2	1	3	1.28384e+06	1.51007e+06	1.2651e+06	cytoplasm [GO:0005737]; extracellular region [GO:0005576]; membrane [GO:0016020]; mitochondrion [GO:0005739]; nucleolus [GO:0005730]; nucleoplasm [GO:0005654]; nucleus [GO:0005634]; ribonucleoprotein complex [GO:1990904]
Q96A26	F162A_HUMAN	Protein FAM162A (E2-induced gene 5 protein) (Growth and transformation-dependent protein) (HGTD-P)	1	1	2	437848	284848	538093	cytosol [GO:0005829]; integral component of membrane [GO:0016021]; mitochondrial membrane [GO:0031966]; mitochondrion [GO:0005739]	TRANSMEM 103..120; /note="Helical"; /evidence="ECO:0000255"
P13804	ETFA_HUMAN	Electron transfer flavoprotein subunit alpha, mitochondrial (Alpha-ETF)	7	5	9	1.28832e+06	2.4134e+06	1.67424e+06	electron transfer flavoprotein complex [GO:0045251]; mitochondrial matrix [GO:0005759]; mitochondrion [GO:0005739]
Q14203	DCTN1_HUMAN	Dynactin subunit 1 (150 kDa dynein-associated polypeptide) (DAP-150) (DP-150) (p135) (p150-glued)	2	2	1	136164	186597	287991	axon [GO:0030424]; cell cortex [GO:0005938]; cell cortex region [GO:0099738]; centriolar subdistal appendage [GO:0120103]; centriole [GO:0005814]; centrosome [GO:0005813]; cytoplasm [GO:0005737]; cytosol [GO:0005829]; dynein complex [GO:0030286]; intercellular bridge [GO:0045171]; kinetochore [GO:0000776]; membrane [GO:0016020]; microtubule [GO:0005874]; microtubule associated complex [GO:0005875…
P06576	ATPB_HUMAN	ATP synthase subunit beta, mitochondrial (EC 7.1.2.2) (ATP synthase F1 subunit beta)	12	11	12	547211	615072	858472	cell surface [GO:0009986]; extracellular exosome [GO:0070062]; membrane [GO:0016020]; mitochondrial matrix [GO:0005759]; mitochondrial membrane [GO:0031966]; mitochondrial nucleoid [GO:0042645]; mitochondrial proton-transporting ATP synthase, catalytic core [GO:0005754]; mitochondrial proton-transporting ATP synthase complex [GO:0005753]; mitochondrion [GO:0005739]; nucleus [GO:0005634]; plasma m…
P25705	ATPA_HUMAN	ATP synthase subunit alpha, mitochondrial (ATP synthase F1 subunit alpha)	4	3	4	373805	345150	484400	cell surface [GO:0009986]; extracellular exosome [GO:0070062]; membrane [GO:0016020]; membrane raft [GO:0045121]; mitochondrial inner membrane [GO:0005743]; mitochondrial matrix [GO:0005759]; mitochondrial proton-transporting ATP synthase, catalytic core [GO:0005754]; mitochondrial proton-transporting ATP synthase complex [GO:0005753]; mitochondrion [GO:0005739]; nucleus [GO:0005634]; plasma memb…
Q15051	IQCB1_HUMAN	IQ calmodulin-binding motif-containing protein 1 (Nephrocystin-5) (p53 and DNA damage-regulated IQ motif protein) (PIQ)	1	1	1	244090	152390	356663	centriole [GO:0005814]; centrosome [GO:0005813]; cilium [GO:0005929]; cytosol [GO:0005829]; extracellular exosome [GO:0070062]; intercellular bridge [GO:0045171]; microtubule cytoskeleton [GO:0015630]; mitotic spindle [GO:0072686]; nucleoplasm [GO:0005654]; photoreceptor connecting cilium [GO:0032391]; photoreceptor outer segment [GO:0001750]
Q14409	GLPK3_HUMAN	Glycerol kinase 3 (GK 3) (Glycerokinase 3) (EC 2.7.1.30) (ATP:glycerol 3-phosphotransferase 3) (Glycerol kinase 3 pseudogene) (Glycerol kinase, testis specific 1)		1	1		99176.1	241216	mitochondrial outer membrane [GO:0005741]; mitochondrion [GO:0005739]				O
P43304	GPDM_HUMAN	Glycerol-3-phosphate dehydrogenase, mitochondrial (GPD-M) (GPDH-M) (EC 1.1.5.3) (mitohondrial glycerophosphate dehydrogenase gene) (mGDH) (mtGPD)	3	4	3	234603	217622	205925	glycerol-3-phosphate dehydrogenase complex [GO:0009331]; mitochondrial inner membrane [GO:0005743]; mitochondrion [GO:0005739]
Q9BQP7	MGME1_HUMAN	Mitochondrial genome maintenance exonuclease 1 (EC 3.1.-.-)	1		2	96003.1		173018	mitochondrion [GO:0005739]
P34897	GLYM_HUMAN	Serine hydroxymethyltransferase, mitochondrial (SHMT) (EC 2.1.2.1) (Glycine hydroxymethyltransferase) (Serine methylase)	6	7	8	1.60581e+07	2.68714e+07	1.38542e+07	BRISC complex [GO:0070552]; cytoplasm [GO:0005737]; cytosol [GO:0005829]; extracellular exosome [GO:0070062]; microtubule cytoskeleton [GO:0015630]; mitochondrial inner membrane [GO:0005743]; mitochondrial matrix [GO:0005759]; mitochondrial nucleoid [GO:0042645]; mitochondrion [GO:0005739]; nucleus [GO:0005634]
O95202	LETM1_HUMAN	Mitochondrial proton/calcium exchanger protein (Leucine zipper-EF-hand-containing transmembrane protein 1)	34	33	46	4.32443e+06	3.56548e+06	4.7805e+06	integral component of membrane [GO:0016021]; mitochondrial inner membrane [GO:0005743]; mitochondrion [GO:0005739]	TRANSMEM 209..229; /note="Helical"; /evidence="ECO:0000255"	TOPO_DOM 116..208; /note="Mitochondrial intermembrane"; /evidence="ECO:0000250|UniProtKB:Q9Z2I0"; TOPO_DOM 230..739; /note="Mitochondrial matrix"; /evidence="ECO:0000250|UniProtKB:Q9Z2I0"
Q9BX68	HINT2_HUMAN	Adenosine 5'-monophosphoramidase HINT2 (EC 3.9.1.-) (HINT-3) (HIT-17kDa) (Histidine triad nucleotide-binding protein 2, mitochondrial) (HINT-2) (PKCI-1-related HIT protein)	1		1	98151.8		219736	cytoplasm [GO:0005737]; mitochondrial outer membrane [GO:0005741]; mitochondrion [GO:0005739]				O
P83111	LACTB_HUMAN	Serine beta-lactamase-like protein LACTB, mitochondrial (EC 3.4.-.-)	2	1	2	151219	137829	283257	cytosol [GO:0005829]; mitochondrion [GO:0005739]
P36957	ODO2_HUMAN	Dihydrolipoyllysine-residue succinyltransferase component of 2-oxoglutarate dehydrogenase complex, mitochondrial (EC 2.3.1.61) (2-oxoglutarate dehydrogenase complex component E2) (OGDC-E2) (Dihydrolipoamide succinyltransferase component of 2-oxoglutarate	2	2	2	130107	134831	195269	centriolar satellite [GO:0034451]; cytosol [GO:0005829]; membrane [GO:0016020]; mitochondrial matrix [GO:0005759]; mitochondrion [GO:0005739]; nucleoplasm [GO:0005654]; nucleus [GO:0005634]; oxoglutarate dehydrogenase complex [GO:0045252]
Q9HAV7	GRPE1_HUMAN	GrpE protein homolog 1, mitochondrial (HMGE) (Mt-GrpE#1)	1	1	1	173074	177870	267175	mitochondrial matrix [GO:0005759]; mitochondrion [GO:0005739]; nucleoplasm [GO:0005654]; PAM complex, Tim23 associated import motor [GO:0001405]
Q53H82	LACB2_HUMAN	Endoribonuclease LACTB2 (EC 3.1.27.-) (Beta-lactamase-like protein 2)	1	1	1	599876	549962	1.03042e+06	mitochondrial matrix [GO:0005759]
O75376	NCOR1_HUMAN	Nuclear receptor corepressor 1 (N-CoR) (N-CoR1)	2	2	1	167260	185925	595190	chromatin [GO:0000785]; cytosol [GO:0005829]; histone deacetylase complex [GO:0000118]; membrane [GO:0016020]; mitotic spindle [GO:0072686]; nucleoplasm [GO:0005654]; nucleus [GO:0005634]; transcription repressor complex [GO:0017053]
Q9Y266	NUDC_HUMAN	Nuclear migration protein nudC (Nuclear distribution protein C homolog)	13	16	13	536294	701795	816450	cytoplasm [GO:0005737]; cytosol [GO:0005829]; Golgi apparatus [GO:0005794]; microtubule [GO:0005874]; midbody [GO:0030496]; mitotic spindle [GO:0072686]; nucleoplasm [GO:0005654]; spindle [GO:0005819]
O00330	ODPX_HUMAN	Pyruvate dehydrogenase protein X component, mitochondrial (Dihydrolipoamide dehydrogenase-binding protein of pyruvate dehydrogenase complex) (E3-binding protein) (E3BP) (Lipoyl-containing pyruvate dehydrogenase complex component X) (proX)	1	1	2	1162248	1.51013e+06	927108	mitochondrial matrix [GO:0005759]; mitochondrial pyruvate dehydrogenase complex [GO:0005967]; mitochondrion [GO:0005739]; pyruvate dehydrogenase complex [GO:0045254]
Q9NVH0	EXD2_HUMAN	Exonuclease 3'-5' domain-containing protein 2 (EC 3.1.11.1) (3'-5' exoribonuclease EXD2) (EC 3.1.13.-) (Exonuclease 3'-5' domain-like-containing protein 2)	30	25	32	1.20573e+06	1.29758e+06	2.40894e+06	cytoplasm [GO:0005737]; integral component of membrane [GO:0016021]; intermediate filament cytoskeleton [GO:0045111]; mitochondrial matrix [GO:0005759]; mitochondrial outer membrane [GO:0005741]; mitochondrion [GO:0005739]; nucleus [GO:0005634]; site of DNA damage [GO:0090734]	TRANSMEM 5..25; /note="Helical"; /evidence="ECO:0000255"	TOPO_DOM 1..4; /note="Mitochondrial intermembrane"; /evidence="ECO:0000305|PubMed:31127291"; TOPO_DOM 26..621; /note="Cytoplasmic"; /evidence="ECO:0000305|PubMed:31127291"		O
P46199	IF2M_HUMAN	Translation initiation factor IF-2, mitochondrial (IF-2(Mt)) (IF-2Mt) (IF2(mt))	1		1	153459		154821	mitochondrion [GO:0005739]; nucleoplasm [GO:0005654]
Q9NVV4	PAPD1_HUMAN	Poly(A) RNA polymerase, mitochondrial (PAP) (EC 2.7.7.19) (PAP-associated domain-containing protein 1) (Polynucleotide adenylyltransferase) (Terminal uridylyltransferase 1) (TUTase 1) (mtPAP)	1	1	1	193009	171775	354498	intracellular membrane-bounded organelle [GO:0043231]; mitochondrion [GO:0005739]; nucleoplasm [GO:0005654]
Q9Y3D2	MSRB2_HUMAN	Methionine-R-sulfoxide reductase B2, mitochondrial (MsrB2) (EC 1.8.4.12) (EC 1.8.4.14)	2	1	3	516419	82728.9	1.17124e+06	cytoplasm [GO:0005737]; cytosol [GO:0005829]; mitochondrion [GO:0005739]
P28331	NDUS1_HUMAN	NADH-ubiquinone oxidoreductase 75 kDa subunit, mitochondrial (EC 7.1.1.2) (Complex I-75kD) (CI-75kD)	2	3	4	1.28068e+06	2.24585e+06	1.85352e+06	mitochondrial inner membrane [GO:0005743]; mitochondrial intermembrane space [GO:0005758]; mitochondrial matrix [GO:0005759]; mitochondrial respiratory chain complex I [GO:0005747]; mitochondrion [GO:0005739]
Q9UH62	ARMX3_HUMAN	Armadillo repeat-containing X-linked protein 3 (ARM protein lost in epithelial cancers on chromosome X 3) (Protein ALEX3)	4	1	7	658053	3.91175e+06	786912	axon cytoplasm [GO:1904115]; cytosol [GO:0005829]; integral component of mitochondrial outer membrane [GO:0031307]; mitochondrion [GO:0005739]; nucleus [GO:0005634]	TRANSMEM 7..29; /note="Helical; Signal-anchor"; /evidence="ECO:0000255"	TOPO_DOM 1..6; /note="Mitochondrial intermembrane"; /evidence="ECO:0000250|UniProtKB:Q8BHS6"; TOPO_DOM 30..379; /note="Cytoplasmic"; /evidence="ECO:0000250|UniProtKB:Q8BHS6"		O
Q96BR5	COA7_HUMAN	Cytochrome c oxidase assembly factor 7 (Beta-lactamase hcp-like protein) (Respiratory chain assembly factor 1) (Sel1 repeat-containing protein 1)	1		1	238948		365774	mitochondrial intermembrane space [GO:0005758]; mitochondrion [GO:0005739]; nucleoplasm [GO:0005654]
Q8N8Q8	COX18_HUMAN	Cytochrome c oxidase assembly protein COX18, mitochondrial (COX18Hs) (Cytochrome c oxidase assembly protein 18)	4	2	5	118386	72227.2	317317	integral component of mitochondrial inner membrane [GO:0031305]	TRANSMEM 168..188; /note="Helical"; /evidence="ECO:0000255"; TRANSMEM 224..244; /note="Helical"; /evidence="ECO:0000255"; TRANSMEM 263..283; /note="Helical"; /evidence="ECO:0000255"	TOPO_DOM ?..167; /note="Mitochondrial intermembrane"; /evidence="ECO:0000305|PubMed:16212937"; TOPO_DOM 189..223; /note="Mitochondrial matrix"; /evidence="ECO:0000305|PubMed:16212937"; TOPO_DOM 245..262; /note="Mitochondrial intermembrane"; /evidenc
Q9HC36	MRM3_HUMAN	rRNA methyltransferase 3, mitochondrial (EC 2.1.1.-) (16S rRNA (guanosine(1370)-2'-O)-methyltransferase) (16S rRNA [Gm1370] 2'-O-methyltransferase) (RNA methyltransferase-like protein 1)	1	2	2	361775	449454	406481	mitochondrial matrix [GO:0005759]; mitochondrion [GO:0005739]
P11171	EPB41_HUMAN	Protein 4.1 (P4.1) (4.1R) (Band 4.1) (EPB4.1) (Erythrocyte membrane protein band 4.1)	3	2		230346	218158		basolateral plasma membrane [GO:0016323]; cell cortex [GO:0005938]; cell junction [GO:0030054]; cortical cytoskeleton [GO:0030863]; cytoskeleton [GO:0005856]; cytosol [GO:0005829]; intercellular bridge [GO:0045171]; mitotic spindle [GO:0072686]; nuclear body [GO:0016604]; plasma membrane [GO:0005886]; protein-containing complex [GO:0032991]; spectrin-associated cytoskeleton [GO:0014731]
Q9UHG0	DCDC2_HUMAN	Doublecortin domain-containing protein 2 (Protein RU2S)	1	1	1	396092	418058	548276	axoneme [GO:0005930]; centriolar satellite [GO:0034451]; cilium [GO:0005929]; cytoplasm [GO:0005737]; cytosol [GO:0005829]; kinocilium [GO:0060091]; microtubule [GO:0005874]; microtubule cytoskeleton [GO:0015630]; microtubule organizing center [GO:0005815]; mitotic spindle [GO:0072686]; nucleoplasm [GO:0005654]
P11586	C1TC_HUMAN	C-1-tetrahydrofolate synthase, cytoplasmic (C1-THF synthase) (Epididymis secretory sperm binding protein) [Cleaved into: C-1-tetrahydrofolate synthase, cytoplasmic, N-terminally processed] [Includes: Methylenetetrahydrofolate dehydrogenase (EC 1.5.1.5); M	6	7	7	309700	429205	448801	cytosol [GO:0005829]; extracellular exosome [GO:0070062]; membrane [GO:0016020]; mitochondrion [GO:0005739]
Q5SW79	CE170_HUMAN	Centrosomal protein of 170 kDa (Cep170) (KARP-1-binding protein) (KARP1-binding protein)	2	3	3	193890	93485.7	232579	centriolar subdistal appendage [GO:0120103]; centriole [GO:0005814]; centrosome [GO:0005813]; cytosol [GO:0005829]; microtubule [GO:0005874]; mitotic spindle [GO:0072686]
P09622	DLDH_HUMAN	Dihydrolipoyl dehydrogenase, mitochondrial (EC 1.8.1.4) (Dihydrolipoamide dehydrogenase) (Glycine cleavage system L protein)	8	4	9	340566	307477	725861	acrosomal matrix [GO:0043159]; mitochondrial alpha-ketoglutarate dehydrogenase complex [GO:0005947]; mitochondrial matrix [GO:0005759]; mitochondrial pyruvate dehydrogenase complex [GO:0005967]; mitochondrion [GO:0005739]; motile cilium [GO:0031514]; nucleus [GO:0005634]; oxoglutarate dehydrogenase complex [GO:0045252]; pyruvate dehydrogenase complex [GO:0045254]
O43837	IDH3B_HUMAN	Isocitrate dehydrogenase [NAD] subunit beta, mitochondrial (Isocitric dehydrogenase subunit beta) (NAD(+)-specific ICDH subunit beta)	1	2	2	998904	791918	1.17301e+06	mitochondrial isocitrate dehydrogenase complex (NAD+) [GO:0005962]; mitochondrial matrix [GO:0005759]; mitochondrion [GO:0005739]; nucleus [GO:0005634]
Q9NQG6	MID51_HUMAN	Mitochondrial dynamics protein MID51 (Mitochondrial dynamics protein of 51 kDa) (Mitochondrial elongation factor 1) (Smith-Magenis syndrome chromosomal region candidate gene 7 protein-like) (SMCR7-like protein)	11	16	13	1.62695e+06	1.60277e+06	1.83482e+06	integral component of membrane [GO:0016021]; mitochondrial outer membrane [GO:0005741]; mitochondrion [GO:0005739]	TRANSMEM 24..46; /note="Helical"; /evidence="ECO:0000255"	TOPO_DOM 1..23; /note="Mitochondrial intermembrane"; /evidence="ECO:0000255"; TOPO_DOM 47..463; /note="Cytoplasmic"; /evidence="ECO:0000255"		O
O95299	NDUAA_HUMAN	NADH dehydrogenase [ubiquinone] 1 alpha subcomplex subunit 10, mitochondrial (Complex I-42kD) (CI-42kD) (NADH-ubiquinone oxidoreductase 42 kDa subunit)	5	6	6	754298	380424	1.10262e+06	cytoplasm [GO:0005737]; mitochondrial inner membrane [GO:0005743]; mitochondrial matrix [GO:0005759]; mitochondrial respiratory chain complex I [GO:0005747]; mitochondrion [GO:0005739]
Q96CS2	HAUS1_HUMAN	HAUS augmin-like complex subunit 1 (Coiled-coil domain-containing protein 5) (Enhancer of invasion-cluster) (HEI-C)	1	1	1	178105	239035	306310	centrosome [GO:0005813]; cytosol [GO:0005829]; HAUS complex [GO:0070652]; mitotic spindle microtubule [GO:1990498]; spindle pole [GO:0000922]
O94927	HAUS5_HUMAN	HAUS augmin-like complex subunit 5	1	1	1	330208	436809	450042	centrosome [GO:0005813]; cytosol [GO:0005829]; HAUS complex [GO:0070652]; mitotic spindle microtubule [GO:1990498]
Q9BXK5	B2L13_HUMAN	Bcl-2-like protein 13 (Bcl2-L-13) (Bcl-rambo) (Protein Mil1)	10	4	3	258884	1.60938e+06	2.1306e+06	integral component of membrane [GO:0016021]; mitochondrial membrane [GO:0031966]; mitochondrion [GO:0005739]; nucleus [GO:0005634]	TRANSMEM 460..480; /note="Helical"; /evidence="ECO:0000255"
Q3SY69	AL1L2_HUMAN	Mitochondrial 10-formyltetrahydrofolate dehydrogenase (Mitochondrial 10-FTHFDH) (mtFDH) (EC 1.5.1.6) (Aldehyde dehydrogenase family 1 member L2)	1		1	79979.2		77102.6	extracellular exosome [GO:0070062]; mitochondrial matrix [GO:0005759]; mitochondrion [GO:0005739]; nucleoplasm [GO:0005654]
Q9UJS0	CMC2_HUMAN	Calcium-binding mitochondrial carrier protein Aralar2 (Citrin) (Mitochondrial aspartate glutamate carrier 2) (Solute carrier family 25 member 13)	3	3	2	1.88198e+06	2.22875e+06	1.81106e+06	integral component of plasma membrane [GO:0005887]; mitochondrial inner membrane [GO:0005743]; mitochondrion [GO:0005739]	TRANSMEM 332..349; /note="Helical; Name=1"; /evidence="ECO:0000250|UniProtKB:O75746"; TRANSMEM 393..412; /note="Helical; Name=2"; /evidence="ECO:0000250|UniProtKB:O75746"; TRANSMEM 436..449; /note="Helical; Name=3"; /evidence="ECO:0000250|UniProtKB:O75746"; TRANSMEM 485..504; /note="Helical; Name=4"; /evidence="ECO:0000250|UniProtKB:O75746"; TRANSMEM 524..541; /note="Helical; Name=5"; /evidence="…
P56381	ATP5E_HUMAN	ATP synthase subunit epsilon, mitochondrial (ATPase subunit epsilon) (ATP synthase F1 subunit epsilon)	2	1	1	99853.3	230524	228737	mitochondrial inner membrane [GO:0005743]; mitochondrial matrix [GO:0005759]; mitochondrial proton-transporting ATP synthase complex [GO:0005753]; mitochondrial proton-transporting ATP synthase complex, catalytic sector F(1) [GO:0000275]
P08238	HS90B_HUMAN	Heat shock protein HSP 90-beta (HSP 90) (Heat shock 84 kDa) (HSP 84) (HSP84)	2	2	4	171248	181054	303237	apical plasma membrane [GO:0016324]; aryl hydrocarbon receptor complex [GO:0034751]; axonal growth cone [GO:0044295]; basolateral plasma membrane [GO:0016323]; brush border membrane [GO:0031526]; cell surface [GO:0009986]; cytoplasm [GO:0005737]; cytosol [GO:0005829]; dendritic growth cone [GO:0044294]; dynein axonemal particle [GO:0120293]; extracellular exosome [GO:0070062]; extracellular regio…
P49411	EFTU_HUMAN	Elongation factor Tu, mitochondrial (EF-Tu) (P43)	10	9	12	501928	452443	927571	extracellular exosome [GO:0070062]; membrane [GO:0016020]; mitochondrial nucleoid [GO:0042645]; mitochondrion [GO:0005739]; synapse [GO:0045202]
Q969Z0	FAKD4_HUMAN	FAST kinase domain-containing protein 4 (Cell cycle progression restoration protein 2) (Cell cycle progression protein 2) (Protein TBRG4) (Transforming growth factor beta regulator 4)	1	1	1	555613	486017	1.00641e+06	mitochondrial matrix [GO:0005759]; mitochondrion [GO:0005739]; ribonucleoprotein granule [GO:0035770]
Q96HJ9	FMC1_HUMAN	Protein FMC1 homolog (ATP synthase assembly factor FMC1, mitochondrial) (Formation of mitochondrial complex V assembly factor 1 homolog)	3	1	3	477081	1.17049e+06	1.63791e+06	mitochondrion [GO:0005739]
Q7L8L6	FAKD5_HUMAN	FAST kinase domain-containing protein 5, mitochondrial	6	6	4	663101	666227	670192	mitochondrial matrix [GO:0005759]; mitochondrial nucleoid [GO:0042645]; mitochondrion [GO:0005739]; ribonucleoprotein granule [GO:0035770]
Q8NI60	COQ8A_HUMAN	Atypical kinase COQ8A, mitochondrial (EC 2.7.-.-) (Chaperone activity of bc1 complex-like) (Chaperone-ABC1-like) (Coenzyme Q protein 8A) (aarF domain-containing protein kinase 3)	5	6		1.30302e+06	1.41335e+06		extrinsic component of mitochondrial inner membrane [GO:0031314]; integral component of membrane [GO:0016021]; mitochondrion [GO:0005739]	TRANSMEM 214..230; /note="Helical"; /evidence="ECO:0000255, ECO:0000305|PubMed:25216398"
Q9H2U1	DHX36_HUMAN	ATP-dependent DNA/RNA helicase DHX36 (EC 3.6.4.12) (EC 3.6.4.13) (DEAD/H box polypeptide 36) (DEAH-box protein 36) (G4-resolvase-1) (G4R1) (MLE-like protein 1) (RNA helicase associated with AU-rich element protein)	1	1	1	93033.2	118839	131814	axon [GO:0030424]; chromosome, telomeric region [GO:0000781]; cytoplasm [GO:0005737]; cytoplasmic stress granule [GO:0010494]; cytosol [GO:0005829]; dendrite [GO:0030425]; extracellular exosome [GO:0070062]; mitochondrion [GO:0005739]; nuclear speck [GO:0016607]; nucleoplasm [GO:0005654]; nucleus [GO:0005634]; perikaryon [GO:0043204]
Q8TAE8	G45IP_HUMAN	Growth arrest and DNA damage-inducible proteins-interacting protein 1 (39S ribosomal protein L59, mitochondrial) (MRP-L59) (CKII beta-associating protein) (CR6-interacting factor 1) (CRIF1) (Mitochondrial large ribosomal subunit protein mL64) (Papillomavi	4	4	3	1.25258e+06	1.90056e+06	1.67944e+06	mitochondrial matrix [GO:0005759]; mitochondrion [GO:0005739]; nucleoplasm [GO:0005654]; ribosome [GO:0005840]
Q96CU9	FXRD1_HUMAN	FAD-dependent oxidoreductase domain-containing protein 1 (EC 1.-.-.-)	1	1	1	144339	171324	198979	cytoplasm [GO:0005737]; mitochondrial inner membrane [GO:0005743]; mitochondrial respiratory chain complex I [GO:0005747]; mitochondrion [GO:0005739]	TRANSMEM 62..82; /note="Helical"; /evidence="ECO:0000255"
Q9BWH2	FUND2_HUMAN	FUN14 domain-containing protein 2 (Cervical cancer proto-oncogene 3 protein) (HCC-3) (Hepatitis C virus core-binding protein 6)	4	4	4	1.23191e+07	1.22766e+07	1.21935e+07	integral component of mitochondrial outer membrane [GO:0031307]; mitochondrion [GO:0005739]; nucleus [GO:0005634]	TRANSMEM 81..101; /note="Helical"; /evidence="ECO:0000255"; TRANSMEM 108..128; /note="Helical"; /evidence="ECO:0000255"; TRANSMEM 165..185; /note="Helical"; /evidence="ECO:0000255"	TOPO_DOM 1..80; /note="Cytoplasmic"; /evidence="ECO:0000305|PubMed:29786068"; TOPO_DOM 102..107; /note="Mitochondrial intermembrane"; /evidence="ECO:0000305|PubMed:29786068"; TOPO_DOM 129..164; /note="Cytoplasmic"; /evidence="ECO:0000305|PubMed:2978		O
Q7Z4H7	HAUS6_HUMAN	HAUS augmin-like complex subunit 6	2	1		145364	123188		centriolar satellite [GO:0034451]; centrosome [GO:0005813]; cytosol [GO:0005829]; HAUS complex [GO:0070652]; mitotic spindle microtubule [GO:1990498]; nuclear speck [GO:0016607]
Q9NX63	MIC19_HUMAN	MICOS complex subunit MIC19 (Coiled-coil-helix-coiled-coil-helix domain-containing protein 3)	3	2	1	156555	536686	379038	extracellular exosome [GO:0070062]; MIB complex [GO:0140275]; MICOS complex [GO:0061617]; mitochondrial inner membrane [GO:0005743]; mitochondrion [GO:0005739]; nucleus [GO:0005634]; SAM complex [GO:0001401]
Q8NCU8	MTLN_HUMAN	Mitoregulin (Micropeptide in mitochondria) (Micropeptide regulator of beta-oxidation) (Small integral membrane protein 37) (lncRNA-encoded micropeptide)	4	6	6	3.52628e+06	5.36395e+06	4.80515e+06	integral component of mitochondrial inner membrane [GO:0031305]; mitochondrial inner membrane [GO:0005743]; mitochondrion [GO:0005739]	TRANSMEM 10..27; /note="Helical"; /evidence="ECO:0000255"	TOPO_DOM 2..9; /note="Mitochondrial matrix"; /evidence="ECO:0000250|UniProtKB:Q8BT35"; TOPO_DOM 28..56; /note="Mitochondrial intermembrane"; /evidence="ECO:0000250|UniProtKB:Q8BT35"
Q7L592	NDUF7_HUMAN	Protein arginine methyltransferase NDUFAF7, mitochondrial (EC 2.1.1.320) (NADH dehydrogenase [ubiquinone] complex I, assembly factor 7) (Protein midA homolog)	5	4	5	2.82588e+06	567741	8.08881e+06	extracellular space [GO:0005615]; mitochondrial matrix [GO:0005759]; mitochondrion [GO:0005739]
Q9P032	NDUF4_HUMAN	NADH dehydrogenase [ubiquinone] 1 alpha subcomplex assembly factor 4 (Hormone-regulated proliferation-associated protein of 20 kDa)	33	35	40	2.7112e+06	2.81896e+06	4.146e+06	mitochondrial inner membrane [GO:0005743]; mitochondrial membrane [GO:0031966]; mitochondrion [GO:0005739]
Q08J23	NSUN2_HUMAN	RNA cytosine C(5)-methyltransferase NSUN2 (EC 2.1.1.-) (Myc-induced SUN domain-containing protein) (Misu) (NOL1/NOP2/Sun domain family member 2) (Substrate of AIM1/Aurora kinase B) (mRNA cytosine C(5)-methyltransferase) (EC 2.1.1.-) (tRNA cytosine C(5)-me	1	1	1	472575	501601	868157	chromatoid body [GO:0033391]; cytoplasm [GO:0005737]; extracellular exosome [GO:0070062]; mitochondrion [GO:0005739]; nucleolus [GO:0005730]; nucleoplasm [GO:0005654]; nucleus [GO:0005634]; spindle [GO:0005819]
P36873	PP1G_HUMAN	Serine/threonine-protein phosphatase PP1-gamma catalytic subunit (PP-1G) (EC 3.1.3.16) (Protein phosphatase 1C catalytic subunit)	3	5	3	424490	645257	661029	cleavage furrow [GO:0032154]; cytoplasm [GO:0005737]; cytoskeleton [GO:0005856]; cytosol [GO:0005829]; dendritic spine [GO:0043197]; focal adhesion [GO:0005925]; glutamatergic synapse [GO:0098978]; kinetochore [GO:0000776]; midbody [GO:0030496]; mitochondrial outer membrane [GO:0005741]; mitochondrion [GO:0005739]; nuclear speck [GO:0016607]; nucleolus [GO:0005730]; nucleus [GO:0005634]; presynap…				O
Q07021	C1QBP_HUMAN	Complement component 1 Q subcomponent-binding protein, mitochondrial (ASF/SF2-associated protein p32) (Glycoprotein gC1qBP) (C1qBP) (Hyaluronan-binding protein 1) (Mitochondrial matrix protein p32) (gC1q-R protein) (p33) (SF2AP32)	2	1	1	770937	902749	567678	cell surface [GO:0009986]; cytoplasm [GO:0005737]; cytosol [GO:0005829]; extracellular space [GO:0005615]; GABA-ergic synapse [GO:0098982]; glutamatergic synapse [GO:0098978]; membrane [GO:0016020]; mitochondrial matrix [GO:0005759]; mitochondrion [GO:0005739]; nucleolus [GO:0005730]; nucleus [GO:0005634]; plasma membrane [GO:0005886]; presynaptic active zone [GO:0048786]
P23443	KS6B1_HUMAN	Ribosomal protein S6 kinase beta-1 (S6K-beta-1) (S6K1) (EC 2.7.11.1) (70 kDa ribosomal protein S6 kinase 1) (P70S6K1) (p70-S6K 1) (Ribosomal protein S6 kinase I) (Serine/threonine-protein kinase 14A) (p70 ribosomal S6 kinase alpha) (p70 S6 kinase alpha) (	2	1	1	125967	72578.1	161518	cell surface [GO:0009986]; cytoplasm [GO:0005737]; cytosol [GO:0005829]; mitochondrial outer membrane [GO:0005741]; mitochondrion [GO:0005739]; neuron projection [GO:0043005]; nucleoplasm [GO:0005654]; nucleus [GO:0005634]; perinuclear region of cytoplasm [GO:0048471]; synapse [GO:0045202]				O
Q07820	MCL1_HUMAN	Induced myeloid leukemia cell differentiation protein Mcl-1 (Bcl-2-like protein 3) (Bcl2-L-3) (Bcl-2-related protein EAT/mcl1) (mcl1/EAT)	2	2	3	288213	451157	496748	Bcl-2 family protein complex [GO:0097136]; cytoplasm [GO:0005737]; cytosol [GO:0005829]; integral component of membrane [GO:0016021]; membrane [GO:0016020]; mitochondrial outer membrane [GO:0005741]; mitochondrion [GO:0005739]; nucleoplasm [GO:0005654]; nucleus [GO:0005634]	TRANSMEM 328..348; /note="Helical"; /evidence="ECO:0000255"			O
Q8IXI2	MIRO1_HUMAN	Mitochondrial Rho GTPase 1 (MIRO-1) (hMiro-1) (EC 3.6.5.-) (Rac-GTP-binding protein-like protein) (Ras homolog gene family member T1)	3	3	3	102768	107505	149972	integral component of mitochondrial outer membrane [GO:0031307]; membrane [GO:0016020]; mitochondrial outer membrane [GO:0005741]; mitochondrion [GO:0005739]	TRANSMEM 593..615; /note="Helical; Anchor for type IV membrane protein"; /evidence="ECO:0000255"	TOPO_DOM 1..592; /note="Cytoplasmic"; /evidence="ECO:0000255"; TOPO_DOM 616..618; /note="Mitochondrial intermembrane"; /evidence="ECO:0000255"		O
Q9ULD2	MTUS1_HUMAN	Microtubule-associated tumor suppressor 1 (AT2 receptor-binding protein) (Angiotensin-II type 2 receptor-interacting protein) (Mitochondrial tumor suppressor 1)	1	1	1	247848	365738	348551	extracellular space [GO:0005615]; Golgi apparatus [GO:0005794]; microtubule [GO:0005874]; microtubule cytoskeleton [GO:0015630]; microtubule organizing center [GO:0005815]; mitochondrion [GO:0005739]; nucleolus [GO:0005730]; nucleus [GO:0005634]; plasma membrane [GO:0005886]; spindle [GO:0005819]
P56181	NDUV3_HUMAN	NADH dehydrogenase [ubiquinone] flavoprotein 3, mitochondrial (Complex I-9kD) (CI-9kD) (NADH-ubiquinone oxidoreductase 9 kDa subunit) (Renal carcinoma antigen NY-REN-4)	3		1	217770		275733	mitochondrial inner membrane [GO:0005743]; mitochondrial respiratory chain complex I [GO:0005747]; mitochondrion [GO:0005739]
P51970	NDUA8_HUMAN	NADH dehydrogenase [ubiquinone] 1 alpha subcomplex subunit 8 (Complex I-19kD) (CI-19kD) (Complex I-PGIV) (CI-PGIV) (NADH-ubiquinone oxidoreductase 19 kDa subunit)	1	1		121711	128558		mitochondrial inner membrane [GO:0005743]; mitochondrial intermembrane space [GO:0005758]; mitochondrial respiratory chain complex I [GO:0005747]; mitochondrion [GO:0005739]
P10515	ODP2_HUMAN	Dihydrolipoyllysine-residue acetyltransferase component of pyruvate dehydrogenase complex, mitochondrial (EC 2.3.1.12) (70 kDa mitochondrial autoantigen of primary biliary cirrhosis) (PBC) (Dihydrolipoamide acetyltransferase component of pyruvate dehydrog	1	2	1	257481	191757	339423	intracellular membrane-bounded organelle [GO:0043231]; mitochondrial matrix [GO:0005759]; mitochondrial pyruvate dehydrogenase complex [GO:0005967]; mitochondrion [GO:0005739]; pyruvate dehydrogenase complex [GO:0045254]
Q15398	DLGP5_HUMAN	Disks large-associated protein 5 (DAP-5) (Discs large homolog 7) (Disks large-associated protein DLG7) (Hepatoma up-regulated protein) (HURP)	1	2	1	369946	301303	577800	centriolar satellite [GO:0034451]; cytoplasm [GO:0005737]; cytosol [GO:0005829]; mitochondrion [GO:0005739]; nucleus [GO:0005634]; spindle pole centrosome [GO:0031616]
P63167	DYL1_HUMAN	Dynein light chain 1, cytoplasmic (8 kDa dynein light chain) (DLC8) (Dynein light chain LC8-type 1) (Protein inhibitor of neuronal nitric oxide synthase) (PIN)	2	1		1.34777e+06	1.16782e+06		centrosome [GO:0005813]; ciliary tip [GO:0097542]; cilium [GO:0005929]; cytoplasm [GO:0005737]; cytoplasmic dynein complex [GO:0005868]; cytoskeleton [GO:0005856]; cytosol [GO:0005829]; dynein complex [GO:0030286]; ficolin-1-rich granule membrane [GO:0101003]; kinetochore [GO:0000776]; membrane [GO:0016020]; microtubule [GO:0005874]; mitochondrion [GO:0005739]; mitotic spindle [GO:0072686]; nucle…
Q9HCL2	GPAT1_HUMAN	Glycerol-3-phosphate acyltransferase 1, mitochondrial (GPAT-1) (EC 2.3.1.15)	2	1	2	267105	289538	339641	integral component of membrane [GO:0016021]; mitochondrial membrane [GO:0031966]; mitochondrial outer membrane [GO:0005741]; plasma membrane [GO:0005886]	TRANSMEM 472..494; /note="Helical"; /evidence="ECO:0000255"; TRANSMEM 575..593; /note="Helical"; /evidence="ECO:0000255"	TOPO_DOM ?..471; /note="Mitochondrial intermembrane"; /evidence="ECO:0000255"; TOPO_DOM 495..574; /note="Cytoplasmic"; /evidence="ECO:0000255"; TOPO_DOM 594..828; /note="Mitochondrial intermembrane"; /evidence="ECO:0000255"		O
P48735	IDHP_HUMAN	Isocitrate dehydrogenase [NADP], mitochondrial (IDH) (EC 1.1.1.42) (ICD-M) (IDP) (NADP(+)-specific ICDH) (Oxalosuccinate decarboxylase)	4	5	3	172650	163793	243632	cytosol [GO:0005829]; extracellular exosome [GO:0070062]; mitochondrial matrix [GO:0005759]; mitochondrion [GO:0005739]; peroxisome [GO:0005777]
Q9Y6C9	MTCH2_HUMAN	Mitochondrial carrier homolog 2 (Met-induced mitochondrial protein)	1	1	1	123395	127579	214758	integral component of membrane [GO:0016021]; membrane [GO:0016020]; mitochondrial inner membrane [GO:0005743]; mitochondrial outer membrane [GO:0005741]; mitochondrion [GO:0005739]; nucleus [GO:0005634]	TRANSMEM 8..28; /note="Helical"; /evidence="ECO:0000255"; TRANSMEM 175..195; /note="Helical"; /evidence="ECO:0000255"; TRANSMEM 224..244; /note="Helical"; /evidence="ECO:0000255"			O
Q96C36	P5CR2_HUMAN	Pyrroline-5-carboxylate reductase 2 (P5C reductase 2) (P5CR 2) (EC 1.5.1.2)	4	4	5	1.2959e+06	1.0654e+06	1.60928e+06	mitochondrial matrix [GO:0005759]; mitochondrion [GO:0005739]
P30307	MPIP3_HUMAN	M-phase inducer phosphatase 3 (EC 3.1.3.48) (Dual specificity phosphatase Cdc25C)	3	2	2	317722	205911	649660	cytoplasm [GO:0005737]; cytosol [GO:0005829]; mitochondrial intermembrane space [GO:0005758]; nuclear speck [GO:0016607]; nucleoplasm [GO:0005654]; nucleus [GO:0005634]; perinuclear region of cytoplasm [GO:0048471]
P82909	KGD4_HUMAN	Alpha-ketoglutarate dehydrogenase component 4	8	7	4	622512	441661	446447	mitochondrial inner membrane [GO:0005743]; mitochondrial oxoglutarate dehydrogenase complex [GO:0009353]; mitochondrion [GO:0005739]; ribosome [GO:0005840]
Q14807	KIF22_HUMAN	Kinesin-like protein KIF22 (Kinesin-like DNA-binding protein) (Kinesin-like protein 4)		1	1		537418	1.12897e+06	chromatin [GO:0000785]; cytosol [GO:0005829]; kinesin complex [GO:0005871]; kinetochore [GO:0000776]; microtubule [GO:0005874]; mitotic spindle [GO:0072686]; nuclear speck [GO:0016607]; nucleus [GO:0005634]
P23919	KTHY_HUMAN	Thymidylate kinase (EC 2.7.4.9) (dTMP kinase)	2	2	2	120742	122363	250827	cytoplasm [GO:0005737]; cytosol [GO:0005829]; mitochondrion [GO:0005739]; nucleus [GO:0005634]
Q9HD34	LYRM4_HUMAN	LYR motif-containing protein 4	1		1	187578		381304	iron-sulfur cluster assembly complex [GO:1990229]; L-cysteine desulfurase complex [GO:1990221]; mitochondrial matrix [GO:0005759]; mitochondrion [GO:0005739]; nuclear body [GO:0016604]
O75251	NDUS7_HUMAN	NADH dehydrogenase [ubiquinone] iron-sulfur protein 7, mitochondrial (EC 7.1.1.2) (Complex I-20kD) (CI-20kD) (NADH-ubiquinone oxidoreductase 20 kDa subunit) (PSST subunit)	2	2	3	318770	661575	369602	mitochondrial inner membrane [GO:0005743]; mitochondrial matrix [GO:0005759]; mitochondrial respiratory chain complex I [GO:0005747]; neuronal cell body [GO:0043025]; neuron projection [GO:0043005]; synaptic membrane [GO:0097060]
O00217	NDUS8_HUMAN	NADH dehydrogenase [ubiquinone] iron-sulfur protein 8, mitochondrial (EC 7.1.1.2) (Complex I-23kD) (CI-23kD) (NADH-ubiquinone oxidoreductase 23 kDa subunit) (TYKY subunit)	1	1	1	181838	160799	463441	mitochondrial inner membrane [GO:0005743]; mitochondrial matrix [GO:0005759]; mitochondrial respiratory chain complex I [GO:0005747]; mitochondrion [GO:0005739]
P32322	P5CR1_HUMAN	Pyrroline-5-carboxylate reductase 1, mitochondrial (P5C reductase 1) (P5CR 1) (EC 1.5.1.2)	3	2	1	398133	408016	221773	mitochondrial matrix [GO:0005759]; mitochondrion [GO:0005739]
Q8N573	OXR1_HUMAN	Oxidation resistance protein 1	2	2	2	83453.1	122139	230552	mitochondrion [GO:0005739]; nucleolus [GO:0005730]; nucleus [GO:0005634]
Q9H2U2	IPYR2_HUMAN	Inorganic pyrophosphatase 2, mitochondrial (EC 3.6.1.1) (Pyrophosphatase SID6-306) (Pyrophosphate phospho-hydrolase 2) (PPase 2)	1	1		140318	99877.7		cytosol [GO:0005829]; mitochondrial matrix [GO:0005759]; mitochondrion [GO:0005739]
Q02241	KIF23_HUMAN	Kinesin-like protein KIF23 (Kinesin-like protein 5) (Mitotic kinesin-like protein 1)	1		1	146472		282363	centralspindlin complex [GO:0097149]; centrosome [GO:0005813]; cytosol [GO:0005829]; Flemming body [GO:0090543]; focal adhesion [GO:0005925]; kinesin complex [GO:0005871]; microtubule [GO:0005874]; midbody [GO:0030496]; mitotic spindle [GO:0072686]; nucleoplasm [GO:0005654]; nucleus [GO:0005634]; spindle [GO:0005819]
Q16795	NDUA9_HUMAN	NADH dehydrogenase [ubiquinone] 1 alpha subcomplex subunit 9, mitochondrial (Complex I-39kD) (CI-39kD) (NADH-ubiquinone oxidoreductase 39 kDa subunit)	2	1	1	153369	186678	410721	mitochondrial inner membrane [GO:0005743]; mitochondrial matrix [GO:0005759]; mitochondrial membrane [GO:0031966]; mitochondrial respiratory chain complex I [GO:0005747]; mitochondrion [GO:0005739]; nucleoplasm [GO:0005654]; nucleus [GO:0005634]
Q9UI09	NDUAC_HUMAN	NADH dehydrogenase [ubiquinone] 1 alpha subcomplex subunit 12 (13 kDa differentiation-associated protein) (Complex I-B17.2) (CI-B17.2) (CIB17.2) (NADH-ubiquinone oxidoreductase subunit B17.2)	6	5	6	326966	462161	891420	cytosol [GO:0005829]; mitochondrial inner membrane [GO:0005743]; mitochondrial respiratory chain complex I [GO:0005747]; mitochondrion [GO:0005739]
Q08209	PP2BA_HUMAN	Serine/threonine-protein phosphatase 2B catalytic subunit alpha isoform (EC 3.1.3.16) (CAM-PRP catalytic subunit) (Calmodulin-dependent calcineurin A subunit alpha isoform)	1		1	72779.4		174523	calcineurin complex [GO:0005955]; cytoplasm [GO:0005737]; cytosol [GO:0005829]; dendritic spine [GO:0043197]; extrinsic component of plasma membrane [GO:0019897]; glutamatergic synapse [GO:0098978]; mitochondrion [GO:0005739]; nucleoplasm [GO:0005654]; plasma membrane [GO:0005886]; sarcolemma [GO:0042383]; Schaffer collateral - CA1 synapse [GO:0098685]; slit diaphragm [GO:0036057]; Z disc [GO:003…
O60313	OPA1_HUMAN	Dynamin-like 120 kDa protein, mitochondrial (EC 3.6.5.5) (Optic atrophy protein 1) [Cleaved into: Dynamin-like 120 kDa protein, form S1]	2	1	3	79033	128939	267970	axon cytoplasm [GO:1904115]; cytoplasm [GO:0005737]; cytosol [GO:0005829]; dendrite [GO:0030425]; integral component of membrane [GO:0016021]; membrane [GO:0016020]; microtubule [GO:0005874]; mitochondrial crista [GO:0030061]; mitochondrial inner membrane [GO:0005743]; mitochondrial intermembrane space [GO:0005758]; mitochondrial membrane [GO:0031966]; mitochondrial outer membrane [GO:0005741]; m…	TRANSMEM 97..113; /note="Helical"; /evidence="ECO:0000255"	TOPO_DOM 88..96; /note="Mitochondrial matrix"; /evidence="ECO:0000250"; TOPO_DOM 114..960; /note="Mitochondrial intermembrane"; /evidence="ECO:0000250"		O
Q9H300	PARL_HUMAN	Presenilins-associated rhomboid-like protein, mitochondrial (EC 3.4.21.105) (Mitochondrial intramembrane cleaving protease PARL) [Cleaved into: P-beta (Pbeta)]	4	5	6	1.27163e+06	1.59011e+06	1.28919e+06	integral component of membrane [GO:0016021]; mitochondrial inner membrane [GO:0005743]; mitochondrion [GO:0005739]; nucleus [GO:0005634]	TRANSMEM 102..121; /note="Helical"; /evidence="ECO:0000255"; TRANSMEM 168..187; /note="Helical"; /evidence="ECO:0000255"; TRANSMEM 208..230; /note="Helical"; /evidence="ECO:0000255"; TRANSMEM 245..262; /note="Helical"; /evidence="ECO:0000255"; TRANSMEM 273..289; /note="Helical"; /evidence="ECO:0000255"; TRANSMEM 296..318; /note="Helical"; /evidence="ECO:0000255"; TRANSMEM 333..354; /note="Helical…	TOPO_DOM 53..101; /note="Mitochondrial matrix"; /evidence="ECO:0000255"; TOPO_DOM 122..167; /note="Mitochondrial intermembrane"; /evidence="ECO:0000255"; TOPO_DOM 188..207; /note="Mitochondrial matrix"; /evidence="ECO:0000255"; TOPO_DOM 231..244; /
P22830	HEMH_HUMAN	Ferrochelatase, mitochondrial (EC 4.99.1.1) (Heme synthase) (Protoheme ferro-lyase)	1	1	1	1.17376e+06	1.1799e+06	1.56532e+06	mitochondrial inner membrane [GO:0005743]; mitochondrial matrix [GO:0005759]; mitochondrion [GO:0005739]
Q00325	MPCP_HUMAN	Phosphate carrier protein, mitochondrial (Phosphate transport protein) (PTP) (Solute carrier family 25 member 3)	1	1	3	251408	217992	286299	extracellular exosome [GO:0070062]; integral component of mitochondrial inner membrane [GO:0031305]; integral component of plasma membrane [GO:0005887]; membrane [GO:0016020]; mitochondrial inner membrane [GO:0005743]; mitochondrion [GO:0005739]	TRANSMEM 64..86; /note="Helical; Name=1"; /evidence="ECO:0000255"; TRANSMEM 122..141; /note="Helical; Name=2"; /evidence="ECO:0000255"; TRANSMEM 162..183; /note="Helical; Name=3"; /evidence="ECO:0000255"; TRANSMEM 219..238; /note="Helical; Name=4"; /evidence="ECO:0000255"; TRANSMEM 262..284; /note="Helical; Name=5"; /evidence="ECO:0000255"; TRANSMEM 315..333; /note="Helical; Name=6"; /evidence="E…	TOPO_DOM 50..63; /note="Mitochondrial intermembrane"; /evidence="ECO:0000255"; TOPO_DOM 87..121; /note="Mitochondrial matrix"; /evidence="ECO:0000255"; TOPO_DOM 142..161; /note="Mitochondrial intermembrane"; /evidence="ECO:0000255"; TOPO_DOM 184..21
P38117	ETFB_HUMAN	Electron transfer flavoprotein subunit beta (Beta-ETF)	8	6	10	471895	546507	892565	electron transfer flavoprotein complex [GO:0045251]; mitochondrial matrix [GO:0005759]; mitochondrion [GO:0005739]
P38646	GRP75_HUMAN	Stress-70 protein, mitochondrial (75 kDa glucose-regulated protein) (GRP-75) (Heat shock 70 kDa protein 9) (Mortalin) (MOT) (Peptide-binding protein 74) (PBP74)	10	11	9	380750	759649	488305	cytoplasm [GO:0005737]; extracellular exosome [GO:0070062]; focal adhesion [GO:0005925]; MIB complex [GO:0140275]; mitochondrial matrix [GO:0005759]; mitochondrial nucleoid [GO:0042645]; mitochondrion [GO:0005739]; nucleolus [GO:0005730]; SAM complex [GO:0001401]
Q96H96	COQ2_HUMAN	4-hydroxybenzoate polyprenyltransferase, mitochondrial (4-HB polyprenyltransferase) (EC 2.5.1.39) (4-hydroxybenzoate decaprenyltransferase) (COQ2 homolog) (hCOQ2) (Para-hydroxybenzoate--polyprenyltransferase) (PHB:PPT) (PHB:polyprenyltransferase)	2	2	2	137317	130429	244593	integral component of mitochondrial inner membrane [GO:0031305]; mitochondrial inner membrane [GO:0005743]	TRANSMEM 84..104; /note="Helical"; /evidence="ECO:0000255|HAMAP-Rule:MF_03189"; TRANSMEM 109..129; /note="Helical"; /evidence="ECO:0000255|HAMAP-Rule:MF_03189"; TRANSMEM 149..169; /note="Helical"; /evidence="ECO:0000255|HAMAP-Rule:MF_03189"; TRANSMEM 173..193; /note="Helical"; /evidence="ECO:0000255|HAMAP-Rule:MF_03189"; TRANSMEM 204..224; /note="Helical"; /evidence="ECO:0000255|HAMAP-Rule:MF_031…	TOPO_DOM 35..83; /note="Mitochondrial matrix"; /evidence="ECO:0000305|PubMed:27493029"; TOPO_DOM 105..108; /note="Mitochondrial intermembrane"; /evidence="ECO:0000305|PubMed:27493029"; TOPO_DOM 130..148; /note="Mitochondrial matrix"; /evidence="ECO:
Q96RP9	EFGM_HUMAN	Elongation factor G, mitochondrial (EF-Gmt) (Elongation factor G 1, mitochondrial) (mEF-G 1) (Elongation factor G1) (hEFG1)	2	2	2	543946	757161	639587	mitochondrial matrix [GO:0005759]; mitochondrion [GO:0005739]
Q8N163	CCAR2_HUMAN	Cell cycle and apoptosis regulator protein 2 (Cell division cycle and apoptosis regulator protein 2) (DBIRD complex subunit KIAA1967) (Deleted in breast cancer gene 1 protein) (DBC-1) (DBC.1) (NET35) (p30 DBC)	6	2	5	625441	686413	1.03882e+06	chromatin [GO:0000785]; cytoplasm [GO:0005737]; DBIRD complex [GO:0044609]; mitochondrial matrix [GO:0005759]; nucleoplasm [GO:0005654]; nucleus [GO:0005634]; spindle [GO:0005819]
Q14197	ICT1_HUMAN	Peptidyl-tRNA hydrolase ICT1, mitochondrial (EC 3.1.1.29) (39S ribosomal protein L58, mitochondrial) (MRP-L58) (Digestion substraction 1) (DS-1) (Immature colon carcinoma transcript 1 protein) (Mitochondrial large ribosomal subunit protein mL62)	4	3	4	254091	285712	338387	mitochondrial inner membrane [GO:0005743]; mitochondrial large ribosomal subunit [GO:0005762]; mitochondrial matrix [GO:0005759]; mitochondrion [GO:0005739]
P07195	LDHB_HUMAN	L-lactate dehydrogenase B chain (LDH-B) (EC 1.1.1.27) (LDH heart subunit) (LDH-H) (Renal carcinoma antigen NY-REN-46)	2	3	2	139081	164681	275763	cytoplasm [GO:0005737]; cytosol [GO:0005829]; extracellular exosome [GO:0070062]; membrane [GO:0016020]; membrane raft [GO:0045121]; mitochondrial inner membrane [GO:0005743]; oxidoreductase complex [GO:1990204]
Q5U5X0	LYRM7_HUMAN	Complex III assembly factor LYRM7 (LYR motif-containing protein 7)	4	4	6	1.06304e+06	1.06313e+06	1.31236e+06	mitochondrial matrix [GO:0005759]; mitochondrial membrane [GO:0031966]
Q96RQ3	MCCA_HUMAN	Methylcrotonoyl-CoA carboxylase subunit alpha, mitochondrial (MCCase subunit alpha) (EC 6.4.1.4) (3-methylcrotonyl-CoA carboxylase 1) (3-methylcrotonyl-CoA carboxylase biotin-containing subunit) (3-methylcrotonyl-CoA:carbon dioxide ligase subunit alpha)	12	2	18	330055	85174.2	468085	3-methylcrotonyl-CoA carboxylase complex, mitochondrial [GO:0002169]; cytosol [GO:0005829]; methylcrotonoyl-CoA carboxylase complex [GO:1905202]; mitochondrial matrix [GO:0005759]; mitochondrion [GO:0005739]
Q9H6R4	NOL6_HUMAN	Nucleolar protein 6 (Nucleolar RNA-associated protein) (Nrap)	1	1	1	1.24122e+06	1.17304e+06	1.78372e+06	condensed nuclear chromosome [GO:0000794]; CURI complex [GO:0032545]; mitochondrion [GO:0005739]; nucleolus [GO:0005730]; nucleoplasm [GO:0005654]; small-subunit processome [GO:0032040]; UTP-C complex [GO:0034456]
Q9P0S2	COX16_HUMAN	Cytochrome c oxidase assembly protein COX16 homolog, mitochondrial (hCOX16)		2	1		120559	170800	integral component of mitochondrial inner membrane [GO:0031305]	TRANSMEM 15..37; /note="Helical"; /evidence="ECO:0000255"	TOPO_DOM 1..14; /note="Mitochondrial matrix"; /evidence="ECO:0000305|PubMed:29355485, ECO:0000305|PubMed:29381136"; TOPO_DOM 38..106; /note="Mitochondrial intermembrane"; /evidence="ECO:0000305|PubMed:29355485, ECO:0000305|PubMed:29381136"
P56556	NDUA6_HUMAN	NADH dehydrogenase [ubiquinone] 1 alpha subcomplex subunit 6 (Complex I-B14) (CI-B14) (LYR motif-containing protein 6) (NADH-ubiquinone oxidoreductase B14 subunit)	6	6	8	569793	542623	967856	mitochondrial inner membrane [GO:0005743]; mitochondrial membrane [GO:0031966]; mitochondrial respiratory chain complex I [GO:0005747]
O95140	MFN2_HUMAN	Mitofusin-2 (EC 3.6.5.-) (Transmembrane GTPase MFN2)	1	1	2	306517	381253	372945	cytosol [GO:0005829]; integral component of membrane [GO:0016021]; intrinsic component of mitochondrial outer membrane [GO:0031306]; microtubule cytoskeleton [GO:0015630]; mitochondrial outer membrane [GO:0005741]; mitochondrion [GO:0005739]	TRANSMEM 605..625; /note="Helical; Name=1"; /evidence="ECO:0000255"; TRANSMEM 627..647; /note="Helical; Name=2"; /evidence="ECO:0000255"	TOPO_DOM 1..604; /note="Cytoplasmic"; /evidence="ECO:0000255"; TOPO_DOM 626; /note="Mitochondrial intermembrane"; /evidence="ECO:0000255"; TOPO_DOM 648..757; /note="Cytoplasmic"; /evidence="ECO:0000255"		O
Q8N183	NDUF2_HUMAN	NADH dehydrogenase [ubiquinone] 1 alpha subcomplex assembly factor 2 (B17.2-like) (B17.2L) (Mimitin) (Myc-induced mitochondrial protein) (MMTN) (NDUFA12-like protein)	31	24	26	3.83492e+06	3.59445e+06	6.31132e+06	mitochondrial inner membrane [GO:0005743]; mitochondrion [GO:0005739]
Q969V5	MUL1_HUMAN	Mitochondrial ubiquitin ligase activator of NFKB 1 (EC 2.3.2.27) (E3 SUMO-protein ligase MUL1) (E3 ubiquitin-protein ligase MUL1) (Growth inhibition and death E3 ligase) (Mitochondrial-anchored protein ligase) (Protein Hades) (Putative NF-kappa-B-activati	1	2	2	464270	556098	417021	axon [GO:0030424]; integral component of mitochondrial outer membrane [GO:0031307]; membrane [GO:0016020]; mitochondrion [GO:0005739]; neuronal cell body [GO:0043025]; peroxisome [GO:0005777]	TRANSMEM 9..29; /note="Helical"; /evidence="ECO:0000255"; TRANSMEM 239..259; /note="Helical"; /evidence="ECO:0000255"	TOPO_DOM 1..8; /note="Cytoplasmic"; /evidence="ECO:0000255"; TOPO_DOM 30..238; /note="Mitochondrial intermembrane"; /evidence="ECO:0000255"; TOPO_DOM 260..352; /note="Cytoplasmic"; /evidence="ECO:0000255"		O
P30048	PRDX3_HUMAN	Thioredoxin-dependent peroxide reductase, mitochondrial (EC 1.11.1.24) (Antioxidant protein 1) (AOP-1) (HBC189) (Peroxiredoxin III) (Prx-III) (Peroxiredoxin-3) (Protein MER5 homolog) (Thioredoxin-dependent peroxiredoxin 3)	1	1	3	1.42761e+06	139627	1.42665e+06	cytoplasm [GO:0005737]; cytosol [GO:0005829]; early endosome [GO:0005769]; mitochondrial matrix [GO:0005759]; mitochondrion [GO:0005739]; protein-containing complex [GO:0032991]
Q9Y2Y0	AR2BP_HUMAN	ADP-ribosylation factor-like protein 2-binding protein (ARF-like 2-binding protein) (ARL2-binding protein) (Binder of ARF2 protein 1)	1		1	73015.2		101064	centrosome [GO:0005813]; cilium [GO:0005929]; cytosol [GO:0005829]; midbody [GO:0030496]; mitochondrial intermembrane space [GO:0005758]; mitochondrial matrix [GO:0005759]; nucleus [GO:0005634]; spindle [GO:0005819]
P49916	DNLI3_HUMAN	DNA ligase 3 (EC 6.5.1.1) (DNA ligase III) (Polydeoxyribonucleotide synthase [ATP] 3)	2	2	2	443682	385165	647706	cytoplasm [GO:0005737]; DNA ligase III-XRCC1 complex [GO:0070421]; mitochondrion [GO:0005739]; nucleoplasm [GO:0005654]; nucleus [GO:0005634]
Q96EY8	MMAB_HUMAN	Corrinoid adenosyltransferase (EC 2.5.1.17) (Cob(II)alamin adenosyltransferase) (Cob(II)yrinic acid a,c-diamide adenosyltransferase) (Cobinamide/cobalamin adenosyltransferase) (Methylmalonic aciduria type B protein)	3	1	2	370579	840422	824971	mitochondrial matrix [GO:0005759]
Q9BUK6	MSTO1_HUMAN	Protein misato homolog 1	1	1	1	140172	122274	279014	cytoplasm [GO:0005737]; cytosol [GO:0005829]; mitochondrial outer membrane [GO:0005741]				O
P49914	MTHFS_HUMAN	5-formyltetrahydrofolate cyclo-ligase (EC 6.3.3.2) (5,10-methenyl-tetrahydrofolate synthetase) (MTHFS) (Methenyl-THF synthetase)	1		1	817856		1.28101e+06	cytoplasm [GO:0005737]; cytosol [GO:0005829]; mitochondrial matrix [GO:0005759]; mitochondrion [GO:0005739]
O43676	NDUB3_HUMAN	NADH dehydrogenase [ubiquinone] 1 beta subcomplex subunit 3 (Complex I-B12) (CI-B12) (NADH-ubiquinone oxidoreductase B12 subunit)	2	2	1	439313	578814	1.10006e+06	mitochondrial inner membrane [GO:0005743]; mitochondrial respiratory chain complex I [GO:0005747]	TRANSMEM 66..88; /note="Helical"; /evidence="ECO:0000255"
P50336	PPOX_HUMAN	Protoporphyrinogen oxidase (PPO) (EC 1.3.3.4)	2		2	209712		401425	intrinsic component of mitochondrial inner membrane [GO:0031304]; mitochondrial intermembrane space [GO:0005758]; mitochondrial membrane [GO:0031966]
Q14980	NUMA1_HUMAN	Nuclear mitotic apparatus protein 1 (Nuclear matrix protein-22) (NMP-22) (Nuclear mitotic apparatus protein) (NuMA protein) (SP-H antigen)	2	1	2	211176	364522	411226	cell cortex [GO:0005938]; cell cortex region [GO:0099738]; centrosome [GO:0005813]; chromosome [GO:0005694]; cortical microtubule [GO:0055028]; cytoplasmic microtubule bundle [GO:1905720]; cytosol [GO:0005829]; dendrite [GO:0030425]; extracellular exosome [GO:0070062]; extrinsic component of plasma membrane [GO:0019897]; Golgi membrane [GO:0000139]; lateral cell cortex [GO:0097575]; lateral plasm…
Q86TS9	RM52_HUMAN	39S ribosomal protein L52, mitochondrial (L52mt) (MRP-L52) (Mitochondrial large ribosomal subunit protein mL52)	3	4	3	394304	734788	785639	mitochondrial inner membrane [GO:0005743]; mitochondrial large ribosomal subunit [GO:0005762]; mitochondrion [GO:0005739]; nucleoplasm [GO:0005654]
Q10713	MPPA_HUMAN	Mitochondrial-processing peptidase subunit alpha (Alpha-MPP) (Inactive zinc metalloprotease alpha) (P-55)	1		1	70273.3		166059	extracellular space [GO:0005615]; mitochondrial inner membrane [GO:0005743]; mitochondrial matrix [GO:0005759]; mitochondrion [GO:0005739]
Q9Y2S7	PDIP2_HUMAN	Polymerase delta-interacting protein 2 (38 kDa DNA polymerase delta interaction protein) (p38)	3	3	3	1.20096e+06	998673	2.20296e+06	cell-cell junction [GO:0005911]; midbody [GO:0030496]; mitochondrial matrix [GO:0005759]; mitochondrial nucleoid [GO:0042645]; mitochondrion [GO:0005739]; mitotic spindle [GO:0072686]; nucleus [GO:0005634]; plasma membrane [GO:0005886]
P11182	ODB2_HUMAN	Lipoamide acyltransferase component of branched-chain alpha-keto acid dehydrogenase complex, mitochondrial (EC 2.3.1.168) (52 kDa mitochondrial autoantigen of primary biliary cirrhosis) (Branched chain 2-oxo-acid dehydrogenase complex component E2) (BCOAD	2	1	2	82181	72786.2	135929	cytoplasm [GO:0005737]; cytosol [GO:0005829]; microtubule cytoskeleton [GO:0015630]; mitochondrial alpha-ketoglutarate dehydrogenase complex [GO:0005947]; mitochondrial matrix [GO:0005759]; mitochondrial nucleoid [GO:0042645]; mitochondrion [GO:0005739]
Q02218	ODO1_HUMAN	2-oxoglutarate dehydrogenase, mitochondrial (EC 1.2.4.2) (2-oxoglutarate dehydrogenase complex component E1) (OGDC-E1) (Alpha-ketoglutarate dehydrogenase)	3	3	3	302498	414183	441756	mitochondrial matrix [GO:0005759]; mitochondrial membrane [GO:0031966]; mitochondrion [GO:0005739]; nucleus [GO:0005634]; oxoglutarate dehydrogenase complex [GO:0045252]
P08574	CY1_HUMAN	Cytochrome c1, heme protein, mitochondrial (EC 7.1.1.8) (Complex III subunit 4) (Complex III subunit IV) (Cytochrome b-c1 complex subunit 4) (Ubiquinol-cytochrome-c reductase complex cytochrome c1 subunit) (Cytochrome c-1)	3	2	2	306083	525649	470710	membrane [GO:0016020]; mitochondrial inner membrane [GO:0005743]; mitochondrial respiratory chain complex III [GO:0005750]; mitochondrion [GO:0005739]; nucleus [GO:0005634]	TRANSMEM 282..315; /note="Helical"; /evidence="ECO:0000269|PubMed:28844695"	TOPO_DOM 85..281; /note="Mitochondrial intermembrane"; /evidence="ECO:0000269|PubMed:28844695"; TOPO_DOM 316..325; /note="Mitochondrial matrix"; /evidence="ECO:0000269|PubMed:28844695"
P52815	RM12_HUMAN	39S ribosomal protein L12, mitochondrial (L12mt) (MRP-L12) (5c5-2) (Mitochondrial large ribosomal subunit protein bL12m)	2	1	2	286394	539441	386680	mitochondrial inner membrane [GO:0005743]; mitochondrial large ribosomal subunit [GO:0005762]; mitochondrion [GO:0005739]
Q4U2R6	RM51_HUMAN	39S ribosomal protein L51, mitochondrial (L51mt) (MRP-L51) (Mitochondrial large ribosomal subunit protein mL51) (bMRP-64) (bMRP64)	2	2	1	414197	532512	1081846	mitochondrial inner membrane [GO:0005743]; mitochondrial large ribosomal subunit [GO:0005762]; mitochondrial ribosome [GO:0005761]; mitochondrion [GO:0005739]
Q9Y6A5	TACC3_HUMAN	Transforming acidic coiled-coil-containing protein 3 (ERIC-1)	6	4	4	450318	580232	690166	centriolar satellite [GO:0034451]; cytoplasm [GO:0005737]; cytosol [GO:0005829]; intracellular membrane-bounded organelle [GO:0043231]; mitotic spindle [GO:0072686]; spindle pole [GO:0000922]
Q9BSH4	TACO1_HUMAN	Translational activator of cytochrome c oxidase 1 (Coiled-coil domain-containing protein 44) (Translational activator of mitochondrially-encoded cytochrome c oxidase I)	5	7	6	1.44855e+06	938848	2.05905e+06	mitochondrion [GO:0005739]
Q9Y512	SAM50_HUMAN	Sorting and assembly machinery component 50 homolog (Transformation-related gene 3 protein) (TRG-3)	4	3	4	488844	167557	1.23346e+06	extracellular exosome [GO:0070062]; integral component of membrane [GO:0016021]; MIB complex [GO:0140275]; mitochondrial outer membrane [GO:0005741]; mitochondrion [GO:0005739]; SAM complex [GO:0001401]				O
Q9H019	MFR1L_HUMAN	Mitochondrial fission regulator 1-like	3	2	3	902095	1.69244e+06	2.37208e+06	mitochondrion [GO:0005739]
P08559	ODPA_HUMAN	Pyruvate dehydrogenase E1 component subunit alpha, somatic form, mitochondrial (EC 1.2.4.1) (PDHE1-A type I)	5	4	4	233791	275868	515683	mitochondrial matrix [GO:0005759]; mitochondrial pyruvate dehydrogenase complex [GO:0005967]; mitochondrion [GO:0005739]; nucleolus [GO:0005730]; nucleus [GO:0005634]; pyruvate dehydrogenase complex [GO:0045254]
P04181	OAT_HUMAN	Ornithine aminotransferase, mitochondrial (EC 2.6.1.13) (Ornithine delta-aminotransferase) (Ornithine--oxo-acid aminotransferase) [Cleaved into: Ornithine aminotransferase, hepatic form; Ornithine aminotransferase, renal form]	3	6	4	221791	222025	355486	cytoplasm [GO:0005737]; mitochondrial matrix [GO:0005759]; mitochondrion [GO:0005739]; nucleoplasm [GO:0005654]
P30520	PURA2_HUMAN	Adenylosuccinate synthetase isozyme 2 (AMPSase 2) (AdSS 2) (EC 6.3.4.4) (Adenylosuccinate synthetase, acidic isozyme) (Adenylosuccinate synthetase, liver isozyme) (L-type adenylosuccinate synthetase) (IMP--aspartate ligase 2)	1	1		160282	130634		cytoplasm [GO:0005737]; cytosol [GO:0005829]; extracellular exosome [GO:0070062]; mitochondrion [GO:0005739]
O00411	RPOM_HUMAN	DNA-directed RNA polymerase, mitochondrial (MtRPOL) (EC 2.7.7.6)	1	2	2	118265	1.46431e+06	2.8561e+06	mitochondrial DNA-directed RNA polymerase complex [GO:0034245]; mitochondrial matrix [GO:0005759]; mitochondrial nucleoid [GO:0042645]; mitochondrion [GO:0005739]; protein-containing complex [GO:0032991]
Q8IX90	SKA3_HUMAN	Spindle and kinetochore-associated protein 3	3	3	1	320704	341598	921466	centrosome [GO:0005813]; cytosol [GO:0005829]; kinetochore [GO:0000776]; mitotic spindle [GO:0072686]; outer kinetochore [GO:0000940]; spindle microtubule [GO:0005876]
Q9NQ50	RM40_HUMAN	39S ribosomal protein L40, mitochondrial (L40mt) (MRP-L40) (Mitochondrial large ribosomal subunit protein mL40) (Nuclear localization signal-containing protein deleted in velocardiofacial syndrome) (Up-regulated in metastasis)	1		2	359048		316189	mitochondrial inner membrane [GO:0005743]; mitochondrial large ribosomal subunit [GO:0005762]; mitochondrial ribosome [GO:0005761]; mitochondrion [GO:0005739]; nucleolus [GO:0005730]; nucleus [GO:0005634]
Q9Y6G3	RM42_HUMAN	39S ribosomal protein L42, mitochondrial (L42mt) (MRP-L42) (39S ribosomal protein L31, mitochondrial) (L31mt) (MRP-L31) (Mitochondrial large ribosomal subunit protein mL42)	3	3	4	498038	456649	899037	mitochondrial inner membrane [GO:0005743]; mitochondrial large ribosomal subunit [GO:0005762]; mitochondrial small ribosomal subunit [GO:0005763]; mitochondrion [GO:0005739]; plasma membrane [GO:0005886]
Q96GC5	RM48_HUMAN	39S ribosomal protein L48, mitochondrial (L48mt) (MRP-L48) (Mitochondrial large ribosomal subunit protein mL48)	3	2	3	352039	168550	1.42776e+06	mitochondrial inner membrane [GO:0005743]; mitochondrial large ribosomal subunit [GO:0005762]; mitochondrial ribosome [GO:0005761]; mitochondrion [GO:0005739]
Q9BRJ2	RM45_HUMAN	39S ribosomal protein L45, mitochondrial (L45mt) (MRP-L45) (Mitochondrial large ribosomal subunit protein mL45)	1	2	2	88581.2	289745	464537	mitochondrial inner membrane [GO:0005743]; mitochondrial large ribosomal subunit [GO:0005762]; mitochondrion [GO:0005739]
O95182	NDUA7_HUMAN	NADH dehydrogenase [ubiquinone] 1 alpha subcomplex subunit 7 (Complex I-B14.5a) (CI-B14.5a) (NADH-ubiquinone oxidoreductase subunit B14.5a)	12	9	8	460093	702157	677265	mitochondrial inner membrane [GO:0005743]; mitochondrial respiratory chain complex I [GO:0005747]; mitochondrial ribosome [GO:0005761]; mitochondrion [GO:0005739]
P37198	NUP62_HUMAN	Nuclear pore glycoprotein p62 (62 kDa nucleoporin) (Nucleoporin Nup62)	1	1	1	313137	264644	492180	centrosome [GO:0005813]; cytoplasm [GO:0005737]; Flemming body [GO:0090543]; mitotic spindle [GO:0072686]; nuclear envelope [GO:0005635]; nuclear inner membrane [GO:0005637]; nuclear membrane [GO:0031965]; nuclear outer membrane [GO:0005640]; nuclear pore [GO:0005643]; nuclear pore central transport channel [GO:0044613]; nucleoplasm [GO:0005654]; ribonucleoprotein complex [GO:1990904]; spindle po…
P50542	PEX5_HUMAN	Peroxisomal targeting signal 1 receptor (PTS1 receptor) (PTS1R) (PTS1-BP) (Peroxin-5) (Peroxisomal C-terminal targeting signal import receptor) (Peroxisome receptor 1)	1	1	1	265939	259191	348881	cytoplasm [GO:0005737]; cytosol [GO:0005829]; Golgi apparatus [GO:0005794]; membrane [GO:0016020]; mitochondrion [GO:0005739]; peroxisomal matrix [GO:0005782]; peroxisomal membrane [GO:0005778]; peroxisome [GO:0005777]; protein-containing complex [GO:0032991]
Q8NI37	PPTC7_HUMAN	Protein phosphatase PTC7 homolog (EC 3.1.3.16) (T-cell activation protein phosphatase 2C) (TA-PP2C) (T-cell activation protein phosphatase 2C-like)	1		1	123037		213247	mitochondrial matrix [GO:0005759]; mitochondrion [GO:0005739]
P30041	PRDX6_HUMAN	Peroxiredoxin-6 (EC 1.11.1.27) (1-Cys peroxiredoxin) (1-Cys PRX) (24 kDa protein) (Acidic calcium-independent phospholipase A2) (aiPLA2) (EC 3.1.1.4) (Antioxidant protein 2) (Glutathione-dependent peroxiredoxin) (Liver 2D page spot 40) (Lysophosphatidylch	12	11	9	532682	537654	717027	azurophil granule lumen [GO:0035578]; cytoplasm [GO:0005737]; cytosol [GO:0005829]; extracellular exosome [GO:0070062]; extracellular region [GO:0005576]; extracellular space [GO:0005615]; membrane [GO:0016020]; mitochondrion [GO:0005739]; nucleus [GO:0005634]; perinuclear region of cytoplasm [GO:0048471]
Q5T653	RM02_HUMAN	39S ribosomal protein L2, mitochondrial (L2mt) (MRP-L2) (Mitochondrial large ribosomal subunit protein uL2m)	3	3	2	326580	566373	569549	mitochondrial inner membrane [GO:0005743]; mitochondrial large ribosomal subunit [GO:0005762]; mitochondrion [GO:0005739]; nucleoplasm [GO:0005654]
Q8IXM3	RM41_HUMAN	39S ribosomal protein L41, mitochondrial (L41mt) (MRP-L41) (39S ribosomal protein L27 homolog) (Bcl-2-interacting mitochondrial ribosomal protein L41) (Cell proliferation-inducing gene 3 protein) (MRP-L27 homolog) (Mitochondrial large ribosomal subunit pr	5	2	1	580999	569364	1.73677e+06	mitochondrial inner membrane [GO:0005743]; mitochondrial large ribosomal subunit [GO:0005762]; mitochondrion [GO:0005739]; ribonucleoprotein complex [GO:1990904]
Q9HA77	SYCM_HUMAN	Probable cysteine--tRNA ligase, mitochondrial (EC 6.1.1.16) (Cysteinyl-tRNA synthetase) (CysRS)	1	1	1	459506	448472	802544	cytoplasm [GO:0005737]; mitochondrial matrix [GO:0005759]
Q9BYC9	RM20_HUMAN	39S ribosomal protein L20, mitochondrial (L20mt) (MRP-L20) (Mitochondrial large ribosomal subunit protein bL20m)	9	7	7	698746	378605	879026	mitochondrial inner membrane [GO:0005743]; mitochondrial large ribosomal subunit [GO:0005762]; mitochondrial ribosome [GO:0005761]; mitochondrion [GO:0005739]
Q9HD33	RM47_HUMAN	39S ribosomal protein L47, mitochondrial (L47mt) (MRP-L47) (Mitochondrial large ribosomal subunit protein uL29m) (Nasopharyngeal carcinoma metastasis-related protein 1)	7	8	11	460460	475824	603558	mitochondrial inner membrane [GO:0005743]; mitochondrial large ribosomal subunit [GO:0005762]; mitochondrion [GO:0005739]
Q13405	RM49_HUMAN	39S ribosomal protein L49, mitochondrial (L49mt) (MRP-L49) (Mitochondrial large ribosomal subunit protein mL49) (Neighbor of FAU) (NOF) (Protein NOF1)		1	1		196025	293266	mitochondrial inner membrane [GO:0005743]; mitochondrial large ribosomal subunit [GO:0005762]; mitochondrial ribosome [GO:0005761]; mitochondrion [GO:0005739]
Q16822	PCKGM_HUMAN	Phosphoenolpyruvate carboxykinase [GTP], mitochondrial (PEPCK-M) (EC 4.1.1.32)	1	1	1	383362	365395	448113	cytosol [GO:0005829]; mitochondrial matrix [GO:0005759]; mitochondrion [GO:0005739]
Q86W56	PARG_HUMAN	Poly(ADP-ribose) glycohydrolase (EC 3.2.1.143)	2	3	2	155164	191480	206246	cytoplasm [GO:0005737]; cytosol [GO:0005829]; intracellular membrane-bounded organelle [GO:0043231]; mitochondrial matrix [GO:0005759]; nucleoplasm [GO:0005654]; nucleus [GO:0005634]
Q9UHV9	PFD2_HUMAN	Prefoldin subunit 2	2	2	1	320870	168552	639562	cytoplasm [GO:0005737]; cytosol [GO:0005829]; mitochondrion [GO:0005739]; nucleus [GO:0005634]; prefoldin complex [GO:0016272]; RPAP3/R2TP/prefoldin-like complex [GO:1990062]
O75127	PTCD1_HUMAN	Pentatricopeptide repeat-containing protein 1, mitochondrial	2	2	2	323495	414541	498083	mitochondrial matrix [GO:0005759]; mitochondrion [GO:0005739]
Q16891	MIC60_HUMAN	MICOS complex subunit MIC60 (Cell proliferation-inducing gene 4/52 protein) (Mitochondrial inner membrane protein) (Mitofilin) (p87/89)	2	2	1	112660	191063	109090	membrane [GO:0016020]; MIB complex [GO:0140275]; MICOS complex [GO:0061617]; mitochondrial inner membrane [GO:0005743]; mitochondrial intermembrane space [GO:0005758]; mitochondrion [GO:0005739]; SAM complex [GO:0001401]	TRANSMEM 46..64; /note="Helical"; /evidence="ECO:0000255"	TOPO_DOM 34..45; /note="Mitochondrial matrix"; /evidence="ECO:0000255"; TOPO_DOM 65..758; /note="Mitochondrial intermembrane"; /evidence="ECO:0000255"
Q9Y697	NFS1_HUMAN	Cysteine desulfurase, mitochondrial (EC 2.8.1.7)	1	1	1	180779	293435	428625	cytosol [GO:0005829]; iron-sulfur cluster assembly complex [GO:1990229]; mitochondrial matrix [GO:0005759]; mitochondrion [GO:0005739]; nucleoplasm [GO:0005654]; nucleus [GO:0005634]
Q96EY7	PTCD3_HUMAN	Pentatricopeptide repeat domain-containing protein 3, mitochondrial (28S ribosomal protein S39, mitochondrial) (MRP-S39) (Mitochondrial small ribosomal subunit protein mS39) (Transformation-related gene 15 protein) (TRG-15)	12	4	9	1.82607e+06	182747	3.73478e+06	cytosol [GO:0005829]; mitochondrial inner membrane [GO:0005743]; mitochondrion [GO:0005739]; nucleoplasm [GO:0005654]; plasma membrane [GO:0005886]; ribosome [GO:0005840]
Q9BQ52	RNZ2_HUMAN	Zinc phosphodiesterase ELAC protein 2 (EC 3.1.26.11) (ElaC homolog protein 2) (Heredity prostate cancer protein 2) (Ribonuclease Z 2) (RNase Z 2) (tRNA 3 endonuclease 2) (tRNase Z 2)	4	3	4	531527	549819	1.39079e+06	cytosol [GO:0005829]; mitochondrial matrix [GO:0005759]; mitochondrial nucleoid [GO:0042645]; mitochondrion [GO:0005739]; nucleoplasm [GO:0005654]; nucleus [GO:0005634]
O43236	SEPT4_HUMAN	Septin-4 (Bradeion beta) (Brain protein H5) (CE5B3 beta) (Cell division control-related protein 2) (hCDCREL-2) (Peanut-like protein 2)	1	1	1	724481	815601	780211	axon [GO:0030424]; cell division site [GO:0032153]; cytosol [GO:0005829]; dendrite [GO:0030425]; microtubule cytoskeleton [GO:0015630]; mitochondrial outer membrane [GO:0005741]; mitochondrion [GO:0005739]; nucleoplasm [GO:0005654]; nucleus [GO:0005634]; perikaryon [GO:0043204]; septin complex [GO:0031105]; septin ring [GO:0005940]; sperm annulus [GO:0097227]; synaptic vesicle [GO:0008021]				O
Q96T21	SEBP2_HUMAN	Selenocysteine insertion sequence-binding protein 2 (SECIS-binding protein 2)	2	2	1	396464	362822	704880	mitochondrion [GO:0005739]; nucleoplasm [GO:0005654]; ribonucleoprotein complex [GO:1990904]
O15079	SNPH_HUMAN	Syntaphilin		2	2		1.16188e+06	782806	cytoplasm [GO:0005737]; cytoplasmic microtubule [GO:0005881]; integral component of membrane [GO:0016021]; mitochondrion [GO:0005739]; neuron projection [GO:0043005]; presynapse [GO:0098793]	TRANSMEM 425..444; /note="Helical"; /evidence="ECO:0000255"
P29353	SHC1_HUMAN	SHC-transforming protein 1 (SHC-transforming protein 3) (SHC-transforming protein A) (Src homology 2 domain-containing-transforming protein C1) (SH2 domain protein C1)	2	2	3	798090	1.0077e+06	892992	cytosol [GO:0005829]; mitochondrial matrix [GO:0005759]; plasma membrane [GO:0005886]; Shc-EGFR complex [GO:0070435]
Q9NSE4	SYIM_HUMAN	Isoleucine--tRNA ligase, mitochondrial (EC 6.1.1.5) (Isoleucyl-tRNA synthetase) (IleRS)	14	13	13	2.11694e+06	2.17408e+06	3.63866e+06	mitochondrial matrix [GO:0005759]; mitochondrion [GO:0005739]
P12931	SRC_HUMAN	Proto-oncogene tyrosine-protein kinase Src (EC 2.7.10.2) (Proto-oncogene c-Src) (pp60c-src) (p60-Src)	1	1	2	145137	185312	369086	actin filament [GO:0005884]; caveola [GO:0005901]; cell junction [GO:0030054]; cytoplasm [GO:0005737]; cytosol [GO:0005829]; extracellular exosome [GO:0070062]; extrinsic component of cytoplasmic side of plasma membrane [GO:0031234]; focal adhesion [GO:0005925]; glutamatergic synapse [GO:0098978]; late endosome [GO:0005770]; lysosome [GO:0005764]; membrane raft [GO:0045121]; mitochondrial inner m…
Q6P1L8	RM14_HUMAN	39S ribosomal protein L14, mitochondrial (L14mt) (MRP-L14) (39S ribosomal protein L32, mitochondrial) (L32mt) (MRP-L32) (Mitochondrial large ribosomal subunit protein uL14m)	1	2	2	1.17764e+06	638417	866012	mitochondrial inner membrane [GO:0005743]; mitochondrial large ribosomal subunit [GO:0005762]; mitochondrion [GO:0005739]
Q9NWU5	RM22_HUMAN	39S ribosomal protein L22, mitochondrial (L22mt) (MRP-L22) (39S ribosomal protein L25, mitochondrial) (L25mt) (MRP-L25) (Mitochondrial large ribosomal subunit protein uL22m)	4	5	3	190303	183286	306774	large ribosomal subunit [GO:0015934]; mitochondrial inner membrane [GO:0005743]; mitochondrial large ribosomal subunit [GO:0005762]; mitochondrion [GO:0005739]
Q9NX20	RM16_HUMAN	39S ribosomal protein L16, mitochondrial (L16mt) (MRP-L16) (Mitochondrial large ribosomal subunit protein uL16m)	5	5	5	446148	628901	696578	mitochondrial inner membrane [GO:0005743]; mitochondrial large ribosomal subunit [GO:0005762]; mitochondrion [GO:0005739]
Q96A35	RM24_HUMAN	39S ribosomal protein L24, mitochondrial (L24mt) (MRP-L24) (Mitochondrial large ribosomal subunit protein uL24m)	4	5	4	2.42802e+06	2.37309e+06	3.34532e+06	mitochondrial inner membrane [GO:0005743]; mitochondrial large ribosomal subunit [GO:0005762]; mitochondrion [GO:0005739]
Q9P0M9	RM27_HUMAN	39S ribosomal protein L27, mitochondrial (L27mt) (MRP-L27) (Mitochondrial large ribosomal subunit protein bL27m)	3	1	1	482567	503686	652785	mitochondrial inner membrane [GO:0005743]; mitochondrial large ribosomal subunit [GO:0005762]; mitochondrion [GO:0005739]
Q14247	SRC8_HUMAN	Src substrate cortactin (Amplaxin) (Oncogene EMS1)	45	46	42	1.01029e+06	1.03783e+06	1.2798e+06	cell cortex [GO:0005938]; clathrin-coated pit [GO:0005905]; cortical actin cytoskeleton [GO:0030864]; cortical cytoskeleton [GO:0030863]; cytoplasm [GO:0005737]; cytoskeleton [GO:0005856]; cytosol [GO:0005829]; dendritic spine [GO:0043197]; focal adhesion [GO:0005925]; Golgi apparatus [GO:0005794]; intracellular membrane-bounded organelle [GO:0043231]; lamellipodium [GO:0030027]; mitotic spindle …
P23763	VAMP1_HUMAN	Vesicle-associated membrane protein 1 (VAMP-1) (Synaptobrevin-1)	1	1	1	285665	351267	420874	cytosol [GO:0005829]; integral component of plasma membrane [GO:0005887]; mitochondrial outer membrane [GO:0005741]; neuron projection [GO:0043005]; plasma membrane [GO:0005886]; SNARE complex [GO:0031201]; specific granule membrane [GO:0035579]; synaptic vesicle membrane [GO:0030672]; tertiary granule membrane [GO:0070821]	TRANSMEM 97..116; /note="Helical; Anchor for type IV membrane protein"; /evidence="ECO:0000255"	TOPO_DOM 1..96; /note="Cytoplasmic"; /evidence="ECO:0000255"; TOPO_DOM 117..118; /note="Vesicular"; /evidence="ECO:0000255"		O
O75394	RM33_HUMAN	39S ribosomal protein L33, mitochondrial (L33mt) (MRP-L33) (Mitochondrial large ribosomal subunit protein bL33m)	1	1	2	270089	230806	503034	mitochondrial inner membrane [GO:0005743]; mitochondrial large ribosomal subunit [GO:0005762]; mitochondrion [GO:0005739]
Q9NRP4	SDHF3_HUMAN	Succinate dehydrogenase assembly factor 3, mitochondrial (SDH assembly factor 3) (SDHAF3)	2	1	2	365054	161272	307627	mitochondrial intermembrane space [GO:0005758]; mitochondrial matrix [GO:0005759]
Q8WWV3	RT4I1_HUMAN	Reticulon-4-interacting protein 1, mitochondrial (NOGO-interacting mitochondrial protein)	2	1	3	287884	79825	437305	mitochondrial outer membrane [GO:0005741]; mitochondrion [GO:0005739]				O
Q00059	TFAM_HUMAN	Transcription factor A, mitochondrial (mtTFA) (Mitochondrial transcription factor 1) (MtTF1) (Transcription factor 6) (TCF-6) (Transcription factor 6-like 2)	1	1	1	162464	170150	184009	cytosol [GO:0005829]; mitochondrial matrix [GO:0005759]; mitochondrial nucleoid [GO:0042645]; mitochondrion [GO:0005739]; nucleus [GO:0005634]; protein-containing complex [GO:0032991]
Q9BQC6	RT63_HUMAN	Ribosomal protein 63, mitochondrial (hMRP63) (Mitochondrial large ribosomal subunit protein mL63) (Mitochondrial ribosomal protein 63) (Mitochondrial ribosomal protein L57)	12	12	12	325897	357879	505125	mitochondrial inner membrane [GO:0005743]; mitochondrial large ribosomal subunit [GO:0005762]; mitochondrial ribosome [GO:0005761]; mitochondrion [GO:0005739]
O43615	TIM44_HUMAN	Mitochondrial import inner membrane translocase subunit TIM44	45	49	52	3.80625e+07	4.90129e+07	4.98445e+07	fibrillar center [GO:0001650]; mitochondrial inner membrane [GO:0005743]; mitochondrial matrix [GO:0005759]; mitochondrion [GO:0005739]
Q96LZ7	RMD2_HUMAN	Regulator of microtubule dynamics protein 2 (RMD-2) (hRMD-2) (Protein FAM82A1)	2	2	2	398912	251343	752448	cytoplasm [GO:0005737]; cytosol [GO:0005829]; Golgi apparatus [GO:0005794]; integral component of membrane [GO:0016021]; mitochondrion [GO:0005739]; mitotic spindle [GO:0072686]; mitotic spindle pole [GO:0097431]; spindle microtubule [GO:0005876]	TRANSMEM 9..28; /note="Helical"; /evidence="ECO:0000255"
Q8TCC3	RM30_HUMAN	39S ribosomal protein L30, mitochondrial (L30mt) (MRP-L30) (39S ribosomal protein L28, mitochondrial) (L28mt) (MRP-L28) (Mitochondrial large ribosomal subunit protein uL30m)	20	18	25	9.01971e+06	2.28362e+06	1.79641e+07	mitochondrial inner membrane [GO:0005743]; mitochondrial large ribosomal subunit [GO:0005762]; mitochondrion [GO:0005739]
Q9P2R7	SUCB1_HUMAN	Succinate--CoA ligase [ADP-forming] subunit beta, mitochondrial (EC 6.2.1.5) (ATP-specific succinyl-CoA synthetase subunit beta) (A-SCS) (Succinyl-CoA synthetase beta-A chain) (SCS-betaA)	2	2	3	3636876	1.93497e+06	4.80246e+06	extracellular exosome [GO:0070062]; mitochondrial matrix [GO:0005759]; mitochondrion [GO:0005739]; succinate-CoA ligase complex [GO:0042709]
Q8N0X7	SPART_HUMAN	Spartin (Spastic paraplegia 20 protein) (Trans-activated by hepatitis C virus core protein 1)	9	10	15	4.42414e+06	4.59807e+06	4.99381e+06	cytoplasm [GO:0005737]; cytosol [GO:0005829]; lipid droplet [GO:0005811]; midbody [GO:0030496]; mitochondrial outer membrane [GO:0005741]; plasma membrane [GO:0005886]; synapse [GO:0045202]				O
Q8IYB8	SUV3_HUMAN	ATP-dependent RNA helicase SUPV3L1, mitochondrial (EC 3.6.4.13) (Suppressor of var1 3-like protein 1) (SUV3-like protein 1)	2		1	198637		531464	mitochondrial degradosome [GO:0045025]; mitochondrial matrix [GO:0005759]; mitochondrial nucleoid [GO:0042645]; mitochondrion [GO:0005739]; nucleus [GO:0005634]
P13995	MTDC_HUMAN	Bifunctional methylenetetrahydrofolate dehydrogenase/cyclohydrolase, mitochondrial [Includes: NAD-dependent methylenetetrahydrofolate dehydrogenase (EC 1.5.1.15); Methenyltetrahydrofolate cyclohydrolase (EC 3.5.4.9)]		1	1		99512.9	268293	extracellular space [GO:0005615]; mitochondrial matrix [GO:0005759]; mitochondrion [GO:0005739]
O95168	NDUB4_HUMAN	NADH dehydrogenase [ubiquinone] 1 beta subcomplex subunit 4 (Complex I-B15) (CI-B15) (NADH-ubiquinone oxidoreductase B15 subunit)	3	3	2	8224372	10588945	11386062	mitochondrial inner membrane [GO:0005743]; mitochondrial respiratory chain complex I [GO:0005747]; mitochondrion [GO:0005739]; nucleoplasm [GO:0005654]	TRANSMEM 88..105; /note="Helical"; /evidence="ECO:0000255"
Q96DA6	TIM14_HUMAN	Mitochondrial import inner membrane translocase subunit TIM14 (DnaJ homolog subfamily C member 19)	1	1	3	225021	410331	267077	inner mitochondrial membrane protein complex [GO:0098800]; integral component of membrane [GO:0016021]; matrix side of mitochondrial inner membrane [GO:0099617]; mitochondrial inner membrane [GO:0005743]; mitochondrion [GO:0005739]; PAM complex, Tim23 associated import motor [GO:0001405]; protein-containing complex [GO:0032991]	TRANSMEM 4..24; /note="Helical"; /evidence="ECO:0000255"	TOPO_DOM 2..3; /note="Mitochondrial intermembrane"; /evidence="ECO:0000255"; TOPO_DOM 25..116; /note="Mitochondrial matrix"; /evidence="ECO:0000255"
Q7L0Y3	TM10C_HUMAN	tRNA methyltransferase 10 homolog C (HBV pre-S2 trans-regulated protein 2) (Mitochondrial ribonuclease P protein 1) (Mitochondrial RNase P protein 1) (RNA (guanine-9-)-methyltransferase domain-containing protein 1) (Renal carcinoma antigen NY-REN-49) (mRN	6	7	7	326181	244683	479096	mitochondrial matrix [GO:0005759]; mitochondrial nucleoid [GO:0042645]; mitochondrial ribonuclease P complex [GO:0030678]; mitochondrion [GO:0005739]; nucleoplasm [GO:0005654]; nucleus [GO:0005634]; tRNA methyltransferase complex [GO:0043527]
P00441	SODC_HUMAN	Superoxide dismutase [Cu-Zn] (EC 1.15.1.1) (Superoxide dismutase 1) (hSod1)	3	2	4	794182	774243	1.57481e+06	axon cytoplasm [GO:1904115]; cytoplasm [GO:0005737]; cytoplasmic vesicle [GO:0031410]; cytosol [GO:0005829]; dendrite cytoplasm [GO:0032839]; dense core granule [GO:0031045]; extracellular exosome [GO:0070062]; extracellular region [GO:0005576]; extracellular space [GO:0005615]; lysosome [GO:0005764]; mitochondrial intermembrane space [GO:0005758]; mitochondrial matrix [GO:0005759]; mitochondrion…
Q99536	VAT1_HUMAN	Synaptic vesicle membrane protein VAT-1 homolog (EC 1.-.-.-)	3	4	5	167956	189100	256927	azurophil granule lumen [GO:0035578]; extracellular exosome [GO:0070062]; extracellular region [GO:0005576]; integral component of membrane [GO:0016021]; mitochondrial outer membrane [GO:0005741]				O
Q7Z5K2	WAPL_HUMAN	Wings apart-like protein homolog (Friend of EBNA2 protein) (WAPL cohesin release factor)	1		1	91514.9		111069	centrosome [GO:0005813]; chromatin [GO:0000785]; chromosome [GO:0005694]; chromosome, centromeric region [GO:0000775]; cytoplasm [GO:0005737]; cytosol [GO:0005829]; Golgi apparatus [GO:0005794]; intercellular bridge [GO:0045171]; mitotic spindle [GO:0072686]; nucleoplasm [GO:0005654]; nucleus [GO:0005634]; synaptonemal complex [GO:0000795]
P49590	SYHM_HUMAN	Histidine--tRNA ligase, mitochondrial (EC 6.1.1.21) (Histidine--tRNA ligase-like) (Histidyl-tRNA synthetase) (HisRS)	1		1	172552		304480	cytosol [GO:0005829]; mitochondrial matrix [GO:0005759]; mitochondrion [GO:0005739]
Q86UV5	UBP48_HUMAN	Ubiquitin carboxyl-terminal hydrolase 48 (EC 3.4.19.12) (Deubiquitinating enzyme 48) (Ubiquitin thioesterase 48) (Ubiquitin-specific peptidase 48) (Ubiquitin-specific protease 48) (Ubiquitin-specific-processing protease 48)		1	1		213034	141012	cytosol [GO:0005829]; mitochondrion [GO:0005739]; nucleoplasm [GO:0005654]; nucleus [GO:0005634]
P09874	PARP1_HUMAN	Poly [ADP-ribose] polymerase 1 (PARP-1) (EC 2.4.2.30) (ADP-ribosyltransferase diphtheria toxin-like 1) (ARTD1) (DNA ADP-ribosyltransferase PARP1) (EC 2.4.2.-) (NAD(+) ADP-ribosyltransferase 1) (ADPRT 1) (Poly[ADP-ribose] synthase 1) (Protein poly-ADP-ribo	6	11	10	287211	274106	437066	chromosome, telomeric region [GO:0000781]; membrane [GO:0016020]; mitochondrion [GO:0005739]; nuclear body [GO:0016604]; nuclear envelope [GO:0005635]; nucleolus [GO:0005730]; nucleoplasm [GO:0005654]; nucleus [GO:0005634]; protein-containing complex [GO:0032991]; protein-DNA complex [GO:0032993]; site of DNA damage [GO:0090734]; site of double-strand break [GO:0035861]; transcription regulator c…
Q53H96	P5CR3_HUMAN	Pyrroline-5-carboxylate reductase 3 (P5C reductase 3) (P5CR 3) (EC 1.5.1.2) (Pyrroline-5-carboxylate reductase-like protein)	2	1	2	1.31774e+06	72304.9	984055	cytosol [GO:0005829]; intercellular bridge [GO:0045171]; mitotic spindle [GO:0072686]
Q9Y606	TRUA_HUMAN	tRNA pseudouridine synthase A (EC 5.4.99.12) (tRNA pseudouridine(38-40) synthase) (tRNA pseudouridylate synthase I) (tRNA-uridine isomerase I)		2	2		104550	133579	mitochondrial matrix [GO:0005759]; mitochondrion [GO:0005739]; nucleoplasm [GO:0005654]; nucleus [GO:0005634]
Q9GZY8	MFF_HUMAN	Mitochondrial fission factor	5	3	9	1.21244e+06	158203	2.44735e+06	integral component of mitochondrial membrane [GO:0032592]; integral component of mitochondrial outer membrane [GO:0031307]; mitochondrial outer membrane [GO:0005741]; mitochondrion [GO:0005739]; peroxisome [GO:0005777]; protein-containing complex [GO:0032991]; synaptic vesicle [GO:0008021]	TRANSMEM 323..340; /note="Helical; Anchor for type IV membrane protein"; /evidence="ECO:0000255"	TOPO_DOM 1..322; /note="Cytoplasmic"; /evidence="ECO:0000255"; TOPO_DOM 341..342; /note="Mitochondrial intermembrane"; /evidence="ECO:0000255"		O
P19404	NDUV2_HUMAN	NADH dehydrogenase [ubiquinone] flavoprotein 2, mitochondrial (EC 7.1.1.2) (NADH-ubiquinone oxidoreductase 24 kDa subunit)	1	1	1	126005	73519.6	258916	cytosol [GO:0005829]; mitochondrial inner membrane [GO:0005743]; mitochondrial respiratory chain complex I [GO:0005747]; mitochondrion [GO:0005739]; nucleoplasm [GO:0005654]
Q8WVJ2	NUDC2_HUMAN	NudC domain-containing protein 2	1		2	140239		353186	cytoplasm [GO:0005737]; cytosol [GO:0005829]; intercellular bridge [GO:0045171]; kinetochore [GO:0000776]; microtubule cytoskeleton [GO:0015630]; microtubule organizing center [GO:0005815]; mitotic spindle [GO:0072686]; spindle pole [GO:0000922]
P43897	EFTS_HUMAN	Elongation factor Ts, mitochondrial (EF-Ts) (EF-TsMt)		1	1		304861	250100	mitochondrial matrix [GO:0005759]; mitochondrion [GO:0005739]; nucleoplasm [GO:0005654]
Q8TC76	F110B_HUMAN	Protein FAM110B		1	1		155597	256538	cytosol [GO:0005829]; microtubule organizing center [GO:0005815]; mitochondrion [GO:0005739]
Q9NZE8	RM35_HUMAN	39S ribosomal protein L35, mitochondrial (L35mt) (MRP-L35) (Mitochondrial large ribosomal subunit protein bL35m)	3	2	3	340827	240271	486738	mitochondrial inner membrane [GO:0005743]; mitochondrial large ribosomal subunit [GO:0005762]; mitochondrial ribosome [GO:0005761]; mitochondrion [GO:0005739]
P26440	IVD_HUMAN	Isovaleryl-CoA dehydrogenase, mitochondrial (IVD) (EC 1.3.8.4) (Butyryl-CoA dehydrogenase) (EC 1.3.8.1)	1	1	1	509182	382044	1.04547e+06	mitochondrial matrix [GO:0005759]; mitochondrion [GO:0005739]
O95139	NDUB6_HUMAN	NADH dehydrogenase [ubiquinone] 1 beta subcomplex subunit 6 (Complex I-B17) (CI-B17) (NADH-ubiquinone oxidoreductase B17 subunit)	1	1	1	73736.8	80570.4	138054	mitochondrial inner membrane [GO:0005743]; mitochondrial membrane [GO:0031966]; mitochondrial respiratory chain complex I [GO:0005747]; mitochondrion [GO:0005739]; nucleoplasm [GO:0005654]	TRANSMEM 68..86; /note="Helical"; /evidence="ECO:0000255"
Q2VYF4	LETM2_HUMAN	LETM1 domain-containing protein LETM2, mitochondrial (LETM1 and EF-hand domain-containing protein 2) (Leucine zipper-EF-hand-containing transmembrane protein 1-like)	2	2	2	757686	790313	894886	integral component of membrane [GO:0016021]; mitochondrial inner membrane [GO:0005743]	TRANSMEM 178..198; /note="Helical"; /evidence="ECO:0000255"	TOPO_DOM 26..177; /note="Mitochondrial intermembrane"; /evidence="ECO:0000255"; TOPO_DOM 199..491; /note="Mitochondrial matrix"; /evidence="ECO:0000255"
P36776	LONM_HUMAN	Lon protease homolog, mitochondrial (EC 3.4.21.53) (LONHs) (Lon protease-like protein) (LONP) (Mitochondrial ATP-dependent protease Lon) (Serine protease 15)	1	1	1	99438.9	126513	87045.1	cytosol [GO:0005829]; membrane [GO:0016020]; mitochondrial matrix [GO:0005759]; mitochondrial nucleoid [GO:0042645]; mitochondrion [GO:0005739]; nucleoplasm [GO:0005654]
O14832	PAHX_HUMAN	Phytanoyl-CoA dioxygenase, peroxisomal (EC 1.14.11.18) (Phytanic acid oxidase) (Phytanoyl-CoA alpha-hydroxylase) (PhyH)	1	1	1	426888	261093	929198	9+0 non-motile cilium [GO:0097731]; cytosol [GO:0005829]; mitochondrion [GO:0005739]; peroxisomal matrix [GO:0005782]; peroxisome [GO:0005777]
P10636	TAU_HUMAN	Microtubule-associated protein tau (Neurofibrillary tangle protein) (Paired helical filament-tau) (PHF-tau)	4	4	4	373392	319938	607910	axolemma [GO:0030673]; axon [GO:0030424]; axon cytoplasm [GO:1904115]; cell body [GO:0044297]; cytoplasm [GO:0005737]; cytoplasmic ribonucleoprotein granule [GO:0036464]; cytosol [GO:0005829]; dendrite [GO:0030425]; dendritic spine [GO:0043197]; extracellular region [GO:0005576]; glial cell projection [GO:0097386]; growth cone [GO:0030426]; main axon [GO:0044304]; membrane raft [GO:0045121]; micr…
Q96I99	SUCB2_HUMAN	Succinate--CoA ligase [GDP-forming] subunit beta, mitochondrial (EC 6.2.1.4) (GTP-specific succinyl-CoA synthetase subunit beta) (G-SCS) (GTPSCS) (Succinyl-CoA synthetase beta-G chain) (SCS-betaG)	1	1		280277	268960		mitochondrial matrix [GO:0005759]; mitochondrion [GO:0005739]; plasma membrane [GO:0005886]; succinate-CoA ligase complex [GO:0042709]; succinate-CoA ligase complex (GDP-forming) [GO:0045244]
Q9UJZ1	STML2_HUMAN	Stomatin-like protein 2, mitochondrial (SLP-2) (EPB72-like protein 2) (Paraprotein target 7) (Paratarg-7)	2	2	2	1.16943e+06	1.73319e+06	1.47681e+06	cytoskeleton [GO:0005856]; extrinsic component of plasma membrane [GO:0019897]; membrane raft [GO:0045121]; mitochondrial inner membrane [GO:0005743]; mitochondrial intermembrane space [GO:0005758]
Q8WV60	PTCD2_HUMAN	Pentatricopeptide repeat-containing protein 2, mitochondrial	3	2	2	1.15867e+06	1.49189e+06	1.10031e+06	mitochondrion [GO:0005739]
Q01831	XPC_HUMAN	DNA repair protein complementing XP-C cells (Xeroderma pigmentosum group C-complementing protein) (p125)	1	2	1	196723	102398	261593	cytoplasm [GO:0005737]; cytosol [GO:0005829]; intracellular membrane-bounded organelle [GO:0043231]; mitochondrion [GO:0005739]; nucleolus [GO:0005730]; nucleoplasm [GO:0005654]; nucleotide-excision repair complex [GO:0000109]; nucleotide-excision repair factor 2 complex [GO:0000111]; nucleus [GO:0005634]; plasma membrane [GO:0005886]; site of DNA damage [GO:0090734]; XPC complex [GO:0071942]
P0C7P4	UCRIL_HUMAN	Putative cytochrome b-c1 complex subunit Rieske-like protein 1 (Ubiquinol-cytochrome c reductase Rieske iron-sulfur subunit pseudogene 1)	2	3	2	508905	684529	693465	mitochondrial respiratory chain complex III [GO:0005750]	TRANSMEM 116..149; /note="Helical"; /evidence="ECO:0000250|UniProtKB:P13272"
Q70CQ3	UBP30_HUMAN	Ubiquitin carboxyl-terminal hydrolase 30 (EC 3.4.19.12) (Deubiquitinating enzyme 30) (Ubiquitin thioesterase 30) (Ubiquitin-specific-processing protease 30) (Ub-specific protease 30)	35	23	37	2.15718e+06	4.12121e+06	4.71978e+06	cytosol [GO:0005829]; integral component of membrane [GO:0016021]; mitochondrial outer membrane [GO:0005741]; mitochondrion [GO:0005739]; nucleus [GO:0005634]; peroxisomal membrane [GO:0005778]	TRANSMEM 36..56; /note="Helical"; /evidence="ECO:0000255"	TOPO_DOM 1..35; /note="Mitochondrial intermembrane"; /evidence="ECO:0000255"; TOPO_DOM 57..517; /note="Cytoplasmic"; /evidence="ECO:0000255"		O
P11498	PYC_HUMAN	Pyruvate carboxylase, mitochondrial (EC 6.4.1.1) (Pyruvic carboxylase) (PCB)	18	9	27	655071	368582	1.05573e+06	cytoplasm [GO:0005737]; cytosol [GO:0005829]; mitochondrial matrix [GO:0005759]; mitochondrion [GO:0005739]
Q8N2A8	PLD6_HUMAN	Mitochondrial cardiolipin hydrolase (EC 3.1.-.-) (Choline phosphatase 6) (Mitochondrial phospholipase) (MitoPLD) (EC 3.1.4.-) (Phosphatidylcholine-hydrolyzing phospholipase D6) (Phospholipase D6) (PLD6) (Protein zucchini homolog)	6	7	6	1.91317e+06	1.71189e+06	2.381e+06	Golgi apparatus [GO:0005794]; integral component of membrane [GO:0016021]; mitochondrial outer membrane [GO:0005741]; mitochondrion [GO:0005739]	TRANSMEM 5..27; /note="Helical"; /evidence="ECO:0000255"	TOPO_DOM 1..4; /note="Mitochondrial intermembrane"; /evidence="ECO:0000255"; TOPO_DOM 28..252; /note="Cytoplasmic"; /evidence="ECO:0000255"		O
Q6PI78	TMM65_HUMAN	Transmembrane protein 65	2	3	1	208902	164478	417519	integral component of membrane [GO:0016021]; intercalated disc [GO:0014704]; mitochondrial inner membrane [GO:0005743]; mitochondrion [GO:0005739]; plasma membrane [GO:0005886]	TRANSMEM 111..131; /note="Helical"; /evidence="ECO:0000255"; TRANSMEM 143..165; /note="Helical"; /evidence="ECO:0000255"; TRANSMEM 210..230; /note="Helical"; /evidence="ECO:0000255"	TOPO_DOM 62..110; /note="Cytoplasmic"; /evidence="ECO:0000269|PubMed:26403541"; TOPO_DOM 132..142; /note="Extracellular"; /evidence="ECO:0000269|PubMed:26403541"; TOPO_DOM 166..209; /note="Cytoplasmic"; /evidence="ECO:0000269|PubMed:26403541"; TOPO_
Q8N4H5	TOM5_HUMAN	Mitochondrial import receptor subunit TOM5 homolog	73	90	83	1.21367e+07	1.46096e+07	2.16276e+07	integral component of membrane [GO:0016021]; mitochondrial outer membrane [GO:0005741]; mitochondrial outer membrane translocase complex [GO:0005742]; mitochondrion [GO:0005739]	TRANSMEM 27..45; /note="Helical"; /evidence="ECO:0000255"			O
O15091	MRPP3_HUMAN	Mitochondrial ribonuclease P catalytic subunit (EC 3.1.26.5) (Mitochondrial ribonuclease P protein 3) (Mitochondrial RNase P protein 3) (Protein only RNase P catalytic subunit)	3	3	5	4.66554e+06	6.94835e+06	4.1127e+06	mitochondrial matrix [GO:0005759]; mitochondrial ribonuclease P complex [GO:0030678]; mitochondrion [GO:0005739]; nucleoplasm [GO:0005654]
Q15390	MTFR1_HUMAN	Mitochondrial fission regulator 1 (Chondrocyte protein with a poly-proline region)	49	45	47	2.98705e+06	3.08923e+06	6.13672e+06	cytosol [GO:0005829]; mitochondrion [GO:0005739]; plasma membrane [GO:0005886]
P04818	TYSY_HUMAN	Thymidylate synthase (TS) (TSase) (EC 2.1.1.45)	1	1	1	2141228	2.89198e+06	2.96406e+06	cytoplasm [GO:0005737]; cytosol [GO:0005829]; mitochondrial inner membrane [GO:0005743]; mitochondrial matrix [GO:0005759]; mitochondrion [GO:0005739]; nucleolus [GO:0005730]; nucleus [GO:0005634]
P13051	UNG_HUMAN	Uracil-DNA glycosylase (UDG) (EC 3.2.2.27)	1	2	2	3.66749e+06	4336061	4.75785e+06	mitochondrion [GO:0005739]; nucleoplasm [GO:0005654]; nucleus [GO:0005634]
Q9NWX6	THG1_HUMAN	Probable tRNA(His) guanylyltransferase (EC 2.7.7.79) (Induced in high glucose-1) (IHG-1) (Interphase cytoplasmic foci protein 45) (tRNA-histidine guanylyltransferase)	2	2	1	198517	285251	634355	cytosol [GO:0005829]; mitochondrial outer membrane [GO:0005741]; mitochondrion [GO:0005739]; transferase complex [GO:1990234]				O
O75489	NDUS3_HUMAN	NADH dehydrogenase [ubiquinone] iron-sulfur protein 3, mitochondrial (EC 7.1.1.2) (Complex I-30kD) (CI-30kD) (NADH-ubiquinone oxidoreductase 30 kDa subunit)	10	8	9	258936	422112	417179	mitochondrial inner membrane [GO:0005743]; mitochondrial matrix [GO:0005759]; mitochondrial membrane [GO:0031966]; mitochondrial respiratory chain complex I [GO:0005747]; mitochondrion [GO:0005739]; nuclear body [GO:0016604]
Q96TA2	YMEL1_HUMAN	ATP-dependent zinc metalloprotease YME1L1 (EC 3.4.24.-) (ATP-dependent metalloprotease FtsH1) (Meg-4) (Presenilin-associated metalloprotease) (PAMP) (YME1-like protein 1)	6	4	6	257498	193686	501438	integral component of membrane [GO:0016021]; membrane [GO:0016020]; mitochondrial inner membrane [GO:0005743]; mitochondrion [GO:0005739]; nuclear body [GO:0016604]	TRANSMEM 296..316; /note="Helical"; /evidence="ECO:0000255"	TOPO_DOM 1..295; /note="Mitochondrial matrix"; /evidence="ECO:0000255"; TOPO_DOM 317..773; /note="Mitochondrial intermembrane"; /evidence="ECO:0000305|PubMed:27786171"
O94826	TOM70_HUMAN	Mitochondrial import receptor subunit TOM70 (Mitochondrial precursor proteins import receptor) (Translocase of outer membrane 70 kDa subunit) (Translocase of outer mitochondrial membrane protein 70)	6	5	6	283193	328756	433499	extracellular exosome [GO:0070062]; integral component of mitochondrial outer membrane [GO:0031307]; membrane [GO:0016020]; mitochondrial outer membrane [GO:0005741]; mitochondrial outer membrane translocase complex [GO:0005742]; mitochondrion [GO:0005739]	TRANSMEM 39..59; /note="Helical"; /evidence="ECO:0000255"	TOPO_DOM 2..38; /note="Mitochondrial intermembrane"; /evidence="ECO:0000255"; TOPO_DOM 60..608; /note="Cytoplasmic"; /evidence="ECO:0000255"		O
Q96Q11	TRNT1_HUMAN	CCA tRNA nucleotidyltransferase 1, mitochondrial (EC 2.7.7.72) (Mitochondrial tRNA nucleotidyl transferase, CCA-adding) (mt CCA-adding enzyme) (mt tRNA CCA-diphosphorylase) (mt tRNA CCA-pyrophosphorylase) (mt tRNA adenylyltransferase)	1	2	2	562712	99688.4	258630	mitochondrial matrix [GO:0005759]; mitochondrion [GO:0005739]; nucleoplasm [GO:0005654]
A3KMH1	VWA8_HUMAN	von Willebrand factor A domain-containing protein 8 (PEX7-binding protein 2) (P7BP2)	2	1	2	277376	524198	400394	cytoplasm [GO:0005737]; mitochondrion [GO:0005739]; peroxisome [GO:0005777]
O75380	NDUS6_HUMAN	NADH dehydrogenase [ubiquinone] iron-sulfur protein 6, mitochondrial (Complex I-13kD-A) (CI-13kD-A) (NADH-ubiquinone oxidoreductase 13 kDa-A subunit)	2	3	4	234300	267301	306327	mitochondrial inner membrane [GO:0005743]; mitochondrial respiratory chain complex I [GO:0005747]
P37840	SYUA_HUMAN	Alpha-synuclein (Non-A beta component of AD amyloid) (Non-A4 component of amyloid precursor) (NACP)	10	11	11	6.22789e+06	6.3282e+06	6.63831e+06	actin cytoskeleton [GO:0015629]; axon [GO:0030424]; axon terminus [GO:0043679]; cell cortex [GO:0005938]; cytoplasm [GO:0005737]; cytosol [GO:0005829]; extracellular region [GO:0005576]; extracellular space [GO:0005615]; growth cone [GO:0030426]; inclusion body [GO:0016234]; lysosome [GO:0005764]; membrane [GO:0016020]; mitochondrion [GO:0005739]; neuronal cell body [GO:0043025]; nucleus [GO:0005…
Q9UKN8	TF3C4_HUMAN	General transcription factor 3C polypeptide 4 (EC 2.3.1.48) (TF3C-delta) (Transcription factor IIIC 90 kDa subunit) (TFIIIC 90 kDa subunit) (TFIIIC90) (Transcription factor IIIC subunit delta)	1	1	1	94180.3	149604	151965	mitochondrion [GO:0005739]; nucleoplasm [GO:0005654]; transcription factor TFIIIC complex [GO:0000127]
P30419	NMT1_HUMAN	Glycylpeptide N-tetradecanoyltransferase 1 (EC 2.3.1.97) (Myristoyl-CoA:protein N-myristoyltransferase 1) (NMT 1) (Type I N-myristoyltransferase) (Peptide N-myristoyltransferase 1)	1	1	3	71887.6	293954	554268	cytoplasm [GO:0005737]; cytosol [GO:0005829]; extrinsic component of membrane [GO:0019898]; mitochondrion [GO:0005739]; plasma membrane [GO:0005886]
P54886	P5CS_HUMAN	Delta-1-pyrroline-5-carboxylate synthase (P5CS) (Aldehyde dehydrogenase family 18 member A1) [Includes: Glutamate 5-kinase (GK) (EC 2.7.2.11) (Gamma-glutamyl kinase); Gamma-glutamyl phosphate reductase (GPR) (EC 1.2.1.41) (Glutamate-5-semialdehyde dehydro	1		1	219726		343609	mitochondrial inner membrane [GO:0005743]; mitochondrion [GO:0005739]
P57105	SYJ2B_HUMAN	Synaptojanin-2-binding protein (Mitochondrial outer membrane protein 25)	2	2	2	236783	322511	495696	basolateral plasma membrane [GO:0016323]; cell junction [GO:0030054]; integral component of mitochondrial outer membrane [GO:0031307]; mitochondrion [GO:0005739]; neuromuscular junction [GO:0031594]; neuron projection [GO:0043005]; postsynaptic density membrane [GO:0098839]	TRANSMEM 118..138; /note="Helical"; /evidence="ECO:0000255"	TOPO_DOM 1..117; /note="Cytoplasmic"; /evidence="ECO:0000255"; TOPO_DOM 139..145; /note="Mitochondrial intermembrane"; /evidence="ECO:0000255"		O
P30405	PPIF_HUMAN	Peptidyl-prolyl cis-trans isomerase F, mitochondrial (PPIase F) (EC 5.2.1.8) (Cyclophilin D) (CyP-D) (CypD) (Cyclophilin F) (Mitochondrial cyclophilin) (CyP-M) (Rotamase F)	6	5	5	1.034e+06	1.25538e+06	1.76202e+06	cytoplasm [GO:0005737]; intracellular membrane-bounded organelle [GO:0043231]; membrane [GO:0016020]; mitochondrial inner membrane [GO:0005743]; mitochondrial matrix [GO:0005759]; mitochondrial permeability transition pore complex [GO:0005757]; mitochondrion [GO:0005739]
P49588	SYAC_HUMAN	Alanine--tRNA ligase, cytoplasmic (EC 6.1.1.7) (Alanyl-tRNA synthetase) (AlaRS) (Renal carcinoma antigen NY-REN-42)	2	2	3	128586	81347	137238	cytoplasm [GO:0005737]; cytosol [GO:0005829]; extracellular exosome [GO:0070062]; membrane [GO:0016020]; mitochondrion [GO:0005739]
Q9Y2W6	TDRKH_HUMAN	Tudor and KH domain-containing protein (Tudor domain-containing protein 2)	23	22	29	3.2193e+06	3.54053e+06	4.18954e+06	mitochondrion [GO:0005739]; P granule [GO:0043186]; pi-body [GO:0071546]; piP-body [GO:0071547]
Q9Y3D7	TIM16_HUMAN	Mitochondrial import inner membrane translocase subunit TIM16 (Mitochondria-associated granulocyte macrophage CSF-signaling molecule) (Presequence translocated-associated motor subunit PAM16)	13	14	17	2.68702e+06	1.75065e+06	2.81314e+06	extrinsic component of mitochondrial inner membrane [GO:0031314]; mitochondrial matrix [GO:0005759]; PAM complex, Tim23 associated import motor [GO:0001405]; protein-containing complex [GO:0032991]; TIM23 mitochondrial import inner membrane translocase complex [GO:0005744]
Q9BRQ6	MIC25_HUMAN	MICOS complex subunit MIC25 (Coiled-coil-helix cristae morphology protein 1) (Coiled-coil-helix-coiled-coil-helix domain-containing protein 6)	4	4	4	496632	463964	674760	cytosol [GO:0005829]; MIB complex [GO:0140275]; MICOS complex [GO:0061617]; mitochondrial inner membrane [GO:0005743]; mitochondrion [GO:0005739]; SAM complex [GO:0001401]
Q4G0N4	NAKD2_HUMAN	NAD kinase 2, mitochondrial (EC 2.7.1.23) (Mitochondrial NAD kinase) (NAD kinase domain-containing protein 1, mitochondrial)	2	2	3	368742	235287	430832	mitochondrial matrix [GO:0005759]; mitochondrion [GO:0005739]
O75306	NDUS2_HUMAN	NADH dehydrogenase [ubiquinone] iron-sulfur protein 2, mitochondrial (EC 7.1.1.2) (Complex I-49kD) (CI-49kD) (NADH-ubiquinone oxidoreductase 49 kDa subunit)	2	3	4	321843	296826	938157	mitochondrial inner membrane [GO:0005743]; mitochondrial matrix [GO:0005759]; mitochondrial respiratory chain complex I [GO:0005747]; mitochondrion [GO:0005739]; nucleoplasm [GO:0005654]
Q96GW9	SYMM_HUMAN	Methionine--tRNA ligase, mitochondrial (EC 6.1.1.10) (Methionyl-tRNA synthetase 2) (Mitochondrial methionyl-tRNA synthetase) (MtMetRS)		1	1		125627	156242	mitochondrial matrix [GO:0005759]
Q9ULM3	YETS2_HUMAN	YEATS domain-containing protein 2	1	1	1	84915.5	66830.6	122196	ATAC complex [GO:0140672]; mitotic spindle [GO:0072686]
Q9NVA1	UQCC1_HUMAN	Ubiquinol-cytochrome-c reductase complex assembly factor 1 (Basic FGF-repressed Zic-binding protein) (bFGF-repressed Zic-binding protein) (bFZb) (Ubiquinol-cytochrome c reductase complex chaperone CBP3 homolog)	4	3	4	1.12065e+06	910576	2.24448e+06	cytoplasmic vesicle [GO:0031410]; mitochondrial inner membrane [GO:0005743]; mitochondrion [GO:0005739]
Q8NHU6	TDRD7_HUMAN	Tudor domain-containing protein 7 (PCTAIRE2-binding protein) (Tudor repeat associator with PCTAIRE-2) (Trap)	1		1	233719		142573	chromatoid body [GO:0033391]; cytoplasm [GO:0005737]; mitochondrial matrix [GO:0005759]; P granule [GO:0043186]; ribonucleoprotein granule [GO:0035770]
Q3ZCQ8	TIM50_HUMAN	Mitochondrial import inner membrane translocase subunit TIM50	7	9	9	1.05471e+06	892078	1.30323e+06	integral component of membrane [GO:0016021]; mitochondrial inner membrane [GO:0005743]; mitochondrion [GO:0005739]; nuclear speck [GO:0016607]; nucleoplasm [GO:0005654]; TIM23 mitochondrial import inner membrane translocase complex [GO:0005744]	TRANSMEM 66..86; /note="Helical"; /evidence="ECO:0000255"	TOPO_DOM 45..65; /note="Mitochondrial matrix"; /evidence="ECO:0000255"; TOPO_DOM 87..353; /note="Mitochondrial intermembrane"; /evidence="ECO:0000255"
Q96B77	TM186_HUMAN	Transmembrane protein 186	3	3	3	240811	237500	454964	integral component of membrane [GO:0016021]; mitochondrial inner membrane [GO:0005743]; mitochondrion [GO:0005739]	TRANSMEM 80..100; /note="Helical"; /evidence="ECO:0000255"; TRANSMEM 103..123; /note="Helical"; /evidence="ECO:0000255"	TOPO_DOM 1..79; /note="Mitochondrial matrix"; /evidence="ECO:0000305"; TOPO_DOM 101..102; /note="Mitochondrial intermembrane"; /evidence="ECO:0000305"; TOPO_DOM 124..213; /note="Mitochondrial matrix"; /evidence="ECO:0000305"
Q9ULW0	TPX2_HUMAN	Targeting protein for Xklp2 (Differentially expressed in cancerous and non-cancerous lung cells 2) (DIL-2) (Hepatocellular carcinoma-associated antigen 519) (Hepatocellular carcinoma-associated antigen 90) (Protein fls353) (Restricted expression prolifera	2	2	2	462222	184716	531285	axon hillock [GO:0043203]; cytosol [GO:0005829]; intercellular bridge [GO:0045171]; microtubule cytoskeleton [GO:0015630]; mitotic spindle [GO:0072686]; nuclear microtubule [GO:0005880]; nucleoplasm [GO:0005654]; nucleus [GO:0005634]; spindle [GO:0005819]; spindle pole [GO:0000922]
Q9BRT2	UQCC2_HUMAN	Ubiquinol-cytochrome-c reductase complex assembly factor 2 (Breast cancer-associated protein SGA-81M) (Mitochondrial nucleoid factor 1) (Mitochondrial protein M19)	1	1	1	122977	169978	105279	mitochondrial inner membrane [GO:0005743]; mitochondrial intermembrane space [GO:0005758]; mitochondrial matrix [GO:0005759]; mitochondrial nucleoid [GO:0042645]; mitochondrion [GO:0005739]; nuclear body [GO:0016604]
Q709C8	VP13C_HUMAN	Vacuolar protein sorting-associated protein 13C	12	13	11	612256	554700	1.01375e+06	cytoplasm [GO:0005737]; cytosol [GO:0005829]; dense core granule membrane [GO:0032127]; extracellular exosome [GO:0070062]; extrinsic component of membrane [GO:0019898]; mitochondrial outer membrane [GO:0005741]				O
Q8WUK0	PTPM1_HUMAN	Phosphatidylglycerophosphatase and protein-tyrosine phosphatase 1 (EC 3.1.3.27) (PTEN-like phosphatase) (Phosphoinositide lipid phosphatase) (Protein-tyrosine phosphatase mitochondrial 1) (EC 3.1.3.16) (EC 3.1.3.48)	6	6	6	8.43705e+06	1.00241e+07	1.12472e+07	mitochondrial inner membrane [GO:0005743]; mitochondrion [GO:0005739]; nucleus [GO:0005634]
Q16762	THTR_HUMAN	Thiosulfate sulfurtransferase (EC 2.8.1.1) (Rhodanese)	2	3	2	629306	545453	936491	extracellular space [GO:0005615]; mitochondrial matrix [GO:0005759]; mitochondrion [GO:0005739]
P24752	THIL_HUMAN	Acetyl-CoA acetyltransferase, mitochondrial (EC 2.3.1.9) (Acetoacetyl-CoA thiolase) (T2)	4	4	6	202681	287556	301121	extracellular exosome [GO:0070062]; mitochondrial matrix [GO:0005759]; mitochondrion [GO:0005739]
P18859	ATP5J_HUMAN	ATP synthase-coupling factor 6, mitochondrial (ATPase subunit F6) (ATP synthase peripheral stalk subunit F6)	1	2	1	145184	124354	236706	mitochondrial inner membrane [GO:0005743]; mitochondrial proton-transporting ATP synthase complex [GO:0005753]; mitochondrial proton-transporting ATP synthase complex, coupling factor F(o) [GO:0000276]; mitochondrion [GO:0005739]
Q8IXI1	MIRO2_HUMAN	Mitochondrial Rho GTPase 2 (MIRO-2) (hMiro-2) (EC 3.6.5.-) (Ras homolog gene family member T2)	13	8	13	828789	458783	1.01624e+06	integral component of mitochondrial outer membrane [GO:0031307]; membrane [GO:0016020]; mitochondrial outer membrane [GO:0005741]; mitochondrion [GO:0005739]	TRANSMEM 593..615; /note="Helical; Anchor for type IV membrane protein"; /evidence="ECO:0000255"	TOPO_DOM 1..592; /note="Cytoplasmic"; /evidence="ECO:0000255"; TOPO_DOM 616..618; /note="Mitochondrial intermembrane"; /evidence="ECO:0000255"		O
P12694	ODBA_HUMAN	2-oxoisovalerate dehydrogenase subunit alpha, mitochondrial (EC 1.2.4.4) (Branched-chain alpha-keto acid dehydrogenase E1 component alpha chain) (BCKDE1A) (BCKDH E1-alpha)	1		1	76543.3		71616.4	mitochondrial alpha-ketoglutarate dehydrogenase complex [GO:0005947]; mitochondrial matrix [GO:0005759]; mitochondrion [GO:0005739]
O14966	RAB7L_HUMAN	Ras-related protein Rab-7L1 (Rab-7-like protein 1) (Ras-related protein Rab-29)	3	1	2	323622	274047	732985	cis-Golgi network [GO:0005801]; cytoplasm [GO:0005737]; cytoskeleton [GO:0005856]; cytosol [GO:0005829]; early endosome [GO:0005769]; endomembrane system [GO:0012505]; extracellular exosome [GO:0070062]; Golgi apparatus [GO:0005794]; intracellular membrane-bounded organelle [GO:0043231]; intracellular vesicle [GO:0097708]; melanosome [GO:0042470]; mitochondrion [GO:0005739]; perinuclear region of…
P49792	RBP2_HUMAN	E3 SUMO-protein ligase RanBP2 (EC 2.3.2.-) (358 kDa nucleoporin) (Nuclear pore complex protein Nup358) (Nucleoporin Nup358) (Ran-binding protein 2) (RanBP2) (p270)	4	5	4	1.97207e+06	1.69612e+06	2.48474e+06	annulate lamellae [GO:0005642]; cytoplasm [GO:0005737]; cytosol [GO:0005829]; intracellular membrane-bounded organelle [GO:0043231]; membrane [GO:0016020]; mitochondrion [GO:0005739]; nuclear envelope [GO:0005635]; nuclear inclusion body [GO:0042405]; nuclear inner membrane [GO:0005637]; nuclear membrane [GO:0031965]; nuclear outer membrane [GO:0005640]; nuclear pore [GO:0005643]; nuclear pore cy…
P63244	RACK1_HUMAN	Receptor of activated protein C kinase 1 (Cell proliferation-inducing gene 21 protein) (Guanine nucleotide-binding protein subunit beta-2-like 1) (Guanine nucleotide-binding protein subunit beta-like protein 12.3) (Human lung cancer oncogene 7 protein) (H	3	1	2	116069	97476.4	174267	cytoplasm [GO:0005737]; cytosol [GO:0005829]; dendrite [GO:0030425]; extracellular exosome [GO:0070062]; IRE1-RACK1-PP2A complex [GO:1990630]; midbody [GO:0030496]; mitochondrion [GO:0005739]; neuronal cell body [GO:0043025]; nucleoplasm [GO:0005654]; nucleus [GO:0005634]; perikaryon [GO:0043204]; perinuclear region of cytoplasm [GO:0048471]; phagocytic cup [GO:0001891]; small ribosomal subunit […
P78406	RAE1L_HUMAN	mRNA export factor RAE1 (Rae1 protein homolog) (mRNA-associated protein mrnp 41)	1		1	84893		102161	cytoplasm [GO:0005737]; fibrillar center [GO:0001650]; mitotic spindle pole [GO:0097431]; nuclear envelope [GO:0005635]; nuclear inner membrane [GO:0005637]; nuclear outer membrane [GO:0005640]; nuclear pore [GO:0005643]; nucleoplasm [GO:0005654]; nucleus [GO:0005634]
Q9P258	RCC2_HUMAN	Protein RCC2 (RCC1-like protein TD-60) (Telophase disk protein of 60 kDa)	1		1	95321.1		142457	chromosome, centromeric core domain [GO:0034506]; cytosol [GO:0005829]; early endosome membrane [GO:0031901]; microtubule [GO:0005874]; midbody [GO:0030496]; mitotic spindle midzone [GO:1990023]; nucleolus [GO:0005730]; plasma membrane [GO:0005886]
P04049	RAF1_HUMAN	RAF proto-oncogene serine/threonine-protein kinase (EC 2.7.11.1) (Proto-oncogene c-RAF) (cRaf) (Raf-1)	3	3	2	4.12107e+06	4.54698e+06	7.47404e+06	cytoplasm [GO:0005737]; cytosol [GO:0005829]; Golgi apparatus [GO:0005794]; mitochondrial outer membrane [GO:0005741]; mitochondrion [GO:0005739]; nuclear speck [GO:0016607]; plasma membrane [GO:0005886]; pseudopodium [GO:0031143]				O
P46060	RAGP1_HUMAN	Ran GTPase-activating protein 1 (RanGAP1)	7	8	10	601704	498783	277235	aggresome [GO:0016235]; axon cytoplasm [GO:1904115]; cytoplasm [GO:0005737]; cytoplasmic periphery of the nuclear pore complex [GO:1990723]; cytosol [GO:0005829]; dendrite [GO:0030425]; intracellular membrane-bounded organelle [GO:0043231]; kinetochore [GO:0000776]; mitotic spindle [GO:0072686]; nuclear envelope [GO:0005635]; nuclear membrane [GO:0031965]; nuclear pore [GO:0005643]; nuclear pore …
P31930	QCR1_HUMAN	Cytochrome b-c1 complex subunit 1, mitochondrial (Complex III subunit 1) (Core protein I) (Ubiquinol-cytochrome-c reductase complex core protein 1)	1	1	1	807237	1.1898e+06	965506	mitochondrial inner membrane [GO:0005743]; mitochondrial respirasome [GO:0005746]; mitochondrial respiratory chain complex III [GO:0005750]; mitochondrion [GO:0005739]
P14927	QCR7_HUMAN	Cytochrome b-c1 complex subunit 7 (Complex III subunit 7) (Complex III subunit VII) (QP-C) (Ubiquinol-cytochrome c reductase complex 14 kDa protein)	4	2	3	275310	349401	533797	mitochondrial inner membrane [GO:0005743]; mitochondrial respirasome [GO:0005746]; mitochondrial respiratory chain complex III [GO:0005750]
O43502	RA51C_HUMAN	DNA repair protein RAD51 homolog 3 (R51H3) (RAD51 homolog C) (RAD51-like protein 2)	1		2	78047.7		164587	cell junction [GO:0030054]; cytoplasm [GO:0005737]; cytosol [GO:0005829]; intracellular membrane-bounded organelle [GO:0043231]; mitochondrion [GO:0005739]; nucleoplasm [GO:0005654]; nucleus [GO:0005634]; perinuclear region of cytoplasm [GO:0048471]; Rad51B-Rad51C-Rad51D-XRCC2 complex [GO:0033063]; Rad51C-XRCC3 complex [GO:0033065]; replication fork [GO:0005657]
Q9H0H5	RGAP1_HUMAN	Rac GTPase-activating protein 1 (Male germ cell RacGap) (MgcRacGAP) (Protein CYK4 homolog) (CYK4) (HsCYK-4)	1	1		82104.9	109135		acrosomal vesicle [GO:0001669]; centralspindlin complex [GO:0097149]; cleavage furrow [GO:0032154]; cytosol [GO:0005829]; extracellular exosome [GO:0070062]; extrinsic component of cytoplasmic side of plasma membrane [GO:0031234]; Flemming body [GO:0090543]; microtubule [GO:0005874]; midbody [GO:0030496]; mitotic spindle [GO:0072686]; nucleoplasm [GO:0005654]; nucleus [GO:0005634]; spindle [GO:00…
P61221	ABCE1_HUMAN	ATP-binding cassette sub-family E member 1 (2'-5'-oligoadenylate-binding protein) (HuHP68) (RNase L inhibitor) (Ribonuclease 4 inhibitor) (RNS4I)	2	1	2	155310	146054	238787	cytoplasm [GO:0005737]; cytosol [GO:0005829]; membrane [GO:0016020]; mitochondrial matrix [GO:0005759]; mitochondrion [GO:0005739]
P10809	CH60_HUMAN	60 kDa heat shock protein, mitochondrial (EC 5.6.1.7) (60 kDa chaperonin) (Chaperonin 60) (CPN60) (Heat shock protein 60) (HSP-60) (Hsp60) (HuCHA60) (Mitochondrial matrix protein P1) (P60 lymphocyte protein)	7	9	8	2.81311e+06	1.75771e+06	3.3555e+06	cell surface [GO:0009986]; clathrin-coated pit [GO:0005905]; coated vesicle [GO:0030135]; cytoplasm [GO:0005737]; cytosol [GO:0005829]; early endosome [GO:0005769]; extracellular exosome [GO:0070062]; extracellular space [GO:0005615]; lipopolysaccharide receptor complex [GO:0046696]; membrane [GO:0016020]; mitochondrial inner membrane [GO:0005743]; mitochondrial matrix [GO:0005759]; mitochondrion…
Q96IL0	COA8_HUMAN	Cytochrome c oxidase assembly factor 8 (COA8) (Apoptogenic protein 1, mitochondrial) (APOP-1)	2	1	1	1.54061e+06	1.86707e+06	2.04215e+06	matrix side of mitochondrial inner membrane [GO:0099617]; mitochondrion [GO:0005739]
O60610	DIAP1_HUMAN	Protein diaphanous homolog 1 (Diaphanous-related formin-1) (DRF1)	2		2	90923.4		150452	cytoplasm [GO:0005737]; cytosol [GO:0005829]; ficolin-1-rich granule membrane [GO:0101003]; microtubule organizing center [GO:0005815]; mitotic spindle [GO:0072686]; nucleus [GO:0005634]; plasma membrane [GO:0005886]; ruffle membrane [GO:0032587]; secretory granule membrane [GO:0030667]
Q00796	DHSO_HUMAN	Sorbitol dehydrogenase (SDH) (EC 1.1.1.-) ((R,R)-butanediol dehydrogenase) (EC 1.1.1.4) (L-iditol 2-dehydrogenase) (EC 1.1.1.14) (Polyol dehydrogenase) (Ribitol dehydrogenase) (RDH) (EC 1.1.1.56) (Xylitol dehydrogenase) (XDH) (EC 1.1.1.9)	1	1		96952	106517		cytosol [GO:0005829]; extracellular exosome [GO:0070062]; extracellular space [GO:0005615]; membrane [GO:0016020]; mitochondrial membrane [GO:0031966]; motile cilium [GO:0031514]
Q9NVT9	ARMC1_HUMAN	Armadillo repeat-containing protein 1	3	1	1	292478	549864	635602	cytosol [GO:0005829]; mitochondrial outer membrane [GO:0005741]; mitochondrion [GO:0005739]				O
P24539	AT5F1_HUMAN	ATP synthase F(0) complex subunit B1, mitochondrial (ATP synthase peripheral stalk-membrane subunit b) (ATP synthase proton-transporting mitochondrial F(0) complex subunit B1) (ATP synthase subunit b) (ATPase subunit b)	1	1	1	94210.7	152990	131740	membrane [GO:0016020]; mitochondrial inner membrane [GO:0005743]; mitochondrial matrix [GO:0005759]; mitochondrial proton-transporting ATP synthase complex [GO:0005753]; mitochondrial proton-transporting ATP synthase complex, coupling factor F(o) [GO:0000276]; mitochondrion [GO:0005739]; nucleoplasm [GO:0005654]; nucleus [GO:0005634]
Q8NBU5	ATAD1_HUMAN	Outer mitochondrial transmembrane helix translocase (EC 7.4.2.-) (ATPase family AAA domain-containing protein 1) (hATAD1) (Thorase)	19	16	17	7.14066e+06	1.56104e+07	1.75603e+07	cytosol [GO:0005829]; integral component of membrane [GO:0016021]; membrane [GO:0016020]; mitochondrial outer membrane [GO:0005741]; peroxisomal membrane [GO:0005778]; postsynaptic membrane [GO:0045211]	TRANSMEM 16..32; /note="Helical"; /evidence="ECO:0000255"	TOPO_DOM 1..15; /note="Mitochondrial intermembrane"; /evidence="ECO:0000305"; TOPO_DOM 33..361; /note="Cytoplasmic"; /evidence="ECO:0000305"		O
Q9UDR5	AASS_HUMAN	Alpha-aminoadipic semialdehyde synthase, mitochondrial (LKR/SDH) [Includes: Lysine ketoglutarate reductase (LKR) (LOR) (EC 1.5.1.8); Saccharopine dehydrogenase (SDH) (EC 1.5.1.9)]	1	1	1	180057	173813	263419	cytoplasm [GO:0005737]; cytosol [GO:0005829]; intracellular membrane-bounded organelle [GO:0043231]; mitochondrial matrix [GO:0005759]; mitochondrion [GO:0005739]; nucleus [GO:0005634]
Q9Y305	ACOT9_HUMAN	Acyl-coenzyme A thioesterase 9, mitochondrial (Acyl-CoA thioesterase 9) (EC 3.1.2.-) (Acyl-CoA thioester hydrolase 9)	2	1	2	626023	731845	984387	mitochondrial matrix [GO:0005759]; mitochondrion [GO:0005739]
Q6UB35	C1TM_HUMAN	Monofunctional C1-tetrahydrofolate synthase, mitochondrial (EC 6.3.4.3) (Formyltetrahydrofolate synthetase)	26	21	25	8.40022e+06	8.86132e+06	1.36982e+07	cytosol [GO:0005829]; membrane [GO:0016020]; mitochondrial matrix [GO:0005759]; mitochondrion [GO:0005739]
Q16595	FRDA_HUMAN	Frataxin, mitochondrial (EC 1.16.3.1) (Friedreich ataxia protein) (Fxn) [Cleaved into: Frataxin intermediate form (i-FXN); Frataxin(56-210) (m56-FXN); Frataxin(78-210) (d-FXN) (m78-FXN); Frataxin mature form (Frataxin(81-210)) (m81-FXN)]	1	2	1	957324	1.08482e+06	1.40129e+06	cytosol [GO:0005829]; iron-sulfur cluster assembly complex [GO:1990229]; L-cysteine desulfurase complex [GO:1990221]; mitochondrial matrix [GO:0005759]; mitochondrion [GO:0005739]
O43524	FOXO3_HUMAN	Forkhead box protein O3 (AF6q21 protein) (Forkhead in rhabdomyosarcoma-like 1)	2	1		159511	63118.4		chromatin [GO:0000785]; cytoplasm [GO:0005737]; cytosol [GO:0005829]; mitochondrial matrix [GO:0005759]; mitochondrial outer membrane [GO:0005741]; nucleoplasm [GO:0005654]; nucleus [GO:0005634]; protein-containing complex [GO:0032991]; RNA polymerase II transcription repressor complex [GO:0090571]				O
Q7Z6Z7	HUWE1_HUMAN	E3 ubiquitin-protein ligase HUWE1 (EC 2.3.2.26) (ARF-binding protein 1) (ARF-BP1) (HECT, UBA and WWE domain-containing protein 1) (HECT-type E3 ubiquitin transferase HUWE1) (Homologous to E6AP carboxyl terminus homologous protein 9) (HectH9) (Large struct	1	1	1	388152	395412	445824	cytoplasm [GO:0005737]; cytosol [GO:0005829]; extracellular exosome [GO:0070062]; extracellular region [GO:0005576]; ficolin-1-rich granule lumen [GO:1904813]; Golgi membrane [GO:0000139]; membrane [GO:0016020]; mitochondrion [GO:0005739]; nucleoplasm [GO:0005654]; nucleus [GO:0005634]; secretory granule lumen [GO:0034774]
P61604	CH10_HUMAN	10 kDa heat shock protein, mitochondrial (Hsp10) (10 kDa chaperonin) (Chaperonin 10) (CPN10) (Early-pregnancy factor) (EPF)	11	10	7	1.12529e+06	1.08227e+06	1.42003e+06	extracellular exosome [GO:0070062]; membrane [GO:0016020]; mitochondrial matrix [GO:0005759]; mitochondrion [GO:0005739]
Q99417	MYCBP_HUMAN	c-Myc-binding protein (Associate of Myc 1) (AMY-1)	1	1	1	759494	576166	1.18138e+06	cytoplasm [GO:0005737]; mitochondrion [GO:0005739]; nucleoplasm [GO:0005654]; nucleus [GO:0005634]
Q12849	GRSF1_HUMAN	G-rich sequence factor 1 (GRSF-1)	6	4	5	1.39809e+06	1.90237e+06	2.22352e+06	cytoplasm [GO:0005737]; mitochondrial nucleoid [GO:0042645]; mitochondrion [GO:0005739]; nucleoplasm [GO:0005654]; ribonucleoprotein complex [GO:1990904]; ribonucleoprotein granule [GO:0035770]
P03915	NU5M_HUMAN	NADH-ubiquinone oxidoreductase chain 5 (EC 7.1.1.2) (NADH dehydrogenase subunit 5)	1	1	1	1.19414e+06	707850	1435729	mitochondrial inner membrane [GO:0005743]; mitochondrial respiratory chain complex I [GO:0005747]; neuron projection [GO:0043005]	TRANSMEM 38..58; /note="Helical"; /evidence="ECO:0000255"; TRANSMEM 87..107; /note="Helical"; /evidence="ECO:0000255"; TRANSMEM 122..142; /note="Helical"; /evidence="ECO:0000255"; TRANSMEM 144..160; /note="Helical"; /evidence="ECO:0000255"; TRANSMEM 171..191; /note="Helical"; /evidence="ECO:0000255"; TRANSMEM 211..233; /note="Helical"; /evidence="ECO:0000255"; TRANSMEM 241..261; /note="Helical"; …
Q8NAN2	MIGA1_HUMAN	Mitoguardin 1 (Protein FAM73A)	4	2	4	384367	289979	372855	integral component of plasma membrane [GO:0005887]; mitochondrial outer membrane [GO:0005741]; mitochondrion [GO:0005739]	TRANSMEM 70..90; /note="Helical"; /evidence="ECO:0000255"			O
P52789	HXK2_HUMAN	Hexokinase-2 (EC 2.7.1.1) (Hexokinase type II) (HK II) (Hexokinase-B) (Muscle form hexokinase)	2	2	2	5.85619e+06	9024387	8.13511e+06	centrosome [GO:0005813]; cytosol [GO:0005829]; intracellular membrane-bounded organelle [GO:0043231]; membrane [GO:0016020]; mitochondrial outer membrane [GO:0005741]; mitochondrion [GO:0005739]; plasma membrane [GO:0005886]; sarcoplasmic reticulum [GO:0016529]				O
Q96H55	MYO19_HUMAN	Unconventional myosin-XIX (Myosin head domain-containing protein 1)	6	6	6	970086	656304	1.17721e+06	actin cytoskeleton [GO:0015629]; cytoplasm [GO:0005737]; cytosol [GO:0005829]; mitochondrial outer membrane [GO:0005741]; mitochondrion [GO:0005739]; myosin complex [GO:0016459]; vesicle [GO:0031982]				O
Q13423	NNTM_HUMAN	NAD(P) transhydrogenase, mitochondrial (EC 7.1.1.1) (Nicotinamide nucleotide transhydrogenase) (Pyridine nucleotide transhydrogenase)	1	2	2	114471	94224.9	165951	integral component of membrane [GO:0016021]; membrane [GO:0016020]; mitochondrial inner membrane [GO:0005743]; mitochondrial respirasome [GO:0005746]; mitochondrion [GO:0005739]	TRANSMEM 475..493; /note="Helical"; /evidence="ECO:0000255"; TRANSMEM 501..521; /note="Helical"; /evidence="ECO:0000255"; TRANSMEM 527..546; /note="Helical"; /evidence="ECO:0000255"; TRANSMEM 558..578; /note="Helical"; /evidence="ECO:0000255"; TRANSMEM 596..616; /note="Helical"; /evidence="ECO:0000255"; TRANSMEM 622..642; /note="Helical"; /evidence="ECO:0000255"; TRANSMEM 646..666; /note="Helical…	TOPO_DOM 44..474; /note="Mitochondrial matrix"; /evidence="ECO:0000250|UniProtKB:P11024"; TOPO_DOM 579..595; /note="Mitochondrial matrix"; /evidence="ECO:0000250|UniProtKB:P11024"; TOPO_DOM 723..739; /note="Cytoplasmic"; /evidence="ECO:0000250|UniPr
P17612	KAPCA_HUMAN	cAMP-dependent protein kinase catalytic subunit alpha (PKA C-alpha) (EC 2.7.11.11)	1	1		79561.2	146448		acrosomal vesicle [GO:0001669]; calcium channel complex [GO:0034704]; cAMP-dependent protein kinase complex [GO:0005952]; centrosome [GO:0005813]; ciliary base [GO:0097546]; cytoplasm [GO:0005737]; cytosol [GO:0005829]; dendritic spine [GO:0043197]; extracellular exosome [GO:0070062]; membrane [GO:0016020]; mitochondrion [GO:0005739]; neuromuscular junction [GO:0031594]; nuclear speck [GO:0016607…
P52732	KIF11_HUMAN	Kinesin-like protein KIF11 (Kinesin-like protein 1) (Kinesin-like spindle protein HKSP) (Kinesin-related motor protein Eg5) (Thyroid receptor-interacting protein 5) (TR-interacting protein 5) (TRIP-5)	3	4	3	697730	783050	1.12391e+06	cytosol [GO:0005829]; kinesin complex [GO:0005871]; membrane [GO:0016020]; microtubule [GO:0005874]; mitotic spindle [GO:0072686]; nucleus [GO:0005634]; protein-containing complex [GO:0032991]; spindle [GO:0005819]; spindle pole [GO:0000922]
P42704	LPPRC_HUMAN	Leucine-rich PPR motif-containing protein, mitochondrial (130 kDa leucine-rich protein) (LRP 130) (GP130)	3	2	4	99450.2	72380	261628	condensed nuclear chromosome [GO:0000794]; cytoskeleton [GO:0005856]; membrane [GO:0016020]; microtubule [GO:0005874]; mitochondrial nucleoid [GO:0042645]; mitochondrion [GO:0005739]; nuclear inner membrane [GO:0005637]; nuclear outer membrane [GO:0005640]; nucleoplasm [GO:0005654]; nucleus [GO:0005634]; perinuclear region of cytoplasm [GO:0048471]; ribonucleoprotein complex [GO:1990904]
L0R8F8	MIDUO_HUMAN	MIEF1 upstream open reading frame protein (Alternative MIEF1 protein) (AltMIEF1) (MIEF1 microprotein) (MIEF1-MP)	1	1	1	135609	102972	263391	mitochondrial matrix [GO:0005759]; mitochondrion [GO:0005739]
O43169	CYB5B_HUMAN	Cytochrome b5 type B (Cytochrome b5 outer mitochondrial membrane isoform)	1	1	2	257709	218016	226565	integral component of membrane [GO:0016021]; intracellular membrane-bounded organelle [GO:0043231]; membrane [GO:0016020]; mitochondrial outer membrane [GO:0005741]; nitric-oxide synthase complex [GO:1903958]	TRANSMEM 123..140; /note="Helical"; /evidence="ECO:0000255"			O
O95831	AIFM1_HUMAN	Apoptosis-inducing factor 1, mitochondrial (EC 1.6.99.-) (Programmed cell death protein 8)	5	5	4	302253	338805	506421	cytoplasm [GO:0005737]; cytosol [GO:0005829]; mitochondrial inner membrane [GO:0005743]; mitochondrial intermembrane space [GO:0005758]; mitochondrion [GO:0005739]; nucleus [GO:0005634]; perinuclear region of cytoplasm [GO:0048471]
Q96ST8	CEP89_HUMAN	Centrosomal protein of 89 kDa (Cep89) (Centrosomal protein 123) (Cep123) (Coiled-coil domain-containing protein 123)	1	1	1	250230	302218	266072	centriole [GO:0005814]; centrosome [GO:0005813]; ciliary transition fiber [GO:0097539]; cytosol [GO:0005829]; mitochondrial intermembrane space [GO:0005758]; motile cilium [GO:0031514]; non-motile cilium [GO:0097730]; plasma membrane [GO:0005886]; spindle pole [GO:0000922]; synapse [GO:0045202]
P14635	CCNB1_HUMAN	G2/mitotic-specific cyclin-B1	4	5	7	261336	322967	316004	centrosome [GO:0005813]; cyclin B1-CDK1 complex [GO:0097125]; cyclin-dependent protein kinase holoenzyme complex [GO:0000307]; cytoplasm [GO:0005737]; cytosol [GO:0005829]; membrane [GO:0016020]; mitochondrial matrix [GO:0005759]; nucleoplasm [GO:0005654]; nucleus [GO:0005634]; outer kinetochore [GO:0000940]; spindle pole [GO:0000922]
P33316	DUT_HUMAN	Deoxyuridine 5'-triphosphate nucleotidohydrolase, mitochondrial (dUTPase) (EC 3.6.1.23) (dUTP pyrophosphatase)	2		1	147337		261810	extracellular exosome [GO:0070062]; mitochondrion [GO:0005739]; nucleoplasm [GO:0005654]; nucleus [GO:0005634]
Q13011	ECH1_HUMAN	Delta(3,5)-Delta(2,4)-dienoyl-CoA isomerase, mitochondrial (EC 5.3.3.-)	3	2	3	241123	367053	365354	cytosol [GO:0005829]; extracellular exosome [GO:0070062]; membrane [GO:0016020]; mitochondrion [GO:0005739]; peroxisomal matrix [GO:0005782]; peroxisome [GO:0005777]
P40939	ECHA_HUMAN	Trifunctional enzyme subunit alpha, mitochondrial (78 kDa gastrin-binding protein) (Monolysocardiolipin acyltransferase) (EC 2.3.1.-) (TP-alpha) [Includes: Long-chain enoyl-CoA hydratase (EC 4.2.1.17); Long chain 3-hydroxyacyl-CoA dehydrogenase (EC 1.1.1.	7	6	7	444067	368578	606579	mitochondrial fatty acid beta-oxidation multienzyme complex [GO:0016507]; mitochondrial inner membrane [GO:0005743]; mitochondrial nucleoid [GO:0042645]; mitochondrion [GO:0005739]
O75521	ECI2_HUMAN	Enoyl-CoA delta isomerase 2 (EC 5.3.3.8) (DRS-1) (Delta(3),delta(2)-enoyl-CoA isomerase) (D3,D2-enoyl-CoA isomerase) (Diazepam-binding inhibitor-related protein 1) (DBI-related protein 1) (Dodecenoyl-CoA isomerase) (Hepatocellular carcinoma-associated ant	4	3	6	1.26949e+06	1.27212e+06	1.65706e+06	cytosol [GO:0005829]; intracellular membrane-bounded organelle [GO:0043231]; membrane [GO:0016020]; mitochondrion [GO:0005739]; peroxisomal matrix [GO:0005782]; peroxisome [GO:0005777]
Q9NZJ6	COQ3_HUMAN	Ubiquinone biosynthesis O-methyltransferase, mitochondrial (3-demethylubiquinol 3-O-methyltransferase) (EC 2.1.1.64) (Polyprenyldihydroxybenzoate methyltransferase) (EC 2.1.1.114)	3	1	3	4.0312e+06	2.90235e+06	6.93348e+06	extrinsic component of mitochondrial inner membrane [GO:0031314]; mitochondrial inner membrane [GO:0005743]; mitochondrial matrix [GO:0005759]; mitochondrion [GO:0005739]; ubiquinone biosynthesis complex [GO:0110142]
Q9H845	ACAD9_HUMAN	Complex I assembly factor ACAD9, mitochondrial (Acyl-CoA dehydrogenase family member 9) (ACAD-9) (EC 1.3.8.-)	3	3	3	492229	453173	536073	dendrite [GO:0030425]; mitochondrial inner membrane [GO:0005743]; mitochondrial membrane [GO:0031966]; mitochondrion [GO:0005739]; nucleus [GO:0005634]
O75027	ABCB7_HUMAN	Iron-sulfur clusters transporter ABCB7, mitochondrial (ATP-binding cassette sub-family B member 7, mitochondrial) (ATP-binding cassette transporter 7) (ABC transporter 7 protein)	2	2	3	834200	232187	346128	integral component of membrane [GO:0016021]; mitochondrial inner membrane [GO:0005743]; mitochondrion [GO:0005739]	TRANSMEM 141..161; /note="Helical"; /evidence="ECO:0000255|PROSITE-ProRule:PRU00441"; TRANSMEM 186..206; /note="Helical"; /evidence="ECO:0000255|PROSITE-ProRule:PRU00441"; TRANSMEM 260..280; /note="Helical"; /evidence="ECO:0000255|PROSITE-ProRule:PRU00441"; TRANSMEM 291..311; /note="Helical"; /evidence="ECO:0000255|PROSITE-ProRule:PRU00441"; TRANSMEM 383..403; /note="Helical"; /evidence="ECO:0000…	TOPO_DOM 23..140; /note="Mitochondrial matrix"; /evidence="ECO:0000250|UniProtKB:P40416"; TOPO_DOM 162..185; /note="Mitochondrial intermembrane"; /evidence="ECO:0000250|UniProtKB:P40416"; TOPO_DOM 207..259; /note="Mitochondrial matrix"; /evidence="E
Q99798	ACON_HUMAN	Aconitate hydratase, mitochondrial (Aconitase) (EC 4.2.1.3) (Citrate hydro-lyase)	6	6	6	218887	177408	227225	cytosol [GO:0005829]; mitochondrial matrix [GO:0005759]; mitochondrion [GO:0005739]
P30153	2AAA_HUMAN	Serine/threonine-protein phosphatase 2A 65 kDa regulatory subunit A alpha isoform (Medium tumor antigen-associated 61 kDa protein) (PP2A subunit A isoform PR65-alpha) (PP2A subunit A isoform R1-alpha)	1	1	1	118710	112156	261890	chromosome, centromeric region [GO:0000775]; cytoplasm [GO:0005737]; cytosol [GO:0005829]; dendrite [GO:0030425]; extracellular exosome [GO:0070062]; glutamatergic synapse [GO:0098978]; lateral plasma membrane [GO:0016328]; membrane [GO:0016020]; microtubule cytoskeleton [GO:0015630]; mitochondrion [GO:0005739]; neuronal cell body [GO:0043025]; neuron projection [GO:0043005]; nucleus [GO:0005634]…
P00505	AATM_HUMAN	Aspartate aminotransferase, mitochondrial (mAspAT) (EC 2.6.1.1) (EC 2.6.1.7) (Fatty acid-binding protein) (FABP-1) (Glutamate oxaloacetate transaminase 2) (Kynurenine aminotransferase 4) (Kynurenine aminotransferase IV) (Kynurenine--oxoglutarate transamin	1	3	2	374426	113281	485992	extracellular exosome [GO:0070062]; mitochondrial matrix [GO:0005759]; mitochondrion [GO:0005739]; plasma membrane [GO:0005886]
Q9NRG9	AAAS_HUMAN	Aladin (Adracalin)	7	5	9	148723	139579	266176	centrosome [GO:0005813]; cytosol [GO:0005829]; membrane [GO:0016020]; mitotic spindle [GO:0072686]; nuclear envelope [GO:0005635]; nuclear inner membrane [GO:0005637]; nuclear membrane [GO:0031965]; nuclear outer membrane [GO:0005640]; nuclear pore [GO:0005643]; nucleoplasm [GO:0005654]; nucleus [GO:0005634]; spindle pole [GO:0000922]
Q9NWT8	AKIP_HUMAN	Aurora kinase A-interacting protein (AURKA-interacting protein) (28S ribosomal protein S38, mitochondrial) (MRP-S38) (Mitochondrial small ribosomal subunit protein mS38)	8	8	6	1.98792e+06	2.0594e+06	3.19319e+06	intracellular membrane-bounded organelle [GO:0043231]; mitochondrial inner membrane [GO:0005743]; mitochondrion [GO:0005739]; nucleoplasm [GO:0005654]; nucleus [GO:0005634]; ribosome [GO:0005840]
P22570	ADRO_HUMAN	NADPH:adrenodoxin oxidoreductase, mitochondrial (AR) (Adrenodoxin reductase) (EC 1.18.1.6) (Ferredoxin--NADP(+) reductase) (Ferredoxin reductase)		1	1		986688	2180371	mitochondrial inner membrane [GO:0005743]; mitochondrial matrix [GO:0005759]; mitochondrion [GO:0005739]
Q9NVI7	ATD3A_HUMAN	ATPase family AAA domain-containing protein 3A	3	3	4	253172	423660	530417	integral component of membrane [GO:0016021]; mitochondrial inner membrane [GO:0005743]; mitochondrial nucleoid [GO:0042645]; mitochondrion [GO:0005739]	TRANSMEM 295..312; /note="Helical"; /evidence="ECO:0000255"	TOPO_DOM 2..294; /note="Mitochondrial intermembrane"; /evidence="ECO:0000255"; TOPO_DOM 313..634; /note="Mitochondrial matrix"; /evidence="ECO:0000255"
Q8N0X4	CLYBL_HUMAN	Citramalyl-CoA lyase, mitochondrial (EC 4.1.3.25) ((3S)-malyl-CoA thioesterase) (EC 3.1.2.30) (Beta-methylmalate synthase) (EC 2.3.3.-) (Citrate lyase subunit beta-like protein) (Citrate lyase beta-like) (Malate synthase) (EC 2.3.3.9)	1	1		127656	59176.3		mitochondrion [GO:0005739]
P09543	CN37_HUMAN	2',3'-cyclic-nucleotide 3'-phosphodiesterase (CNP) (CNPase) (EC 3.1.4.37)	1	2	3	285762	254681	251944	cytoplasm [GO:0005737]; extracellular exosome [GO:0070062]; extracellular space [GO:0005615]; melanosome [GO:0042470]; membrane [GO:0016020]; microtubule [GO:0005874]; microvillus [GO:0005902]; mitochondrial inner membrane [GO:0005743]; mitochondrial outer membrane [GO:0005741]; myelin sheath abaxonal region [GO:0035748]; myelin sheath adaxonal region [GO:0035749]; perinuclear region of cytoplasm…				O
Q9NZ45	CISD1_HUMAN	CDGSH iron-sulfur domain-containing protein 1 (MitoNEET)	19	21	22	6.8897e+06	9.51573e+06	1.22637e+07	integral component of membrane [GO:0016021]; mitochondrial outer membrane [GO:0005741]; mitochondrion [GO:0005739]	TRANSMEM 14..31; /note="Helical; Signal-anchor for type III membrane protein"; /evidence="ECO:0000255"	TOPO_DOM 32..108; /note="Cytoplasmic"; /evidence="ECO:0000255"		O
P0C7P0	CISD3_HUMAN	CDGSH iron-sulfur domain-containing protein 3, mitochondrial (MitoNEET-related protein 2) (Miner2) (Mitochondrial inner NEET protein) (MiNT)	4	4	4	260138	278221	297721	mitochondrion [GO:0005739]
Q13057	COASY_HUMAN	Bifunctional coenzyme A synthase (CoA synthase) (NBP) (POV-2) [Includes: Phosphopantetheine adenylyltransferase (EC 2.7.7.3) (Dephospho-CoA pyrophosphorylase) (Pantetheine-phosphate adenylyltransferase) (PPAT); Dephospho-CoA kinase (DPCK) (EC 2.7.1.24) (D	1	1		86137.7	61399.5		extracellular exosome [GO:0070062]; mitochondrial matrix [GO:0005759]; mitochondrial outer membrane [GO:0005741]				O
O76031	CLPX_HUMAN	ATP-dependent Clp protease ATP-binding subunit clpX-like, mitochondrial		1	1		226509	850814	cytosol [GO:0005829]; endopeptidase Clp complex [GO:0009368]; mitochondrial endopeptidase Clp complex [GO:0009841]; mitochondrial inner membrane [GO:0005743]; mitochondrial matrix [GO:0005759]; mitochondrial nucleoid [GO:0042645]; mitochondrion [GO:0005739]; nucleoplasm [GO:0005654]
Q9GZY4	COA1_HUMAN	Cytochrome c oxidase assembly factor 1 homolog (Mitochondrial translation regulation assembly intermediate of cytochrome c oxidase protein of 15 kDa)	2	1	2	299375	341675	749233	cytosol [GO:0005829]; integral component of mitochondrial inner membrane [GO:0031305]; mitochondrial inner membrane [GO:0005743]; mitochondrion [GO:0005739]	TRANSMEM 15..37; /note="Helical"; /evidence="ECO:0000255"	TOPO_DOM 1..14; /note="Mitochondrial matrix"; /evidence="ECO:0000255"; TOPO_DOM 38..146; /note="Mitochondrial intermembrane"; /evidence="ECO:0000255"
Q9Y2R0	COA3_HUMAN	Cytochrome c oxidase assembly factor 3 homolog, mitochondrial (Coiled-coil domain-containing protein 56) (Mitochondrial translation regulation assembly intermediate of cytochrome c oxidase protein of 12 kDa)		3	1		795873	1717115	integral component of mitochondrial inner membrane [GO:0031305]; mitochondrion [GO:0005739]	TRANSMEM 58..78; /note="Helical"; /evidence="ECO:0000255"	TOPO_DOM 2..57; /note="Mitochondrial matrix"; /evidence="ECO:0000255"; TOPO_DOM 79..106; /note="Mitochondrial intermembrane"; /evidence="ECO:0000255"
Q9H3K2	GHITM_HUMAN	Growth hormone-inducible transmembrane protein (Dermal papilla-derived protein 2) (Mitochondrial morphology and cristae structure 1) (MICS1) (Transmembrane BAX inhibitor motif-containing protein 5)	3	5	4	199267	305793	305216	extracellular exosome [GO:0070062]; integral component of mitochondrial inner membrane [GO:0031305]; mitochondrion [GO:0005739]	TRANSMEM 83..103; /note="Helical"; /evidence="ECO:0000255"; TRANSMEM 126..146; /note="Helical"; /evidence="ECO:0000255"; TRANSMEM 160..180; /note="Helical"; /evidence="ECO:0000255"; TRANSMEM 191..211; /note="Helical"; /evidence="ECO:0000255"; TRANSMEM 214..234; /note="Helical"; /evidence="ECO:0000255"; TRANSMEM 245..265; /note="Helical"; /evidence="ECO:0000255"; TRANSMEM 272..292; /note="Helical"…	TOPO_DOM 46..82; /note="Mitochondrial matrix"; /evidence="ECO:0000255"; TOPO_DOM 104..125; /note="Mitochondrial intermembrane"; /evidence="ECO:0000255"; TOPO_DOM 147..159; /note="Mitochondrial matrix"; /evidence="ECO:0000255"; TOPO_DOM 181..190; /n
Q9H3P7	GCP60_HUMAN	Golgi resident protein GCP60 (Acyl-CoA-binding domain-containing protein 3) (Golgi complex-associated protein 1) (GOCAP1) (Golgi phosphoprotein 1) (GOLPH1) (PBR- and PKA-associated protein 7) (Peripheral benzodiazepine receptor-associated protein PAP7) [C	1		1	171693		256970	Golgi apparatus [GO:0005794]; Golgi membrane [GO:0000139]; membrane [GO:0016020]; mitochondrion [GO:0005739]
O43716	GATC_HUMAN	Glutamyl-tRNA(Gln) amidotransferase subunit C, mitochondrial (Glu-AdT subunit C) (EC 6.3.5.-) (Protein 15E1.2)	1	1	1	447196	423769	617314	glutamyl-tRNA(Gln) amidotransferase complex [GO:0030956]; mitochondrion [GO:0005739]
Q9UII2	ATIF1_HUMAN	ATPase inhibitor, mitochondrial (ATP synthase F1 subunit epsilon) (Inhibitor of F(1)F(o)-ATPase) (IF(1)) (IF1)	2	2	1	1.96205e+06	1.55048e+06	2.41511e+06	cell surface [GO:0009986]; mitochondrion [GO:0005739]; protein-containing complex [GO:0032991]
Q13825	AUHM_HUMAN	Methylglutaconyl-CoA hydratase, mitochondrial (3-MG-CoA hydratase) (EC 4.2.1.18) (AU-specific RNA-binding enoyl-CoA hydratase) (AU-binding protein/enoyl-CoA hydratase) (Itaconyl-CoA hydratase) (EC 4.2.1.56)	1	1	1	96171.2	48561.3	187169	mitochondrial matrix [GO:0005759]; mitochondrion [GO:0005739]
P49748	ACADV_HUMAN	Very long-chain specific acyl-CoA dehydrogenase, mitochondrial (VLCAD) (EC 1.3.8.9)	6	1	5	390819	183013	1.16894e+06	extrinsic component of mitochondrial inner membrane [GO:0031314]; mitochondrial matrix [GO:0005759]; mitochondrial membrane [GO:0031966]; mitochondrial nucleoid [GO:0042645]; mitochondrion [GO:0005739]; nucleolus [GO:0005730]; nucleoplasm [GO:0005654]
P28288	ABCD3_HUMAN	ATP-binding cassette sub-family D member 3 (EC 3.1.2.-) (EC 7.6.2.-) (70 kDa peroxisomal membrane protein) (PMP70)	4	1	10	296691	119930	638832	cytosol [GO:0005829]; integral component of membrane [GO:0016021]; intracellular membrane-bounded organelle [GO:0043231]; membrane [GO:0016020]; mitochondrion [GO:0005739]; peroxisomal matrix [GO:0005782]; peroxisomal membrane [GO:0005778]; peroxisome [GO:0005777]	TRANSMEM 84..104; /note="Helical"; /evidence="ECO:0000255|PROSITE-ProRule:PRU00441"; TRANSMEM 126..146; /note="Helical"; /evidence="ECO:0000255|PROSITE-ProRule:PRU00441"; TRANSMEM 224..244; /note="Helical"; /evidence="ECO:0000255|PROSITE-ProRule:PRU00441"; TRANSMEM 313..333; /note="Helical"; /evidence="ECO:0000255|PROSITE-ProRule:PRU00441"
Q92667	AKAP1_HUMAN	A-kinase anchor protein 1, mitochondrial (A-kinase anchor protein 149 kDa) (AKAP 149) (Dual specificity A-kinase-anchoring protein 1) (D-AKAP-1) (Protein kinase A-anchoring protein 1) (PRKA1) (Spermatid A-kinase anchor protein 84) (S-AKAP84)	69	64	75	3.98216e+06	4.15672e+06	6.31888e+06	cytosol [GO:0005829]; integral component of membrane [GO:0016021]; membrane [GO:0016020]; mitochondrial outer membrane [GO:0005741]; mitochondrion [GO:0005739]				O
P10398	ARAF_HUMAN	Serine/threonine-protein kinase A-Raf (EC 2.7.11.1) (Proto-oncogene A-Raf) (Proto-oncogene A-Raf-1) (Proto-oncogene Pks)	3	3	3	7.09019e+06	8.71966e+06	1.05626e+07	cytosol [GO:0005829]; mitochondrion [GO:0005739]
Q5T9A4	ATD3B_HUMAN	ATPase family AAA domain-containing protein 3B (AAA-TOB3)	2	4	4	581911	448381	682927	ficolin-1-rich granule membrane [GO:0101003]; mitochondrial inner membrane [GO:0005743]; mitochondrion [GO:0005739]; plasma membrane [GO:0005886]; secretory granule membrane [GO:0030667]		TOPO_DOM 2..246; /note="Mitochondrial intermembrane"; /evidence="ECO:0000255"; TOPO_DOM 265..648; /note="Mitochondrial intermembrane"; /evidence="ECO:0000255"
P50747	BPL1_HUMAN	Biotin--protein ligase (EC 6.3.4.-) (Biotin apo-protein ligase) [Includes: Biotin--[methylmalonyl-CoA-carboxytransferase] ligase (EC 6.3.4.9); Biotin--[propionyl-CoA-carboxylase [ATP-hydrolyzing]] ligase (EC 6.3.4.10) (Holocarboxylase synthetase) (HCS); B	2	2	2	1.25894e+06	610215	1.25612e+06	chromatin [GO:0000785]; cytoplasm [GO:0005737]; cytosol [GO:0005829]; mitochondrion [GO:0005739]; nuclear lamina [GO:0005652]; nuclear matrix [GO:0016363]
P13073	COX41_HUMAN	Cytochrome c oxidase subunit 4 isoform 1, mitochondrial (Cytochrome c oxidase polypeptide IV) (Cytochrome c oxidase subunit IV isoform 1) (COX IV-1)	2	3	3	541458	373098	846164	cytosol [GO:0005829]; integral component of membrane [GO:0016021]; membrane [GO:0016020]; mitochondrial inner membrane [GO:0005743]; mitochondrial membrane [GO:0031966]; mitochondrial respiratory chain complex IV [GO:0005751]; mitochondrion [GO:0005739]; nucleoplasm [GO:0005654]	TRANSMEM 99..124; /note="Helical"; /evidence="ECO:0000250|UniProtKB:P00423"	TOPO_DOM 23..98; /note="Mitochondrial matrix"; /evidence="ECO:0000269|PubMed:30030519"; TOPO_DOM 125..169; /note="Mitochondrial intermembrane"; /evidence="ECO:0000269|PubMed:30030519"
P10606	COX5B_HUMAN	Cytochrome c oxidase subunit 5B, mitochondrial (Cytochrome c oxidase polypeptide Vb)	9	9	9	4.23377e+06	3.39486e+06	4.8786e+06	mitochondrial inner membrane [GO:0005743]; mitochondrial membrane [GO:0031966]; mitochondrial respiratory chain complex IV [GO:0005751]; mitochondrion [GO:0005739]
Q6UX07	DHR13_HUMAN	Dehydrogenase/reductase SDR family member 13 (EC 1.1.-.-) (Short chain dehydrogenase/reductase family 7C member 5) (Protein SDR7C5)	1	1	1	242566	159217	367758	extracellular region [GO:0005576]; membrane [GO:0016020]; mitochondrial inner membrane [GO:0005743]
Q9NVH1	DJC11_HUMAN	DnaJ homolog subfamily C member 11	5	6	5	452400	460219	873390	MIB complex [GO:0140275]; mitochondrial outer membrane [GO:0005741]; mitochondrion [GO:0005739]; nuclear speck [GO:0016607]; nucleoplasm [GO:0005654]; SAM complex [GO:0001401]				O
Q3B820	F161A_HUMAN	Protein FAM161A	1		1	139351		218605	astral microtubule [GO:0000235]; centrosome [GO:0005813]; ciliary basal body [GO:0036064]; mitotic spindle [GO:0072686]; mitotic spindle pole [GO:0097431]; photoreceptor connecting cilium [GO:0032391]; photoreceptor inner segment [GO:0001917]; spindle microtubule [GO:0005876]
P49419	AL7A1_HUMAN	Alpha-aminoadipic semialdehyde dehydrogenase (Alpha-AASA dehydrogenase) (EC 1.2.1.31) (Aldehyde dehydrogenase family 7 member A1) (EC 1.2.1.3) (Antiquitin-1) (Betaine aldehyde dehydrogenase) (EC 1.2.1.8) (Delta1-piperideine-6-carboxylate dehydrogenase) (P	2	3	5	120301	6.38471e+06	262468	cytosol [GO:0005829]; extracellular exosome [GO:0070062]; mitochondrial matrix [GO:0005759]; mitochondrion [GO:0005739]; nucleus [GO:0005634]
P48047	ATPO_HUMAN	ATP synthase subunit O, mitochondrial (ATP synthase peripheral stalk subunit OSCP) (Oligomycin sensitivity conferral protein) (OSCP)	1	1	1	2.63063e+06	3.91873e+06	3.6132e+06	mitochondrial inner membrane [GO:0005743]; mitochondrial proton-transporting ATP synthase, stator stalk [GO:0000274]; mitochondrial proton-transporting ATP synthase complex [GO:0005753]; mitochondrion [GO:0005739]; nucleus [GO:0005634]; plasma membrane [GO:0005886]; proton-transporting ATP synthase complex, catalytic core F(1) [GO:0045261]
Q9BQ95	ECSIT_HUMAN	Evolutionarily conserved signaling intermediate in Toll pathway, mitochondrial (Protein SITPEC)	2		1	163394		293380	cytoplasm [GO:0005737]; cytosol [GO:0005829]; mitochondrial inner membrane [GO:0005743]; mitochondrion [GO:0005739]; nucleoplasm [GO:0005654]; nucleus [GO:0005634]
Q9H8V3	ECT2_HUMAN	Protein ECT2 (Epithelial cell-transforming sequence 2 oncogene)	1	2	2	226402	277597	202578	bicellular tight junction [GO:0005923]; cell-cell junction [GO:0005911]; cell cortex [GO:0005938]; centralspindlin complex [GO:0097149]; cleavage furrow [GO:0032154]; cytoplasm [GO:0005737]; cytosol [GO:0005829]; midbody [GO:0030496]; mitotic spindle [GO:0072686]; nuclear body [GO:0016604]; nucleoplasm [GO:0005654]; nucleus [GO:0005634]
P14854	CX6B1_HUMAN	Cytochrome c oxidase subunit 6B1 (Cytochrome c oxidase subunit VIb isoform 1) (COX VIb-1)	1	1	2	101257	223372	352504	mitochondrial inner membrane [GO:0005743]; mitochondrial membrane [GO:0031966]; mitochondrial respiratory chain complex IV [GO:0005751]; mitochondrion [GO:0005739]; respiratory chain complex IV [GO:0045277]
P12235	ADT1_HUMAN	ADP/ATP translocase 1 (ADP,ATP carrier protein 1) (ADP,ATP carrier protein, heart/skeletal muscle isoform T1) (Adenine nucleotide translocator 1) (ANT 1) (Solute carrier family 25 member 4)	4	5	4	5.52052e+06	3.58146e+06	8.18343e+06	integral component of mitochondrial membrane [GO:0032592]; integral component of plasma membrane [GO:0005887]; membrane [GO:0016020]; mitochondrial inner membrane [GO:0005743]; mitochondrial permeability transition pore complex [GO:0005757]; mitochondrion [GO:0005739]	TRANSMEM 8..37; /note="Helical; Name=1"; /evidence="ECO:0000250|UniProtKB:P02722"; TRANSMEM 75..99; /note="Helical; Name=2"; /evidence="ECO:0000250|UniProtKB:P02722"; TRANSMEM 110..130; /note="Helical; Name=3"; /evidence="ECO:0000250|UniProtKB:P02722"; TRANSMEM 179..199; /note="Helical; Name=4"; /evidence="ECO:0000250|UniProtKB:P02722"; TRANSMEM 211..231; /note="Helical; Name=5"; /evidence="ECO:0…	TOPO_DOM 1..7; /note="Mitochondrial intermembrane"; /evidence="ECO:0000305"; TOPO_DOM 38..74; /note="Mitochondrial matrix"; /evidence="ECO:0000305"; TOPO_DOM 100..109; /note="Mitochondrial intermembrane"; /evidence="ECO:0000305"; TOPO_DOM 131..178;
Q5TC12	ATPF1_HUMAN	ATP synthase mitochondrial F1 complex assembly factor 1 (ATP11 homolog)	9	9	10	9.60036e+06	1.08902e+07	1.16055e+07	mitochondrion [GO:0005739]
P18031	PTN1_HUMAN	Tyrosine-protein phosphatase non-receptor type 1 (EC 3.1.3.48) (Protein-tyrosine phosphatase 1B) (PTP-1B)	5	4	11	2.05579e+06	5.71687e+06	1.8541e+06	cytoplasm [GO:0005737]; cytoplasmic side of endoplasmic reticulum membrane [GO:0098554]; cytosol [GO:0005829]; early endosome [GO:0005769]; endoplasmic reticulum [GO:0005783]; mitochondrial crista [GO:0030061]; mitochondrial matrix [GO:0005759]; protein-containing complex [GO:0032991]; sorting endosome [GO:0097443]
P56962	STX17_HUMAN	Syntaxin-17	8	8	8	5.46627e+06	4.05667e+06	5.04951e+06	autophagosome [GO:0005776]; autophagosome membrane [GO:0000421]; COPII-coated ER to Golgi transport vesicle [GO:0030134]; cytosol [GO:0005829]; endomembrane system [GO:0012505]; endoplasmic reticulum-Golgi intermediate compartment [GO:0005793]; endoplasmic reticulum-Golgi intermediate compartment membrane [GO:0033116]; endoplasmic reticulum membrane [GO:0005789]; ER to Golgi transport vesicle mem…	TRANSMEM 229..249; /note="Helical"; /evidence="ECO:0000255"; TRANSMEM 255..275; /note="Helical"; /evidence="ECO:0000255"	TOPO_DOM 2..228; /note="Cytoplasmic"; /evidence="ECO:0000255"; TOPO_DOM 250..254; /note="Lumenal"; /evidence="ECO:0000255"; TOPO_DOM 276..302; /note="Cytoplasmic"; /evidence="ECO:0000255"	O		O
P62987	RL40_HUMAN	Ubiquitin-60S ribosomal protein L40 (CEP52) (Ubiquitin A-52 residue ribosomal protein fusion product 1) [Cleaved into: Ubiquitin; 60S ribosomal protein L40 (Large ribosomal subunit protein eL40)]	1	1	1	876716	621053	1616363	cytoplasm [GO:0005737]; cytosol [GO:0005829]; cytosolic large ribosomal subunit [GO:0022625]; cytosolic ribosome [GO:0022626]; cytosolic small ribosomal subunit [GO:0022627]; endocytic vesicle membrane [GO:0030666]; endoplasmic reticulum [GO:0005783]; endoplasmic reticulum membrane [GO:0005789]; endosome membrane [GO:0010008]; extracellular exosome [GO:0070062]; extracellular space [GO:0005615]; …			O	O
Q32NB8	PGPS1_HUMAN	CDP-diacylglycerol--glycerol-3-phosphate 3-phosphatidyltransferase, mitochondrial (EC 2.7.8.5) (Phosphatidylglycerophosphate synthase 1) (PGP synthase 1)	1	1	1	2.25165e+06	1.8233e+06	2.88613e+06	endoplasmic reticulum [GO:0005783]; mitochondrial inner membrane [GO:0005743]; mitochondrion [GO:0005739]
P06493	CDK1_HUMAN	Cyclin-dependent kinase 1 (CDK1) (EC 2.7.11.22) (EC 2.7.11.23) (Cell division control protein 2 homolog) (Cell division protein kinase 1) (p34 protein kinase)	2	4	3	516611	359984	1.58025e+06	centrosome [GO:0005813]; chromosome, telomeric region [GO:0000781]; cyclin B1-CDK1 complex [GO:0097125]; cyclin-dependent protein kinase holoenzyme complex [GO:0000307]; cytoplasm [GO:0005737]; cytosol [GO:0005829]; endoplasmic reticulum membrane [GO:0005789]; extracellular exosome [GO:0070062]; membrane [GO:0016020]; midbody [GO:0030496]; mitochondrial matrix [GO:0005759]; mitochondrion [GO:0005…			O
Q02156	KPCE_HUMAN	Protein kinase C epsilon type (EC 2.7.11.13) (nPKC-epsilon)	1	1	1	198311	308711	201842	cell periphery [GO:0071944]; cytoplasm [GO:0005737]; cytosol [GO:0005829]; endoplasmic reticulum [GO:0005783]; Golgi apparatus [GO:0005794]; intermediate filament cytoskeleton [GO:0045111]; intracellular membrane-bounded organelle [GO:0043231]; mitochondrion [GO:0005739]; nucleus [GO:0005634]; perinuclear region of cytoplasm [GO:0048471]; plasma membrane [GO:0005886]
P0DMV9	HS71B_HUMAN	Heat shock 70 kDa protein 1B (Heat shock 70 kDa protein 2) (HSP70-2) (HSP70.2)	2	3	2	519478	506410	770747	aggresome [GO:0016235]; blood microparticle [GO:0072562]; centriole [GO:0005814]; centrosome [GO:0005813]; cytoplasm [GO:0005737]; cytosol [GO:0005829]; endoplasmic reticulum [GO:0005783]; extracellular exosome [GO:0070062]; extracellular region [GO:0005576]; ficolin-1-rich granule lumen [GO:1904813]; focal adhesion [GO:0005925]; inclusion body [GO:0016234]; mitochondrion [GO:0005739]; nuclear sp…
Q14318	FKBP8_HUMAN	Peptidyl-prolyl cis-trans isomerase FKBP8 (PPIase FKBP8) (EC 5.2.1.8) (38 kDa FK506-binding protein) (38 kDa FKBP) (FKBP-38) (hFKBP38) (FK506-binding protein 8) (FKBP-8) (FKBPR38) (Rotamase)	31	25	33	8.31864e+06	9.58623e+06	1.50239e+07	cytosol [GO:0005829]; endoplasmic reticulum [GO:0005783]; integral component of endoplasmic reticulum membrane [GO:0030176]; membrane [GO:0016020]; mitochondrial membrane [GO:0031966]; mitochondrion [GO:0005739]; protein-containing complex [GO:0032991]	TRANSMEM 390..410; /note="Helical"; /evidence="ECO:0000255"		O
P00167	CYB5_HUMAN	Cytochrome b5 (Microsomal cytochrome b5 type A) (MCB5)	5	5	5	850287	502379	910739	cytosol [GO:0005829]; endoplasmic reticulum membrane [GO:0005789]; integral component of membrane [GO:0016021]; intracellular membrane-bounded organelle [GO:0043231]; membrane [GO:0016020]; mitochondrial outer membrane [GO:0005741]	TRANSMEM 109..131; /note="Helical"; /evidence="ECO:0000255"		O	O
O00429	DNM1L_HUMAN	Dynamin-1-like protein (EC 3.6.5.5) (Dnm1p/Vps1p-like protein) (DVLP) (Dynamin family member proline-rich carboxyl-terminal domain less) (Dymple) (Dynamin-like protein) (Dynamin-like protein 4) (Dynamin-like protein IV) (HdynIV) (Dynamin-related protein 1	62	59	63	6.34261e+06	5.81436e+06	1.05837e+07	brush border [GO:0005903]; clathrin-coated pit [GO:0005905]; cytoplasm [GO:0005737]; cytosol [GO:0005829]; endoplasmic reticulum [GO:0005783]; endoplasmic reticulum membrane [GO:0005789]; Golgi apparatus [GO:0005794]; intracellular membrane-bounded organelle [GO:0043231]; membrane [GO:0016020]; microtubule [GO:0005874]; mitochondrial outer membrane [GO:0005741]; mitochondrion [GO:0005739]; perinu…			O	O
Q12983	BNIP3_HUMAN	BCL2/adenovirus E1B 19 kDa protein-interacting protein 3	1	3	1	789669	604527	1.07225e+06	cytoplasm [GO:0005737]; dendrite [GO:0030425]; endoplasmic reticulum [GO:0005783]; integral component of mitochondrial outer membrane [GO:0031307]; mitochondrial membrane [GO:0031966]; mitochondrial outer membrane [GO:0005741]; mitochondrion [GO:0005739]; nuclear envelope [GO:0005635]; nucleoplasm [GO:0005654]; nucleus [GO:0005634]; postsynaptic density [GO:0014069]	TRANSMEM 229..249; /note="Helical"; /evidence="ECO:0000255"			O
Q96AG4	LRC59_HUMAN	Leucine-rich repeat-containing protein 59 (Ribosome-binding protein p34) (p34) [Cleaved into: Leucine-rich repeat-containing protein 59, N-terminally processed]	5	4	6	500088	404617	614927	endoplasmic reticulum [GO:0005783]; endoplasmic reticulum membrane [GO:0005789]; integral component of membrane [GO:0016021]; membrane [GO:0016020]; mitochondrial nucleoid [GO:0042645]; nuclear envelope [GO:0005635]	TRANSMEM 245..265; /note="Helical"; /evidence="ECO:0000255"	TOPO_DOM 1..244; /note="Cytoplasmic"; /evidence="ECO:0000255"; TOPO_DOM 266..307; /note="Lumenal"; /evidence="ECO:0000255"	O
P04637	P53_HUMAN	Cellular tumor antigen p53 (Antigen NY-CO-13) (Phosphoprotein p53) (Tumor suppressor p53)		2	1		163282	262842	centrosome [GO:0005813]; chromatin [GO:0000785]; cytoplasm [GO:0005737]; cytosol [GO:0005829]; endoplasmic reticulum [GO:0005783]; mitochondrial matrix [GO:0005759]; mitochondrion [GO:0005739]; nuclear matrix [GO:0016363]; nucleolus [GO:0005730]; nucleoplasm [GO:0005654]; nucleus [GO:0005634]; PML body [GO:0016605]; protein-containing complex [GO:0032991]; replication fork [GO:0005657]; site of d…
Q05655	KPCD_HUMAN	Protein kinase C delta type (EC 2.7.11.13) (Tyrosine-protein kinase PRKCD) (EC 2.7.10.2) (nPKC-delta) [Cleaved into: Protein kinase C delta type regulatory subunit; Protein kinase C delta type catalytic subunit (Sphingosine-dependent protein kinase-1) (SD		1	1		187057	160837	azurophil granule lumen [GO:0035578]; cell-cell junction [GO:0005911]; cytoplasm [GO:0005737]; cytosol [GO:0005829]; endolysosome [GO:0036019]; endoplasmic reticulum [GO:0005783]; extracellular exosome [GO:0070062]; extracellular region [GO:0005576]; mitochondrion [GO:0005739]; nuclear matrix [GO:0016363]; nucleoplasm [GO:0005654]; nucleus [GO:0005634]; perinuclear region of cytoplasm [GO:0048471…
Q9UBF8	PI4KB_HUMAN	Phosphatidylinositol 4-kinase beta (PI4K-beta) (PI4Kbeta) (PtdIns 4-kinase beta) (EC 2.7.1.67) (NPIK) (PI4K92) (PI4KIII)	2	2	3	293891	206269	232910	cytoplasm [GO:0005737]; cytosol [GO:0005829]; endosome [GO:0005768]; Golgi membrane [GO:0000139]; membrane [GO:0016020]; mitochondrial outer membrane [GO:0005741]; perinuclear region of cytoplasm [GO:0048471]; rough endoplasmic reticulum membrane [GO:0030867]				O
P10620	MGST1_HUMAN	Microsomal glutathione S-transferase 1 (Microsomal GST-1) (EC 2.5.1.18) (Microsomal GST-I)	2	1		165248	123153		azurophil granule membrane [GO:0035577]; endoplasmic reticulum [GO:0005783]; endoplasmic reticulum membrane [GO:0005789]; integral component of membrane [GO:0016021]; mitochondrial outer membrane [GO:0005741]; mitochondrion [GO:0005739]; peroxisomal membrane [GO:0005778]; plasma membrane [GO:0005886]	TRANSMEM 10..33; /note="Helical"; /evidence="ECO:0000250"; TRANSMEM 63..96; /note="Helical"; /evidence="ECO:0000250"; TRANSMEM 100..123; /note="Helical"; /evidence="ECO:0000250"; TRANSMEM 129..148; /note="Helical"; /evidence="ECO:0000250"	TOPO_DOM 3..9; /note="Lumenal"; /evidence="ECO:0000250"; TOPO_DOM 34..62; /note="Cytoplasmic"; /evidence="ECO:0000250"; TOPO_DOM 97..99; /note="Lumenal"; /evidence="ECO:0000250"; TOPO_DOM 124..128; /note="Cytoplasmic"; /evidence="ECO:0000250"; TOP	O	O
Q99497	PARK7_HUMAN	Parkinson disease protein 7 (Maillard deglycase) (Oncogene DJ1) (Parkinsonism-associated deglycase) (Protein DJ-1) (DJ-1) (Protein/nucleic acid deglycase DJ-1) (EC 3.1.2.-) (EC 3.5.1.-) (EC 3.5.1.124)	3	3	5	3.84678e+06	5.71844e+06	3.87501e+06	adherens junction [GO:0005912]; axon [GO:0030424]; cell body [GO:0044297]; chromatin [GO:0000785]; cytoplasm [GO:0005737]; cytosol [GO:0005829]; endoplasmic reticulum [GO:0005783]; extracellular exosome [GO:0070062]; membrane raft [GO:0045121]; mitochondrial intermembrane space [GO:0005758]; mitochondrial matrix [GO:0005759]; mitochondrion [GO:0005739]; nucleoplasm [GO:0005654]; nucleus [GO:00056…
Q9NP80	PLPL8_HUMAN	Calcium-independent phospholipase A2-gamma (EC 3.1.1.-) (EC 3.1.1.5) (Intracellular membrane-associated calcium-independent phospholipase A2 gamma) (iPLA2-gamma) (PNPLA-gamma) (Patatin-like phospholipase domain-containing protein 8) (iPLA2-2)	6	6	6	961782	1.0145e+06	1.35906e+06	endoplasmic reticulum membrane [GO:0005789]; integral component of membrane [GO:0016021]; membrane [GO:0016020]; mitochondrial membrane [GO:0031966]; mitochondrion [GO:0005739]; peroxisomal membrane [GO:0005778]; peroxisome [GO:0005777]	TRANSMEM 475..495; /note="Helical"; /evidence="ECO:0000255"		O
P47712	PA24A_HUMAN	Cytosolic phospholipase A2 (cPLA2) (Phospholipase A2 group IVA) [Includes: Phospholipase A2 (EC 3.1.1.4) (Phosphatidylcholine 2-acylhydrolase); Lysophospholipase (EC 3.1.1.5)]	1	1	1	192641	206546	208002	cytoplasm [GO:0005737]; cytosol [GO:0005829]; endoplasmic reticulum [GO:0005783]; endoplasmic reticulum membrane [GO:0005789]; Golgi apparatus [GO:0005794]; Golgi membrane [GO:0000139]; intracellular membrane-bounded organelle [GO:0043231]; mitochondrial inner membrane [GO:0005743]; nuclear envelope [GO:0005635]; nucleus [GO:0005634]			O
Q8TCS8	PNPT1_HUMAN	Polyribonucleotide nucleotidyltransferase 1, mitochondrial (EC 2.7.7.8) (3'-5' RNA exonuclease OLD35) (PNPase old-35) (Polynucleotide phosphorylase 1) (PNPase 1) (Polynucleotide phosphorylase-like protein)	3	1	3	538973	300804	2.13348e+06	cytoplasm [GO:0005737]; cytosol [GO:0005829]; endoplasmic reticulum membrane [GO:0005789]; mitochondrial degradosome [GO:0045025]; mitochondrial intermembrane space [GO:0005758]; mitochondrial matrix [GO:0005759]; mitochondrion [GO:0005739]; nucleus [GO:0005634]; polysomal ribosome [GO:0042788]			O
Q13501	SQSTM_HUMAN	Sequestosome-1 (EBI3-associated protein of 60 kDa) (EBIAP) (p60) (Phosphotyrosine-independent ligand for the Lck SH2 domain of 62 kDa) (Ubiquitin-binding protein p62)	1	1	2	97033.9	48541.5	188590	aggresome [GO:0016235]; amphisome [GO:0044753]; autolysosome [GO:0044754]; autophagosome [GO:0005776]; cytoplasm [GO:0005737]; cytosol [GO:0005829]; endoplasmic reticulum [GO:0005783]; extracellular exosome [GO:0070062]; inclusion body [GO:0016234]; intracellular membrane-bounded organelle [GO:0043231]; late endosome [GO:0005770]; Lewy body [GO:0097413]; mitochondrion [GO:0005739]; nucleoplasm [G…
P22307	SCP2_HUMAN	Sterol carrier protein 2 (SCP-2) (Acetyl-CoA C-myristoyltransferase) (EC 2.3.1.155) (Non-specific lipid-transfer protein) (NSL-TP) (Propanoyl-CoA C-acyltransferase) (EC 2.3.1.176) (SCP-2/3-oxoacyl-CoA thiolase) (SCP-2/thiolase) (EC 2.3.1.16) (SCP-chi) (SC	1	1	1	113667	151643	171314	cytoplasm [GO:0005737]; cytosol [GO:0005829]; endoplasmic reticulum [GO:0005783]; intracellular membrane-bounded organelle [GO:0043231]; membrane [GO:0016020]; mitochondrion [GO:0005739]; nucleoplasm [GO:0005654]; peroxisomal matrix [GO:0005782]; peroxisome [GO:0005777]; protein-containing complex [GO:0032991]
O75385	ULK1_HUMAN	Serine/threonine-protein kinase ULK1 (EC 2.7.11.1) (Autophagy-related protein 1 homolog) (ATG1) (hATG1) (Unc-51-like kinase 1)	1	1	1	84352.7	65707	134461	Atg1/ULK1 kinase complex [GO:1990316]; autophagosome [GO:0005776]; axon [GO:0030424]; cytoplasm [GO:0005737]; cytosol [GO:0005829]; endoplasmic reticulum membrane [GO:0005789]; extrinsic component of autophagosome membrane [GO:0097635]; extrinsic component of omegasome membrane [GO:0097629]; extrinsic component of phagophore assembly site membrane [GO:0097632]; mitochondrial outer membrane [GO:00…			O	O
Q96RL7	VP13A_HUMAN	Vacuolar protein sorting-associated protein 13A (Chorea-acanthocytosis protein) (Chorein)	3	2	4	242177	134705	584959	cytosol [GO:0005829]; endoplasmic reticulum membrane [GO:0005789]; endosome membrane [GO:0010008]; extrinsic component of membrane [GO:0019898]; Golgi apparatus [GO:0005794]; lipid droplet [GO:0005811]; lysosomal membrane [GO:0005765]; mitochondrial membrane [GO:0031966]; mitochondrial outer membrane [GO:0005741]; neuronal dense core vesicle lumen [GO:0099013]; sperm midpiece [GO:0097225]			O	O
O15498	YKT6_HUMAN	Synaptobrevin homolog YKT6 (EC 2.3.1.-)	10	9	12	1.2511e+06	1.89632e+06	2.09763e+06	apical dendrite [GO:0097440]; basal dendrite [GO:0097441]; cytoplasm [GO:0005737]; cytoplasmic vesicle membrane [GO:0030659]; cytosol [GO:0005829]; endoplasmic reticulum [GO:0005783]; endoplasmic reticulum-Golgi intermediate compartment membrane [GO:0033116]; endosome [GO:0005768]; Golgi apparatus [GO:0005794]; Golgi membrane [GO:0000139]; integral component of plasma membrane [GO:0005887]; mitoc…			O
P57729	RAB38_HUMAN	Ras-related protein Rab-38 (Melanoma antigen NY-MEL-1)	1		1	73813		96588.4	cytosol [GO:0005829]; early endosome [GO:0005769]; endomembrane system [GO:0012505]; endoplasmic reticulum [GO:0005783]; lysosome [GO:0005764]; melanosome [GO:0042470]; melanosome membrane [GO:0033162]; membrane [GO:0016020]; mitochondria-associated endoplasmic reticulum membrane [GO:0044233]; mitochondrion [GO:0005739]; phagocytic vesicle [GO:0045335]; phagocytic vesicle membrane [GO:0030670]; p…					O
Q9BTZ2	DHRS4_HUMAN	Dehydrogenase/reductase SDR family member 4 (EC 1.1.1.184) (NADPH-dependent carbonyl reductase) (CR) (NADPH-dependent retinol dehydrogenase/reductase) (NRDR) (humNRDR) (Peroxisomal short-chain alcohol dehydrogenase) (PSCD) (SCAD-SRL) (Short chain dehydrog	1		2	118216		96139.9	cytosol [GO:0005829]; endoplasmic reticulum membrane [GO:0005789]; mitochondrion [GO:0005739]; nucleus [GO:0005634]; peroxisomal matrix [GO:0005782]; peroxisomal membrane [GO:0005778]; peroxisome [GO:0005777]			O
P00367	DHE3_HUMAN	Glutamate dehydrogenase 1, mitochondrial (GDH 1) (EC 1.4.1.3)	1	1	1	454772	343397	660784	cytoplasm [GO:0005737]; endoplasmic reticulum [GO:0005783]; mitochondrial matrix [GO:0005759]; mitochondrion [GO:0005739]
P00387	NB5R3_HUMAN	NADH-cytochrome b5 reductase 3 (B5R) (Cytochrome b5 reductase) (EC 1.6.2.2) (Diaphorase-1) [Cleaved into: NADH-cytochrome b5 reductase 3 membrane-bound form; NADH-cytochrome b5 reductase 3 soluble form]	5	5	4	482381	690995	770266	azurophil granule lumen [GO:0035578]; cytoplasm [GO:0005737]; endoplasmic reticulum [GO:0005783]; endoplasmic reticulum membrane [GO:0005789]; extracellular region [GO:0005576]; hemoglobin complex [GO:0005833]; lipid droplet [GO:0005811]; membrane [GO:0016020]; mitochondrial outer membrane [GO:0005741]; mitochondrion [GO:0005739]; nitric-oxide synthase complex [GO:1903958]			O	O
Q9Y5P4	CERT_HUMAN	Ceramide transfer protein (hCERT) (Collagen type IV alpha-3-binding protein) (Goodpasture antigen-binding protein) (GPBP) (START domain-containing protein 11) (StARD11) (StAR-related lipid transfer protein 11)	1	1	1	107277	78785.3	223291	cytosol [GO:0005829]; endoplasmic reticulum membrane [GO:0005789]; Golgi apparatus [GO:0005794]; mitochondrion [GO:0005739]; nucleoplasm [GO:0005654]			O
P55084	ECHB_HUMAN	Trifunctional enzyme subunit beta, mitochondrial (TP-beta) [Includes: 3-ketoacyl-CoA thiolase (EC 2.3.1.155) (EC 2.3.1.16) (Acetyl-CoA acyltransferase) (Beta-ketothiolase)]	1	1	1	559836	412990	799249	endoplasmic reticulum [GO:0005783]; mitochondrial envelope [GO:0005740]; mitochondrial fatty acid beta-oxidation multienzyme complex [GO:0016507]; mitochondrial inner membrane [GO:0005743]; mitochondrial nucleoid [GO:0042645]; mitochondrial outer membrane [GO:0005741]; mitochondrion [GO:0005739]				O
P51572	BAP31_HUMAN	B-cell receptor-associated protein 31 (BCR-associated protein 31) (Bap31) (6C6-AG tumor-associated antigen) (Protein CDM) (p28)	6	7	6	1.35087e+06	2.51755e+06	2.12352e+06	clathrin-coated vesicle [GO:0030136]; cytosol [GO:0005829]; endoplasmic reticulum [GO:0005783]; endoplasmic reticulum-Golgi intermediate compartment membrane [GO:0033116]; endoplasmic reticulum membrane [GO:0005789]; Golgi cisterna membrane [GO:0032580]; Golgi membrane [GO:0000139]; integral component of lumenal side of endoplasmic reticulum membrane [GO:0071556]; integral component of plasma mem…	TRANSMEM 7..27; /note="Helical"; /evidence="ECO:0000255"; TRANSMEM 44..64; /note="Helical"; /evidence="ECO:0000255"; TRANSMEM 103..123; /note="Helical"; /evidence="ECO:0000255"	TOPO_DOM 2..6; /note="Lumenal"; /evidence="ECO:0000255"; TOPO_DOM 28..43; /note="Cytoplasmic"; /evidence="ECO:0000255"; TOPO_DOM 65..102; /note="Lumenal"; /evidence="ECO:0000255"; TOPO_DOM 124..246; /note="Cytoplasmic"; /evidence="ECO:0000255"	O		O
P33897	ABCD1_HUMAN	ATP-binding cassette sub-family D member 1 (EC 3.1.2.-) (EC 7.6.2.-) (Adrenoleukodystrophy protein) (ALDP)	1	1		133872	175638		cytoplasm [GO:0005737]; cytosol [GO:0005829]; endoplasmic reticulum membrane [GO:0005789]; integral component of peroxisomal membrane [GO:0005779]; lysosomal membrane [GO:0005765]; membrane [GO:0016020]; mitochondrial membrane [GO:0031966]; perinuclear region of cytoplasm [GO:0048471]; peroxisomal membrane [GO:0005778]; peroxisome [GO:0005777]	TRANSMEM 92..112; /note="Helical"; /evidence="ECO:0000255|PROSITE-ProRule:PRU00441"; TRANSMEM 131..151; /note="Helical"; /evidence="ECO:0000255|PROSITE-ProRule:PRU00441"; TRANSMEM 238..258; /note="Helical"; /evidence="ECO:0000255|PROSITE-ProRule:PRU00441"; TRANSMEM 333..353; /note="Helical"; /evidence="ECO:0000255|PROSITE-ProRule:PRU00441"; TRANSMEM 473..493; /note="Helical"; /evidence="ECO:00002…		O
Q8N2F6	ARM10_HUMAN	Armadillo repeat-containing protein 10 (Splicing variant involved in hepatocarcinogenesis protein)	3	1	2	1.07805e+06	3.23389e+06	2.14568e+06	endoplasmic reticulum [GO:0005783]; endoplasmic reticulum membrane [GO:0005789]; integral component of membrane [GO:0016021]; mitochondrion [GO:0005739]	TRANSMEM 5..27; /note="Helical"; /evidence="ECO:0000255"		O
Q8N5K1	CISD2_HUMAN	CDGSH iron-sulfur domain-containing protein 2 (Endoplasmic reticulum intermembrane small protein) (MitoNEET-related 1 protein) (Miner1) (Nutrient-deprivation autophagy factor-1) (NAF-1)	3	1	4	651384	652643	1.75881e+06	endoplasmic reticulum [GO:0005783]; endoplasmic reticulum membrane [GO:0005789]; integral component of membrane [GO:0016021]; membrane [GO:0016020]; mitochondrial outer membrane [GO:0005741]; perinuclear endoplasmic reticulum [GO:0097038]; protein-containing complex [GO:0032991]	TRANSMEM 38..60; /note="Helical"; /evidence="ECO:0000255"	TOPO_DOM 2..37; /note="Lumenal"; /evidence="ECO:0000255"; TOPO_DOM 61..135; /note="Cytoplasmic"; /evidence="ECO:0000255"	O	O
Q07812	BAX_HUMAN	Apoptosis regulator BAX (Bcl-2-like protein 4) (Bcl2-L-4)	5	1	5	524994	280883	790828	BAK complex [GO:0097145]; BAX complex [GO:0097144]; Bcl-2 family protein complex [GO:0097136]; cytoplasm [GO:0005737]; cytosol [GO:0005829]; endoplasmic reticulum [GO:0005783]; endoplasmic reticulum membrane [GO:0005789]; extracellular exosome [GO:0070062]; membrane [GO:0016020]; mitochondrial outer membrane [GO:0005741]; mitochondrial permeability transition pore complex [GO:0005757]; mitochondr…	TRANSMEM 172..192; /note="Helical"; /evidence="ECO:0000255"		O	O
O43865	SAHH2_HUMAN	S-adenosylhomocysteine hydrolase-like protein 1 (DC-expressed AHCY-like molecule) (IP(3)Rs binding protein released with IP(3)) (IRBIT) (Putative adenosylhomocysteinase 2) (S-adenosyl-L-homocysteine hydrolase 2) (AdoHcyase 2)	2	1	2	259926	187017	483443	apical plasma membrane [GO:0016324]; cytoplasm [GO:0005737]; cytosol [GO:0005829]; endoplasmic reticulum membrane [GO:0005789]; extracellular exosome [GO:0070062]; mitochondria-associated endoplasmic reticulum membrane [GO:0044233]			O		O
Q96S66	CLCC1_HUMAN	Chloride channel CLIC-like protein 1 (Mid-1-related chloride channel protein 1)	1	2	2	122892	111058	165831	chloride channel complex [GO:0034707]; endoplasmic reticulum [GO:0005783]; endoplasmic reticulum membrane [GO:0005789]; Golgi membrane [GO:0000139]; intracellular membrane-bounded organelle [GO:0043231]; membrane [GO:0016020]; mitochondria-associated endoplasmic reticulum membrane [GO:0044233]; nuclear membrane [GO:0031965]	TRANSMEM 185..205; /note="Helical"; /evidence="ECO:0000255"; TRANSMEM 217..237; /note="Helical"; /evidence="ECO:0000255"; TRANSMEM 330..350; /note="Helical"; /evidence="ECO:0000255"		O		O
Q9BSJ8	ESYT1_HUMAN	Extended synaptotagmin-1 (E-Syt1) (Membrane-bound C2 domain-containing protein)	2	2	2	336674	408891	448336	endoplasmic reticulum [GO:0005783]; endoplasmic reticulum membrane [GO:0005789]; extrinsic component of cytoplasmic side of plasma membrane [GO:0031234]; integral component of endoplasmic reticulum membrane [GO:0030176]; intrinsic component of endoplasmic reticulum membrane [GO:0031227]; membrane [GO:0016020]	TRANSMEM 39..59; /note="Helical"; /evidence="ECO:0000255"; TRANSMEM 63..83; /note="Helical"; /evidence="ECO:0000255"	TOPO_DOM 1..38; /note="Cytoplasmic"; /evidence="ECO:0000255"; TOPO_DOM 60..62; /note="Lumenal"; /evidence="ECO:0000255"; TOPO_DOM 84..1104; /note="Cytoplasmic"; /evidence="ECO:0000255"	O
Q6Y7W6	GGYF2_HUMAN	GRB10-interacting GYF protein 2 (PERQ amino acid-rich with GYF domain-containing protein 2) (Trinucleotide repeat-containing gene 15 protein)	10	12	10	493207	652991	736987	cytoplasmic stress granule [GO:0010494]; cytosol [GO:0005829]; endoplasmic reticulum [GO:0005783]; endosome [GO:0005768]; Golgi apparatus [GO:0005794]; integral component of membrane [GO:0016021]; membrane [GO:0016020]; perikaryon [GO:0043204]; protein-containing complex [GO:0032991]; proximal dendrite [GO:1990635]; vesicle [GO:0031982]			O
O43639	NCK2_HUMAN	Cytoplasmic protein NCK2 (Growth factor receptor-bound protein 4) (NCK adaptor protein 2) (Nck-2) (SH2/SH3 adaptor protein NCK-beta)	1	1		67563.7	396336		cytoplasm [GO:0005737]; cytosol [GO:0005829]; endoplasmic reticulum [GO:0005783]; postsynaptic density [GO:0014069]; vesicle membrane [GO:0012506]
Q9BZF1	OSBL8_HUMAN	Oxysterol-binding protein-related protein 8 (ORP-8) (OSBP-related protein 8)	1		1	267377		413113	cortical endoplasmic reticulum [GO:0032541]; cytosol [GO:0005829]; endoplasmic reticulum [GO:0005783]; endoplasmic reticulum membrane [GO:0005789]; integral component of membrane [GO:0016021]; intracellular membrane-bounded organelle [GO:0043231]; membrane [GO:0016020]; nuclear membrane [GO:0031965]	TRANSMEM 871..888; /note="Helical"; /evidence="ECO:0000255"		O
P11801	KPSH1_HUMAN	Serine/threonine-protein kinase H1 (EC 2.7.11.1) (Protein serine kinase H1) (PSK-H1)	1		1	288336		585698	cytosol [GO:0005829]; endoplasmic reticulum membrane [GO:0005789]; Golgi apparatus [GO:0005794]; microtubule organizing center [GO:0005815]; nuclear speck [GO:0016607]; plasma membrane [GO:0005886]			O
P36578	RL4_HUMAN	60S ribosomal protein L4 (60S ribosomal protein L1) (Large ribosomal subunit protein uL4)	3	2	2	274459	335607	532340	cytoplasm [GO:0005737]; cytosol [GO:0005829]; cytosolic large ribosomal subunit [GO:0022625]; cytosolic ribosome [GO:0022626]; extracellular exosome [GO:0070062]; focal adhesion [GO:0005925]; membrane [GO:0016020]; nucleolus [GO:0005730]; nucleus [GO:0005634]; ribonucleoprotein complex [GO:1990904]; rough endoplasmic reticulum [GO:0005791]
P46777	RL5_HUMAN	60S ribosomal protein L5 (Large ribosomal subunit protein uL18)	1	1	1	128488	188253	185133	cytoplasm [GO:0005737]; cytosol [GO:0005829]; cytosolic large ribosomal subunit [GO:0022625]; cytosolic ribosome [GO:0022626]; endoplasmic reticulum [GO:0005783]; extracellular exosome [GO:0070062]; focal adhesion [GO:0005925]; membrane [GO:0016020]; nucleolus [GO:0005730]; nucleoplasm [GO:0005654]; nucleus [GO:0005634]; protein-containing complex [GO:0032991]; ribonucleoprotein complex [GO:19909…
P83731	RL24_HUMAN	60S ribosomal protein L24 (60S ribosomal protein L30) (Large ribosomal subunit protein eL24)	3	4	4	520589	320850	390394	cytoplasm [GO:0005737]; cytosol [GO:0005829]; cytosolic large ribosomal subunit [GO:0022625]; cytosolic ribosome [GO:0022626]; endoplasmic reticulum [GO:0005783]; extracellular exosome [GO:0070062]; membrane [GO:0016020]; polysomal ribosome [GO:0042788]; synapse [GO:0045202]
O00562	PITM1_HUMAN	Membrane-associated phosphatidylinositol transfer protein 1 (Drosophila retinal degeneration B homolog) (Phosphatidylinositol transfer protein, membrane-associated 1) (PITPnm 1) (Pyk2 N-terminal domain-interacting receptor 2) (NIR-2)	1	2	1	91370.2	71729.6	109589	cell body [GO:0044297]; cleavage furrow [GO:0032154]; cytoplasm [GO:0005737]; cytosol [GO:0005829]; endoplasmic reticulum membrane [GO:0005789]; Golgi cisterna membrane [GO:0032580]; intracellular membrane-bounded organelle [GO:0043231]; lipid droplet [GO:0005811]; membrane [GO:0016020]; midbody [GO:0030496]			O
Q5SWA1	PR15B_HUMAN	Protein phosphatase 1 regulatory subunit 15B	3	1	2	2.20322e+06	630256	2.5294e+06	endoplasmic reticulum [GO:0005783]; protein phosphatase type 1 complex [GO:0000164]
O15173	PGRC2_HUMAN	Membrane-associated progesterone receptor component 2 (Progesterone membrane-binding protein) (Steroid receptor protein DG6)	2	3	3	816654	1.29284e+06	933748	endomembrane system [GO:0012505]; endoplasmic reticulum [GO:0005783]; integral component of membrane [GO:0016021]; membrane [GO:0016020]; nuclear envelope [GO:0005635]	TRANSMEM 42..66; /note="Helical"; /evidence="ECO:0000255"		O
Q8TAT6	NPL4_HUMAN	Nuclear protein localization protein 4 homolog (Protein NPL4)	1		1	194859		223178	cytosol [GO:0005829]; endoplasmic reticulum [GO:0005783]; nuclear outer membrane-endoplasmic reticulum membrane network [GO:0042175]; nucleoplasm [GO:0005654]; nucleus [GO:0005634]; UFD1-NPL4 complex [GO:0036501]; VCP-NPL4-UFD1 AAA ATPase complex [GO:0034098]
P84157	MXRA7_HUMAN	Matrix-remodeling-associated protein 7	3	3	3	501348	746927	1.35015e+06	collagen-containing extracellular matrix [GO:0062023]; endoplasmic reticulum [GO:0005783]; integral component of membrane [GO:0016021]	TRANSMEM 7..27; /note="Helical"; /evidence="ECO:0000255"		O
Q8WUM4	PDC6I_HUMAN	Programmed cell death 6-interacting protein (PDCD6-interacting protein) (ALG-2-interacting protein 1) (ALG-2-interacting protein X) (Hp95)		1	1		230738	232482	actomyosin [GO:0042641]; bicellular tight junction [GO:0005923]; cytosol [GO:0005829]; endoplasmic reticulum exit site [GO:0070971]; extracellular exosome [GO:0070062]; extracellular vesicle [GO:1903561]; Flemming body [GO:0090543]; focal adhesion [GO:0005925]; immunological synapse [GO:0001772]; intracellular membrane-bounded organelle [GO:0043231]; melanosome [GO:0042470]; membrane [GO:0016020]…
O95292	VAPB_HUMAN	Vesicle-associated membrane protein-associated protein B/C (VAMP-B/VAMP-C) (VAMP-associated protein B/C) (VAP-B/VAP-C)	5	3	4	232153	231802	437764	cytoplasm [GO:0005737]; endoplasmic reticulum [GO:0005783]; endoplasmic reticulum membrane [GO:0005789]; Golgi apparatus [GO:0005794]; integral component of membrane [GO:0016021]; plasma membrane [GO:0005886]	TRANSMEM 223..243; /note="Helical; Anchor for type IV membrane protein"; /evidence="ECO:0000255"	TOPO_DOM 2..222; /note="Cytoplasmic"; /evidence="ECO:0000255"	O
O60291	MGRN1_HUMAN	E3 ubiquitin-protein ligase MGRN1 (EC 2.3.2.27) (Mahogunin RING finger protein 1) (RING finger protein 156) (RING-type E3 ubiquitin transferase MGRN1)	2	2	2	429468	491086	393284	cytoplasm [GO:0005737]; cytosol [GO:0005829]; early endosome [GO:0005769]; endoplasmic reticulum [GO:0005783]; extracellular exosome [GO:0070062]; intracellular membrane-bounded organelle [GO:0043231]; membrane [GO:0016020]; nucleus [GO:0005634]; plasma membrane [GO:0005886]
P62820	RAB1A_HUMAN	Ras-related protein Rab-1A (EC 3.6.5.2) (YPT1-related protein)	3	4	2	275388	307364	456811	cytosol [GO:0005829]; early endosome [GO:0005769]; endomembrane system [GO:0012505]; endoplasmic reticulum [GO:0005783]; extracellular exosome [GO:0070062]; Golgi apparatus [GO:0005794]; Golgi membrane [GO:0000139]; melanosome [GO:0042470]; transport vesicle membrane [GO:0030658]
Q9UL25	RAB21_HUMAN	Ras-related protein Rab-21	2	2	2	2634523	1.71234e+06	3.98955e+06	axon cytoplasm [GO:1904115]; cleavage furrow [GO:0032154]; cytoplasmic side of early endosome membrane [GO:0098559]; cytoplasmic side of plasma membrane [GO:0009898]; cytosol [GO:0005829]; early endosome [GO:0005769]; early endosome membrane [GO:0031901]; endomembrane system [GO:0012505]; endoplasmic reticulum membrane [GO:0005789]; endosome [GO:0005768]; extracellular exosome [GO:0070062]; focal…			O
Q9NRW1	RAB6B_HUMAN	Ras-related protein Rab-6B	2	2	1	153515	137257	160822	cytoplasmic vesicle [GO:0031410]; cytosol [GO:0005829]; endomembrane system [GO:0012505]; endoplasmic reticulum-Golgi intermediate compartment [GO:0005793]; Golgi apparatus [GO:0005794]; Golgi membrane [GO:0000139]; presynapse [GO:0098793]
P29373	RABP2_HUMAN	Cellular retinoic acid-binding protein 2 (Cellular retinoic acid-binding protein II) (CRABP-II)	1	1	1	596349	661676	933630	cytoplasm [GO:0005737]; cytosol [GO:0005829]; endoplasmic reticulum [GO:0005783]; extracellular exosome [GO:0070062]; nucleoplasm [GO:0005654]; nucleus [GO:0005634]
Q9Y217	MTMR6_HUMAN	Myotubularin-related protein 6 (Phosphatidylinositol-3,5-bisphosphate 3-phosphatase) (EC 3.1.3.95) (Phosphatidylinositol-3-phosphate phosphatase) (EC 3.1.3.64)	1		1	98332.3		80648.2	cytoplasm [GO:0005737]; cytosol [GO:0005829]; endoplasmic reticulum [GO:0005783]; endoplasmic reticulum-Golgi intermediate compartment [GO:0005793]; nuclear envelope [GO:0005635]; perinuclear region of cytoplasm [GO:0048471]; ruffle membrane [GO:0032587]
O95427	PIGN_HUMAN	GPI ethanolamine phosphate transferase 1 (EC 2.-.-.-) (MCD4 homolog) (Phosphatidylinositol-glycan biosynthesis class N protein) (PIG-N)	1		1	95900.3		160673	cytosol [GO:0005829]; endoplasmic reticulum membrane [GO:0005789]; integral component of membrane [GO:0016021]; membrane [GO:0016020]; plasma membrane [GO:0005886]	TRANSMEM 2..24; /note="Helical"; /evidence="ECO:0000255"; TRANSMEM 443..463; /note="Helical"; /evidence="ECO:0000255"; TRANSMEM 483..503; /note="Helical"; /evidence="ECO:0000255"; TRANSMEM 509..529; /note="Helical"; /evidence="ECO:0000255"; TRANSMEM 544..564; /note="Helical"; /evidence="ECO:0000255"; TRANSMEM 566..586; /note="Helical"; /evidence="ECO:0000255"; TRANSMEM 592..612; /note="Helical"; …	TOPO_DOM 1; /note="Cytoplasmic"; /evidence="ECO:0000255"; TOPO_DOM 25..442; /note="Lumenal"; /evidence="ECO:0000255"; TOPO_DOM 464..482; /note="Cytoplasmic"; /evidence="ECO:0000255"; TOPO_DOM 504..508; /note="Lumenal"; /evidence="ECO:0000255"; TOP	O
O00767	SCD_HUMAN	Stearoyl-CoA desaturase (hSCD1) (EC 1.14.19.1) (Acyl-CoA desaturase) (Delta(9)-desaturase) (Delta-9 desaturase) (Fatty acid desaturase)	2	1	2	371994	773527	528579	endoplasmic reticulum [GO:0005783]; endoplasmic reticulum membrane [GO:0005789]; integral component of endoplasmic reticulum membrane [GO:0030176]; integral component of membrane [GO:0016021]; membrane [GO:0016020]; nucleolus [GO:0005730]	TRANSMEM 73..93; /note="Helical"; /evidence="ECO:0000269|PubMed:26098317"; TRANSMEM 98..118; /note="Helical"; /evidence="ECO:0000269|PubMed:26098317"; TRANSMEM 218..237; /note="Helical"; /evidence="ECO:0000269|PubMed:26098317"; TRANSMEM 242..263; /note="Helical"; /evidence="ECO:0000269|PubMed:26098317"	TOPO_DOM 1..72; /note="Cytoplasmic"; /evidence="ECO:0000305|PubMed:26098317"; TOPO_DOM 94..97; /note="Lumenal"; /evidence="ECO:0000305|PubMed:26098317"; TOPO_DOM 119..217; /note="Cytoplasmic"; /evidence="ECO:0000305|PubMed:26098317"; TOPO_DOM 238..2	O
P82094	TMF1_HUMAN	TATA element modulatory factor (TMF) (Androgen receptor coactivator 160 kDa protein) (Androgen receptor-associated protein of 160 kDa)	1		1	108386		133941	cytosol [GO:0005829]; endoplasmic reticulum [GO:0005783]; Golgi apparatus [GO:0005794]; Golgi membrane [GO:0000139]; nucleus [GO:0005634]
Q9HC10	OTOF_HUMAN	Otoferlin (Fer-1-like protein 2)	1	1		294137	412308		basolateral plasma membrane [GO:0016323]; cell projection [GO:0042995]; cytosol [GO:0005829]; endoplasmic reticulum membrane [GO:0005789]; Golgi membrane [GO:0000139]; integral component of membrane [GO:0016021]; presynaptic active zone membrane [GO:0048787]; synaptic vesicle membrane [GO:0030672]	TRANSMEM 1964..1984; /note="Helical"; /evidence="ECO:0000255"	TOPO_DOM 1..1963; /note="Cytoplasmic"; /evidence="ECO:0000255"; TOPO_DOM 1985..1997; /note="Extracellular"; /evidence="ECO:0000255"	O
P61011	SRP54_HUMAN	Signal recognition particle 54 kDa protein (SRP54) (EC 3.6.5.-)	1	1	1	199770	212985	265253	cytoplasm [GO:0005737]; cytosol [GO:0005829]; endoplasmic reticulum [GO:0005783]; nuclear speck [GO:0016607]; nucleus [GO:0005634]; signal recognition particle, endoplasmic reticulum targeting [GO:0005786]
O95210	STBD1_HUMAN	Starch-binding domain-containing protein 1 (Genethonin-1) (Glycophagy cargo receptor STBD1)	2	5	3	221340	140872	411112	endoplasmic reticulum [GO:0005783]; endoplasmic reticulum membrane [GO:0005789]; ficolin-1-rich granule membrane [GO:0101003]; integral component of plasma membrane [GO:0005887]; membrane [GO:0016020]; perinuclear region of cytoplasm [GO:0048471]; phagophore assembly site membrane [GO:0034045]; plasma membrane [GO:0005886]; tertiary granule membrane [GO:0070821]; T-tubule [GO:0030315]	TRANSMEM 7..23; /note="Helical"; /evidence="ECO:0000255"	TOPO_DOM 1..6; /note="Extracellular"; /evidence="ECO:0000255"; TOPO_DOM 24..358; /note="Cytoplasmic"; /evidence="ECO:0000255"	O
Q8WVT3	TPC12_HUMAN	Trafficking protein particle complex subunit 12 (Tetratricopeptide repeat protein 15) (TPR repeat protein 15) (TTC-15) (Trafficking of membranes and mitosis)	1	1	1	131046	166492	165709	cytosol [GO:0005829]; endoplasmic reticulum-Golgi intermediate compartment [GO:0005793]; Golgi apparatus [GO:0005794]; kinetochore [GO:0000776]; nucleoplasm [GO:0005654]; nucleus [GO:0005634]; TRAPP complex [GO:0030008]
P63220	RS21_HUMAN	40S ribosomal protein S21 (Small ribosomal subunit protein eS21)		2	2		120621	155140	cytosol [GO:0005829]; cytosolic ribosome [GO:0022626]; cytosolic small ribosomal subunit [GO:0022627]; nucleoplasm [GO:0005654]; polysomal ribosome [GO:0042788]; rough endoplasmic reticulum [GO:0005791]; small ribosomal subunit [GO:0015935]; synapse [GO:0045202]
P60468	SC61B_HUMAN	Protein transport protein Sec61 subunit beta	2	2	3	1.13798e+06	1.99661e+06	1.30523e+06	cytosol [GO:0005829]; endoplasmic reticulum [GO:0005783]; endoplasmic reticulum membrane [GO:0005789]; endoplasmic reticulum quality control compartment [GO:0044322]; endoplasmic reticulum Sec complex [GO:0031205]; integral component of membrane [GO:0016021]; membrane [GO:0016020]; Sec61 translocon complex [GO:0005784]	TRANSMEM 71..91; /note="Helical"; /evidence="ECO:0000255"	TOPO_DOM 2..70; /note="Cytoplasmic"; /evidence="ECO:0000255"	O
Q9NUL3	STAU2_HUMAN	Double-stranded RNA-binding protein Staufen homolog 2	1	1	1	382929	257172	226662	axon [GO:0030424]; cytoplasmic stress granule [GO:0010494]; dendrite cytoplasm [GO:0032839]; dendritic shaft [GO:0043198]; endoplasmic reticulum [GO:0005783]; membrane [GO:0016020]; messenger ribonucleoprotein complex [GO:1990124]; microtubule [GO:0005874]; neuronal cell body [GO:0043025]; nuclear membrane [GO:0031965]; nucleolus [GO:0005730]
P05388	RLA0_HUMAN	60S acidic ribosomal protein P0 (60S ribosomal protein L10E) (Large ribosomal subunit protein uL10)	1		2	205612		332961	cytoplasm [GO:0005737]; cytoplasmic ribonucleoprotein granule [GO:0036464]; cytosol [GO:0005829]; cytosolic large ribosomal subunit [GO:0022625]; cytosolic ribosome [GO:0022626]; endoplasmic reticulum [GO:0005783]; extracellular exosome [GO:0070062]; focal adhesion [GO:0005925]; membrane [GO:0016020]; nucleus [GO:0005634]; postsynapse [GO:0098794]; postsynaptic density [GO:0014069]; ribonucleopro…
Q9NR31	SAR1A_HUMAN	GTP-binding protein SAR1a (COPII-associated small GTPase)	2		2	217494		556069	COPII vesicle coat [GO:0030127]; endoplasmic reticulum exit site [GO:0070971]; Golgi apparatus [GO:0005794]
Q9H089	LSG1_HUMAN	Large subunit GTPase 1 homolog (hLsg1) (EC 3.6.1.-)	1	1	1	223618	228264	325779	Cajal body [GO:0015030]; cytosol [GO:0005829]; endoplasmic reticulum [GO:0005783]; membrane [GO:0016020]; nuclear body [GO:0016604]; nucleoplasm [GO:0005654]
Q9BZE9	ASPC1_HUMAN	Tether containing UBX domain for GLUT4 (Alveolar soft part sarcoma chromosomal region candidate gene 1 protein) (Alveolar soft part sarcoma locus) (Renal papillary cell carcinoma protein 17) (UBX domain-containing protein 9)	1	1	1	307876	294557	314556	cytoplasmic side of plasma membrane [GO:0009898]; cytosol [GO:0005829]; endomembrane system [GO:0012505]; endoplasmic reticulum-Golgi intermediate compartment membrane [GO:0033116]; extrinsic component of membrane [GO:0019898]; intracellular membrane-bounded organelle [GO:0043231]; nucleoplasm [GO:0005654]; perinuclear region of cytoplasm [GO:0048471]; plasma membrane [GO:0005886]; vesicle membra…			O
Q86XL3	ANKL2_HUMAN	Ankyrin repeat and LEM domain-containing protein 2 (LEM domain-containing protein 4)	7	11	9	370567	394966	497310	endoplasmic reticulum [GO:0005783]; endoplasmic reticulum membrane [GO:0005789]; integral component of endoplasmic reticulum membrane [GO:0030176]; membrane [GO:0016020]	TRANSMEM 13..32; /note="Helical; Signal-anchor for type III membrane protein"; /evidence="ECO:0000255"	TOPO_DOM 1..12; /note="Lumenal"; /evidence="ECO:0000255"; TOPO_DOM 33..938; /note="Cytoplasmic"; /evidence="ECO:0000255"	O
P50851	LRBA_HUMAN	Lipopolysaccharide-responsive and beige-like anchor protein (Beige-like protein) (CDC4-like protein)	3	2	3	181615	279795	321808	cytosol [GO:0005829]; endoplasmic reticulum [GO:0005783]; Golgi apparatus [GO:0005794]; integral component of membrane [GO:0016021]; lysosome [GO:0005764]; membrane [GO:0016020]; plasma membrane [GO:0005886]	TRANSMEM 1531..1548; /note="Helical"; /evidence="ECO:0000255"		O
O94830	DDHD2_HUMAN	Phospholipase DDHD2 (EC 3.1.1.-) (DDHD domain-containing protein 2) (KIAA0725p) (SAM, WWE and DDHD domain-containing protein 1)	1	1	1	130404	60628.5	217024	centriolar satellite [GO:0034451]; COPII-coated ER to Golgi transport vesicle [GO:0030134]; cytoplasm [GO:0005737]; cytosol [GO:0005829]; endoplasmic reticulum-Golgi intermediate compartment [GO:0005793]; Golgi apparatus [GO:0005794]; membrane [GO:0016020]
A0FGR8	ESYT2_HUMAN	Extended synaptotagmin-2 (E-Syt2) (Chr2Syt)	1	2	1	478198	350190	708320	endoplasmic reticulum membrane [GO:0005789]; endoplasmic reticulum-plasma membrane contact site [GO:0140268]; extrinsic component of cytoplasmic side of plasma membrane [GO:0031234]; integral component of plasma membrane [GO:0005887]; intrinsic component of endoplasmic reticulum membrane [GO:0031227]; membrane [GO:0016020]; organelle membrane contact site [GO:0044232]	TRANSMEM 104..124; /note="Helical"; /evidence="ECO:0000255"; TRANSMEM 128..148; /note="Helical"; /evidence="ECO:0000255"	TOPO_DOM 1..103; /note="Cytoplasmic"; /evidence="ECO:0000255"; TOPO_DOM 125..127; /note="Lumenal"; /evidence="ECO:0000255"; TOPO_DOM 149..921; /note="Cytoplasmic"; /evidence="ECO:0000255"	O
Q86YR5	GPSM1_HUMAN	G-protein-signaling modulator 1 (Activator of G-protein signaling 3)	1	1	1	120138	115921	209814	cytosol [GO:0005829]; endoplasmic reticulum membrane [GO:0005789]; Golgi membrane [GO:0000139]; plasma membrane [GO:0005886]; protein-containing complex [GO:0032991]			O
Q96CS3	FAF2_HUMAN	FAS-associated factor 2 (Protein ETEA) (UBX domain-containing protein 3B) (UBX domain-containing protein 8)	2	2	3	992173	1.00417e+06	1.10795e+06	azurophil granule lumen [GO:0035578]; endoplasmic reticulum [GO:0005783]; extracellular region [GO:0005576]; lipid droplet [GO:0005811]; VCP-NPL4-UFD1 AAA ATPase complex [GO:0034098]
Q9Y3R0	GRIP1_HUMAN	Glutamate receptor-interacting protein 1 (GRIP-1)	1	1	1	158636	251508	253056	cytoplasmic vesicle [GO:0031410]; cytosol [GO:0005829]; dendrite [GO:0030425]; endoplasmic reticulum membrane [GO:0005789]; neuron projection [GO:0043005]; perikaryon [GO:0043204]; plasma membrane [GO:0005886]; postsynaptic density [GO:0014069]; postsynaptic membrane [GO:0045211]			O
O00213	APBB1_HUMAN	Amyloid beta precursor protein binding family B member 1 (Amyloid-beta A4 precursor protein-binding family B member 1) (Protein Fe65)	6	4	6	534286	706456	781501	cytoplasm [GO:0005737]; endoplasmic reticulum [GO:0005783]; growth cone [GO:0030426]; lamellipodium [GO:0030027]; nuclear speck [GO:0016607]; nucleoplasm [GO:0005654]; nucleus [GO:0005634]; plasma membrane [GO:0005886]; synapse [GO:0045202]
Q5VV42	CDKAL_HUMAN	Threonylcarbamoyladenosine tRNA methylthiotransferase (EC 2.8.4.5) (CDK5 regulatory subunit-associated protein 1-like 1) (tRNA-t(6)A37 methylthiotransferase)		1	1		246383	257915	endoplasmic reticulum [GO:0005783]; endoplasmic reticulum membrane [GO:0005789]; integral component of membrane [GO:0016021]; membrane [GO:0016020]; rough endoplasmic reticulum [GO:0005791]	TRANSMEM 556..578; /note="Helical"; /evidence="ECO:0000255"		O
O94905	ERLN2_HUMAN	Erlin-2 (Endoplasmic reticulum lipid raft-associated protein 2) (Stomatin-prohibitin-flotillin-HflC/K domain-containing protein 2) (SPFH domain-containing protein 2)		1	1		114397	119285	cytosol [GO:0005829]; endoplasmic reticulum [GO:0005783]; endoplasmic reticulum membrane [GO:0005789]; integral component of membrane [GO:0016021]; membrane raft [GO:0045121]; plasma membrane [GO:0005886]; protein-containing complex [GO:0032991]	TRANSMEM 4..24; /note="Helical"; /evidence="ECO:0000255"	TOPO_DOM 1..3; /note="Cytoplasmic"; /evidence="ECO:0000255"; TOPO_DOM 25..339; /note="Lumenal"; /evidence="ECO:0000255"	O
Q8WUF8	F172A_HUMAN	Cotranscriptional regulator FAM172A (Protein FAM172A)	1	1	1	127739	209087	207566	endoplasmic reticulum [GO:0005783]; nucleus [GO:0005634]
Q14697	GANAB_HUMAN	Neutral alpha-glucosidase AB (EC 3.2.1.207) (Alpha-glucosidase 2) (Glucosidase II subunit alpha)		1	1		928658	1.87085e+06	endoplasmic reticulum lumen [GO:0005788]; extracellular exosome [GO:0070062]; glucosidase II complex [GO:0017177]; Golgi apparatus [GO:0005794]; intracellular membrane-bounded organelle [GO:0043231]; melanosome [GO:0042470]; membrane [GO:0016020]
Q15717	ELAV1_HUMAN	ELAV-like protein 1 (Hu-antigen R) (HuR)	1	1		374703	192866		cytoplasm [GO:0005737]; cytoplasmic stress granule [GO:0010494]; cytoplasmic vesicle [GO:0031410]; cytosol [GO:0005829]; endoplasmic reticulum [GO:0005783]; glutamatergic synapse [GO:0098978]; membrane [GO:0016020]; nucleoplasm [GO:0005654]; nucleus [GO:0005634]; postsynapse [GO:0098794]; ribonucleoprotein complex [GO:1990904]
Q17RY0	CPEB4_HUMAN	Cytoplasmic polyadenylation element-binding protein 4 (CPE-BP4) (CPE-binding protein 4) (hCPEB-4)	1	1	1	279666	384563	491290	cytoplasm [GO:0005737]; dendrite [GO:0030425]; dendritic spine [GO:0043197]; endoplasmic reticulum [GO:0005783]; growth cone [GO:0030426]; messenger ribonucleoprotein complex [GO:1990124]; neuron projection [GO:0043005]; nucleus [GO:0005634]; perinuclear region of cytoplasm [GO:0048471]; postsynaptic density [GO:0014069]; synapse [GO:0045202]
O75396	SC22B_HUMAN	Vesicle-trafficking protein SEC22b (ER-Golgi SNARE of 24 kDa) (ERS-24) (ERS24) (SEC22 vesicle-trafficking protein homolog B) (SEC22 vesicle-trafficking protein-like 1)	2	3	2	936662	577774	1.57668e+06	endoplasmic reticulum-Golgi intermediate compartment [GO:0005793]; endoplasmic reticulum-Golgi intermediate compartment membrane [GO:0033116]; endoplasmic reticulum membrane [GO:0005789]; ER to Golgi transport vesicle membrane [GO:0012507]; Golgi membrane [GO:0000139]; integral component of membrane [GO:0016021]; melanosome [GO:0042470]; phagocytic vesicle membrane [GO:0030670]; SNARE complex [GO…	TRANSMEM 195..215; /note="Helical; Anchor for type IV membrane protein"; /evidence="ECO:0000255"	TOPO_DOM 2..194; /note="Cytoplasmic"; /evidence="ECO:0000255"	O
Q14696	MESD_HUMAN	LRP chaperone MESD (LDLR chaperone MESD) (Mesoderm development LRP chaperone MESD) (Mesoderm development candidate 2) (Mesoderm development protein) (Renal carcinoma antigen NY-REN-61)	1	2	1	224920	93634.5	130464	endoplasmic reticulum [GO:0005783]; plasma membrane [GO:0005886]
P16333	NCK1_HUMAN	Cytoplasmic protein NCK1 (NCK adaptor protein 1) (Nck-1) (SH2/SH3 adaptor protein NCK-alpha)	1		1	393769		549931	cell-cell junction [GO:0005911]; cytoplasm [GO:0005737]; cytosol [GO:0005829]; endoplasmic reticulum [GO:0005783]; nucleus [GO:0005634]; plasma membrane [GO:0005886]; protein phosphatase type 1 complex [GO:0000164]; ribosome [GO:0005840]; vesicle membrane [GO:0012506]
P13667	PDIA4_HUMAN	Protein disulfide-isomerase A4 (EC 5.3.4.1) (Endoplasmic reticulum resident protein 70) (ER protein 70) (ERp70) (Endoplasmic reticulum resident protein 72) (ER protein 72) (ERp-72) (ERp72)	1	1	1	141078	200182	235393	cell surface [GO:0009986]; endoplasmic reticulum [GO:0005783]; endoplasmic reticulum lumen [GO:0005788]; extracellular space [GO:0005615]; melanosome [GO:0042470]
Q13586	STIM1_HUMAN	Stromal interaction molecule 1	4	1	4	601261	143927	1.95493e+06	cortical endoplasmic reticulum [GO:0032541]; endoplasmic reticulum [GO:0005783]; endoplasmic reticulum membrane [GO:0005789]; integral component of endoplasmic reticulum membrane [GO:0030176]; integral component of plasma membrane [GO:0005887]; microtubule [GO:0005874]; plasma membrane [GO:0005886]; plasma membrane raft [GO:0044853]; sarcoplasmic reticulum membrane [GO:0033017]	TRANSMEM 214..234; /note="Helical"; /evidence="ECO:0000255"	TOPO_DOM 23..213; /note="Extracellular"; /evidence="ECO:0000255"; TOPO_DOM 235..685; /note="Cytoplasmic"; /evidence="ECO:0000255"	O
Q92575	UBXN4_HUMAN	UBX domain-containing protein 4 (Erasin) (UBX domain-containing protein 2)	15	22	21	1.71626e+06	1.45434e+06	1.70919e+06	cytosol [GO:0005829]; endoplasmic reticulum [GO:0005783]; endoplasmic reticulum membrane [GO:0005789]; nuclear envelope [GO:0005635]		TOPO_DOM 1..413; /note="Cytoplasmic"; /evidence="ECO:0000255"; TOPO_DOM 435..508; /note="Cytoplasmic"; /evidence="ECO:0000255"	O
Q68D91	MBLC2_HUMAN	Acyl-coenzyme A thioesterase MBLAC2 (Acyl-CoA thioesterase MBLAC2) (EC 3.1.2.2) (Beta-lactamase MBLAC2) (EC 3.5.2.6) (Metallo-beta-lactamase domain-containing protein 2) (Palmitoyl-coenzyme A thioesterase MBLAC2)	1	1		58741.8	89637		endoplasmic reticulum membrane [GO:0005789]; extracellular exosome [GO:0070062]; plasma membrane [GO:0005886]			O
Q6P1M0	S27A4_HUMAN	Long-chain fatty acid transport protein 4 (FATP-4) (Fatty acid transport protein 4) (Arachidonate--CoA ligase) (EC 6.2.1.15) (Long-chain-fatty-acid--CoA ligase) (Solute carrier family 27 member 4) (Very long-chain acyl-CoA synthetase 4) (ACSVL4) (EC 6.2.1	1	1	1	498459	476835	749876	brush border membrane [GO:0031526]; endoplasmic reticulum [GO:0005783]; endoplasmic reticulum membrane [GO:0005789]; integral component of membrane [GO:0016021]; membrane [GO:0016020]; microvillus [GO:0005902]; plasma membrane [GO:0005886]	TRANSMEM 20..42; /note="Helical"; /evidence="ECO:0000255"; TRANSMEM 139..156; /note="Helical"; /evidence="ECO:0000255"		O
Q9P2J5	SYLC_HUMAN	Leucine--tRNA ligase, cytoplasmic (EC 6.1.1.4) (Leucyl-tRNA synthetase) (LeuRS)	2	4	2	548721	524370	862851	aminoacyl-tRNA synthetase multienzyme complex [GO:0017101]; cytoplasm [GO:0005737]; cytosol [GO:0005829]; endomembrane system [GO:0012505]; endoplasmic reticulum [GO:0005783]; lysosome [GO:0005764]; nuclear body [GO:0016604]
Q12772	SRBP2_HUMAN	Sterol regulatory element-binding protein 2 (SREBP-2) (Class D basic helix-loop-helix protein 2) (bHLHd2) (Sterol regulatory element-binding transcription factor 2) [Cleaved into: Processed sterol regulatory element-binding protein 2 (Transcription factor	1		1	155639		351383	chromatin [GO:0000785]; cytoplasm [GO:0005737]; cytosol [GO:0005829]; endoplasmic reticulum [GO:0005783]; endoplasmic reticulum membrane [GO:0005789]; ER to Golgi transport vesicle membrane [GO:0012507]; Golgi membrane [GO:0000139]; intracellular membrane-bounded organelle [GO:0043231]; nucleoplasm [GO:0005654]; nucleus [GO:0005634]; SREBP-SCAP-Insig complex [GO:0032937]	TRANSMEM 480..500; /note="Helical"; /evidence="ECO:0000255"; TRANSMEM 534..554; /note="Helical"; /evidence="ECO:0000255"	TOPO_DOM 1..479; /note="Cytoplasmic"; /evidence="ECO:0000255"; TOPO_DOM 501..533; /note="Lumenal"; /evidence="ECO:0000255"; TOPO_DOM 555..1139; /note="Cytoplasmic"; /evidence="ECO:0000255"	O
Q07020	RL18_HUMAN	60S ribosomal protein L18 (Large ribosomal subunit protein eL18)	1	1	1	101930	57286.6	135427	cytosol [GO:0005829]; cytosolic large ribosomal subunit [GO:0022625]; cytosolic ribosome [GO:0022626]; endoplasmic reticulum [GO:0005783]; focal adhesion [GO:0005925]; membrane [GO:0016020]; nucleolus [GO:0005730]; nucleus [GO:0005634]; polysomal ribosome [GO:0042788]; rough endoplasmic reticulum [GO:0005791]
Q9UHB9	SRP68_HUMAN	Signal recognition particle subunit SRP68 (SRP68) (Signal recognition particle 68 kDa protein)	1	2	2	170561	347733	197941	cytosol [GO:0005829]; endoplasmic reticulum [GO:0005783]; focal adhesion [GO:0005925]; nucleolus [GO:0005730]; ribosome [GO:0005840]; signal recognition particle [GO:0048500]; signal recognition particle, endoplasmic reticulum targeting [GO:0005786]
Q9Y244	POMP_HUMAN	Proteasome maturation protein (Proteassemblin) (Protein UMP1 homolog) (hUMP1) (Voltage-gated K channel beta subunit 4.1)	1	2	1	73745.3	112584	64318.7	cytoplasm [GO:0005737]; cytosol [GO:0005829]; endoplasmic reticulum [GO:0005783]; membrane [GO:0016020]; nuclear speck [GO:0016607]; nucleus [GO:0005634]
P37108	SRP14_HUMAN	Signal recognition particle 14 kDa protein (SRP14) (18 kDa Alu RNA-binding protein)	1	1		216321	174871		cytoplasm [GO:0005737]; cytosol [GO:0005829]; extracellular region [GO:0005576]; ficolin-1-rich granule lumen [GO:1904813]; nucleus [GO:0005634]; secretory granule lumen [GO:0034774]; signal recognition particle, endoplasmic reticulum targeting [GO:0005786]
Q00765	REEP5_HUMAN	Receptor expression-enhancing protein 5 (Polyposis locus protein 1) (Protein TB2)	1	1	1	255414	345664	330495	endoplasmic reticulum [GO:0005783]; endoplasmic reticulum tubular network [GO:0071782]; integral component of membrane [GO:0016021]	TRANSMEM 35..51; /note="Helical"; /evidence="ECO:0000305|PubMed:32075961"; TRANSMEM 54..74; /note="Helical"; /evidence="ECO:0000305|PubMed:32075961"; TRANSMEM 85..103; /note="Helical"; /evidence="ECO:0000305|PubMed:32075961"; TRANSMEM 106..123; /note="Helical"; /evidence="ECO:0000305|PubMed:32075961"	TOPO_DOM 1..34; /note="Cytoplasmic"; /evidence="ECO:0000269|PubMed:32075961"; TOPO_DOM 52..53; /note="Lumenal"; /evidence="ECO:0000305|PubMed:32075961"; TOPO_DOM 75..84; /note="Cytoplasmic"; /evidence="ECO:0000305|PubMed:32075961"; TOPO_DOM 104..105	O
Q5JRA6	TGO1_HUMAN	Transport and Golgi organization protein 1 homolog (TANGO1) (C219-reactive peptide) (D320) (Melanoma inhibitory activity protein 3)	2	2	1	346215	258118	685724	endoplasmic reticulum exit site [GO:0070971]; endoplasmic reticulum lumen [GO:0005788]; endoplasmic reticulum membrane [GO:0005789]; integral component of membrane [GO:0016021]; intracellular membrane-bounded organelle [GO:0043231]; membrane [GO:0016020]	TRANSMEM 1177..1197; /note="Helical"; /evidence="ECO:0000255"	TOPO_DOM 23..1144; /note="Lumenal"; /evidence="ECO:0000255"; TOPO_DOM 1166..1176; /note="Lumenal"; /evidence="ECO:0000255"; TOPO_DOM 1198..1907; /note="Cytoplasmic"; /evidence="ECO:0000255"	O
O95793	STAU1_HUMAN	Double-stranded RNA-binding protein Staufen homolog 1	2	4	3	330865	411675	439049	cell body [GO:0044297]; cytoplasm [GO:0005737]; cytoplasmic ribonucleoprotein granule [GO:0036464]; cytoplasmic stress granule [GO:0010494]; cytosol [GO:0005829]; dendrite [GO:0030425]; endoplasmic reticulum [GO:0005783]; extracellular exosome [GO:0070062]; glutamatergic synapse [GO:0098978]; membrane [GO:0016020]; microtubule associated complex [GO:0005875]; neuronal cell body [GO:0043025]; plas…
P48444	COPD_HUMAN	Coatomer subunit delta (Archain) (Delta-coat protein) (Delta-COP)	2	2	2	372568	434246	504065	COPI vesicle coat [GO:0030126]; cytosol [GO:0005829]; endoplasmic reticulum membrane [GO:0005789]; Golgi membrane [GO:0000139]; membrane [GO:0016020]; transport vesicle [GO:0030133]			O
P61247	RS3A_HUMAN	40S ribosomal protein S3a (Small ribosomal subunit protein eS1) (v-fos transformation effector protein) (Fte-1)	1	2	1	444751	1.39368e+06	643045	cytoplasm [GO:0005737]; cytosol [GO:0005829]; cytosolic ribosome [GO:0022626]; cytosolic small ribosomal subunit [GO:0022627]; endoplasmic reticulum [GO:0005783]; extracellular exosome [GO:0070062]; focal adhesion [GO:0005925]; nucleolus [GO:0005730]; nucleoplasm [GO:0005654]; nucleus [GO:0005634]; ribonucleoprotein complex [GO:1990904]; synapse [GO:0045202]
Q8IUR0	TPPC5_HUMAN	Trafficking protein particle complex subunit 5	1	1	1	312649	425156	480239	cytosol [GO:0005829]; endoplasmic reticulum [GO:0005783]; TRAPP complex [GO:0030008]; TRAPPIII protein complex [GO:1990072]; TRAPPII protein complex [GO:1990071]; TRAPPI protein complex [GO:1990070]
Q8IWB9	TEX2_HUMAN	Testis-expressed protein 2 (Transmembrane protein 96)	6	5	5	639711	692319	1.29557e+06	endoplasmic reticulum [GO:0005783]; endoplasmic reticulum membrane [GO:0005789]; integral component of membrane [GO:0016021]; nuclear membrane [GO:0031965]	TRANSMEM 475..495; /note="Helical"; /evidence="ECO:0000255"; TRANSMEM 497..517; /note="Helical"; /evidence="ECO:0000255"		O
P49458	SRP09_HUMAN	Signal recognition particle 9 kDa protein (SRP9)	1	1	1	499474	755071	749132	cytosol [GO:0005829]; signal recognition particle, endoplasmic reticulum targeting [GO:0005786]; signal recognition particle receptor complex [GO:0005785]
P55072	TERA_HUMAN	Transitional endoplasmic reticulum ATPase (TER ATPase) (EC 3.6.4.6) (15S Mg(2+)-ATPase p97 subunit) (Valosin-containing protein) (VCP)	2	2	2	1.09015e+06	1.01683e+06	2.5279e+06	ATPase complex [GO:1904949]; azurophil granule lumen [GO:0035578]; cytoplasm [GO:0005737]; cytoplasmic stress granule [GO:0010494]; cytosol [GO:0005829]; Derlin-1 retrotranslocation complex [GO:0036513]; endoplasmic reticulum [GO:0005783]; endoplasmic reticulum membrane [GO:0005789]; extracellular exosome [GO:0070062]; extracellular region [GO:0005576]; ficolin-1-rich granule lumen [GO:1904813]; …			O
Q15631	TSN_HUMAN	Translin (EC 3.1.-.-) (Component 3 of promoter of RISC) (C3PO)	1	1	1	159039	172581	237799	cytoplasm [GO:0005737]; cytosol [GO:0005829]; endoplasmic reticulum [GO:0005783]; endoribonuclease complex [GO:1902555]; nucleoplasm [GO:0005654]; nucleus [GO:0005634]
Q9Y6I9	TX264_HUMAN	Testis-expressed protein 264 (Putative secreted protein Zsig11)	2	2		114821	147039		autophagosome membrane [GO:0000421]; cytosol [GO:0005829]; endoplasmic reticulum membrane [GO:0005789]; extracellular region [GO:0005576]; integral component of membrane [GO:0016021]; nucleus [GO:0005634]; platelet alpha granule lumen [GO:0031093]; replication fork [GO:0005657]	TRANSMEM 7..31; /note="Helical; Signal-anchor for type III membrane protein"; /evidence="ECO:0000255"	TOPO_DOM 1..6; /note="Lumenal"; /evidence="ECO:0000269|PubMed:31006538"; TOPO_DOM 32..313; /note="Cytoplasmic"; /evidence="ECO:0000269|PubMed:31006538"	O
Q9H6S0	YTDC2_HUMAN	3'-5' RNA helicase YTHDC2 (EC 3.6.4.13) (YTH domain-containing protein 2) (hYTHDC2)	3	3	2	958905	1.05728e+06	1.3682e+06	endoplasmic reticulum [GO:0005783]; nucleus [GO:0005634]; perinuclear region of cytoplasm [GO:0048471]; ribonucleoprotein granule [GO:0035770]
Q9NYK1	TLR7_HUMAN	Toll-like receptor 7		2	2		4.86024e+06	4.54781e+06	cytoplasm [GO:0005737]; early phagosome [GO:0032009]; endolysosome membrane [GO:0036020]; endoplasmic reticulum [GO:0005783]; endoplasmic reticulum membrane [GO:0005789]; endosome [GO:0005768]; endosome membrane [GO:0010008]; Golgi membrane [GO:0000139]; integral component of membrane [GO:0016021]; lysosome [GO:0005764]; plasma membrane [GO:0005886]; receptor complex [GO:0043235]	TRANSMEM 840..860; /note="Helical"; /evidence="ECO:0000255"	TOPO_DOM 27..839; /note="Extracellular"; /evidence="ECO:0000255"; TOPO_DOM 861..1049; /note="Cytoplasmic"; /evidence="ECO:0000255"	O
Q8N2K1	UB2J2_HUMAN	Ubiquitin-conjugating enzyme E2 J2 (EC 2.3.2.23) (E2 ubiquitin-conjugating enzyme J2) (Non-canonical ubiquitin-conjugating enzyme 2) (NCUBE-2)	1	1	1	95656.3	98063	117819	cytosol [GO:0005829]; endoplasmic reticulum [GO:0005783]; endoplasmic reticulum membrane [GO:0005789]; integral component of membrane [GO:0016021]; nucleus [GO:0005634]; ubiquitin ligase complex [GO:0000151]	TRANSMEM 227..247; /note="Helical; Anchor for type IV membrane protein"; /evidence="ECO:0000255"	TOPO_DOM 1..226; /note="Cytoplasmic"; /evidence="ECO:0000255"; TOPO_DOM 248..259; /note="Lumenal"; /evidence="ECO:0000255"	O
Q6PML9	ZNT9_HUMAN	Zinc transporter 9 (ZnT-9) (Human embryonic lung protein) (HuEL) (Solute carrier family 30 member 9)	7	9	8	2.73993e+06	2.74974e+06	4.67749e+06	cytoplasmic vesicle [GO:0031410]; cytoskeleton [GO:0005856]; endoplasmic reticulum [GO:0005783]; integral component of membrane [GO:0016021]; nucleus [GO:0005634]	TRANSMEM 239..259; /note="Helical"; /evidence="ECO:0000255"; TRANSMEM 314..334; /note="Helical"; /evidence="ECO:0000255"; TRANSMEM 342..362; /note="Helical"; /evidence="ECO:0000255"; TRANSMEM 392..412; /note="Helical"; /evidence="ECO:0000255"; TRANSMEM 424..444; /note="Helical"; /evidence="ECO:0000255"		O
P30101	PDIA3_HUMAN	Protein disulfide-isomerase A3 (EC 5.3.4.1) (58 kDa glucose-regulated protein) (58 kDa microsomal protein) (p58) (Disulfide isomerase ER-60) (Endoplasmic reticulum resident protein 57) (ER protein 57) (ERp57) (Endoplasmic reticulum resident protein 60) (E	1	1	2	497246	667284	432437	cell surface [GO:0009986]; endoplasmic reticulum [GO:0005783]; endoplasmic reticulum lumen [GO:0005788]; extracellular exosome [GO:0070062]; extracellular space [GO:0005615]; focal adhesion [GO:0005925]; melanosome [GO:0042470]; MHC class I peptide loading complex [GO:0042824]; nucleus [GO:0005634]; phagocytic vesicle [GO:0045335]; recycling endosome membrane [GO:0055038]; Tapasin-ERp57 complex […
Q08AM6	VAC14_HUMAN	Protein VAC14 homolog (Tax1-binding protein 2)	1	1		333782	529794		cytosol [GO:0005829]; early endosome membrane [GO:0031901]; endoplasmic reticulum [GO:0005783]; endosome membrane [GO:0010008]; extrinsic component of vacuolar membrane [GO:0000306]; Golgi membrane [GO:0000139]; intracellular membrane-bounded organelle [GO:0043231]; late endosome membrane [GO:0031902]; PAS complex [GO:0070772]
Q8TBF2	PXL2B_HUMAN	Prostamide/prostaglandin F synthase (Prostamide/PG F synthase) (Prostamide/PGF synthase) (EC 1.11.1.20) (Peroxiredoxin-like 2B) (Protein FAM213B)	1	1	1	268175	232218	367646	cytoplasm [GO:0005737]; cytosol [GO:0005829]; endoplasmic reticulum [GO:0005783]; extracellular exosome [GO:0070062]; myelin sheath [GO:0043209]
P55327	TPD52_HUMAN	Tumor protein D52 (Protein N8)	8	9	8	369513	219401	418725	cytoplasm [GO:0005737]; endoplasmic reticulum [GO:0005783]; perinuclear region of cytoplasm [GO:0048471]
Q99640	PMYT1_HUMAN	Membrane-associated tyrosine- and threonine-specific cdc2-inhibitory kinase (EC 2.7.11.1) (Myt1 kinase)	2		1	158944		101873	cytosol [GO:0005829]; endoplasmic reticulum [GO:0005783]; endoplasmic reticulum membrane [GO:0005789]; Golgi apparatus [GO:0005794]; Golgi membrane [GO:0000139]; membrane [GO:0016020]; nucleolus [GO:0005730]; nucleoplasm [GO:0005654]; nucleus [GO:0005634]			O
Q9Y4P3	TBL2_HUMAN	Transducin beta-like protein 2 (WS beta-transducin repeats protein) (WS-betaTRP) (Williams-Beuren syndrome chromosomal region 13 protein)	2	3	3	618788	1.33407e+06	619798	endoplasmic reticulum [GO:0005783]; integral component of endoplasmic reticulum membrane [GO:0030176]			O
P09936	UCHL1_HUMAN	Ubiquitin carboxyl-terminal hydrolase isozyme L1 (UCH-L1) (EC 3.4.19.12) (Neuron cytoplasmic protein 9.5) (PGP 9.5) (PGP9.5) (Ubiquitin thioesterase L1)	1	1	1	677521	521077	907998	axon cytoplasm [GO:1904115]; cytoplasm [GO:0005737]; cytosol [GO:0005829]; endoplasmic reticulum membrane [GO:0005789]; neuronal cell body [GO:0043025]; neuron projection terminus [GO:0044306]; nucleoplasm [GO:0005654]			O
Q3ZAQ7	VMA21_HUMAN	Vacuolar ATPase assembly integral membrane protein VMA21 (Myopathy with excessive autophagy protein)	1		1	90894.4		218217	endoplasmic reticulum-Golgi intermediate compartment membrane [GO:0033116]; endoplasmic reticulum membrane [GO:0005789]; ER to Golgi transport vesicle membrane [GO:0012507]; integral component of membrane [GO:0016021]; lysosome [GO:0005764]	TRANSMEM 26..46; /note="Helical"; /evidence="ECO:0000255|HAMAP-Rule:MF_03058"; TRANSMEM 66..86; /note="Helical"; /evidence="ECO:0000255|HAMAP-Rule:MF_03058"	TOPO_DOM 1..25; /note="Cytoplasmic"; /evidence="ECO:0000255|HAMAP-Rule:MF_03058"; TOPO_DOM 47..65; /note="Lumenal"; /evidence="ECO:0000255|HAMAP-Rule:MF_03058"; TOPO_DOM 87..101; /note="Cytoplasmic"; /evidence="ECO:0000255|HAMAP-Rule:MF_03058"	O
Q9H2M9	RBGPR_HUMAN	Rab3 GTPase-activating protein non-catalytic subunit (RGAP-iso) (Rab3 GTPase-activating protein 150 kDa subunit) (Rab3-GAP p150) (Rab3-GAP150) (Rab3-GAP regulatory subunit)	3	2	5	612016	503668	733023	cytosol [GO:0005829]; endoplasmic reticulum membrane [GO:0005789]; plasma membrane [GO:0005886]; protein-containing complex [GO:0032991]			O
Q15042	RB3GP_HUMAN	Rab3 GTPase-activating protein catalytic subunit (RAB3 GTPase-activating protein 130 kDa subunit) (Rab3-GAP p130) (Rab3-GAP)	1		1	145918		1413312	cytosol [GO:0005829]; endoplasmic reticulum membrane [GO:0005789]; endoplasmic reticulum tubular network [GO:0071782]; extracellular exosome [GO:0070062]; Golgi apparatus [GO:0005794]; lipid droplet [GO:0005811]; postsynapse [GO:0098794]; protein-containing complex [GO:0032991]			O
Q2TAZ0	ATG2A_HUMAN	Autophagy-related protein 2 homolog A		1	1		151403	206237	endoplasmic reticulum membrane [GO:0005789]; extrinsic component of membrane [GO:0019898]; lipid droplet [GO:0005811]; organelle membrane contact site [GO:0044232]; phagophore assembly site [GO:0000407]; phagophore assembly site membrane [GO:0034045]			O
Q96BY7	ATG2B_HUMAN	Autophagy-related protein 2 homolog B	1	1	1	231685	126462	464938	endoplasmic reticulum membrane [GO:0005789]; extrinsic component of membrane [GO:0019898]; lipid droplet [GO:0005811]; nucleoplasm [GO:0005654]; phagophore assembly site [GO:0000407]; phagophore assembly site membrane [GO:0034045]			O
Q9H0P0	5NT3A_HUMAN	Cytosolic 5'-nucleotidase 3A (EC 3.1.3.5) (7-methylguanosine phosphate-specific 5'-nucleotidase) (7-methylguanosine nucleotidase) (EC 3.1.3.91) (Cytosolic 5'-nucleotidase 3) (Cytosolic 5'-nucleotidase III) (cN-III) (Pyrimidine 5'-nucleotidase 1) (P5'N-1)	5	4	6	2.88108e+06	2.34376e+06	5.84626e+06	cytoplasm [GO:0005737]; cytosol [GO:0005829]; endoplasmic reticulum [GO:0005783]
P20810	ICAL_HUMAN	Calpastatin (Calpain inhibitor) (Sperm BS-17 component)	1	1	1	101940	139543	90429	cytoplasm [GO:0005737]; cytosol [GO:0005829]; endoplasmic reticulum [GO:0005783]; membrane [GO:0016020]
Q6IS14	IF5AL_HUMAN	Eukaryotic translation initiation factor 5A-1-like (eIF-5A-1-like) (eIF-5A1-like) (Eukaryotic initiation factor 5A isoform 1-like)	3	2	2	312242	448397	355112	endoplasmic reticulum membrane [GO:0005789]; nuclear pore [GO:0005643]			O
[truncated: 1,158 more rows]

## Sheet: d. A∩B (27)
Master Protein Accessions	Entry Name	Protein Names	GOCC	Transmembrane	Topology	GOCC ERM	GOCC OMM	GOCC MAM
[truncated: 46 more rows]

## Sheet: e. NT vs. CCCP
NT-common	Gene			CCCP-common	GENE
P60468	SC61B			P60468	SC61B
O94905	ERLN2			O94905	ERLN2
Q14697	GANAB			Q14697	GANAB
Q14696	MESD			Q14696	MESD
P13667	PDIA4			P13667	PDIA4
Q5JRA6	TGO1			Q5JRA6	TGO1
[truncated: 22 more rows]
