# Supplementary material for: OrthoID: profiling dynamic proteomes through time and space using mutually orthogonal chemical tools
Source: Nat Commun. 2024 Feb 29;15:1851. doi: 10.1038/s41467-024-46034-z (PMC10904832; doi:10.1038/s41467-024-46034-z)
Supplement: Supplementary file 8 — Supplementary Data 5 [file 41467_2024_46034_MOESM8_ESM.xlsx]

## Sheet: a. Column definition
Column	Column definition
Entry Name	An abbreviation of the protein/gene name
Master Protein Accessions	Uniprot code
Labeled position	Position of the Ad or Bt label in the protein sequence
Annotated sequence	Peptide sequence identified with Ad or Bt labelling
# PSM	Number of peptide spectrum matches

## Sheet: b. SupraID_PSM (NT vs. CCCP) 
Entry Name	Master protein accession	Labeled position	PSM_NT(Rep1)	PSM_NT(Rep2)	PSM_NT(Rep3)	PSM_CCCP(Rep1)	PSM_CCCP(Rep2)	PSM_CCCP(Rep3)
DNM1L	O00429	Y449	1	0	1	1	0	1
ERLN2	O94905	Y229	6	7	4	7	4	8
	O94905	Y183	7	6	6	6	8	4
	O94905	Y101	6	4	5	6	8	5
	O94905	Y59	4	5	3	6	5	7
	O94905	Y280	3	5	3	6	2	4
	O94905	Y34	1	1	1	1	1	0
	O94905	Y85	0	0	0	2	1	2
HS90A	P07900	Y61	1	0	1	1	0	0
	P07900	Y284	0	1	1	1	1	0
HS71B	P0DMV9	Y611	5	2	4	10	6	7
	P0DMV9	Y525	4	0	2	4	3	2
	P0DMV9	Y431	1	1	0	2	1	1
	P0DMV9	Y137	1	2	2	4	2	3
PDIA4	P13667	Y334	14	14	11	18	12	17
	P13667	Y392	16	14	14	14	17	17
	P13667	Y137	19	14	17	16	16	16
	P13667	Y252	7	6	8	10	7	9
	P13667	Y216	5	6	10	9	9	5
	P13667	Y458	42	30	31	30	30	33
	P13667	Y264	25	22	19	24	21	25
	P13667	Y320	8	5	10	9	6	8
	P13667	Y273	41	38	42	63	59	58
	P13667	Y101	4	2	1	1	3	2
	P13667	Y151	23	15	21	19	20	19
	P13667	Y565	1	1	1	1	1	0
	P13667	Y367	3	0	2	2	2	2
	P13667	Y550	1	1	2	1	2	2
	P13667	Y595	4	3	3	1	4	3
	P13667	Y87	1	2	0	1	2	2
	P13667	Y604	0	0	0	2	1	2
	P13667	Y202	0	0	0	0	2	2
VDAC1	P21796	Y153	2	1	0	3	2	2
	P21796	Y173	0	1	0	2	3	1
	P21796	Y67	0	0	0	1	0	1
PDIA3	P30101	Y67	5	5	7	9	9	7
	P30101	Y416	4	1	3	3	2	1
	P30101	Y100	19	15	17	20	17	20
	P30101	Y356	25	19	17	20	20	20
	P30101	Y196	21	15	22	32	26	29
	P30101	Y222	13	9	10	9	7	5
	P30101	Y278	3	3	0	1	1	0
	P30101	Y115	7	4	7	8	7	6
	P30101	Y479	12	12	10	12	11	12
	P30101	Y269	31	23	18	22	24	23
	P30101	Y445	4	2	3	6	1	5
	P30101	Y454	10	5	4	10	7	6
	P30101	Y467	1	1	2	0	0	1
EMD	P50402	Y105	1	0	1	1	1	1
	P50402	Y95	0	0	0	2	2	2
BAP31	P51572	Y73	14	11	10	9	11	10
SEC61B	P60468	Y59	2	3	3	2	3	2
MESD	Q14696	Y145	6	6	6	5	5	10
	Q14696	Y58	2	2	3	4	2	3
	Q14696	Y166	5	4	5	8	9	9
GANAB	Q14697	Y113	9	7	7	8	8	10
	Q14697	Y563	6	5	3	3	4	5
	Q14697	Y489	2	2	4	5	4	6
	Q14697	Y277	4	5	4	6	5	5
	Q14697	Y792	16	11	9	18	17	15
	Q14697	Y341	9	8	6	14	12	17
	Q14697	Y438	3	1	2	2	2	1
	Q14697	Y498	6	4	3	5	3	3
	Q14697	Y239	4	1	3	6	4	3
	Q14697	Y396	1	0	1	0	2	1
	Q14697	Y575	2	3	0	2	3	2
	Q14697	Y290	3	6	3	8	7	5
	Q14697	Y716	0	1	1	1	1	1
	Q14697	Y403	0	0	0	1	1	1
LBR	Q14739	Y251	0	1	1	2	4	2
	Q14739	Y613	0	0	0	1	0	1
TGO1	Q5JRA6	Y108	2	3	2	3	3	4
	Q5JRA6	Y942	0	1	1	1	1	1
	Q5JRA6	Y725	0	0	1	1	1	1
	Q5JRA6	Y969	0	0	0	1	1	1
CISD2	Q8N5K1	Y17	1	2	1	1	1	0
LRC59	Q96AG4	Y284	8	9	8	6	6	11
CLCC1	Q96S66	Y89	5	5	6	3	3	5
	Q96S66	Y282	0	0	1	2	1	2
	Q96S66	Y46	0	1	0	1	1	0
	Q96S66	Y68	0	0	0	2	1	1
EMC7	Q9NPA0	Y103	6	7	1	7	5	7
	Q9NPA0	Y122	1	2	1	2	2	2
	Q9NPA0	Y148	0	0	3	3	0	1

## Sheet: c. BioID_PSM (NT vs. CCCP)
Entry Name	Master protein accession	Labeled position	PSM_NT(Rep1)	PSM_NT(Rep2)	PSM_NT(Rep3)	PSM_CCCP(Rep1)	PSM_CCCP(Rep2)	PSM_CCCP(Rep3)
DNM1L	O00429	K619	23	28	30	21	12	18
	O00429	K597	4	4	4	4	4	5
	O00429	K608	9	10	13	12	17	12
	O00429	K594	27	29	28	7	11	12
	O00429	K606	8	7	7	6	6	7
	O00429	K535	6	5	6	8	6	7
	O00429	K99	3	2	1	2	0	0
	O00429	K558	1	1	1	0	1	1
	O00429	K568	3	4	3	2	2	1
ERLN2	O94905	K273	1	1	1	0	1	1
HS90A	P07900	K446	1	1	1	1	0	0
	P07900	K615	6	5	6	6	8	8
	P07900	K283	1	1	1	1	1	1
HS71B	P0DMV9	K512	1	1	1	1	1	1
	P0DMV9	K526	1	1	0	1	1	1
PDIA4	P13667	K163	0	1	1	1	1	1
VDAC1	P21796	K61	0	1	1	1	0	0
	P21796	K20	0	1	1	1	1	0
PDIA3	P30101	K425	1	1	1	1	1	1
	P30101	K433	1	0	1	0	0	0
EMD	P50402	K79	2	2	2	2	2	2
	P50402	K88	1	1	2	0	0	1
BAP31	P51572	K221	3	5	4	4	5	4
	P51572	K221	1	2	1	2	2	2
SEC61B	P60468	K20	2	2	2	2	2	3
MESD	Q14696	K100/K106	1	1	0	1	2	1
GANAB	Q14697	K491	1	1	1	0	1	1
LBR	Q14739	K123	6	5	5	4	3	5
	Q14739	K190	2	2	2	2	2	1
TGO1	Q5JRA6	K1477	1	1	1	1	1	1
	Q5JRA6	K1754	1	1	1	1	1	0
CISD2	Q8N5K1	K131	1	1	1	1	0	2
	Q8N5K1	K105	1	2	2	2	1	1
	Q8N5K1	K95	1	0	1	0	0	1
LRC59	Q96AG4	K40	3	4	2	4	3	3
	Q96AG4	K96	2	1	2	1	0	0
	Q96AG4	K71	1	1	1	0	0	0
	Q96AG4	K108	2	2	2	0	0	1
	Q96AG4	K111	1	1	0	0	1	2
CLCC1	Q96S66	K437	1	1	1	0	1	1
	Q96S66	K463	0	1	1	1	1	1
EMC7	Q9NPA0	K221	1	0	1	1	0	1

## Sheet: d. SupraID_PSM (CCCP exclusive)
Entry Name	Master protein accession	Annotated Sequence	Labeled position	PSM_NT(Rep1)	PSM_NT(Rep2)	PSM_NT(Rep3)	PSM_CCCP(Rep1)	PSM_CCCP(Rep2)	PSM_CCCP(Rep3)
FAF2	Q96CS3	[R].IYSyVVSRPQPR.[G]	Y81	0	0	1	1	0	1
TERA	P55072	[R].LDQLIyIPLPDEK.[S]	Y644	0	0	0	1	0	1
RS3A	P61247	[R].ADGyEPPVQESV.[-]	Y256	1	0	0	1	1	1
RL40	P62987	[R].TLSDyNIQK.[E]	Y59	1	0	0	1	0	1
HCD2	Q99714	[R].GVIINTASVAAFEGQVGQAAySASK.[G]	Y168	0	0	0	1	1	1
MTCH2	Q9Y6C9	[K].VLQHyQESDKGEELGPGNVQK.[E]	Y95	0	1	0	1	0	1
RACK1	P63244	[R].yWLcAATGPSIK.[I]	Y246	0	0	0	0	1	1
MIC60	Q16891	[K].LFEMVLGPAAyNVPLPK.[K]	Y95	0	0	0	1	1	1
ATD3B	Q5T9A4	[K].LKEyEAAVEQLK.[S]	Y96	0	0	0	1	0	1

## Sheet: e. BioID_PSM (CCCP exclusive)
Entry Name	Master protein accession	Annotated Sequence	Labeled position	PSM_NT(Rep1)	PSM_NT(Rep2)	PSM_NT(Rep3)	PSM_CCCP(Rep1)	PSM_CCCP(Rep2)	PSM_CCCP(Rep3)
FAF2	Q96CS3	[R].KLEcLPPEPSPDDPESVkIIFK.[L]	K363	1	0	1	0	0	1
		[K].IIFkLPNDSR.[V]	K367	2	2	2	2	2	2
TERA	P55072	[R].ELQELVQYPVEHPDkFLK.[F]	K502	2	2	2	2	2	2
RS3A	P61247	[R].LTkGGK.[K]	K11	0	1	1	0	0	0
		[R].kTSYAQHQQVR.[Q]	K152	4	0	1	0	1	0
		[K].ATGDETGAkVER.[A]	K249	1	1	1	1	1	1
RL40	P62987	[-G].MQIFVkTLTGK.[T]	K6	2	1	3	1	1	1
HCD2	Q99714	[K].kGQTHTLEDFQR.[V]	K105	1	1	1	1	1	1
MTCH2	Q9Y6C9	[R].LcSGVLGTVVHGkVLQHYQESDKGEELGPGNVQK.[E]	K90	0	1	1	0	0	1
		[R].KVPFGkTYccDLK.[M]	K293	1	1	1	1	1	1
RACK1	P63244	[R].DkTIIMWK.[L]	K38	1	1	1	1	1	1
		[K].VWNLANckLK.[T]	K183	1	2	1	2	1	1
MIC60	Q16891	[K].ATEkQHITLALEK.[Q]	K427	1	1	1	1	1	0
		[K].YSMkTSSAETPTIPLGSAVEAIK.[A]	K581	0	0	0	1	1	1
ATD3B	Q5T9A4	[K].DkWSNFDPTGLER.[A]	K46	2	2	1	2	2	2
		[R].kTLSEETR.[Q]	K117	1	1	1	0	1	1
		[R].AQYQDkLAR.[Q]	K135	1	1	1	0	1	1
		[R].HkNEMLR.[V]	K183	1	1	1	0	0	0
		[R].HILLYGPPGTGkTLFAK.[K]	K358	1	1	0	0	0	0
