# Supplementary material for: OrthoID: profiling dynamic proteomes through time and space using mutually orthogonal chemical tools
Source: Nat Commun. 2024 Feb 29;15:1851. doi: 10.1038/s41467-024-46034-z (PMC10904832; doi:10.1038/s41467-024-46034-z)
Supplement: Supplementary file 10 — Source Data [file 41467_2024_46034_MOESM10_ESM.xlsx]

## Sheet: Figure 2a-c
Figure 2a-c

## Sheet: Figure 3b
Figure 3b_ER-mito colocalization assay raw data
Scramble siRNA	siRNA LRC59	siRNA LRC59+siRNA-resistant LRC59
0.719	0.533	0.782
0.608	0.529	0.84
0.694	0.723	0.817
0.737	0.625	0.72
0.759	0.697	0.909
0.805	0.671	0.9
0.743	0.733	0.85
0.711	0.796	0.75
0.769	0.616	0.88
0.815	0.589	0.908
0.668	0.648	0.932
0.687	0.631	0.799
0.711	0.514	0.818
0.795	0.709	0.721
0.819	0.652	0.624
0.81	0.889	0.874
0.764	0.591	0.81
0.739	0.722	0.76
0.779	0.538	0.825
0.741	0.835	0.849
0.639	0.681	0.886
0.707	0.655	0.779
0.778	0.853	0.806
0.88	0.835	0.895
0.802	0.38	0.805
0.842	0.657	0.652
0.701	0.863	0.715
0.667	0.718	0.786
0.793	0.617	0.718
0.721	0.569	0.848
0.835	0.798	0.78
0.466	0.828	0.846
0.697	0.759	0.909
0.82	0.793	0.841
0.823	0.707	0.793
0.885	0.704	0.787
0.539	0.836	0.767
0.701	0.628	0.763
0.841	0.709	0.803
0.811	0.535	0.735
0.861	0.721	0.894
0.774	0.546	0.728
0.91	0.644	0.66
0.812	0.649	0.784
0.836	0.838	0.824
0.717	0.752	0.917
0.777	0.505	0.738
0.903	0.705	0.938
0.782	0.724	0.701
0.874	0.673	0.753
0.735	0.736	0.649
0.579	0.589	0.944
0.885	0.866	0.768
0.741	0.577	0.824
0.801	0.706	0.807
0.664	0.658	0.869
0.674	0.868	0.701
0.626	0.9	0.665
0.634	0.838	0.884
0.869	0.675	0.803
0.811	0.648	0.768
0.702	0.686	0.718
0.758	0.768	0.844
0.709	0.532	0.912
0.549	0.641	0.745
0.517	0.558	0.711
0.837	0.518	0.85
0.702	0.403	0.913
0.617	0.589	0.807
0.763	0.709	0.626
0.578	0.672	0.854
0.78	0.656	0.751
0.883	0.687	0.704
0.791	0.838	0.812
0.777	0.529	0.773
0.511	0.587	0.66
0.585	0.484	0.91
0.808	0.529	0.824
0.766	0.764	0.658
0.736	0.713	0.732
0.722	0.722	0.799
0.769	0.656	0.847
0.592	0.502	0.819
0.775	0.648	0.877
0.824	0.7	0.929
0.61	0.704	0.741
0.69	0.618	0.698
0.742	0.795	0.854
0.829	0.749	0.676
0.74	0.813	0.723
0.764	0.624	0.887
0.774	0.461	0.871
0.605	0.729	0.67
0.906	0.563	0.811
0.749	0.853	0.641
0.692	0.809	0.73
0.702	0.738	0.864
0.612	0.77	0.812
0.737	0.683	0.845
0.662	0.671	0.805
0.775	0.689	0.816
0.876	0.523	0.896
0.637	0.369	0.916
0.712	0.757	0.863
0.766	0.83	0.802
0.717	0.701	0.771
0.704	0.739	0.788
0.559	0.836	0.851
0.655	0.661	0.885
0.716	0.659	0.888
	0.816	0.739
	0.567	0.916
	0.702	0.913
	0.855	0.848
	0.709	0.805
	0.659	0.836
	0.72	0.764
	0.721	0.797
	0.837	0.918
	0.717	0.842
	0.648	0.777
	0.676	0.834
	0.633	0.758
	0.614	0.725
	0.789	0.818
	0.875	0.739
	0.565	0.647
	0.583	0.759
	0.86	0.649
	0.734	0.875
	0.775	0.871
	0.585	0.663
	0.462	0.641
		0.874
		0.72

## Sheet: Figure 3d, e
Figure 3d, e_Raw data for statistical analysis of TEM images
Raw data
CTL			KD
MAM length	ER-mito distance		MAM length	ER-mito distance
0.544322	0.012826		0.328135	0.012952
0.060342	0.023021		0.078534	0.011811
0.222417	0.01748		0.062618	0.020321
0.165533	0.025262		0.48341	0.026767
0.123782	0.036127		0.165279	0.020088
0.066975	0.015209		0.457281	0.019477
0.225615	0.016665		0.225845	0.022684
0.092772	0.027416		0.106105	0.021648
0.437619	0.023239		0.125324	0.016694
0.168711	0.041851		0.156472	0.027607
0.148855	0.017742		0.127178	0.012789
0.470036	0.027994		0.107228	0.019177
0.267818	0.022396		0.201479	0.024777
0.459551	0.023833		0.103432	0.048935
0.10938	0.026141		0.163131	0.018134
0.218063	0.026075		0.150048	0.028066
0.386782	0.016856		0.456235	0.022657
0.245206	0.0347		0.153946	0.01457
0.214912	0.013435		0.161532	0.028528
0.371846	0.016519		0.15208	0.021288
0.038016	0.034139		0.104494	0.043753
0.169162	0.025462		0.185787	0.020417
0.445959	0.013883		0.253621	0.030639
0.486061	0.04192		0.269867	0.01513
0.086637	0.028195		0.167053	0.013699
0.399544	0.015493		0.09012	0.026355
0.188768	0.029831		0.272804	0.034845
0.233067	0.027619		0.151605	0.020761
0.118552	0.015144		0.294579	0.019634
0.315138	0.028776		0.26809	0.031451
0.42878	0.018115		0.158892	0.022127
0.278343	0.026532		0.389763	0.035981
0.17477	0.014826		0.245342	0.031523
0.109526	0.046676		0.282359	0.016474
0.201716	0.012239		0.076764	0.027244
0.188534	0.011824		0.413247	0.04518
0.236663	0.039707		0.112775	0.030638
0.125119	0.035222		0.262191	0.045515
0.211831	0.016166		0.217311	0.0179
0.275932	0.018619		0.143503	0.020409
0.03072	0.031144		0.211961	0.012126
0.384283	0.032695		0.13626	0.021312
0.465052	0.019489		0.301069	0.015971
0.248253	0.018462		0.161667	0.030383
0.167526	0.038174		0.480412	0.018379
0.441305	0.014437		0.27922	0.018086
0.146508	0.014679		0.067511	0.017179
0.148876	0.027285		0.256224	0.030683
0.108656	0.015817		0.168683	0.025017
0.148401	0.015298		0.222509	0.020323
0.093605	0.046768		0.078681	0.029644
0.551243	0.035025		0.2805	0.026245
0.149992	0.029657		0.06709	0.01987
0.121	0.039759		0.307491	0.016114
0.085835	0.017784		0.160414	0.018276
0.413924	0.031115		0.094721	0.016858
0.505324	0.014983		0.32196	0.020891
0.183024	0.014288		0.152608	0.025549
0.241688	0.015468		0.097307	0.023909
0.14238	0.020691		0.083196	0.018841
0.089822	0.011574		0.455767	0.050552
0.127788	0.027124		0.192735	0.019283
0.331051	0.013439		0.126035	0.026144
0.314698	0.012517		0.067446	0.014124
0.063911	0.015786		0.140247	0.016264
0.288936	0.023096		0.177401	0.017127
0.155861	0.016284		0.411686	0.015041
0.237581	0.017425		0.079606	0.018369
0.301044	0.024727		0.204486	0.019603
0.365704	0.018305		0.164368	0.017215
0.550916	0.021507		0.146715	0.023698
0.144154	0.036447		0.057796	0.016842
0.106306	0.019048		0.041106	0.031187
0.162891	0.016464		0.323353	0.025095
0.466899	0.023147		0.132119	0.032212
0.404354	0.029284		0.055904	0.040714
0.294916	0.027152		0.201348	0.019249
0.129874	0.03036		0.230852	0.01757
0.404035	0.03852		0.223799	0.032381
0.515691	0.022551		0.137486	0.030707
0.51848	0.01951		0.490245	0.045896
0.205095	0.022146		0.352777	0.013915
0.269873	0.019588		0.2845	0.018337
0.248475	0.015132		0.097954	0.026423
0.418694	0.026733		0.198493	0.012835
0.347778	0.03242		0.133281	0.025314
0.340346	0.040087		0.056013	0.014613
0.530326	0.018705		0.399394	0.011801
0.498334	0.022982		0.426713	0.019978
0.146825	0.024316		0.144779	0.016709
0.164672	0.035418		0.344699	0.020439
0.262807	0.01802		0.133035	0.023081
0.48951	0.01485		0.124584	0.016556
0.285015	0.01881		0.142634	0.030649
0.30699	0.023953		0.125754	0.020694
0.370056	0.023688		0.091963	0.020194
0.428448	0.020319		0.310274	0.016882
0.094222	0.045529		0.155746	0.049722
0.138397	0.036918		0.107228	0.026311
0.180013	0.041818		0.169784	0.039106
0.481976	0.016105		0.082026	0.017997
0.198134	0.038191		0.317042	0.016375
0.169596	0.025993		0.201528	0.016005
0.231309	0.04194		0.192892	0.029484
0.556776	0.01834		0.084125	0.019369
0.477283	0.019933		0.140007	0.02043
0.51248	0.023912		0.132755	0.019087
0.159942	0.019094		0.127146	0.026995
0.43671	0.043441		0.343472	0.027883
0.357981	0.02347		0.101722	0.015225
0.374754	0.017535		0.246575	0.015728
0.158339	0.020008		0.491707	0.048895
0.168929	0.026552		0.291869	0.016161
0.361423	0.016454		0.205366	0.014972
0.25983	0.014313		0.058782	0.044523
0.624633	0.017106		0.05757	0.0129
0.278931	0.019144		0.487401	0.05023
0.19285	0.020458		0.203425	0.040839
0.465977	0.013863		0.484931	0.018266
0.148737	0.021844		0.183799	0.044667
0.461911	0.021391		0.179919	0.015312
0.12476	0.010316		0.297234	0.0271
0.17651	0.025048		0.095656	0.018767
0.386505	0.023785		0.099276	0.033399
0.172741	0.018955		0.295228	0.048657
0.062946	0.026001		0.273039	0.042664
0.341738	0.016423		0.108379	0.039083
0.123898	0.01239		0.306173	0.011889
0.108704	0.037403		0.205846	0.028849
0.002769	0.046547		0.432803	0.01477
0.000526	0.015886		0.416358	0.019629
0.002284	0.013107		0.38053	0.01427
0.007498	0.026011		0.457128	0.014224
0.003817	0.039898		0.230059	0.027706
0.00106	0.013622		0.27304	0.011359
0.353411	0.017136		0.473226	0.037876
0.226002	0.027112		0.171983	0.030653
0.339713	0.039849		0.280108	0.012897
0.247297	0.012398		0.293296	0.023579
0.313427	0.023595		0.137123	0.02255
0.367949	0.021803		0.362689	0.035706
0.311553	0.010673		0.344915	0.031995
0.172064	0.01306		0.163632	0.04198
0.112698	0.045101		0.483786	0.035444
0.285293	0.0125		0.084751	0.043032
0.293858	0.023591		0.153225	0.01428
0.18038	0.020897		0.116448	0.018986
0.250815	0.014775		0.217866	0.019953
0.154163	0.026608		0.109192	0.024704
0.360771	0.01618		0.189646	0.04093
0.378952	0.015796		0.253681	0.021743
0.524426	0.030376		0.057253	0.037511
0.103318	0.030848		0.175972	0.018139
0.506474	0.015946		0.236251	0.020596
0.138855	0.03153		0.101343	0.0228
0.058004	0.019222		0.440661	0.014278
0.19883	0.019999		0.140311	0.040266
0.49153	0.015909		0.148638	0.031096
0.118973	0.030933		0.211004	0.033898
0.556286	0.02428		0.230054	0.017191
0.329392	0.023828		0.49049	0.015947
0.447418	0.033578		0.304397	0.027644
0.223614	0.012491		0.098362	0.019373
0.242668	0.018425		0.185727	0.024207
0.118785	0.028354		0.043723	0.013202
0.273209	0.016515		0.193711	0.032389
0.352048	0.022518		0.176494	0.02642
0.370316	0.034165		0.252991	0.020908
0.353909	0.040051		0.318472	0.020773
0.22932	0.015257		0.177726	0.036475
0.420481	0.017301		0.149733	0.024122
0.308701	0.015527		0.277317	0.028092
0.181702	0.016993		0.113622	0.019143
0.343239	0.013268		0.254619	0.021812
0.524924	0.018266		0.18576	0.032942
0.20202	0.02404		0.443796	0.018585
0.227421	0.046868		0.362561	0.016712
0.131783	0.016449		0.233462	0.017422
0.220864	0.018041		0.200131	0.049716
0.353063	0.032523		0.161146	0.018919
0.357442	0.036064		0.163175	0.024102
0.346578	0.012908		0.122512	0.014941
0.060809	0.01239		0.190717	0.016726
0.269463	0.012723		0.153687	0.017391
0.430651	0.032636		0.079655	0.019102
0.216416	0.021055		0.230756	0.047251
0.18535	0.02727		0.18074	0.032382
0.273341	0.014359		0.135066	0.024173
0.158236	0.044778		0.179123	0.021001
0.327834	0.015409		0.186328	0.027289
0.227707	0.012643		0.23952	0.030033
0.220768	0.017993		0.236873	0.026579
0.158329	0.032088		0.117171	0.033328
0.197997	0.025569		0.256806	0.018867
0.119196	0.015858		0.093823	0.024896
0.493494	0.026101		0.085603	0.026772
0.625894	0.011963		0.046214	0.017245
0.325851	0.013114		0.194164	0.016047
0.084363	0.016369		0.106601	0.018197
0.162107	0.021815		0.257605	0.018172
0.36935	0.01124		0.079239	0.024337
0.186171	0.033508		0.106284	0.017587
0.11635	0.015614		0.135912	0.020116
0.086595	0.014945		0.267306	0.01926
0.086841	0.013139		0.193782	0.025111
0.386883	0.013747		0.219251	0.017159
0.295124	0.032912		0.251924	0.026254
0.235871	0.036709		0.259356	0.015476
0.113186	0.019686		0.207657	0.016171
0.552512	0.011833		0.26961	0.030285
0.068265	0.016375		0.402667	0.015338
0.073135	0.025724		0.28129	0.014015
0.268369	0.015181		0.370818	0.025426
0.270852	0.022856		0.286958	0.01807
0.16683	0.02163		0.069552	0.018078
0.274045	0.03011		0.305084	0.038587
0.129074	0.021309		0.298411	0.033286
0.157144	0.027846		0.26935	0.019158
0.324165	0.028449		0.090052	0.022627
0.218954	0.044201		0.090953	0.015269
0.055069	0.014004		0.179574	0.017632
0.494707	0.021673		0.167259	0.01566
0.143404	0.029642		0.417744	0.029143
0.18547	0.025756		0.182859	0.018434
0.506826	0.025323		0.090776	0.018747
0.231733	0.016451		0.096252	0.019666
0.114439	0.017659		0.241589	0.0232
0.210309	0.019596		0.099002	0.020205
0.34265	0.021482		0.100291	0.017423
0.217098	0.019531		0.095968	0.017259
0.554222	0.018034		0.163398	0.016664
0.198409	0.011517		0.264355	0.015843
0.07095	0.017777		0.134639	0.021654
0.443158	0.013172		0.056553	0.01808
0.087264	0.015214		0.153953	0.019244
0.211897	0.025038		0.172139	0.018939
0.127198	0.014105		0.163906	0.022378
0.336039	0.035727		0.221169	0.026067
0.162976	0.017268		0.200179	0.016926
0.215767	0.022456		0.108435	0.034637
0.276515	0.022456		0.180067	0.018592
0.31053	0.012174		0.038168	0.021469
0.326987	0.015361		0.111705	0.017598
0.375703	0.037837		0.104347	0.017684
0.174982	0.01139		0.370107	0.018971
0.411291	0.032151		0.252416	0.020409
0.119898	0.013407		0.231112	0.017483
0.175788	0.024416		0.393989	0.018581
0.611171	0.011386		0.277142	0.025609
0.21032	0.025552		0.230014	0.016748
0.145504	0.046108		0.098105	0.01921
0.272951	0.034288		0.07905	0.017483
0.108515	0.02257		0.050544	0.023453
0.179525	0.012501		0.04863	0.016728
0.146042	0.016901		0.21074	0.01824
0.516456	0.012092		0.097551	0.046221
0.150344	0.013158		0.202294	0.023639
0.112317	0.014148		0.108794	0.017268
0.132375	0.024573		0.111012	0.017733
0.409048	0.027243		0.187269	0.017523
0.112171	0.018062		0.366391	0.019408
0.516569	0.028322		0.105018	0.025606
0.16378	0.021657		0.336363	0.02546
0.371481	0.011787		0.180869	0.01602
0.209551	0.014454		0.243622	0.038992
0.404485	0.013877		0.116971	0.014396
0.248982	0.035327		0.165448	0.018064
0.100717	0.011121		0.169863	0.01854
0.14184	0.010975		0.169527	0.025602
0.35522	0.012735		0.134381	0.019359
0.087763	0.035125		0.172747	0.019434
0.41428	0.012745		0.201621	0.020113
0.140394	0.01391		0.036608	0.025254
0.217161	0.035873		0.124678	0.021606
0.073873	0.016687		0.145901	0.017604
0.227739	0.041972		0.15661	0.018637
0.427639	0.027613		0.147227	0.015675
0.283796	0.03626		0.155779	0.021933
0.132219	0.029784		0.148202	0.017241
0.392398	0.016705		0.377592	0.021107
0.135056	0.034233		0.177871	0.034745
0.134105	0.015908		0.102554	0.020269
0.266813	0.013108		0.124489	0.017469
0.247782	0.014		0.093173	0.020073
0.31161	0.04478		0.098229	0.026122
0.484361	0.033768		0.176254	0.020126
0.170055	0.037563		0.209152	0.02545
0.237476	0.013059		0.070654	0.01906
0.089473	0.014234		0.209775	0.020931
0.182347	0.035099		0.03896	0.020892
0.165672	0.018101		0.351942	0.029662
0.493467	0.022422		0.071607	0.021733
0.10552	0.011329		0.147624	0.026609
0.05093	0.029712		0.226311	0.025006
0.051547	0.046471		0.239276	0.034765
0.577466	0.011728		0.139091	0.045055
0.098702	0.017473		0.107738	0.021103
0.271303	0.022443		0.404111	0.018142
0.163841	0.024267		0.257609	0.028308
0.195876	0.011018		0.143708	0.020448
0.272403	0.024794		0.238671	0.033317
0.225368	0.033813		0.122318	0.020656
0.318262	0.023744		0.291004	0.02167
0.386045	0.039941		0.19354	0.032894
0.222034	0.031964		0.066759	0.020803
0.092894	0.029694		0.225028	0.018356
0.262306	0.013635		0.388079	0.019277
0.246101	0.012675		0.156131	0.016558
0.083754	0.030398		0.176782	0.023174
0.096502	0.019775		0.102041	0.042916
0.507586	0.014236		0.117378	0.043324
0.254071	0.013138		0.187309	0.048253
0.407092	0.022832		0.123579	0.020622
0.078218	0.017047		0.098067	0.027012
0.165803	0.024483		0.108863	0.019003
0.607412	0.016939		0.230583	0.02448
0.34562	0.017629		0.328556	0.032237
0.230211	0.016182		0.401638	0.017846
0.23834	0.030178		0.342911	0.023913
0.07044	0.018808		0.13051	0.018169
0.303592	0.024103		0.385026	0.021156
0.266871	0.017811		0.487595	0.03317
0.509276	0.015986		0.191866	0.020444
0.17444	0.021593		0.347863	0.026287
0.292724	0.017939		0.447898	0.017455
0.34803	0.031373		0.457796	0.01952
0.20206	0.017638		0.139413	0.025628
0.084539	0.028197		0.104774	0.019431
0.259679	0.024327		0.127105	0.026185
0.046232	0.035891		0.3266	0.021367
0.284144	0.015893		0.220195	0.015587
0.119921	0.023116		0.300191	0.017062
0.267736	0.026196		0.169346	0.017859
0.38625	0.025157		0.26394	0.038358
0.270478	0.031187		0.109446	0.019219
0.249798	0.02004		0.292623	0.019048
0.165954	0.028735		0.125502	0.034407
0.0697	0.018402		0.059071	0.039895
0.319081	0.015663		0.303251	0.020716
0.390317	0.018673		0.207353	0.025638
0.191525	0.022127		0.049065	0.016909
0.177979	0.023813		0.36272	0.036468
0.190928	0.024615		0.221984	0.014667
0.273072	0.03616		0.468762	0.030054
0.163288	0.019589		0.433814	0.016012
0.101388	0.021263		0.423622	0.030753
0.264915	0.016288		0.364761	0.016463
0.190657	0.014907		0.290176	0.014205
0.498218	0.042604		0.427234	0.018345
0.184052	0.021046		0.167927	0.021624
0.243868	0.035748		0.299011	0.030166
0.143184	0.020582		0.229053	0.030918
0.209217	0.017649		0.440707	0.0368
0.140984	0.011529		0.14828	0.021182
0.164989	0.033338		0.217745	0.017343
0.217179	0.013415		0.252853	0.018082
0.153765	0.019094		0.280529	0.018593
0.35139	0.021098		0.4895	0.017302
0.538402	0.030378		0.182249	0.021997
0.118228	0.01945		0.24715	0.026226
0.291088	0.036974		0.410135	0.014336
0.143423	0.014044		0.16438	0.017477
0.224608	0.022471		0.225572	0.028226
0.430769	0.026033		0.486202	0.018115
0.215308	0.014516		0.177333	0.01745
0.233305	0.011632		0.165377	0.021115
0.275993	0.011307		0.087083	0.043447
0.112909	0.018312		0.09446	0.034771
0.346025	0.011606		0.200555	0.016337
0.203761	0.011872		0.293896	0.022463
0.148323	0.019498		0.093375	0.028928
0.110685	0.015351		0.350507	0.021404
0.274233	0.013723		0.413189	0.049243
0.179803	0.013405		0.097656	0.048847
0.229044	0.015156		0.445291	0.023953
0.307522	0.014332		0.107466	0.019422
0.38149	0.012897		0.075782	0.016625
0.153489	0.025712		0.194895	0.016891
0.154022	0.01142		0.136684	0.028307
0.142341	0.025846		0.350073	0.024333
0.186311	0.012242		0.247277	0.02234
0.29092	0.015036		0.054168	0.038433
0.19574	0.032898		0.189049	0.023623
0.192264	0.012336		0.278649	0.028519
0.077494	0.01127		0.366667	0.026962
0.395669	0.01213		0.356453	0.016889
0.189244	0.037578		0.16867	0.020638
0.094827	0.029064		0.159279	0.019202
0.570766	0.010605		0.116945	0.017042
0.405134	0.014586		0.161862	0.021743
0.215516	0.036999		0.094133	0.027471
0.27312	0.03038		0.091428	0.034843
0.314345	0.017024		0.155629	0.041878
0.103898	0.022223		0.150432	0.024072
0.197454	0.029327		0.094553	0.023393
0.300158	0.015895		0.155396	0.020722
0.131965	0.028371		0.229905	0.024302
0.080235	0.017224		0.161027	0.020216
0.090618	0.026741		0.193503	0.027777
0.227886	0.01958		0.228239	0.040033
0.076179	0.017841		0.297209	0.022061
0.043774	0.019663		0.066083	0.02099
0.143174	0.021009		0.208826	0.021844
0.174004	0.016935		0.398893	0.017923
0.127436	0.027532		0.233465	0.017996
0.138645	0.019789		0.266945	0.024571
0.086345	0.016524		0.24282	0.017841
0.261515	0.025547		0.172106	0.030467
0.189163	0.028247		0.150633	0.031706
0.139961	0.022824		0.074711	0.05123
0.097552	0.024428		0.22947	0.018527
0.437742	0.023715		0.118037	0.01895
0.546691	0.044992		0.247709	0.024391
0.103054	0.041769		0.453233	0.025211
0.221231	0.03407		0.477969	0.020365
0.205172	0.029673		0.216769	0.023681
0.067724	0.015844		0.445412	0.044158
0.274237	0.014123		0.360697	0.023846
0.462729	0.036939		0.253955	0.027452
0.044428	0.018609		0.150456	0.029113
0.144839	0.03455		0.203458	0.035394
0.522355	0.018747		0.152472	0.040007
0.084568	0.020357		0.324381	0.023489
0.100027	0.019441		0.137559	0.017033
0.257771	0.020071		0.456001	0.016334
0.160013	0.044931		0.215605	0.040644
0.121071	0.018909		0.285636	0.028479
0.123682	0.012349		0.142472	0.020468
0.334545	0.028587		0.234667	0.051286
0.066244	0.014915		0.166814	0.018813
0.378325	0.020691		0.167415	0.015905
0.120166	0.01963		0.192778	0.032493
0.193598	0.016913		0.161831	0.031488
0.20142	0.019829		0.342399	0.019221
0.201879	0.020387		0.293819	0.016956
0.123226	0.016571		0.189339	0.019244
0.146203	0.019164		0.146031	0.023992
0.215335	0.042674		0.083599	0.022104
0.236637	0.020291		0.110246	0.025609
0.190679	0.02072		0.122971	0.017765
0.264291	0.013486		0.082803	0.020843
0.282684	0.017311		0.163451	0.035781
0.410042	0.024638		0.086599	0.021874
0.454829	0.029159		0.23289	0.019227
0.188741	0.021076		0.474191	0.018996
0.190328	0.01767		0.089372	0.01723
0.403242	0.012151		0.113879	0.018558
0.480411	0.016215		0.282685	0.018984
0.503319	0.019624		0.160981	0.017751
0.363274	0.016811		0.223502	0.047614
0.341334	0.016272		0.136225	0.041795
0.217678	0.019205		0.175164	0.02769
0.21484	0.017831		0.228057	0.030315
0.549798	0.025278		0.333655	0.017334
0.325571	0.014891		0.137532	0.019692
0.402696	0.017991		0.435447	0.018852
0.365212	0.034981		0.297835	0.021221
0.40354	0.014256		0.295238	0.016066
0.171669	0.023916		0.35704	0.033873
0.425516	0.022253		0.14676	0.018805
0.184436	0.012973		0.122569	0.018765
0.581114	0.012515		0.421205	0.016832
0.083974	0.023082		0.231093	0.044683
0.136286	0.013958		0.299273	0.02084
0.387926	0.030699		0.193921	0.033043
0.27035	0.014638		0.165315	0.037481
0.191672	0.014938		0.108235	0.0177
0.094474	0.021156		0.331226	0.017157
0.16247	0.016039		0.096066	0.012802
0.247215	0.015907		0.326904	0.041741
0.16006	0.019937		0.420233	0.038681
0.305147	0.038237		0.101011	0.051101
0.060295	0.033677		0.34847	0.019681
0.197427	0.0129		0.310006	0.047709
0.30572	0.016513		0.212424	0.018903
0.300107	0.015418		0.117526	0.017174
0.137787	0.017345		0.202762	0.03418
0.178881	0.019949		0.121942	0.021585
0.185947	0.015955		0.260638	0.034358
0.430189	0.016693		0.470117	0.018851
0.452227	0.044396		0.241124	0.033976
0.451208	0.018433		0.075748	0.014992
0.345415	0.018698		0.30733	0.016847
0.085393	0.019022		0.31428	0.029244
0.1534	0.027042		0.251685	0.036562
0.123025	0.023507		0.255479	0.017553
			0.191982	0.030393
			0.425878	0.024758
			0.238985	0.032646
			0.173625	0.022957
			0.123674	0.019545
			0.166095	0.017845
			0.116211	0.018951
			0.124785	0.016772
			0.29614	0.017219
			0.285674	0.016654
			0.291859	0.024203
			0.386402	0.032283
			0.285106	0.019216
			0.301785	0.018553
			0.106552	0.031139
			0.185032	0.023733
			0.165065	0.030365
			0.097989	0.018646
			0.241652	0.034722
			0.138977	0.029931
			0.138816	0.027168
			0.118183	0.016416
			0.169414	0.015857
			0.090202	0.016664
			0.15386	0.015994
			0.202968	0.018545
			0.097559	0.028017
			0.187376	0.046496
			0.089922	0.021391
			0.235114	0.018011
			0.173247	0.03123
			0.210219	0.046535
			0.466111	0.020404
			0.48158	0.033771
			0.195729	0.035059
			0.257161	0.017813
			0.2504	0.018073
			0.075498	0.016101
			0.157676	0.021402
			0.334979	0.023254
			0.107448	0.019508
			0.321328	0.022188
			0.146594	0.0187
			0.364853	0.022687
			0.213587	0.018657
			0.16709	0.023625
			0.180766	0.015159
			0.178836	0.031208
			0.484362	0.026657
			0.458313	0.017114
			0.131083	0.022931
			0.31799	0.048516
			0.096798	0.031878
			0.271207	0.019615
			0.322276	0.02498
			0.162685	0.018036
			0.228938	0.016732
			0.075061	0.044861
			0.125501	0.019198
			0.0793	0.02849
			0.112776	0.032111
			0.128099	0.037279
			0.243056	0.022544
			0.183283	0.018276
			0.17916	0.017889
			0.26135	0.021741
			0.211919	0.032745
			0.229567	0.034817
			0.201681	0.027006
			0.338874	0.017829
			0.101695	0.018984
			0.265063	0.017751

## Sheet: Figure 3f-i
Figure 3f-i_Calcium imaging raw data
Figure 3f, changes in fluorescence intensity of RCEPIA1-er												Figure 3h, Data used for bar graph					Figure 3g, changes in fluorescence intensity of GCaMP6mt												Figure 3i, Data used for bar graph
RCEPIA1-er(ΔF/F0 )	Scramble siRNA			siRNA LRC59			siRNA LRC59+siRNA-resistant LRC59					RCEPIA1-er(ΔF/F0 at peak)					GCaMP6mt (ΔF/F0 )	Scramble siRNA			siRNA LRC59			siRNA LRC59+siRNA-resistant LRC59					GCaMP6mt (ΔF/F0 at peak)
Time (s)	Mean	SEM	n	Mean	SEM	n	Mean	SEM	n			Scramble siRNA	siRNA LRC59	siRNA LRC59+siRNA-resistant LRC59			Time (s)	Mean	SEM	n	Mean	SEM	n	Mean	SEM	n			Scramble siRNA	siRNA LRC59	siRNA LRC59+siRNA-resistant LRC59
0	0.0325065	0.00249246	501	0.0198176	0.002335	512	0.011874	0.00240186	474			-0.76688	-0.61644	-0.68202			0	-0.0112385	0.0033655	416	0.00952978	0.00271298	440	0.00471723	0.00201867	395			0.263984	1.2613	0.509308
2	0.0139176	0.00228803	501	-0.00133006	0.00218411	512	0.014451	0.00262763	474			-0.62388	-0.63088	-0.68859			2	-0.00693332	0.00274981	416	0.00531345	0.00266132	440	0.00276074	0.00184607	395			0.929578	0.420022	1.15732
4	0.00210524	0.00201975	501	-0.00345065	0.0023685	512	0.0043606	0.00249108	474			-0.62309	-0.62219	-0.59823			4	-0.00378829	0.00236014	416	0.00219728	0.00233123	440	0.000213235	0.00184807	395			0.672816	1.51056	5.74705
6	-0.00520444	0.001827	501	0.0060532	0.00228683	512	-0.000653872	0.00219888	474			-0.65249	-0.75161	-0.69578			6	-0.00153696	0.00193483	416	-0.00436412	0.00229337	440	-0.000232754	0.00184337	395			0.944703	0.722454	1.43483
8	-0.00413034	0.0019101	501	0.00150367	0.00196562	512	0.00334539	0.00220073	474			-0.64607	-0.63926	-0.60479			8	-0.00388363	0.00214656	416	-0.00854271	0.00175363	440	-0.00643075	0.00178472	395			1.52248	0.992897	0.841982
10	-0.00767543	0.00197457	501	-0.00791875	0.0020247	512	-0.00162791	0.00228744	474			-0.72348	-0.62848	-0.75368			10	-0.00510942	0.00207485	416	-0.0113195	0.00202269	440	-0.00716997	0.00172881	395			1.23237	0.880694	1.42525
12	-0.00474958	0.00203983	501	-0.00452219	0.00217352	512	-0.00448876	0.00199744	474			-0.63782	-0.52066	-0.71697			12	-0.00220482	0.00287514	416	-0.0103699	0.00235001	440	-0.00911918	0.00188662	395			1.69844	0.684287	3.67676
14	-0.00694897	0.00206565	501	-0.000108737	0.00222148	512	-0.00735227	0.00208143	474			-0.66284	-0.60305	-0.718			14	-0.00818747	0.00278052	416	-0.00488771	0.00273671	440	-0.00939064	0.00212192	395			0.859174	1.20927	1.87502
16	-0.0151619	0.00201395	501	-0.0103566	0.0024239	512	-0.0124761	0.00207615	474			-0.46208	-0.61153	-0.68604			16	0.0139816	0.00509568	416	0.00791122	0.00428869	440	-0.00121031	0.00327565	395			6.17385	1.16682	4.38098
18	-0.0046586	0.00286015	501	0.000312509	0.00247804	512	-0.0074321	0.00230434	474			-0.62808	-0.80297	-0.60273			18	0.327326	0.0318427	416	0.24442	0.0207029	440	0.215283	0.0227511	395			5.39646	0.707276	0.937399
20	-0.103311	0.00832023	501	-0.00537223	0.0069495	512	-0.0315406	0.00597322	474			-0.62794	-0.51793	-0.60082			20	0.796666	0.0497494	416	0.60809	0.0326937	440	0.574502	0.0376605	395			3.73323	1.1976	1.24879
22	-0.289842	0.00974976	501	-0.193303	0.0116355	512	-0.244246	0.0102419	474			-0.69321	-0.84349	-0.75897			22	1.18999	0.0561328	416	0.838728	0.0332714	440	0.961126	0.0438202	395			4.16236	1.92348	1.64323
24	-0.425398	0.00742654	501	-0.420733	0.00845826	512	-0.405511	0.00894435	474			-0.6521	-0.62894	-0.78499			24	1.46328	0.06414	416	1.00071	0.0351331	440	1.41157	0.0543241	395			5.57989	1.70415	1.03023
26	-0.463672	0.00658301	501	-0.500782	0.00636972	512	-0.472028	0.00708557	474			-0.79633	-0.67327	-0.72713			26	1.63798	0.0667183	416	1.10288	0.0374362	440	1.74798	0.0647536	395			5.47761	0.726571	2.39055
28	-0.490857	0.00610926	501	-0.531905	0.00582814	512	-0.492233	0.00677324	474			-0.76701	-0.66769	-0.68182			28	1.76	0.0679185	416	1.15956	0.0395859	440	2.03331	0.070042	395			4.79238	1.72151	1.76174
30	-0.513557	0.00565154	501	-0.550423	0.00569722	512	-0.509634	0.00657816	474			-0.53703	-0.54699	-0.77469			30	1.79841	0.0681112	416	1.19009	0.0419294	440	2.21705	0.0719698	395			2.22637	1.95326	2.19399
32	-0.532262	0.00546863	501	-0.565536	0.00558082	512	-0.520361	0.00659983	474			-0.63193	-0.62606	-0.69468			32	1.83571	0.0687499	416	1.20694	0.0431322	440	2.35446	0.0756335	395			2.90664	0.932867	0.997731
34	-0.546469	0.00542293	501	-0.581988	0.00519976	512	-0.534836	0.00616347	474			-0.69064	-0.69514	-0.69307			34	1.86399	0.0695288	416	1.1895	0.0440318	440	2.41748	0.0773319	395			2.61535	1.74243	1.36726
36	-0.557659	0.00527982	501	-0.589826	0.00525502	512	-0.54486	0.00608762	474			-0.68408	-0.92322	-0.595			36	1.87081	0.0698659	416	1.18539	0.0440251	440	2.44798	0.0796734	395			1.84985	1.41121	1.4385
38	-0.568828	0.00522566	501	-0.596779	0.00498341	512	-0.553125	0.00592296	474			-0.59065	-0.72773	-0.74985			38	1.85875	0.0700384	416	1.14938	0.0433541	440	2.42389	0.0793388	395			1.47228	0.709931	1.42254
40	-0.57487	0.00517549	501	-0.603817	0.00517082	512	-0.56032	0.00601087	474			-0.70875	-0.66413	-0.75027			40	1.8461	0.0698259	416	1.10272	0.0412567	440	2.39773	0.0785419	395			1.69861	1.02807	2.02886
42	-0.584958	0.00508068	501	-0.609723	0.00509291	512	-0.567677	0.00587902	474			-0.69555	-0.63827	-0.68564			42	1.81588	0.0688985	416	1.06661	0.0401376	440	2.35188	0.0771218	395			1.42348	1.92937	3.49947
44	-0.589852	0.00514101	501	-0.614356	0.00496057	512	-0.572278	0.00591634	474			-0.7224	-0.80367	-0.71653			44	1.78424	0.0688582	416	1.02726	0.0396879	440	2.3109	0.0765486	395			5.30101	0.971214	0.687151
46	-0.59551	0.00505331	501	-0.622366	0.00484469	512	-0.576148	0.00585549	474			-0.67807	-0.67388	-0.74925			46	1.73405	0.0668795	416	0.989531	0.0381995	440	2.26187	0.0751006	395			4.31661	0.636195	1.72191
48	-0.597413	0.00528213	501	-0.622872	0.00500728	512	-0.583273	0.00566668	474			-0.66904	-0.58162	-0.6635			48	1.6973	0.0668539	416	0.949309	0.0377151	440	2.19612	0.0729633	395			2.08045	0.754393	2.21959
50	-0.600045	0.00503102	501	-0.629198	0.00483987	512	-0.58557	0.00575067	474			-0.66164	-0.795	-0.74288			50	1.65827	0.0647102	416	0.909688	0.0365478	440	2.13771	0.0714602	395			1.31658	0.924489	2.25165
52	-0.603489	0.00511195	501	-0.631954	0.00472056	512	-0.591263	0.00571048	474			-0.62179	-0.70972	-0.68824			52	1.62698	0.0647946	416	0.882944	0.0365916	440	2.06451	0.0707752	395			0.270348	1.02764	3.56641
54	-0.607175	0.00506556	501	-0.634299	0.00486618	512	-0.59291	0.00567485	474			-0.70638	-0.5501	-0.5255			54	1.61944	0.0662888	416	0.839475	0.0355138	440	2.00629	0.0686644	395			0.291844	0.915979	2.53769
56	-0.607774	0.00508397	501	-0.63399	0.00500222	512	-0.595884	0.00567163	474			-0.68019	-0.67724	-0.62059			56	1.60304	0.067175	416	0.819498	0.0349326	440	1.94673	0.0674544	395			0.504236	0.733704	1.19044
58	-0.61027	0.00504431	501	-0.638641	0.00476761	512	-0.599786	0.00558919	474			-0.68386	-0.63824	-0.75302			58	1.56955	0.0666326	416	0.793398	0.0347508	440	1.89618	0.0659572	395			1.21541	0.977434	2.08022
60	-0.612383	0.00495662	501	-0.639281	0.00489772	512	-0.602176	0.00556843	474			-0.71378	-0.61067	-0.78771			60	1.56256	0.0682331	416	0.776211	0.034133	440	1.83048	0.0647575	395			0.537709	0.999228	0.535614
62	-0.60969	0.0050708	501	-0.642071	0.00488645	512	-0.601593	0.00559008	474			-0.67559	-0.53541	-0.89789			62	1.53993	0.0675536	416	0.746876	0.0336333	440	1.78183	0.0633039	395			0.334004	1.35397	0.723875
64	-0.613004	0.0049705	501	-0.639902	0.00490858	512	-0.603528	0.0055365	474			-0.69458	-0.63331	-0.5743			64	1.51896	0.0667376	416	0.715353	0.033365	440	1.72332	0.0620274	395			2.30344	0.884088	0.645564
66	-0.613786	0.00492585	501	-0.640828	0.00495911	512	-0.601649	0.00567235	474			-0.74291	-0.7005	-0.77119			66	1.5085	0.0662983	416	0.683523	0.0323593	440	1.69703	0.0624975	395			2.00599	0.792059	1.08421
68	-0.613812	0.00492314	501	-0.639337	0.00511819	512	-0.604954	0.00563257	474			-0.714	-0.79995	-0.76439			68	1.4921	0.0656663	416	0.661108	0.0318736	440	1.67124	0.0617284	395			1.11366	0.825967	1.51789
70	-0.612966	0.00504568	501	-0.643816	0.00501687	512	-0.605045	0.00558694	474			-0.59073	-0.68693	-0.60718			70	1.48349	0.06628	416	0.629407	0.0312006	440	1.63495	0.0616563	395			0.70319	1.73446	0.854307
72	-0.615541	0.00498167	501	-0.643189	0.00496733	512	-0.604938	0.00569512	474			-0.7053	-0.67739	-0.75797			72	1.45547	0.0666784	416	0.597239	0.0305072	440	1.59407	0.0608316	395			2.13396	1.62841	1.38956
74	-0.617165	0.00497193	501	-0.644167	0.00500195	512	-0.60626	0.00558745	474			-0.72596	-0.58064	-0.76811			74	1.46019	0.066618	416	0.587875	0.0306287	440	1.57204	0.0605806	395			1.7439	2.16854	1.27397
76	-0.615634	0.00502754	501	-0.643362	0.00498417	512	-0.606615	0.00558888	474			-0.76665	-0.39184	-0.72425			76	1.44847	0.066575	416	0.556222	0.0304621	440	1.5492	0.0607065	395			2.90972	2.74201	1.61643
78	-0.61472	0.00504892	501	-0.643382	0.00493083	512	-0.608589	0.00547224	474			-0.7365	-0.54912	-0.79557			78	1.41384	0.0658365	416	0.535305	0.0302577	440	1.5335	0.0609775	395			2.55378	1.19964	1.61144
80	-0.613677	0.00512018	501	-0.647256	0.00487648	512	-0.609038	0.00551777	474			-0.7421	-0.54756	-0.53346			80	1.40361	0.0652135	416	0.516613	0.0298892	440	1.52004	0.0604627	395			1.08664	1.32136	0.72357
82	-0.616889	0.00501256	501	-0.644975	0.0049858	512	-0.609701	0.00558767	474			-0.62838	-0.55833	-0.53176			82	1.3889	0.0655952	416	0.51699	0.0307744	440	1.50049	0.0604243	395			2.39353	1.46067	0.936996
84	-0.61517	0.00502631	501	-0.64402	0.00515784	512	-0.60806	0.00564057	474			-0.75952	-0.60155	-0.54207			84	1.37975	0.0660196	416	0.501513	0.0307008	440	1.48964	0.0599998	395			1.06717	1.66213	1.29875
86	-0.614336	0.00498145	501	-0.644598	0.00493391	512	-0.607896	0.0055925	474			-0.8215	-0.72053	-0.69297			86	1.36581	0.0659044	416	0.482018	0.0303645	440	1.47541	0.0606693	395			1.69446	1.67682	1.34955
88	-0.614386	0.00515967	501	-0.645009	0.00502175	512	-0.608883	0.00565269	474			-0.77196	-0.75892	-0.64742			88	1.35915	0.0666866	416	0.462857	0.030263	440	1.45808	0.0608467	395			1.44995	1.34196	2.58285
90	-0.615712	0.00504716	501	-0.643998	0.00502233	512	-0.608505	0.00562896	474			-0.79669	-0.62405	-0.70368			90	1.34253	0.0667609	416	0.452402	0.0299092	440	1.44229	0.0607374	395			1.29023	2.97172	1.59497
92	-0.614708	0.00506285	501	-0.643225	0.00509614	512	-0.608244	0.00564649	474			-0.67819	-0.47089	-0.62338			92	1.32741	0.06575	416	0.448646	0.0299834	440	1.39789	0.0604111	395			1.15725	2.49266	2.37907
94	-0.616179	0.00501358	501	-0.645129	0.00500285	512	-0.608424	0.00563444	474			-0.69861	-0.64534	-0.5284			94	1.33223	0.0665233	416	0.443896	0.0301738	440	1.37403	0.0595554	395			2.55635	1.74437	2.51904
96	-0.614729	0.00497107	501	-0.645357	0.00484708	512	-0.608741	0.00563947	474			-0.70736	-0.63657	-0.62822			96	1.3171	0.0658212	416	0.434659	0.0303869	440	1.35384	0.0598545	395			2.47042	1.97498	0.994816
98	-0.61603	0.00496058	501	-0.645748	0.00493273	512	-0.608591	0.00561866	474			-0.72092	-0.72454	-0.69984			98	1.30704	0.0664261	416	0.422786	0.0302368	440	1.33282	0.0591501	395			1.38379	0.986349	1.58651
100	-0.614733	0.00500593	501	-0.643917	0.00499181	512	-0.606576	0.00570912	474			-0.76957	-0.71457	-0.70461			100	1.28101	0.0661569	416	0.413377	0.0301505	440	1.28581	0.0571257	395			1.02668	1.23237	0.902274
102	-0.614818	0.00501162	501	-0.644317	0.00507111	512	-0.607914	0.00564222	474			-0.68855	-0.66158	-0.5613			102	1.26824	0.0650073	416	0.394416	0.0300299	440	1.28571	0.0575952	395			3.23135	1.33593	3.15232
104	-0.613191	0.00511984	501	-0.643492	0.00512106	512	-0.606817	0.00566706	474			-0.72269	-0.67067	-0.61468			104	1.27204	0.065175	416	0.388079	0.0299379	440	1.26599	0.0577679	395			3.17654	1.02092	1.28163
106	-0.613523	0.00508389	501	-0.643794	0.00505143	512	-0.607276	0.00562614	474			-0.79409	-0.60522	-0.69949			106	1.26805	0.0650218	416	0.371685	0.0296144	440	1.25191	0.0581409	395			1.31398	1.55335	1.74443
108	-0.615399	0.00504895	501	-0.643023	0.00501677	512	-0.606322	0.00558414	474			-0.77304	-0.45877	-0.52532			108	1.2523	0.0651978	416	0.35914	0.0292372	440	1.23163	0.0579141	395			0.663142	1.40766	2.35587
110	-0.612538	0.00518769	501	-0.646555	0.00502934	512	-0.607623	0.00561858	474			-0.62237	-0.69879	-0.61706			110	1.23418	0.0644985	416	0.344731	0.0290678	440	1.21451	0.056664	395			0.90004	2.19529	1.90398
112	-0.615386	0.00506978	501	-0.64369	0.00508723	512	-0.606112	0.00563472	474			-0.80118	-0.68066	-0.66527			112	1.22865	0.0645742	416	0.335212	0.028859	440	1.18944	0.0563073	395			0.619088	0.944363	1.93364
114	-0.61472	0.00509056	501	-0.642703	0.00515564	512	-0.608318	0.00569062	474			-0.76499	-0.62671	-0.64918			114	1.21798	0.0640679	416	0.328749	0.0286145	440	1.17951	0.0566921	395			0.659733	1.86124	1.18273
116	-0.613934	0.00513146	501	-0.6442	0.00521342	512	-0.607721	0.00563493	474			-0.74706	-0.59311	-0.66245			116	1.19783	0.0635419	416	0.321958	0.0282803	440	1.17005	0.0566471	395			0.587277	1.40333	1.87664
118	-0.614323	0.00515603	501	-0.642651	0.00515196	512	-0.607978	0.00571247	474			-0.67739	-0.63798	-0.47349			118	1.18862	0.0635565	416	0.314985	0.028128	440	1.14851	0.0565284	395			2.1011	1.03373	2.53006
120	-0.61257	0.00516769	501	-0.646046	0.00505888	512	-0.609072	0.00563991	474			-0.7913	-0.68516	-0.7196			120	1.17588	0.0632727	416	0.302997	0.0281115	440	1.13226	0.0556151	395			1.20829	0.941873	3.3044
122	-0.614259	0.00500367	501	-0.645187	0.00508061	512	-0.605337	0.00580556	474			-0.74293	-0.71352	-0.54566			122	1.1652	0.0626509	416	0.294589	0.0276276	440	1.11378	0.0553353	395			1.84159	2.0852	1.46364
124	-0.610813	0.00520971	501	-0.645302	0.00513498	512	-0.604437	0.00572246	474			-0.65253	-0.58272	-0.60563			124	1.16362	0.0626281	416	0.291033	0.0277221	440	1.09862	0.0552586	395			1.69411	2.9944	1.3152
126	-0.609008	0.00531022	501	-0.643319	0.00508203	512	-0.60456	0.00580026	474			-0.80044	-0.64665	-0.5814			126	1.15611	0.0630131	416	0.279237	0.0274106	440	1.09401	0.0553547	395			1.67602	2.9536	2.17637
128	-0.609495	0.00526387	501	-0.644784	0.00509593	512	-0.602991	0.00576649	474			-0.58933	-0.641	-0.6913			128	1.16053	0.0636129	416	0.281089	0.0274503	440	1.08687	0.0552776	395			3.40691	3.16169	3.80271
130	-0.611727	0.00509675	501	-0.644877	0.00503713	512	-0.603432	0.00568996	474			-0.70767	-0.67196	-0.70279			130	1.15487	0.063663	416	0.275251	0.0275659	440	1.07372	0.0546855	395			2.48453	3.37844	1.6474
132	-0.608483	0.00521572	501	-0.642939	0.0053263	512	-0.603134	0.0057888	474			-0.74791	-0.53966	-0.59546			132	1.15071	0.0640034	416	0.27887	0.0275905	440	1.0654	0.0548439	395			1.23692	2.36549	1.66535
134	-0.609971	0.00523898	501	-0.645119	0.0050571	512	-0.602024	0.00574965	474			-0.72452	-0.64255	-0.65123			134	1.1415	0.0632854	416	0.274548	0.0278943	440	1.06271	0.0551554	395			1.61454	0.886937	1.93605
136	-0.610327	0.00514471	501	-0.642664	0.00517758	512	-0.602689	0.00580516	474			-0.71426	-0.57606	-0.71491			136	1.13515	0.0633504	416	0.275007	0.0282551	440	1.05299	0.0552655	395			2.25326	2.2199	1.95454
138	-0.607272	0.00519649	501	-0.642527	0.00527935	512	-0.599964	0.00586656	474			-0.48985	-0.48214	-0.65732			138	1.12082	0.0630203	416	0.277383	0.0285604	440	1.04637	0.0547722	395			1.74659	2.39827	1.27364
140	-0.608531	0.00523719	501	-0.642184	0.00513819	512	-0.601227	0.00581766	474			-0.44316	-0.87158	-0.69659			140	1.10983	0.0631009	416	0.270518	0.0291403	440	1.02983	0.0542466	395			2.25464	1.92684	2.9491
142	-0.608313	0.005224	501	-0.642833	0.00524425	512	-0.600195	0.00584657	474			-0.57172	-0.66499	-0.71171			142	1.09612	0.0630825	416	0.258073	0.0286547	440	1.02272	0.0549367	395			0.599689	1.69353	1.36605
144	-0.607059	0.0053359	501	-0.643895	0.00518011	512	-0.599869	0.0058365	474			-0.81097	-0.50362	-0.58204			144	1.09492	0.0632547	416	0.257648	0.0288928	440	1.00536	0.0541561	395			0.482806	2.21814	1.57984
146	-0.606588	0.00517661	501	-0.642583	0.00514224	512	-0.600237	0.00580536	474			-0.77128	-0.77977	-0.69553			146	1.09181	0.0624993	416	0.248051	0.0286528	440	0.98154	0.0535219	395			1.21216	1.89139	1.01175
148	-0.606457	0.00528326	501	-0.641865	0.00517207	512	-0.600051	0.00587506	474			-0.63411	-0.56452	-0.61835			148	1.09467	0.062603	416	0.239412	0.0283009	440	0.969756	0.0532619	395			1.04909	2.77431	3.71575
150	-0.607113	0.00521465	501	-0.641461	0.00520422	512	-0.59895	0.00585993	474			-0.73754	-0.7034	-0.67097			150	1.08409	0.0617675	416	0.237863	0.0281135	440	0.962736	0.053044	395			2.31618	2.34721	1.05459
152	-0.605693	0.00530577	501	-0.644582	0.00508347	512	-0.599881	0.00580573	474			-0.58793	-0.70552	-0.74583			152	1.06819	0.0618072	416	0.230331	0.0277742	440	0.949421	0.0529137	395			1.66306	0.915615	4.39097
154	-0.606112	0.00529611	501	-0.640823	0.00536267	512	-0.597634	0.00597892	474			-0.76184	-0.63641	-0.57328			154	1.05928	0.0608407	416	0.215501	0.0275619	440	0.949553	0.0536847	395			1.70664	0.608715	2.15251
156	-0.605098	0.00530132	501	-0.639776	0.00533291	512	-0.597079	0.00585992	474			-0.72485	-0.61254	-0.57426			156	1.03787	0.0600462	416	0.207667	0.0274112	440	0.926755	0.0529128	395			1.56234	0.899854	1.27836
158	-0.604764	0.00536201	501	-0.639335	0.0053028	512	-0.595873	0.00592374	474			-0.73553	-0.75441	-0.75126			158	1.03044	0.0597048	416	0.199125	0.0271485	440	0.922363	0.0530187	395			3.94239	1.69256	2.43757
160	-0.606122	0.00536822	501	-0.641173	0.00528125	512	-0.597189	0.00586399	474			-0.57665	-0.69542	-0.4654			160	1.04269	0.0608415	416	0.198895	0.0271852	440	0.925215	0.0536375	395			1.54027	1.56629	4.47138
162	-0.605604	0.00539327	501	-0.642629	0.00509439	512	-0.596103	0.0059137	474			-0.69274	-0.63705	-0.59587			162	1.02197	0.0600494	416	0.189441	0.0269338	440	0.925282	0.0539758	395			3.89796	2.2961	4.99234
164	-0.607108	0.00551349	501	-0.642615	0.00519014	512	-0.595276	0.00590083	474			-0.78659	-0.59815	-0.72138			164	1.01622	0.0599709	416	0.181466	0.0267789	440	0.90306	0.0531206	395			2.67601	1.11763	1.2691
166	-0.610641	0.0052791	501	-0.63889	0.0053602	512	-0.594535	0.00590571	474			-0.76683	-0.67944	-0.65367			166	1.00259	0.0598798	416	0.183337	0.0266164	440	0.902622	0.0532498	395			3.43306	1.97091	1.24146
168	-0.610399	0.0053816	501	-0.638884	0.00532587	512	-0.592784	0.00594418	474			-0.53858	-0.72244	-0.5594			168	0.996908	0.0596764	416	0.177439	0.0266028	440	0.900869	0.0535183	395			3.38326	1.69869	2.02156
170	-0.610296	0.00540217	501	-0.639909	0.00525065	512	-0.594134	0.0059246	474			-0.7794	-0.61637	-0.56191			170	0.993957	0.060104	416	0.171924	0.0268747	440	0.88367	0.0537405	395			3.50176	1.28979	1.29978
172	-0.610601	0.00541575	501	-0.637813	0.00532323	512	-0.593087	0.0059397	474			-0.8128	-0.56174	-0.66926			172	0.993543	0.0604853	416	0.167008	0.0265127	440	0.87259	0.0536152	395			3.48212	1.51511	1.8363
174	-0.608846	0.00548728	501	-0.637953	0.00546754	512	-0.592834	0.00599564	474			-0.71202	-0.64301	-0.5295			174	0.978421	0.0595912	416	0.16696	0.026585	440	0.855769	0.0530127	395			4.52664	2.52602	1.66419
176	-0.607582	0.00548358	501	-0.640435	0.00521613	512	-0.592924	0.00597333	474			-0.65554	-0.6809	-0.52572			176	0.97121	0.059534	416	0.167921	0.0266846	440	0.842611	0.0526124	395			1.50296	1.94232	1.53215
178	-0.608468	0.00549515	501	-0.637347	0.00539098	512	-0.593443	0.00595845	474			-0.72521	-0.74198	-0.7714			178	0.973362	0.0591256	416	0.161091	0.0267615	440	0.8447	0.0528299	395			1.18817	1.83269	1.39402
180	-0.609249	0.00544842	501	-0.63752	0.00524545	512	-0.593115	0.00588373	474			-0.5019	-0.62862	-0.48508			180	0.965537	0.0588651	416	0.154397	0.0262673	440	0.825337	0.0521411	395			0.924674	2.51424	1.94129
182	-0.608055	0.00548416	501	-0.635741	0.00545469	512	-0.592755	0.00598447	474			-0.46684	-0.71532	-0.73037															1.35091	1.83044	4.58177
184	-0.602904	0.00574591	501	-0.636829	0.00527683	512	-0.591116	0.00596535	474			-0.85669	-0.73661	-0.63878															1.25547	1.14576	1.53218
186	-0.605378	0.00546666	501	-0.635969	0.00535121	512	-0.590801	0.00597146	474			-0.79923	-0.62653	-0.4677															0.810006	2.98504	1.53359
188	-0.604518	0.00551982	501	-0.633651	0.00557389	512	-0.590429	0.00603175	474			-0.70825	-0.75064	-0.64826															1.79027	2.19919	4.67412
190	-0.604436	0.00556624	501	-0.635754	0.00537513	512	-0.589325	0.00600294	474			-0.76922	-0.70718	-0.63033															0.798748	2.14082	2.07514
192	-0.606777	0.00540654	501	-0.633363	0.00546256	512	-0.587741	0.00608113	474			-0.72681	-0.62426	-0.6363															1.58445	2.12973	3.69652
194	-0.603618	0.00552687	501	-0.634689	0.00530478	512	-0.589263	0.0059221	474			-0.69369	-0.58908	-0.69545															1.79879	1.87308	1.76088
196	-0.604279	0.00558605	501	-0.635646	0.00531457	512	-0.590084	0.00605213	474			-0.75213	-0.63432	-0.65669															0.837096	2.70262	2.31287
198	-0.60543	0.00556573	501	-0.633279	0.00537671	512	-0.588565	0.00599382	474			-0.5726	-0.75331	-0.68171															0.996606	0.948295	2.47206
												-0.64003	-0.60309	-0.73194															1.27482	2.02439	2.9395
												-0.56606	-0.70065	-0.44966															2.34742	1.84491	2.51115
												-0.64746	-0.71951	-0.52348															1.2599	0.549705	1.71959
												-0.74659	-0.71209	-0.62428															1.29954	0.135636	4.27194
												-0.67838	-0.77118	-0.68972															2.68378	0.347848	1.82
												-0.82621	-0.63793	-0.68132															0.547059	0.478937	1.92404
												-0.51697	-0.61962	-0.76287															0.770299	2.52759	2.19972
												-0.49263	-0.64268	-0.65563															2.02269	1.71715	3.00491
												-0.65864	-0.50956	-0.61419															1.42191	1.54075	8.00615
												-0.70916	-0.62751	-0.71899															2.04094	1.57337	5.01954
												-0.71294	-0.61996	-0.70653															1.60576	1.7422	2.55461
												-0.5526	-0.62061	-0.72118															1.31791	0.885895	2.86821
												-0.67415	-0.59059	-0.71814															2.96162	1.27782	4.51169
												-0.65225	-0.56619	-0.63401															1.65213	0.978597	1.98761
												-0.73794	-0.73592	-0.69984															1.53671	0.870002	1.48459
												-0.59953	-0.63897	-0.66685															2.39486	1.53208	5.34296
												-0.4342	-0.64355	-0.68451															1.2539	1.42817	4.60875
												-0.65259	-0.62927	-0.69349															2.07105	1.88949	1.13141
												-0.5383	-0.54805	-0.75966															1.68046	0.611203	0.701851
												-0.47857	-0.70709	-0.70603															0.755235	1.25522	0.945697
												-0.56901	-0.52691	-0.76262															1.08944	0.38974	0.686882
												-0.74393	-0.60239	-0.58367															2.99272	1.67598	2.68769
												-0.7002	-0.41396	-0.79883															3.20845	1.01306	0.794862
												-0.77297	-0.53485	-0.79201															3.2217	0.939907	0.72106
												-0.50029	-0.60924	-0.56517															1.67708	0.333597	0.952298
												-0.56782	-0.57386	-0.55173															1.93845	1.43071	1.0882
												-0.62517	-0.69819	-0.88512															1.54951	0.736168	4.47007
												-0.53739	-0.69819	-0.75891															4.31703	1.28976	3.62001
												-0.72752	-0.42039	-0.69405															3.02356	2.7022	1.40139
												-0.68893	-0.68573	-0.6615															3.38935	2.96199	1.30003
												-0.46019	-0.56547	-0.75439															2.4472	0.677551	0.68093
												-0.73244	-0.52401	-0.75859															2.69156	2.47542	0.92035
												-0.45872	-0.54523	-0.79335															3.29466	1.62638	1.66537
												-0.44951	-0.6041	-0.80452															1.41606	1.95564	0.897296
												-0.49221	-0.50847	-0.71834															1.33718	1.35111	0.614737
												-0.4455	-0.45511	-0.75526															1.67781	0.630757	1.66984
												-0.50676	-0.45515	-0.76299															1.78525	1.94081	0.698646
												-0.58511	-0.62485	-0.69596															2.48674	1.62586	3.8441
												-0.46946	-0.59571	-0.7384															1.47917	1.78477	0.802017
												-0.56756	-0.47176	-0.68327															1.60544	1.07108	2.61185
												-0.48145	-0.81888	-0.6931															2.88006	0.232521	0.940125
												-0.64514	-0.85197	-0.7652															2.39158	1.57818	3.7696
												-0.67207	-0.66305	-0.74369															0.648625	0.596225	3.95002
												-0.60107	-0.56521	-0.63115															1.72231	0.270774	4.48277
												-0.68096	-0.6172	-0.58532															0.453275	0.080457	2.01874
												-0.7312	-0.75379	-0.66536															1.60218	2.25776	5.23493
												-0.78797	-0.73756	-0.58494															0.886133	2.42388	3.72833
												-0.59237	-0.72436	-0.54455															0.729752	2.15434	2.25507
												-0.52848	-0.52385	-0.62306															2.65046	1.46432	1.34347
												-0.71094	-0.77299	-0.48278															2.38542	2.80242	4.02549
												-0.70794	-0.74467	-0.69112															1.26936	2.61955	5.6934
												-0.7462	-0.67702	-0.46652															3.49317	1.12359	4.91239
												-0.62044	-0.58558	-0.37584															2.25045	1.05894	3.73106
												-0.56727	-0.66063	-0.68404															4.74881	1.48486	1.71692
												-0.47114	-0.58827	-0.50167															3.65046	1.22946	2.57554
												-0.48366	-0.68993	-0.53253															2.66152	1.82474	6.21207
												-0.63507	-0.73889	-0.64222															2.23752	0.292774	5.34012
												-0.54446	-0.68915	-0.56262															3.08989	3.08953	1.54273
												-0.63581	-0.73083	-0.60704															0.734805	0.611706	4.74566
												-0.62493	-0.74172	-0.55088															4.35795	4.22656	3.45716
												-0.50051	-0.50941	-0.77907															3.36147	0.663245	1.48651
												-0.59946	-0.55686	-0.77511															3.53373	1.0034	1.74324
												-0.52061	-0.47454	-0.59508															0.717994	0.724731	4.26619
												-0.70637	-0.51629	-0.68438															5.13015	1.47846	1.00782
												-0.63676	-0.41131	-0.65756															2.07014	1.53378	2.67224
												-0.41498	-0.6828	-0.63478															2.29414	0.456573	2.41547
												-0.69007	-0.60739	-0.74095															0.746468	4.15563	1.23058
												-0.35068	-0.65198	-0.65505															3.69028	1.44222	3.19702
												-0.72372	-0.61427	-0.66104															2.17261	0.78995	2.37014
												-0.53817	-0.58281	-0.53089															2.11707	0.880672	3.00618
												-0.4703	-0.62156	-0.66548															1.90135	1.46031	5.54683
												-0.74568	-0.63983	-0.62904															6.03201	0.59894	4.71625
												-0.74861	-0.62889	-0.44676															7.59349	0.600983	2.39037
												-0.92037	-0.71808	-0.6204															1.16525	0.349834	3.21112
												-0.91829	-0.70774	-0.58021															0.834909	0.427474	2.56201
												-0.89999	-0.58368	-0.5609															1.25767	0.649133	5.71924
												-0.63295	-0.76687	-0.65799															1.52934	0.463059	3.82011
												-0.53761	-0.70399	-0.60095															2.0591	3.99141	1.91633
												-0.68509	-0.72731	-0.7072															1.75469	0.382694	2.92364
												-0.67524	-0.71433	-0.72409															1.28455	2.52425	1.80751
												-0.70021	-0.74799	-0.7515															0.236381	0.191043	1.22025
												-0.62107	-0.73076	-0.70862															3.06575	0.084855	2.14436
												-0.64105	-0.56829	-0.63904															1.15047	1.95105	2.43135
												-0.63466	-0.70483	-0.56397															1.13938	2.3417	1.11742
												-0.53299	-0.7732	-0.6894															1.54633	0.468721	1.02263
												-0.75021	-0.7354	-0.67156															1.0946	0.618797	1.38594
												-0.73047	-0.64126	-0.61733															1.07223	0.404448	6.35353
												-0.46258	-0.74972	-0.69712															1.94039	0.751269	3.40972
												-0.59302	-0.77642	-0.69053															0.75526	2.42381	3.59429
												-0.58349	-0.76614	-0.6815															1.16684	1.56341	1.78836
												-0.5923	-0.43255	-0.69682															0.505048	1.56696	1.47532
												-0.63828	-0.6183	-0.74363															2.80737	0.807093	3.62624
												-0.62394	-0.7048	-0.71436															1.23966	0.504915	2.89489
												-0.58601	-0.71539	-0.55793															1.07325	2.86929	1.09793
												-0.63332	-0.70569	-0.69251															0.499336	0.854645	5.22646
												-0.61664	-0.73066	-0.56386															0.420249	0.763702	2.06215
												-0.45273	-0.43235	-0.70572															0.762798	0.733273	1.39727
												-0.56303	-0.67296	-0.7165															0.463335	1.89801	2.17897
												-0.55017	-0.72154	-0.713															1.67375	0.63344	1.39323
												-0.52463	-0.62443	-0.52949															0.698797	0.92864	1.08786
												-0.48992	-0.76405	-0.65513															0.508507	1.53591	6.57991
												-0.52791	-0.63644	-0.6994															0.35226	0.498479	1.53958
												-0.67432	-0.77464	-0.71135															0.563982	0.359303	1.30088
												-0.55359	-0.65168	-0.66478															0.58406	0.35538	1.48743
												-0.55388	-0.78082	-0.6932															0.558526	0.68183	2.01817
												-0.67398	-0.71751	-0.77741															1.86163	1.59891	4.1787
												-0.65685	-0.67142	-0.76733															1.24512	1.11436	2.6713
												-0.53488	-0.66905	-0.74577															1.52202	1.45543	3.74626
												-0.45687	-0.62018	-0.72057															3.29795	0.733417	6.29644
												-0.66239	-0.49566	-0.64498															2.17939	0.756349	3.80193
												-0.60893	-0.59476	-0.75265															2.28625	0.674912	1.14881
												-0.67804	-0.69587	-0.75843															1.27083	0.687486	5.12901
												-0.59036	-0.56833	-0.60121															2.93076	0.81748	1.05043
												-0.66768	-0.67347	-0.78675															0.893159	0.616009	2.15578
												-0.63645	-0.57736	-0.58824															1.2727	0.320812	2.16462
												-0.55374	-0.71665	-0.73721															2.11984	1.28984	1.20553
												-0.64356	-0.66567	-0.61191															3.25698	1.02779	3.17201
												-0.5036	-0.60807	-0.7593															1.40494	0.883142	3.3858
												-0.70551	-0.5184	-0.65355															1.89878	0.861918	0.891576
												-0.52117	-0.62201	-0.57708															1.74718	1.02343	3.12739
												-0.65709	-0.66246	-0.65575															2.12928	0.556054	4.14329
												-0.63242	-0.61754	-0.73536															3.994	0.276009	5.67382
												-0.62757	-0.66059	-0.61804															0.897888	0.763369	4.00323
												-0.72012	-0.69472	-0.69186															1.04599	1.51125	2.94148
												-0.52477	-0.7918	-0.72389															4.12864	0.886016	6.08934
												-0.51323	-0.67693	-0.65126															0.644518	1.14979	3.66569
												-0.71133	-0.76598	-0.71571															0.793884	0.286907	3.93452
												-0.7233	-0.76734	-0.73115															0.738047	1.19428	8.83441
												-0.65492	-0.68974	-0.73255															2.28002	0.700729	2.99687
												-0.71076	-0.75978	-0.73432															0.847357	0.31508	6.12446
												-0.53532	-0.68485	-0.73707															3.17018	0.382384	3.2543
												-0.70795	-0.89191	-0.77576															3.75626	0.487279	4.79347
												-0.67179	-0.82876	-0.71549															1.40644	1.01899	6.83989
												-0.717	-0.83102	-0.78443															2.02913	0.459517	5.6997
												-0.68397	-0.80268	-0.72338															1.24958	1.69979	3.52953
												-0.69476	-0.48081	-0.72497															1.9796	1.10343	3.04888
												-0.74089	-0.71463	-0.74051															1.10131	1.30812	5.60168
												-0.69822	-0.87325	-0.71874															1.11003	0.5915	6.15098
												-0.57113	-0.76831	-0.57187															3.33676	0.387477	4.45632
												-0.65998	-0.6412	-0.70988															4.09297	0.756148	0.350733
												-0.56252	-0.79814	-0.69849															4.72815	0.885004	2.57557
												-0.66124	-0.61281	-0.68232															4.87252	0.360888	6.25786
												-0.5699	-0.80334	-0.67096															7.09468	0.197785	3.97356
												-0.58608	-0.78505	-0.7095															6.28496	1.06303	1.1474
												-0.62752	-0.95044	-0.69509															4.38451	0.76721	1.12239
												-0.5369	-0.79021	-0.66069															4.21368	0.43524	1.07869
												-0.59523	-0.77109	-0.73323															3.99394	4.08961	1.91767
												-0.52001	-0.93158	-0.69349															3.15023	3.26444	2.6066
												-0.64299	-0.62216	-0.70172															2.91748	3.8663	3.43746
												-0.58303	-0.83646	-0.69102															2.65469	4.2002	5.17977
												-0.61373	-0.71621	-0.68956															1.21171	4.88615	1.37091
												-0.53323	-0.72374	-0.71603															0.234522	1.70044	3.48603
												-0.61214	-0.46585	-0.69972															0.613344	0.48094	1.20551
												-0.44825	-0.74291	-0.67138															0.517197	2.65554	2.18355
												-0.58209	-0.88628	-0.66556															0.70016	1.01044	3.85417
												-0.60296	-0.89852	-0.74689															0.935352	1.08201	1.37942
												-0.53428	-0.78719	-0.71854															0.413442	0.480241	1.5837
												-0.61268	-0.70267	-0.61938															0.69738	0.385634	1.16292
												-0.6326	-0.76902	-0.56058															0.321577	0.47418	0.985889
												-0.53099	-0.69921	-0.87738															0.54965	0.878191	1.28243
												-0.5875	-0.76764	-0.72659															1.80136	1.62059	0.659454
												-0.42939	-0.89095	-0.81025															0.556935	4.59458	0.505383
												-0.62516	-0.75234	-0.7443															0.290984	3.88478	0.788396
												-0.58135	-0.66829	-0.53396															2.28502	1.89614	2.14116
												-0.67185	-0.63533	-0.6574															0.498752	2.35398	5.50226
												-0.66774	-0.54132	-0.63529															1.84636	0.374148	6.58202
												-0.60027	-0.72982	-0.65184															3.54851	0.493129	3.66868
												-0.44083	-0.78323	-0.74612															0.364137	0.285416	2.97751
												-0.63207	-0.60825	-0.65979															1.70444	2.26245	6.17182
												-0.65388	-0.72865	-0.65335															3.19002	0.577554	1.25168
												-0.46317	-0.60932	-0.74232															1.19792	1.72966	3.94748
												-0.72066	-0.79567	-0.78808															1.16579	0.382562	2.07703
												-0.60566	-0.69604	-0.7577															2.76275	0.356204	4.89612
												-0.87778	-0.72684	-0.71941															0.939832	0.526969	2.74667
												-0.60594	-0.51424	-0.71916															1.06453	0.891591	2.67601
												-0.70551	-0.65759	-0.76858															0.300409	0.793798	4.68245
												-0.68811	-0.81975	-0.77583															0.635756	0.837141	3.30828
												-0.44648	-0.81952	-0.73019															0.850973	0.495181	4.58
												-0.43714	-0.71028	-0.73103															0.724262	0.803436	2.78354
												-0.48663	-0.68459	-0.55596															3.98475	2.45431	2.11743
												-0.67802	-0.63803	-0.48522															0.421208	2.06644	2.75629
												-0.68126	-0.65233	-0.81586															0.341648	1.21361	4.77835
												-0.66598	-0.69425	-0.46745															0.756649	0.802762	4.92943
												-0.51159	-0.70921	-0.59955															4.69709	1.77394	6.92811
												-0.77053	-0.70254	-0.81211															6.58242	2.74422	3.32199
												-0.42522	-0.72445	-0.69941															3.57984	0.233161	3.02929
												-0.40555	-0.67863	-0.81029															4.36616	0.748293	2.49477
												-0.53604	-0.70962	-0.78407															5.26265	0.690512	3.19104
												-0.60887	-0.80021	-0.82676															5.16009	0.974394	3.81835
												-0.59639	-0.71604	-0.76851															4.47585	0.491687	3.16594
												-0.61601	-0.65612	-0.80926															4.24848	1.97969	2.79137
												-0.64273	-0.68837	-0.72546															2.1848	0.41907	3.94296
												-0.4378	-0.55103	-0.84664															4.40332	0.717903	2.76925
												-0.48521	-0.85324	-0.84948															1.63527	0.664767	4.59491
												-0.60733	-0.67248	-0.60006															4.12352	0.483935	4.60476
												-0.44159	-0.60005	-0.80176															2.90537	0.916539	5.33867
												-0.63648	-0.6334	-0.63466															1.51142	0.424633	2.43296
												-0.75656	-0.75973	-0.77875															1.49289	1.32624	4.62186
												-0.68859	-0.62939	-0.71351															6.2341	0.556289	3.46044
												-0.76606	-0.7217	-0.7945															2.32902	0.798066	1.80846
												-0.74174	-0.78854	-0.62468															5.13194	0.741793	4.78794
												-0.48807	-0.62997	-0.70972															2.3374	1.24194	3.30094
												-0.68046	-0.61438	-0.81774															1.84713	0.573285	1.64672
												-0.69697	-0.70317	-0.82938															5.99521	0.273932	5.7492
												-0.62284	-0.46575	-0.77317															4.35426	1.04617	2.50015
												-0.63139	-0.6737	-0.64448															4.23122	0.880626	5.36983
												-0.60889	-0.73182	-0.84909															2.13389	0.744024	2.31995
												-0.52906	-0.90494	-0.78395															5.81759	0.836916	0.825158
												-0.54997	-0.72465	-0.82911															7.51111	0.594977	1.63527
												-0.74776	-0.68661	-0.78193															3.52366	0.362579	1.08127
												-0.67877	-0.90903	-0.7787															5.28426	4.35384	1.3098
												-0.65154	-0.76947	-0.77467															2.44436	1.19069	1.04155
												-0.83348	-0.6902	-0.74532															4.72678	2.96133	1.43894
												-0.70907	-0.87759	-0.77972															4.88151	2.31184	0.84495
												-0.63495	-0.92649	-0.82995															5.82393	0.503172	5.26044
												-0.69077	-0.8388	-0.85803															0.770379	1.73608	1.3938
												-0.64953	-0.80478	-0.80036															0.601834	1.4057	1.58313
												-0.67388	-0.60585	-0.71707															1.74824	0.275367	0.901041
												-0.72343	-0.78419	-0.81769															0.622617	1.16201	3.68833
												-0.69371	-0.81259	-0.7903															5.0609	0.388385	0.860182
												-0.62163	-0.7664	-0.70016															0.73144	2.38087	1.22366
												-0.58462	-0.79096	-0.85149															2.44246	1.7897	1.40238
												-0.65794	-0.58436	-0.78797															5.29589	0.564597	1.71747
												-0.70375	-0.70623	-0.83625															4.32387	2.34669	0.838531
												-0.61674	-0.48743	-0.8244															1.47602	0.603962	0.831694
												-0.70175	-0.62483	-0.7588															2.52773	0.373886	2.31153
												-0.71739	-0.5571	-0.76201															1.01101	0.592527	2.0875
												-0.75209	-0.56455	-0.79178															1.87842	0.619044	1.00843
												-0.79869	-0.6026	-0.76825															2.84065	0.641467	2.17816
												-0.63327	-0.64041	-0.76489															0.749964	0.332338	1.71676
												-0.56651	-0.51186	-0.81569															6.35067	1.7316	2.24616
												-0.6267	-0.44692	-0.79441															4.60234	1.51624	1.71986
												-0.77405	-0.66391	-0.79361															4.99787	0.424062	2.93591
												-0.57283	-0.66303	-0.82036															5.12977	1.39747	1.44298
												-0.73358	-0.60264	-0.80723															1.73611	2.52916	3.34605
												-0.65874	-0.483	-0.65181															4.91777	1.73411	4.44452
												-0.66109	-0.60982	-0.77439															6.38633	2.38898	4.16285
												-0.72327	-0.58871	-0.77106															0.771116	0.6304	3.81402
												-0.72211	-0.72205	-0.53777															7.6309	0.550076	3.89525
												-0.72708	-0.53515	-0.62136															2.10808	0.516444	1.70395
												-0.68422	-0.47862	-0.5213															5.10527	0.491082	2.30666
												-0.69127	-0.56086	-0.53832															4.38039	1.30659	5.44757
												-0.76636	-0.6055	-0.7986															4.31872	0.278407	3.19973
												-0.587	-0.59669	-0.67714															7.11519	0.682127	3.86749
												-0.75659	-0.57954	-0.44234															2.53022	0.751594	1.58232
												-0.70821	-0.65297	-0.68632															1.3987	0.495847	7.53831
												-0.73396	-0.52594	-0.56121															1.67057	0.767372	4.98283
												-0.70759	-0.51491	-0.63993															0.95683	0.517105	6.39104
												-0.63405	-0.4663	-0.57729															1.05584	0.65781	1.96652
												-0.6612	-0.59394	-0.59054															2.17783	0.538553	3.75512
												-0.59955	-0.62322	-0.60953															0.868223	0.778304	8.9617
												-0.66297	-0.54589	-0.47235															1.29826	0.493847	2.10966
												-0.623	-0.59706	-0.71195															1.43723	0.700456	2.64624
												-0.62827	-0.61336	-0.62073															0.789102	0.346726	1.26266
												-0.75373	-0.60404	-0.44915															1.68057	0.703425	2.0764
												-0.8203	-0.60764	-0.56566															1.35283	0.982643	1.70957
												-0.70503	-0.61456	-0.49522															1.35032	1.26858	1.52066
												-0.77065	-0.60054	-0.58591															1.7791	0.594949	2.52431
												-0.63055	-0.49244	-0.58792															1.22425	0.272547	2.68897
												-0.74131	-0.4507	-0.42648															0.951376	0.927678	1.53572
												-0.92252	-0.48231	-0.54319															1.3724	0.539893	3.97285
												-0.73416	-0.56913	-0.58786															1.4076	1.88745	1.86522
												-0.87355	-0.60503	-0.51314															4.26481	0.603416	2.25109
												-0.7299	-0.60734	-0.53936															1.18439	1.03463	0.645281
												-0.80076	-0.46481	-0.56234															1.24047	0.36188	1.37013
												-0.70326	-0.58708	-0.54227															1.60003	1.54244	1.23819
												-0.68492	-0.60664	-0.39567															2.02277	2.78683	1.45514
												-0.69187	-0.61413	-0.54044															1.70724	0.311898	2.85157
												-0.7023	-0.59105	-0.5106															2.9742	3.17549	0.992951
												-0.73384	-0.41726	-0.51007															1.98879	2.15435	0.838958
												-0.56951	-0.54111	-0.49428															2.9528	0.434827	2.0852
												-0.81509	-0.59574	-0.59092															3.03308	1.10187	0.996903
												-0.76938	-0.58362	-0.75945															1.85757	0.482314	3.3682
												-0.63002	-0.65536	-0.51247															3.81366	1.0039	3.33207
												-0.70908	-0.63068	-0.73219															0.830274	0.844385	3.67306
												-0.77716	-0.55475	-0.46339															3.76692	0.306312	3.87552
												-0.68339	-0.65815	-0.73449															2.38993	0.82903	5.2489
												-0.63577	-0.6416	-0.40821															1.06006	1.41055	3.47797
												-0.75133	-0.58561	-0.51712															6.72623	0.737459	5.01899
												-0.73011	-0.63288	-0.45635															6.46416	0.741175	1.85153
												-0.70383	-0.66518	-0.61442															2.52955	0.406558	5.31518
												-0.74651	-0.65802	-0.57386															4.58214	1.98137	5.26541
												-0.73511	-0.58129	-0.53608															1.5847	2.20417	4.24455
												-0.73394	-0.47059	-0.53487															2.59099	0.513388	3.8454
												-0.7089	-0.66628	-0.41868															4.32585	0.570707	7.65597
												-0.77245	-0.72087	-0.47718															0.119048	0.850977	3.33805
												-0.79448	-0.67672	-0.81882															0.282525	2.98333	1.74739
												-0.72482	-0.63686	-0.48679															0.225774	1.58515	2.00068
												-0.73437	-0.66136	-0.59989															0.274968	0.840953	1.80828
												-0.76123	-0.80087	-0.67795															0.474964	0.739875	4.64076
												-0.71375	-0.61411	-0.57631															0.381686	1.37418	4.77681
												-0.68391	-0.66487	-0.52602															0.162077	0.701946	6.21367
												-0.80387	-0.71891	-0.68631															0.349035	0.616103	2.11899
												-0.74973	-0.73329	-0.73478															0.407981	1.22295	1.84745
												-0.79472	-0.55495	-0.69873															0.447958	3.17399	2.14169
												-0.76068	-0.70234	-0.67192															0.194244	0.633462
												-0.62587	-0.7254	-0.64879															0.259174	0.428367
												-0.73075	-0.74127	-0.51994															0.601409	1.57962
												-0.65154	-0.7528	-0.71354															0.516229	0.47584
												-0.723	-0.71254	-0.73998															2.15309	0.543488
												-0.77915	-0.79846	-0.5201															0.484943	0.515998
												-0.60296	-0.79	-0.77695															1.43803	0.53582
												-0.60549	-0.70927	-0.53082															2.85358	0.345374
												-0.64865	-0.68156	-0.58275															1.32314	1.66322
												-0.78743	-0.76223	-0.44797															0.680327	0.699033
												-0.74738	-0.83682	-0.76985															0.807234	1.65677
												-0.79111	-0.6748	-0.74536															0.209136	0.819243
												-0.57263	-0.59995	-0.59107															0.461661	1.10158
												-0.75009	-0.80586	-0.59163															0.381678	2.70749
												-0.73615	-0.51934	-0.59295															0.317241	0.75041
												-0.60387	-0.73721	-0.6437															0.222149	2.76565
												-0.69785	-0.77339	-0.61934															0.153829	3.15407
												-0.66457	-0.83936	-0.72841															0.71176	2.58057
												-0.73202	-0.78669	-0.73787															0.389791	0.547203
												-0.69455	-0.64073	-0.5844															0.664239	0.481286
												-0.7533	-0.72861	-0.59297															0.698397	3.71053
												-0.71685	-0.67192	-0.61933																4.32622
												-0.54753	-0.71633	-0.67553																1.91639
												-0.71163	-0.65311	-0.56061																2.9936
												-0.72402	-0.38331	-0.69988																3.28155
												-0.72548	-0.78491	-0.58115																3.72058
												-0.81561	-0.75579	-0.69279																1.98599
												-0.76451	-0.62833	-0.67354																0.244976
												-0.73954	-0.65989	-0.52835																4.2435
												-0.70226	-0.76524	-0.53282																1.54746
												-0.74422	-0.6334	-0.57362																4.42665
												-0.70911	-0.76571	-0.54229																0.865947
												-0.74311	-0.69209	-0.67612																3.895
												-0.7545	-0.7314	-0.69528																3.26296
												-0.59304	-0.78951	-0.59541																1.62672
												-0.468	-0.68241	-0.60562																2.19317
												-0.5748	-0.77776	-0.64459																2.2105
												-0.68788	-0.68094	-0.68498																3.04804
												-0.70711	-0.76075	-0.71584																1.88572
												-0.70707	-0.54935	-0.76244																2.84782
												-0.6635	-0.78006	-0.58838																2.87279
												-0.57	-0.72765	-0.719																2.37698
												-0.69687	-0.5815	-0.49824																1.76118
												-0.61234	-0.77192	-0.55632																2.40152
												-0.68911	-0.51185	-0.67246																3.85932
												-0.76509	-0.70008	-0.74123
												-0.62409	-0.74529	-0.72585
												-0.48536	-0.76758	-0.68222
												-0.4706	-0.76024	-0.59096
												-0.67048	-0.72263	-0.56929
												-0.5339	-0.6896	-0.68107
												-0.63114	-0.7167	-0.57538
												-0.71001	-0.77565	-0.50955
												-0.57697	-0.74664	-0.58889
												-0.67554	-0.70986	-0.40856
												-0.59485	-0.80011	-0.58293
												-0.71119	-0.78257	-0.55185
												-0.6089	-0.722	-0.62307
												-0.5824	-0.65272	-0.47198
												-0.59207	-0.47522	-0.5924
												-0.56158	-0.75707	-0.63546
												-0.71509	-0.63793	-0.62156
												-0.78499	-0.80234	-0.5301
												-0.76547	-0.60943	-0.51458
												-0.62164	-0.79078	-0.6545
												-0.83801	-0.74942	-0.42407
												-0.66662	-0.79344	-0.31932
												-0.73216	-0.60457	-0.41445
												-0.82977	-0.57902	-0.43434
												-0.77291	-0.74002	-0.45477
												-0.86688	-0.80814	-0.46889
												-0.75957	-0.66918	-0.57591
												-0.64748	-0.77817	-0.43371
												-0.76971	-0.78653	-0.53855
												-0.79897	-0.66332	-0.45269
												-0.80325	-0.81182	-0.35277
												-0.77323	-0.83949	-0.38139
												-0.78676	-0.79477	-0.4242
												-0.73454	-0.6525	-0.32213
												-0.73366	-0.61804	-0.7254
												-0.60074	-0.80569	-0.73476
												-0.77674	-0.77775	-0.70725
												-0.61302	-0.74208	-0.78293
												-0.7448	-0.77593	-0.72387
												-0.77935	-0.70826	-0.75446
												-0.78961	-0.76438	-0.6059
												-0.768	-0.84016	-0.71462
												-0.73525	-0.80309	-0.64705
												-0.75095	-0.77955	-0.68574
												-0.6987	-0.68626	-0.6764
												-0.74987	-0.78431	-0.59065
												-0.62601	-0.75346	-0.73007
												-0.65343	-0.69862	-0.75317
												-0.76861	-0.7899	-0.55167
												-0.67097	-0.76776	-0.71689
												-0.81487	-0.80305	-0.64965
												-0.78678	-0.80733	-0.67117
												-0.67141	-0.63839	-0.69894
												-0.80311	-0.71206	-0.78621
												-0.72858	-0.77687	-0.70406
												-0.7123	-0.80944	-0.74955
												-0.65116	-0.60486	-0.68817
												-0.71364	-0.8134	-0.6987
												-0.72924	-0.79279	-0.78399
												-0.76953	-0.87155	-0.74409
												-0.69691	-0.74056	-0.69107
													-0.79253	-0.60437
													-0.76087	-0.61746
													-0.77261	-0.5448
													-0.80548	-0.77261
													-0.76912	-0.60786
													-0.76463
													-0.82452
													-0.81355
													-0.89516
													-0.80369
													-0.8624

## Sheet: Supplementary Figure 2b, c
Supplementary Figure 2b, c

## Sheet: Supplementary Figure 5b
Supplementary Figure 5b

## Sheet: Supplementary Figure 7b
Supplmentary Figure 7b

## Sheet: Supplementary Figure 9
Supplementary Figure 9

## Sheet: Supplementary Figure 11
Supplementary Figure 11
Measured band intensity by ImageJ	Control	siLRC59	siLRC59-1	LRC59-Myc-DDK	Sum of D&E		triplicate KD experiments data for statistical analysis of KD efficiency
1	30972.8	11336.5	13941.6	14840.1	28781.7
2	25541.6	12323.8	15985.9	7037.63	23023.6
3	23512.7	13976.7	13613.1	10381.1	23994.3
avg	26675.7	12545.7	14513.6	10753	25266.5
stdev	3857.2	1334.06	1285.64	3914.51	3082.71
		47.0303			94.7173
Data points in bar graph	Control		SiLRRC59		Sum of D&E
1	30972.8	2	11336.5	3	28781.7
1	25541.6	2	12323.8	3	23023.6
1	23512.7	2	13976.7	3	23994.3
For bar graph		Avg	Stdev
	Control	26675.7	3857.2
	SiLRC59	12545.7	1334.06
	SiLRC59+LRC59-Myc-DDK	25266.5	3082.71
Control vs. siLRC59
F-Test: Two-Sample for Variances			t-Test: Two-Sample Assuming Equal Variances
	Variable 1	Variable 2		Variable 1	Variable 2
Mean	26675.7	12545.7	Mean	26675.7	12545.7
Variance	1.4878e+07	1.77971e+06	Variance	1.4878e+07	1.77971e+06
Observations	3	3	Observations	3	3
df	2	2	Pooled variance	8.32883e+06
F	8.35978		Hypothesized Mean Difference	0
P(F<=f) one-tail	0.10684		df	4
F Critical one-tail	19		t Stat	5.99649
			P(T<=t) one-tail	0.00194544
			t Critical one-tail	3.74695
			P(T<=t) two-tail	0.00389087	p<0.01, **
			t Critical two-tail	4.60409
Control vs. siLRC59+LRC59-Myc-DDK
F-Test: Two-sample for variances			t-Test: Two-Sample Assuming Equal Variances
	Variable 1	Variable 2		Variable 1	Variable 2
Mean	26675.7	25266.5	Mean	26675.7	25266.5
Variance	1.4878e+07	9.50307e+06	Variance	1.4878e+07	9.50307e+06
Observations	3	3	Observations	3	3
df	2	2	Pooled variance	1.21905e+07
F	1.56559		Hypothesized Mean Difference	0
P(F<=f) one-tail	0.389773		df	4
F Critical one-tail	19		t Stat	0.494314
			P(T<=t) one-tail	0.323501
			t Critical one-tail	2.13185
			P(T<=t) two-tail	0.647001	p>0.05, n.s
			t Critical two-tail	2.77645

## Sheet: Supplementary Figure 12b
Supplementary Figure 12b_SPLICS mean intensity raw data
Scramble siRNA	siRNA LRC59	siRNA LRC59+siRNA-resistant LRC59
3532	1035	1727
3352	865	1401
2702	799	1763
2663	744	1800
3120	765	1279
3189	535	1285
2561	1202	801
3100	1589	707
1404	1716	1026
1351	2453	1029
1557	1562	1106
1056	1694	1102
1067	1729	1175
1057	1952	1666
1118	1632	679
1400	2463	864
1176	942	1949
2295	923	1900
1990	1142	1455
1487	1647	2356
1414	576	2975
1562	661	3244
1718	1101	2152
1710	1663	1867
2125	1159	720
2301	1175	838
1834	788	723
2258	878	945
2853	745	1042
2468	740	1016
2130	2693	2479
1342	2067	1712
1979	2715	1917
1956	1899	1641
1588	1622	1330
1193	2107	1323
1064	1864	1584
1716	2975	1176
1776	3169	1411
1565	2041	1919
1377	476	2396
2167	470	1487
1543	627	1437
1522	489	1317
1187	402	1351
1309	521	1180
1129	465	1193
1386	2036	928
1758	1752	1468
1409	454	1830
1537	369	1794
1597	344	1501
1330	811	1459
1823	768	2027
1080	843	2749
1549	1828	2100
1394	1572	2167
1333	1329	1621
2548	1334	1666
1722	1053	2045
1756	812	2089
1320	866	2098
1339	760	3846
1252	1051	3691
1362	1025	3549
1200	924	2909
1907	863	2960
1668	530	2711
1406	413	3284
1738	464	2137
1593	493	2409
1321	353	2806
933	1523	2725
783	2050	1986
812	1505	2056
975	1633	3220
981	1180	2795
821	1152	1498
728	1117	2274
552	774	1573
767	677	1427
829	819	888
857	647	1011
2176	701	1383
2933	931	1688
1670	683	1213
2865	746	953
2143	802	947
1534	665	1117
2065	974	1496
2084	675	1231
1876	631	1078
2438	569	1131
1669	555	1868
1682	529	2044
1993	610	792
1921	563	612
1422	424	770
1424	962	539
1698	1079	605
1654	816	619
2034	829	1094
1955	946	1164
2276	846	2343
2335	766	1607
1698	835	1600
1215	1259	400
1775	1158	454
2267	1592	479
1941	1184	1833
2130	1932	1651
2447	1078	1639
1111	1136	1535
1108	1125	1685
1091	917	966
859	826	1181
1168	1208	1434
1236	906	892
1180	836	743
1334	919	666
1866	965	694
1467	1239	654
1067	1257	759
1098	1317	931
1169	1623	1070
1343	1276	930
1163	1366	916
1009	1080	679
1157	1519	628
1024	1563	1107
1025	677	1100
1108	530	900
1745	644	705
1077	680	750
1543	595	836
1271	581	1542
1554	933	1502
1720	847	1282
1093	750	1212
1114	1191	1435
1080	772	1060
1046	912	1082
1137	790	1077
788	915	1233
950	656	1446
681	577	1567
934	691	1724
1537	855	1365
1405	1230	1468
1818	1210	1007
1248	769	1049
1287	907	1065
2290	743	1617
1494	943	1707
1075	1096	834
1729	1370	917
1435	1479	1299
1299	1298	1478
1629	823	1158
1984	1166	2133
1658	847	2504
1995	663	967
2049	766	851
1451	770	969
1370	555	918
1364	697	3184
1706	505	2531
1018	676	3395
1206	696	3050
1148	484	2025
1108	595	2820
972	678	1525
899	917	2019
1114	1101	1898
3048	880	1532
3000	1892	1637
2827	1865	1703
2108	1161	1232
3264	986	1105
2734	918	1284
1908	1468	1392
1383	1220	1366
1169	1099	1547
1680	1568	1193
1398	1070	1245
1691	914	1115
1364	1284	1607
1185	1611	1181
1319	1467	1789
1138	1272	1390
1486	1101	1858
1643	782	1611
1952	1140	921
2624	1073	802
1699	714	841
2135	682	1315
1654	966	796
1496	498	901
727	458	1185
784	852	809
861	1316	771
685	772	1557
2753	651	1424
2579	908	1316
2080	890	1244
2984	1608	1451
2261	1322	1275
1982	1202	973
1410	1104	747
1964	1084	721
1368	934	2349
1123	885	1818
1621	779	1086
2159	812	1178
1371	1013	1392
1860	1298	1009
1760	1089	3344
1685	1508	3344
2132	1480	1363
2647	487	1400
1852	575	2905
1924	551	2276
3139	459	3530
1862	566	2847
2151	1083	3053
1594	873	1549
2223	1392	1197
1426	1311	1573
1361	1274	1216
1740	1069	3225
1556	858	2795
2359	1078	1690
1659	858	1440
1133	1049	1451
1247	867	1757
1103	1321	1827
2295	973	2241
2576	1223	3222
3230	1246	3208
2465	1403	2249
1643	1225	2216
1544	1444	2461
1686	767	1749
1485	616	2021
1730	663	3157
1972	714	2470
2789	778	2030
2642	659	2060
2321	797	3191
2004	710	2731
1635	877	2097
1877	692	3197
1451	687
1375	625
1687	850
1633	667
2207	598
1731	921
1690	750
1360	782
1286	835
1956	815
1370
1286
1634
1523
2203
2163
1403
1236
1195
1106
1022
965
1022
1065
1541
1748
1091

[truncated: 1 more sheets: Supplementary Figure 16a, b]
